# Supplementary material for: Deciphering the mechanism of Tinospora cordifolia extract on Th17 cells through in-depth transcriptomic profiling and in silico analysis
Source: Front Pharmacol. 2023 Jan 9;13:1056677. doi: 10.3389/fphar.2022.1056677 (PMC9868420; doi:10.3389/fphar.2022.1056677)
Supplement: Supplementary file 1 [file Table2.xlsx]

## Sheet: 1500 ug_down_Biological Process
Term	Overlap	P-value	Adjusted P-value	Old P-value	Old Adjusted P-value	Odds Ratio	Combined Score	Genes
negative regulation of cytokine production (GO:0001818)	23/182	8.589921372837134E-7	0.002670606554815065	0	0	3.597845542473357	50.25292944744958	TNFAIP3;FOXJ1;ARRB1;PTPN22;VSIR;HDAC7;ZFP36;TWSG1;CEACAM1;RPS6KA5;RNF125;DHX58;BCL3;RARA;PDCD4;F2RL1;NCKAP1L;CCR7;LGALS9;TIGIT;ZFPM1;JAK3;APPL2
receptor signaling pathway via JAK-STAT (GO:0007259)	8/31	1.9913808581033283E-5	0.03095601543921624	0	0	8.545565885431165	92.49803550223639	IFNAR2;STAT5B;STAT2;STAT3;STAT4;JAK3;PIAS1;IFNAR1
receptor signaling pathway via STAT (GO:0097696)	7/25	3.7332083668647E-5	0.038688482708607835	0	0	9.544685990338165	97.31434881631819	IFNAR2;STAT5B;STAT2;STAT3;STAT4;PIAS1;IFNAR1
protein mono-ADP-ribosylation (GO:0140289)	5/12	5.928393630147929E-5	0.04607843949032478	0	0	17.496355685131196	170.2950423592608	PARP6;PARP4;TIPARP;PARP16;PARP8
neutrophil mediated immunity (GO:0002446)	37/488	1.2114186201129695E-4	0.05758384407087497	0	0	2.0466339576355144	18.457667170275034	KMT2E;PYGB;GRN;RAB5B;TMEM63A;SLC44A2;GMFG;COPB1;ITGB2;GDI2;SLC2A3;PYGL;CTSS;CNN2;STK10;GM2A;ADGRE5;PSAP;PGM2;STOM;NCKAP1L;CAPN1;PGLYRP1;CTSB;CTSA;ANXA2;DGAT1;CHIT1;TSPAN14;CEACAM1;BIN2;NPC2;CAT;PADI2;ALDOC;HPSE;CD68
cellular response to interleukin-21 (GO:0098757)	4/8	1.481732880562881E-4	0.05758384407087497	0	0	24.46751592356688	215.7332222818886	STAT3;IL21R;STAT4;JAK3
interleukin-21-mediated signaling pathway (GO:0038114)	4/8	1.481732880562881E-4	0.05758384407087497	0	0	24.46751592356688	215.7332222818886	STAT3;IL21R;STAT4;JAK3
regulation of toll-like receptor 3 signaling pathway (GO:0034139)	4/8	1.481732880562881E-4	0.05758384407087497	0	0	24.46751592356688	215.7332222818886	FLOT1;F2RL1;TNFAIP3;PTPN22
neutrophil degranulation (GO:0043312)	36/481	1.918566650048981E-4	0.06363508539400109	0	0	2.0161332199292716	17.255604392019915	PYGB;GRN;RAB5B;TMEM63A;SLC44A2;GMFG;COPB1;ITGB2;GDI2;SLC2A3;PYGL;CTSS;CNN2;STK10;GM2A;ADGRE5;PSAP;PGM2;STOM;NCKAP1L;CAPN1;PGLYRP1;CTSB;CTSA;ANXA2;DGAT1;CHIT1;TSPAN14;CEACAM1;BIN2;NPC2;CAT;PADI2;ALDOC;HPSE;CD68
regulation of toll-like receptor 4 signaling pathway (GO:0034143)	6/23	2.0978407430422631E-4	0.06363508539400109	0	0	8.651791751183232	73.27575995798033	FLOT1;TNFAIP3;F2RL1;PTPN22;NR1D1;APPL2
neutrophil activation involved in immune response (GO:0002283)	36/485	2.2514825967642714E-4	0.06363508539400109	0	0	1.997746208928207	16.778573850718217	PYGB;GRN;RAB5B;TMEM63A;SLC44A2;GMFG;COPB1;ITGB2;GDI2;SLC2A3;PYGL;CTSS;CNN2;STK10;GM2A;ADGRE5;PSAP;PGM2;STOM;NCKAP1L;CAPN1;PGLYRP1;CTSB;CTSA;ANXA2;DGAT1;CHIT1;TSPAN14;CEACAM1;BIN2;NPC2;CAT;PADI2;ALDOC;HPSE;CD68
negative regulation of glycoprotein biosynthetic process (GO:0010561)	4/9	2.5838097916151733E-4	0.06694220535109645	0	0	19.572993630573247	161.69397616281324	AGO2;JAK3;ITM2B;ITM2C
negative regulation of fatty acid metabolic process (GO:0045922)	5/17	3.928787425898402E-4	0.09264856783793812	0	0	10.203550170068027	80.01633774220304	CEACAM1;NCOR1;ACADL;APPL2;WDTC1
negative regulation of alpha-beta T cell proliferation (GO:0046642)	4/10	4.1720165639470364E-4	0.09264856783793812	0	0	16.309978768577494	126.92329027962847	TWSG1;TNFRSF14;LGALS9;VSIR
mature conventional dendritic cell differentiation (GO:0097029)	3/5	5.762048412797665E-4	0.09403676578769081	0	0	36.658396946564885	273.4367179861157	F2RL1;CCR7;LGALS9
regulation of germinal center formation (GO:0002634)	3/5	5.762048412797665E-4	0.09403676578769081	0	0	36.658396946564885	273.4367179861157	BCL6;FOXJ1;TNFAIP3
tricuspid valve morphogenesis (GO:0003186)	3/5	5.762048412797665E-4	0.09403676578769081	0	0	36.658396946564885	273.4367179861157	BMPR2;ZFPM1;TGFBR2
regulation of stress-activated MAPK cascade (GO:0032872)	8/49	6.081583917642275E-4	0.09403676578769081	0	0	4.789356984478935	35.46554861608869	IGBP1;PER1;F2RL1;FAS;LGALS9;MAPK8IP3;IGF1R;MAPK3
interleukin-35-mediated signaling pathway (GO:0070757)	4/11	6.351791835128681E-4	0.09403676578769081	0	0	13.979253867151956	102.90972307909703	STAT3;STAT4;IL6ST;IL12RB2
regulation of amyloid precursor protein biosynthetic process (GO:0042984)	4/11	6.351791835128681E-4	0.09403676578769081	0	0	13.979253867151956	102.90972307909703	SOAT1;AGO2;ITM2B;ITM2C
regulation of CD4-positive, alpha-beta T cell proliferation (GO:2000561)	4/11	6.351791835128681E-4	0.09403676578769081	0	0	13.979253867151956	102.90972307909703	TWSG1;LGALS9;VSIR;TGFBR2
protein ADP-ribosylation (GO:0006471)	6/29	8.066904088050148E-4	0.11400002186249049	0	0	6.392803598200899	45.53319493142818	PARP6;PARP4;TIPARP;PARP16;ZC3HAV1;PARP8
protein auto-ADP-ribosylation (GO:0070213)	4/12	9.231284949032696E-4	0.12146342308360446	0	0	12.231210191082802	85.46854261536397	PARP6;TIPARP;PARP16;PARP8
cytokine-mediated signaling pathway (GO:0019221)	41/621	9.37639805084113E-4	0.12146342308360446	0	0	1.7607205421353493	12.275998371053833	CDKN1B;IFITM2;ITGB2;IL24;SAMHD1;CNN2;RPS6KA5;STAT4;IL21R;S1PR1;TNFRSF14;TIMP1;JAK3;APPL2;IL12RB2;MAPK3;IFNAR2;STAT5B;ANXA2;NOS2;IFNGR1;IFNGR2;STAT2;TNFRSF18;IL1R2;STAT3;GAB2;IL17RA;VEGFA;CEACAM1;BCL6;IFI27;IRF2;PELI1;PDCD4;CD27;IRF6;IL6ST;IL7R;SQSTM1;IFNAR1
negative regulation of amyloid precursor protein biosynthetic process (GO:0042985)	3/6	0.0011185774720984378	0.13375605233669396	0	0	24.43765903307888	166.0709387672168	AGO2;ITM2B;ITM2C
positive regulation of toll-like receptor 3 signaling pathway (GO:0034141)	3/6	0.0011185774720984378	0.13375605233669396	0	0	24.43765903307888	166.0709387672168	FLOT1;F2RL1;PTPN22
positive regulation of epithelial cell migration (GO:0010634)	11/94	0.001176643284543434	0.13548829524613099	0	0	3.2584012141109424	21.978208038946345	GRN;BMPR2;RRAS;GLIPR2;ITGB3;ENPP2;PLCG1;ETS1;PIK3CG;GPLD1;VEGFA
phosphorylation (GO:0016310)	29/400	0.0012746201330511608	0.1378970999833757	0	0	1.937721662647184	12.915122372052455	ACVRL1;PXK;BMPR2;GMFG;DGKA;PIK3CG;STK10;RPS6KA5;MKNK2;STK38L;JAK3;PDK2;PDK1;MAPK3;CDK19;MAP3K1;STAT3;EIF2AK3;RUNX3;CLK3;HIPK2;CDC25B;TGFBR2;COPS2;CAMK4;STK17B;RARA;SIK1;ULK1
negative regulation of CD4-positive, alpha-beta T cell activation (GO:2000515)	4/13	0.0012919832286442316	0.1378970999833757	0	0	10.871620665251239	72.31342038931862	TWSG1;LGALS9;RUNX3;VSIR
regulation of cytokine production involved in inflammatory response (GO:1900015)	7/43	0.0013500195312220974	0.1378970999833757	0	0	4.767867291844274	31.504332605283334	PER1;NOS2;STAT3;PDCD4;PLD3;APPL2;IL17RA
chondrocyte differentiation (GO:0002062)	6/32	0.0013916587591186525	0.1378970999833757	0	0	5.654288240495137	37.189717604527345	BMPR2;CREB3L2;EIF2AK3;RUNX3;RUNX2;GPLD1
negative regulation of lymphocyte activation (GO:0051250)	5/22	0.0014193332902759804	0.1378970999833757	0	0	7.20063025210084	47.21862274793829	FOXJ1;TNFAIP3;PTPN22;TIGIT;JAK3
positive regulation of glycoprotein biosynthetic process (GO:0010560)	4/14	0.0017526620881139555	0.16512201308928146	0	0	9.783949044585988	62.095001340194074	GOLGA2;SOAT1;CHP1;CCR7
positive regulation of miRNA mediated inhibition of translation (GO:1905618)	3/7	0.001900156343379932	0.16878817347337738	0	0	18.327290076335878	114.83548439858698	AGO2;STAT3;TNRC6B
regulation of miRNA mediated inhibition of translation (GO:1905616)	3/7	0.001900156343379932	0.16878817347337738	0	0	18.327290076335878	114.83548439858698	AGO2;STAT3;TNRC6B
cellular response to catecholamine stimulus (GO:0071870)	5/24	0.002146080632427278	0.18032877530314614	0	0	6.441997851772288	39.58035670523182	GNG2;APLP1;ATP2B4;MAPK3;TGM2
dendritic cell differentiation (GO:0097028)	5/24	0.002146080632427278	0.18032877530314614	0	0	6.441997851772288	39.58035670523182	CAMK4;F2RL1;CCR7;LGALS9;TGFBR2
glycosphingolipid metabolic process (GO:0006687)	7/47	0.0022993958865562994	0.18130750658156466	0	0	4.2901854219948845	26.06334341915295	CTSA;GALC;STS;GM2A;PSAP;ESYT2;CLN6
membrane raft organization (GO:0031579)	4/15	0.0023159523143894637	0.18130750658156466	0	0	8.894035900405328	53.96842558666084	ANXA2;NPC1;FLOT1;MYADM
regulation of cell adhesion (GO:0030155)	13/133	0.0023326794027862937	0.18130750658156466	0	0	2.665195446735395	16.153050558737753	ACVRL1;SEMA4D;TNFRSF18;PDE3B;CXCR4;PIK3CG;VEGFA;ADGRG1;MYADM;RAC2;CCR7;SIPA1;TGM2
regulation of endothelial cell migration (GO:0010594)	10/89	0.0026329762372209273	0.19947287351749793	0	0	3.1088217611023543	18.465283401672792	ACVRL1;CEACAM1;GRN;BMPR2;RRAS;ITGB3;ETS1;PIK3CG;GPLD1;VEGFA
negative regulation of CD4-positive, alpha-beta T cell proliferation (GO:2000562)	3/8	0.002951351618464106	0.19947287351749793	0	0	14.661068702290077	85.40793899098098	TWSG1;LGALS9;VSIR
negative regulation of microglial cell activation (GO:1903979)	3/8	0.002951351618464106	0.19947287351749793	0	0	14.661068702290077	85.40793899098098	GRN;NR1D1;CST7
negative regulation of T cell mediated cytotoxicity (GO:0001915)	3/8	0.002951351618464106	0.19947287351749793	0	0	14.661068702290077	85.40793899098098	CEACAM1;NCKAP1L;KLRC1
positive regulation of membrane invagination (GO:1905155)	3/8	0.002951351618464106	0.19947287351749793	0	0	14.661068702290077	85.40793899098098	F2RL1;NCKAP1L;APPL2
regulation of collateral sprouting (GO:0048670)	3/8	0.002951351618464106	0.19947287351749793	0	0	14.661068702290077	85.40793899098098	PTPRS;SEMA4D;ULK1
regulation of erythrocyte differentiation (GO:0045646)	6/37	0.003020893877184675	0.1998289162588756	0	0	4.741070325052528	27.50865011909283	STAT5B;ZFP36;STAT3;NCKAP1L;ETS1;ZFPM1
regulation of regulatory T cell differentiation (GO:0045589)	5/26	0.003111860315041975	0.2015577858221979	0	0	5.8278668610301265	33.64156286395863	LAG3;BCL6;TNFRSF18;CTLA4;VSIR
regulation of leukocyte migration (GO:0002685)	4/17	0.003792267206039106	0.22575274899057557	0	0	7.524938755512004	41.94996259063153	TNFRSF18;RAC2;NCKAP1L;VEGFA
cellular response to type I interferon (GO:0071357)	8/65	0.003918456181087878	0.22575274899057557	0	0	3.4421007704921713	19.07632050826108	IFNAR2;IFITM2;IFI27;STAT2;IRF2;IRF6;SAMHD1;IFNAR1
type I interferon signaling pathway (GO:0060337)	8/65	0.003918456181087878	0.22575274899057557	0	0	3.4421007704921713	19.07632050826108	IFNAR2;IFITM2;IFI27;STAT2;IRF2;IRF6;SAMHD1;IFNAR1
glycolipid metabolic process (GO:0006664)	7/52	0.004127998141815465	0.22575274899057557	0	0	3.812503552145496	20.93050229849749	CTSA;GALC;STS;GM2A;PSAP;NAGA;ESYT2
positive regulation of transcription, DNA-templated (GO:0045893)	65/1183	0.004278820345572994	0.22575274899057557	0	0	1.4529262495181807	7.924372987886908	ACVRL1;CCNK;CALCOCO1;CRTC3;BMPR2;NCF1;MAML2;ARRB1;AHR;ETS1;LBH;RPS6KA5;DBP;CREB3L2;RPS6KA1;CD38;KLF10;ATMIN;RUNX3;RUNX2;ELF1;ELF4;KAT6B;TBL1XR1;IRF2;RARA;PADI2;IRF6;SQSTM1;ZFPM1;KMT2E;HDAC4;KDM3A;AKNA;WBP2;HIVEP1;INPP5K;MEF2D;MAPK3;ATF7IP;STAT5B;VDR;PCGF5;TGFB3;STAT3;EIF2AK3;NFATC3;PBX2;FOXJ1;NR1D1;KLF2;VEGFA;FOSL2;HIPK2;SETX;ASXL1;PER1;KLF7;CAMK4;AGO2;BCL3;CREBRF;F2RL1;LPIN1;PFKM
cellular response to interleukin-9 (GO:0071355)	3/9	0.004297843001683663	0.22575274899057557	0	0	12.216921119592875	66.57784656197742	STAT5B;STAT3;JAK3
interleukin-9-mediated signaling pathway (GO:0038113)	3/9	0.004297843001683663	0.22575274899057557	0	0	12.216921119592875	66.57784656197742	STAT5B;STAT3;JAK3
negative regulation of leukocyte degranulation (GO:0043301)	3/9	0.004297843001683663	0.22575274899057557	0	0	12.216921119592875	66.57784656197742	CEACAM1;NCKAP1L;LGALS9
positive regulation of CD8-positive, alpha-beta T cell activation (GO:2001187)	3/9	0.004297843001683663	0.22575274899057557	0	0	12.216921119592875	66.57784656197742	NCKAP1L;PTPN22;RUNX3
positive regulation of phagocytosis, engulfment (GO:0060100)	3/9	0.004297843001683663	0.22575274899057557	0	0	12.216921119592875	66.57784656197742	F2RL1;NCKAP1L;APPL2
cytosolic calcium ion transport (GO:0060401)	5/28	0.004356759388689139	0.22575274899057557	0	0	5.320541259982254	28.922604653382553	AFG3L2;CACNB3;ATP2A3;ITPR3;SLC25A23
glycogen metabolic process (GO:0005977)	5/28	0.004356759388689139	0.22575274899057557	0	0	5.320541259982254	28.922604653382553	PYGB;GBE1;PGM2;PYGL;NR1D1
positive regulation of transcription by RNA polymerase II (GO:0045944)	52/908	0.004611253685060133	0.23502274929265496	0	0	1.5129217971315894	8.138392913280184	ACVRL1;CCNK;CALCOCO1;CRTC3;BMPR2;MAML2;ARRB1;AHR;ETS1;RPS6KA5;DBP;RPS6KA1;KLF10;ATMIN;RUNX2;ELF1;ELF4;KAT6B;TBL1XR1;IRF2;RARA;IRF6;SQSTM1;ZFPM1;HDAC4;AKNA;WBP2;HIVEP1;MEF2D;MAPK3;STAT5B;VDR;PCGF5;TGFB3;STAT3;NFATC3;PBX2;FOXJ1;NR1D1;KLF2;VEGFA;FOSL2;HIPK2;SETX;ASXL1;PER1;KLF7;AGO2;CREBRF;F2RL1;LPIN1;PFKM
regulation of defense response (GO:0031347)	9/83	0.005362805254619627	0.2668395313324644	0	0	2.983939708939709	15.60083671024502	GRN;AREL1;AKNA;BCL6;DHX58;PTPN22;SAMHD1;PIK3AP1;APPL2
response to lipid (GO:0033993)	11/114	0.005407169660323338	0.2668395313324644	0	0	2.6229565477824646	13.691910533485089	CDKN2D;ASXL1;STAT5B;NOS2;STAT3;PELI1;RARA;PTPN22;LGALS9;IFNAR1;PCK2
cellular response to interleukin-7 (GO:0098761)	4/19	0.005801106663221205	0.2725395855797289	0	0	6.520934182590233	33.58089763931499	STAT5B;STAT3;IL7R;JAK3
interleukin-7-mediated signaling pathway (GO:0038111)	4/19	0.005801106663221205	0.2725395855797289	0	0	6.520934182590233	33.58089763931499	STAT5B;STAT3;IL7R;JAK3
response to cholesterol (GO:0070723)	4/19	0.005801106663221205	0.2725395855797289	0	0	6.520934182590233	33.58089763931499	GRAMD1A;PTCH1;GPLD1;TGFBR2
heterotypic cell-cell adhesion (GO:0034113)	5/30	0.005920615830435661	0.2725395855797289	0	0	4.8943877551020405	25.10485559854387	ITGB3;ITGB2;PKP2;ITGA7;ITGB7
regulation of phagocytosis, engulfment (GO:0060099)	3/10	0.005960981608048107	0.2725395855797289	0	0	10.471101417666302	53.63842760814225	F2RL1;NCKAP1L;APPL2
myeloid leukocyte differentiation (GO:0002573)	8/71	0.006723769589488126	0.29746713482459963	0	0	3.113306099221592	15.573088148959888	CAMK4;RARA;F2RL1;CCR7;LGALS9;GAB2;TGFBR2;VEGFA
positive regulation of endothelial cell migration (GO:0010595)	9/86	0.006762582202236007	0.29746713482459963	0	0	2.867232767232767	14.325699810784364	GRN;BMPR2;RRAS;ITGB3;PLCG1;ETS1;PIK3CG;GPLD1;VEGFA
negative regulation of interleukin-6 production (GO:0032715)	5/31	0.006834343794509965	0.29746713482459963	0	0	4.705896781789639	23.462635798433755	TNFAIP3;FOXJ1;ARRB1;PTPN22;NCKAP1L
protein K48-linked ubiquitination (GO:0070936)	7/57	0.00688891402617278	0.29746713482459963	0	0	3.430358056265985	17.07577979801096	UBE2H;IFI27;UBE2B;FBXO38;TTC3;PELI1;TNFAIP3
hexose biosynthetic process (GO:0019319)	6/44	0.007268540133078024	0.3095601544347887	0	0	3.866303690260133	19.038451914787636	SLC25A1;SORD;ALDOC;SLC37A4;SLC25A12;PCK2
angiogenesis involved in wound healing (GO:0060055)	3/11	0.007958164575695224	0.317204277767134	0	0	9.161736641221374	44.28377523590903	ITGB3;HPSE;VEGFA
cell-cell junction maintenance (GO:0045217)	3/11	0.007958164575695224	0.317204277767134	0	0	9.161736641221374	44.28377523590903	NLGN2;MYADM;F2RL1
cellular response to cholesterol (GO:0071397)	3/11	0.007958164575695224	0.317204277767134	0	0	9.161736641221374	44.28377523590903	GRAMD1A;PTCH1;GPLD1
positive regulation of vacuole organization (GO:0044090)	3/11	0.007958164575695224	0.317204277767134	0	0	9.161736641221374	44.28377523590903	SH3GLB1;GRN;ANXA2
T cell homeostasis (GO:0043029)	3/11	0.007958164575695224	0.317204277767134	0	0	9.161736641221374	44.28377523590903	FAS;NCKAP1L;JAK3
positive regulation of immune system process (GO:0002684)	4/21	0.00841545547049812	0.3311854564275779	0	0	5.7531659797677035	27.486816684062568	TNFRSF18;NCKAP1L;LGALS9;VEGFA
cellular protein modification process (GO:0006464)	56/1025	0.00862104088919905	0.335035201556498	0	0	1.4382445158719768	6.836766425647403	ACVRL1;PTPRS;BMPR2;GMFG;CHM;CD3G;PTPN22;LAMC1;DUSP16;CDC14B;TGM1;GOLGA2;STK10;PPP3CC;RPS6KA5;TIMP1;JAK3;PDK2;TGM2;PDK1;PARP6;PARP4;RUNX3;CDC25B;PARP8;TGFBR2;NPC1;CTDSP2;RARA;ULK1;SIK1;PXK;DAPP1;PPM1J;ZC3HAV1;MTMR6;FBXL20;MKNK2;ST8SIA4;STK38L;ST3GAL1;WDTC1;MAPK3;CDK19;MAP3K1;TIPARP;EIF2AK3;PARP16;FBXO32;CLK3;SSH1;HIPK2;STK17B;COPS2;CAMK4;UST
negative regulation of JNK cascade (GO:0046329)	5/33	0.008948918957210407	0.34094116274883945	0	0	4.369305758017493	20.60661830402251	PER1;NCOR1;PDCD4;F2RL1;PTPN22
erythrocyte differentiation (GO:0030218)	6/46	0.009026897331798484	0.34094116274883945	0	0	3.6726053639846743	17.288960770191043	KMT2E;NCKAP1L;JAK3;ZFPM1;HIPK2;VEGFA
regulation of phosphatidylinositol 3-kinase signaling (GO:0014066)	10/106	0.009101999520152355	0.34094116274883945	0	0	2.556028027385537	12.01144323834883	PPP1R16B;CEACAM1;NCF1;SEMA4D;NEDD4;F2RL1;PIK3AP1;PIK3CG;IGF1R;MAPK3
cellular response to cytokine stimulus (GO:0071345)	30/482	0.009634253534067213	0.35658207425494004	0	0	1.6404036517541711	7.615459870619752	CDKN1B;IFITM2;SELPLG;ITGB2;IL24;TCF7;CXCR4;ZFP36;STAT4;S1PR1;INPP5K;CCR7;TIMP1;LGALS9;JAK3;IL12RB2;IFNAR2;STAT5B;NOS2;IFNGR1;IFNGR2;STAT2;IL1R2;STAT3;NR1D1;GAB2;VEGFA;BCL6;IL6ST;IFNAR1
mitochondrial calcium ion homeostasis (GO:0051560)	4/22	0.009970153438005712	0.35897401795132133	0	0	5.433262561924982	25.037339432092136	AFG3L2;ANXA6;SLC25A23;TGM2
negative regulation of lipid biosynthetic process (GO:0051055)	4/22	0.009970153438005712	0.35897401795132133	0	0	5.433262561924982	25.037339432092136	CEACAM1;ACADL;SIK1;WDTC1
cellular response to hormone stimulus (GO:0032870)	8/76	0.010045268434147622	0.35897401795132133	0	0	2.8836333509075844	13.26659803556598	STAT5B;WBP2;CYP11A1;STAT3;RARA;INPP5K;CTSS;CTSB
negative regulation of fatty acid biosynthetic process (GO:0045717)	3/12	0.010303184032267902	0.3590527264236997	0	0	8.143341815097541	37.258250553979366	CEACAM1;ACADL;WDTC1
positive regulation of myeloid leukocyte mediated immunity (GO:0002888)	3/12	0.010303184032267902	0.3590527264236997	0	0	8.143341815097541	37.258250553979366	CAMK4;ITGB2;F2RL1
regulation of interleukin-10 production (GO:0032653)	6/48	0.011069896943225598	0.3590527264236997	0	0	3.497354497354497	15.750426356981183	STAT3;F2RL1;LGALS9;TIGIT;JAK3;VSIR
regulation of immune response (GO:0050776)	14/179	0.01162460732359474	0.3590527264236997	0	0	2.08519257086999	9.288763689646222	LAG3;GPR108;ITGB2;CD3G;PTPN22;AHR;SAMHD1;BCL6;DHX58;TREML2;SLAMF7;ITGB7;KLRC1;APPL2
regulation of interleukin-6 production (GO:0032675)	10/110	0.011659736713764088	0.3590527264236997	0	0	2.453273427471117	10.9210255470994	NOS2;STAT3;TNFAIP3;FOXJ1;F2RL1;NCKAP1L;ARRB1;PTPN22;LGALS9;IL17RA
artery development (GO:0060840)	4/23	0.011699596250491315	0.3590527264236997	0	0	5.147033188065706	22.895037897682645	ACVRL1;BMPR2;VEGFA;STRA6
negative regulation of intracellular protein transport (GO:0090317)	4/23	0.011699596250491315	0.3590527264236997	0	0	5.147033188065706	22.895037897682645	GDI1;SIAH3;CHP1;INPP5K
positive regulation of histone acetylation (GO:0035066)	4/23	0.011699596250491315	0.3590527264236997	0	0	5.147033188065706	22.895037897682645	RPS6KA5;WBP2;ARRB1;MAPK3
positive regulation of nucleic acid-templated transcription (GO:1903508)	31/511	0.012101075553076528	0.3590527264236997	0	0	1.5959240325417765	7.045144307489527	KMT2E;HDAC4;ACVRL1;CALCOCO1;KDM3A;NCF1;WBP2;AHR;ETS1;LBH;CREB3L2;RPS6KA1;INPP5K;CD38;ATF7IP;ATMIN;TGFB3;STAT3;NR1D1;RUNX3;KLF2;RUNX2;HIPK2;ELF1;KAT6B;TBL1XR1;ELF4;CAMK4;BCL3;RARA;IRF6
negative regulation of toll-like receptor signaling pathway (GO:0034122)	5/36	0.012905039248191575	0.3590527264236997	0	0	3.945852534562212	17.16500070323831	PTPRS;GPR108;TNFAIP3;F2RL1;NR1D1
regulation of receptor internalization (GO:0002090)	5/36	0.012905039248191575	0.3590527264236997	0	0	3.945852534562212	17.16500070323831	DLG4;FLOT1;ARRB1;SCYL2;VEGFA
regulation of sodium ion transport (GO:0002028)	5/36	0.012905039248191575	0.3590527264236997	0	0	3.945852534562212	17.16500070323831	PER1;NEDD4;ATP2B4;PKP2;SIK1
cellular response to interleukin-15 (GO:0071350)	3/13	0.013006551997949293	0.3590527264236997	0	0	7.328625954198473	31.823107494658753	STAT5B;STAT3;JAK3
glucan biosynthetic process (GO:0009250)	3/13	0.013006551997949293	0.3590527264236997	0	0	7.328625954198473	31.823107494658753	GBE1;PGM2;NR1D1
glycogen biosynthetic process (GO:0005978)	3/13	0.013006551997949293	0.3590527264236997	0	0	7.328625954198473	31.823107494658753	GBE1;PGM2;NR1D1
interleukin-15-mediated signaling pathway (GO:0035723)	3/13	0.013006551997949293	0.3590527264236997	0	0	7.328625954198473	31.823107494658753	STAT5B;STAT3;JAK3
positive regulation of CD4-positive, alpha-beta T cell activation (GO:2000516)	3/13	0.013006551997949293	0.3590527264236997	0	0	7.328625954198473	31.823107494658753	NCKAP1L;LGALS9;TGFBR2
positive regulation of nuclear-transcribed mRNA poly(A) tail shortening (GO:0060213)	3/13	0.013006551997949293	0.3590527264236997	0	0	7.328625954198473	31.823107494658753	ZFP36;AGO2;TNRC6B
BMP signaling pathway (GO:0030509)	7/65	0.013859446584825614	0.3590527264236997	0	0	2.955970544139695	12.64797192804069	ACVRL1;BMPR2;TGFB3;HIVEP1;PDCD4;RUNX2;MAPK3
regulation of response to external stimulus (GO:0032101)	11/130	0.013928859179144555	0.3590527264236997	0	0	2.268389103713465	9.694624091803133	GRN;AREL1;AKNA;BCL6;DHX58;CXCR4;F2RL1;PTPN22;SAMHD1;PIK3AP1;APPL2
protein phosphorylation (GO:0006468)	30/496	0.013935143255372706	0.3590527264236997	0	0	1.5899336714787358	6.794329282761249	ACVRL1;PXK;BMPR2;GMFG;IGF1R;STK10;RPS6KA5;RPS6KA1;MKNK2;STK38L;RICTOR;JAK3;PDK2;MAP2K6;PDK1;MAPK3;CDK19;MAP3K1;EIF2AK3;RUNX3;CLK3;HIPK2;CDC25B;TGFBR2;COPS2;CAMK4;STK17B;RARA;SIK1;ULK1
negative regulation of collateral sprouting (GO:0048671)	2/5	0.014356188348026582	0.3590527264236997	0	0	16.271071579839052	69.04749933428253	PTPRS;ULK1
negative regulation of regulatory T cell differentiation (GO:0045590)	2/5	0.014356188348026582	0.3590527264236997	0	0	16.271071579839052	69.04749933428253	LAG3;CTLA4
p38MAPK cascade (GO:0038066)	2/5	0.014356188348026582	0.3590527264236997	0	0	16.271071579839052	69.04749933428253	ZFP36;LGALS9
PML body organization (GO:0030578)	2/5	0.014356188348026582	0.3590527264236997	0	0	16.271071579839052	69.04749933428253	ETS1;HIPK2
positive regulation of CD4-positive, alpha-beta T cell proliferation (GO:2000563)	2/5	0.014356188348026582	0.3590527264236997	0	0	16.271071579839052	69.04749933428253	LGALS9;TGFBR2
positive regulation of CD8-positive, alpha-beta T cell differentiation (GO:0043378)	2/5	0.014356188348026582	0.3590527264236997	0	0	16.271071579839052	69.04749933428253	NCKAP1L;RUNX3
response to denervation involved in regulation of muscle adaptation (GO:0014894)	2/5	0.014356188348026582	0.3590527264236997	0	0	16.271071579839052	69.04749933428253	HDAC4;FBXO32
retina vasculature development in camera-type eye (GO:0061298)	2/5	0.014356188348026582	0.3590527264236997	0	0	16.271071579839052	69.04749933428253	ACVRL1;BMPR2
toll-like receptor 2 signaling pathway (GO:0034134)	2/5	0.014356188348026582	0.3590527264236997	0	0	16.271071579839052	69.04749933428253	LGALS9;PIK3AP1
tricuspid valve development (GO:0003175)	2/5	0.014356188348026582	0.3590527264236997	0	0	16.271071579839052	69.04749933428253	BMPR2;TGFBR2
zymogen inhibition (GO:0097341)	2/5	0.014356188348026582	0.3590527264236997	0	0	16.271071579839052	69.04749933428253	CAST;CST7
positive regulation of cold-induced thermogenesis (GO:0120162)	9/97	0.01438154591887376	0.3590527264236997	0	0	2.5073863636363636	10.635855116103759	KDM3A;GATM;ACADL;CXCR4;HADH;LPIN1;APPL2;IGF1R;VEGFA
negative regulation of stress-activated MAPK cascade (GO:0032873)	5/37	0.014449440067126541	0.3590527264236997	0	0	3.822345344387755	16.195657986545516	IGBP1;PER1;NCOR1;F2RL1;PTPN22
regulation of p38MAPK cascade (GO:1900744)	5/37	0.014449440067126541	0.3590527264236997	0	0	3.822345344387755	16.195657986545516	PER1;NCF1;PTPN22;LGALS9;VEGFA
regulation of angiogenesis (GO:0045765)	15/203	0.014932879738958467	0.3590527264236997	0	0	1.9609722909450766	8.244299710172472	PPP1R16B;ECM1;GRN;RNH1;SERPINF1;PDE3B;ATP2B4;TNFAIP3;ETS1;HIPK2;VEGFA;CEACAM1;RRAS;AGO2;PLCG1
cellular response to nutrient levels (GO:0031669)	7/66	0.014992621712147504	0.3590527264236997	0	0	2.905717629719537	12.204586717461343	KLF10;WRN;BMPR2;ULK1;CD68;ZFYVE1;PDK2
regulation of neutrophil chemotaxis (GO:0090022)	4/25	0.015708158763689004	0.3590527264236997	0	0	4.656354261449803	19.34051681508249	DPP4;RAC2;CCR7;NCKAP1L
atrioventricular valve development (GO:0003171)	3/14	0.016075802647153078	0.3590527264236997	0	0	6.662040249826509	27.51715805387142	BMPR2;ZFPM1;TGFBR2
cell junction maintenance (GO:0034331)	3/14	0.016075802647153078	0.3590527264236997	0	0	6.662040249826509	27.51715805387142	NLGN2;MYADM;F2RL1
growth hormone receptor signaling pathway via JAK-STAT (GO:0060397)	3/14	0.016075802647153078	0.3590527264236997	0	0	6.662040249826509	27.51715805387142	STAT5B;STAT3;JAK3
negative regulation of interleukin-12 production (GO:0032695)	3/14	0.016075802647153078	0.3590527264236997	0	0	6.662040249826509	27.51715805387142	CCR7;TIGIT;JAK3
negative regulation of neuroinflammatory response (GO:0150079)	3/14	0.016075802647153078	0.3590527264236997	0	0	6.662040249826509	27.51715805387142	GRN;NR1D1;CST7
negative regulation of T cell differentiation (GO:0045581)	3/14	0.016075802647153078	0.3590527264236997	0	0	6.662040249826509	27.51715805387142	LAG3;FOXJ1;CTLA4
negative regulation of T cell mediated immunity (GO:0002710)	3/14	0.016075802647153078	0.3590527264236997	0	0	6.662040249826509	27.51715805387142	CEACAM1;AHR;KLRC1
positive regulation of alpha-beta T cell differentiation (GO:0046638)	3/14	0.016075802647153078	0.3590527264236997	0	0	6.662040249826509	27.51715805387142	NCKAP1L;RUNX3;TGFBR2
positive regulation of leukocyte degranulation (GO:0043302)	3/14	0.016075802647153078	0.3590527264236997	0	0	6.662040249826509	27.51715805387142	ITGB2;F2RL1;GAB2
regulation of response to interferon-gamma (GO:0060330)	3/14	0.016075802647153078	0.3590527264236997	0	0	6.662040249826509	27.51715805387142	IFNGR1;IFNGR2;PIAS1
regulation of trophoblast cell migration (GO:1901163)	3/14	0.016075802647153078	0.3590527264236997	0	0	6.662040249826509	27.51715805387142	AGO2;TIMP1;VEGFA
secondary palate development (GO:0062009)	3/14	0.016075802647153078	0.3590527264236997	0	0	6.662040249826509	27.51715805387142	TGFB3;LRRC32;TGFBR2
negative regulation of cellular biosynthetic process (GO:0031327)	6/52	0.016097318695790952	0.3590527264236997	0	0	3.1925703814759285	13.182450539906135	CEACAM1;ACADL;ATP2B4;DKKL1;SIK1;WDTC1
negative regulation of innate immune response (GO:0045824)	5/38	0.0161130370056625	0.3590527264236997	0	0	3.7063234384662955	15.300172310636986	GRN;STAT2;DHX58;TNFAIP3;SAMHD1
positive regulation of catabolic process (GO:0009896)	7/67	0.016190215425413452	0.3590527264236997	0	0	2.857139812446718	11.780982317950386	CDKN1B;AREL1;TIPARP;NEDD4;TNFAIP3;VSIR;VPS28
transmembrane receptor protein serine/threonine kinase signaling pathway (GO:0007178)	11/133	0.016283832237292267	0.3590527264236997	0	0	2.2122613679463945	9.10916880623897	ACVRL1;TWSG1;BMPR2;TGFB3;HIVEP1;PDCD4;LRRC32;RUNX2;APPL2;TGFBR2;MAPK3
negative regulation of cysteine-type endopeptidase activity (GO:2000117)	6/53	0.01756534265752009	0.3747776960113729	0	0	3.124480313034972	12.628610407075543	CAST;CDKN2D;IGBP1;RPS6KA1;CST7;VEGFA
negative regulation of nucleic acid-templated transcription (GO:1903507)	28/464	0.01757216979467101	0.3747776960113729	0	0	1.5844072864048995	6.403285225063354	RB1;HDAC4;CDKN1B;PBXIP1;AHR;LBH;RPS6KA5;INPP5K;CD38;CIR1;CIC;MTA3;KLF10;ATF7IP;VDR;ARID5B;NR1D1;RUNX2;PER1;DAP;NCOR1;BCL6;KAT6B;COPS2;BCL3;RARA;PDCD4;GZF1
dephosphorylation (GO:0016311)	12/153	0.018245118911428174	0.3747776960113729	0	0	2.0887757057969822	8.36316067575486	PTPRS;PPP3CC;CTDSP2;DAPP1;INPP5K;PTPN22;PPM1J;PLPP2;DUSP16;MTMR6;CDC14B;SSH1
glucan catabolic process (GO:0009251)	3/15	0.019515773321934802	0.3747776960113729	0	0	6.106552162849873	24.038639538079128	PYGB;PGM2;PYGL
glycogen catabolic process (GO:0005980)	3/15	0.019515773321934802	0.3747776960113729	0	0	6.106552162849873	24.038639538079128	PYGB;PGM2;PYGL
negative regulation of leukocyte mediated cytotoxicity (GO:0001911)	3/15	0.019515773321934802	0.3747776960113729	0	0	6.106552162849873	24.038639538079128	CEACAM1;KLRC1;LGALS9
positive regulation of nuclear-transcribed mRNA catabolic process, deadenylation-dependent decay (GO:1900153)	3/15	0.019515773321934802	0.3747776960113729	0	0	6.106552162849873	24.038639538079128	ZFP36;AGO2;TNRC6B
regulation of dephosphorylation (GO:0035303)	3/15	0.019515773321934802	0.3747776960113729	0	0	6.106552162849873	24.038639538079128	IGBP1;PPP1R16B;INPP5K
regulation of microglial cell activation (GO:1903978)	3/15	0.019515773321934802	0.3747776960113729	0	0	6.106552162849873	24.038639538079128	GRN;NR1D1;CST7
regulation of nuclear-transcribed mRNA catabolic process, deadenylation-dependent decay (GO:1900151)	3/15	0.019515773321934802	0.3747776960113729	0	0	6.106552162849873	24.038639538079128	ZFP36;AGO2;TNRC6B
regulation of nuclear-transcribed mRNA poly(A) tail shortening (GO:0060211)	3/15	0.019515773321934802	0.3747776960113729	0	0	6.106552162849873	24.038639538079128	ZFP36;AGO2;TNRC6B
carboxylic acid metabolic process (GO:0019752)	5/40	0.019811589382248623	0.3747776960113729	0	0	3.4941690962099123	13.702342845279661	GLUD1;ST6GAL1;CYP2S1;SLC2A3;ST3GAL1
glucose homeostasis (GO:0042593)	8/86	0.02012056725541732	0.3747776960113729	0	0	2.5126235267080337	9.814339507499161	KLF7;STAT3;INPP5K;PYGL;NR1D1;APPL2;PDK2;IGF1R
regulation of interferon-gamma production (GO:0032649)	8/86	0.02012056725541732	0.3747776960113729	0	0	2.5126235267080337	9.814339507499161	RARA;F2RL1;PTPN22;CCR7;LGALS9;ZFPM1;VSIR;IL12RB2
carbohydrate homeostasis (GO:0033500)	7/70	0.0201870177424295	0.3747776960113729	0	0	2.7206592782040353	10.617959318106267	KLF7;STAT3;INPP5K;PYGL;APPL2;PDK2;IGF1R
negative regulation of protein polymerization (GO:0032272)	4/27	0.020485619090400243	0.3747776960113729	0	0	4.251010800332318	16.528066648064154	HIP1R;MYADM;TUBB4A;SSH1
positive regulation of erythrocyte differentiation (GO:0045648)	4/27	0.020485619090400243	0.3747776960113729	0	0	4.251010800332318	16.528066648064154	STAT5B;STAT3;NCKAP1L;ETS1
positive regulation of gene silencing by miRNA (GO:2000637)	4/27	0.020485619090400243	0.3747776960113729	0	0	4.251010800332318	16.528066648064154	ZFP36;STAT3;AGO2;TNRC6B
chondrocyte development (GO:0002063)	2/6	0.02097501418654837	0.3747776960113729	0	0	12.20266836086404	47.15627654937262	BMPR2;EIF2AK3
glycolipid transport (GO:0046836)	2/6	0.02097501418654837	0.3747776960113729	0	0	12.20266836086404	47.15627654937262	NPC2;PSAP
glycosylceramide catabolic process (GO:0046477)	2/6	0.02097501418654837	0.3747776960113729	0	0	12.20266836086404	47.15627654937262	GALC;NAGA
membrane raft assembly (GO:0001765)	2/6	0.02097501418654837	0.3747776960113729	0	0	12.20266836086404	47.15627654937262	ANXA2;FLOT1
molybdopterin cofactor biosynthetic process (GO:0032324)	2/6	0.02097501418654837	0.3747776960113729	0	0	12.20266836086404	47.15627654937262	MOCS1;GPHN
negative regulation of Arp2/3 complex-mediated actin nucleation (GO:0034316)	2/6	0.02097501418654837	0.3747776960113729	0	0	12.20266836086404	47.15627654937262	GMFG;CORO1B
negative regulation of protein targeting to membrane (GO:0090315)	2/6	0.02097501418654837	0.3747776960113729	0	0	12.20266836086404	47.15627654937262	GDI1;INPP5K
negative regulation of triglyceride metabolic process (GO:0090209)	2/6	0.02097501418654837	0.3747776960113729	0	0	12.20266836086404	47.15627654937262	SIK1;GPLD1
positive regulation of histone phosphorylation (GO:0033129)	2/6	0.02097501418654837	0.3747776960113729	0	0	12.20266836086404	47.15627654937262	RPS6KA5;MAPK3
positive regulation of lipoprotein particle clearance (GO:0010986)	2/6	0.02097501418654837	0.3747776960113729	0	0	12.20266836086404	47.15627654937262	ANXA2;GPLD1
positive regulation of protein glycosylation (GO:0060050)	2/6	0.02097501418654837	0.3747776960113729	0	0	12.20266836086404	47.15627654937262	GOLGA2;CHP1
positive regulation of T cell mediated immune response to tumor cell (GO:0002842)	2/6	0.02097501418654837	0.3747776960113729	0	0	12.20266836086404	47.15627654937262	FBXO38;MR1
regulation of nitric oxide mediated signal transduction (GO:0010749)	2/6	0.02097501418654837	0.3747776960113729	0	0	12.20266836086404	47.15627654937262	ATP2B4;VEGFA
sialylation (GO:0097503)	2/6	0.02097501418654837	0.3747776960113729	0	0	12.20266836086404	47.15627654937262	ST6GAL1;ST3GAL1
vesicle fusion with endoplasmic reticulum-Golgi intermediate compartment (ERGIC) membrane (GO:1990668)	2/6	0.02097501418654837	0.3747776960113729	0	0	12.20266836086404	47.15627654937262	TAP1;TAPBP
cellular response to BMP stimulus (GO:0071773)	7/71	0.0216595625680999	0.3817339117418168	0	0	2.6780091112531967	10.26295636508269	ACVRL1;BMPR2;TGFB3;HIVEP1;PDCD4;RUNX2;MAPK3
response to metal ion (GO:0010038)	7/71	0.0216595625680999	0.3817339117418168	0	0	2.6780091112531967	10.26295636508269	HAAO;NEDD4;ITPR3;SLC25A12;CRIP1;NDRG1;GPHN
gluconeogenesis (GO:0006094)	5/41	0.02185286837470633	0.3817339117418168	0	0	3.3969316893424035	12.98790705729245	SLC25A1;ALDOC;SLC37A4;SLC25A12;PCK2
negative regulation of macromolecule metabolic process (GO:0010605)	14/194	0.021938606795947124	0.3817339117418168	0	0	1.909921146953405	7.294957814383163	RB1;ACVRL1;NOS2;TIPARP;VDR;ATP2B4;PTPN22;VEGFA;RBL2;DLG4;AGO2;MYADM;LGALS9;TNRC6B
protein localization to membrane (GO:0072657)	14/195	0.02281298214893756	0.3817339117418168	0	0	1.8992692924612369	7.180046088455309	SH3GLB1;NLGN2;PTCH1;ITGB2;CACNB3;TSPAN14;NPC1;PACS1;DLG4;MYADM;PKP2;FLOT1;INPP5K;ITGB7
cellular response to growth factor stimulus (GO:0071363)	12/158	0.022845919213209914	0.3817339117418168	0	0	2.0167133865764004	7.621125135509317	SETX;ACVRL1;STAT5B;ZFP36;BMPR2;INPP5K;PLCG1;RUNX2;CORO1B;APPL2;TGFBR2;VEGFA
cellular response to starvation (GO:0009267)	12/158	0.022845919213209914	0.3817339117418168	0	0	2.0167133865764004	7.621125135509317	SH3GLB1;KLF10;DAP;WRN;BMPR2;SESN3;EIF2AK3;FAS;SIK1;ZFYVE1;ATP6V0D2;MAPK3
regulation of JNK cascade (GO:0046328)	9/105	0.022983739529340172	0.3817339117418168	0	0	2.2974759615384617	8.668303950069546	PER1;NCOR1;NCF1;CD27;F2RL1;CCR7;MAPK8IP3;IGF1R;HIPK2
cellular response to epidermal growth factor stimulus (GO:0071364)	4/28	0.02317376725060892	0.3817339117418168	0	0	4.073673036093418	15.33629685859386	STAT5B;ZFP36;INPP5K;PLCG1
macromolecule catabolic process (GO:0009057)	4/28	0.02317376725060892	0.3817339117418168	0	0	4.073673036093418	15.33629685859386	SH3GLB1;NEDD4;TPP1;CLN6
cellular polysaccharide catabolic process (GO:0044247)	3/16	0.023328865625907108	0.3817339117418168	0	0	5.63652378156195	21.182416077765886	PYGB;PGM2;PYGL
cellular response to sterol (GO:0036315)	3/16	0.023328865625907108	0.3817339117418168	0	0	5.63652378156195	21.182416077765886	GRAMD1A;PTCH1;GPLD1
dendritic cell chemotaxis (GO:0002407)	3/16	0.023328865625907108	0.3817339117418168	0	0	5.63652378156195	21.182416077765886	CXCR4;CCR7;PIK3CG
negative regulation of macrophage activation (GO:0043031)	3/16	0.023328865625907108	0.3817339117418168	0	0	5.63652378156195	21.182416077765886	GRN;NR1D1;CST7
negative regulation of natural killer cell mediated cytotoxicity (GO:0045953)	3/16	0.023328865625907108	0.3817339117418168	0	0	5.63652378156195	21.182416077765886	CEACAM1;KLRC1;LGALS9
positive regulation of alpha-beta T cell proliferation (GO:0046641)	3/16	0.023328865625907108	0.3817339117418168	0	0	5.63652378156195	21.182416077765886	PTPN22;LGALS9;TGFBR2
regulation of actin filament polymerization (GO:0030833)	7/73	0.024824609323810237	0.4040822533388797	0	0	2.596586065256142	9.596773867557703	FCHSD2;MYADM;HIP1R;ARHGAP18;CCR7;NCKAP1L;SSH1
positive regulation of leukocyte migration (GO:0002687)	4/29	0.026066157446396895	0.4085383288123939	0	0	3.9105222929936305	14.26213411526758	TNFRSF18;F2RL1;NCKAP1L;VEGFA
regulation of fatty acid biosynthetic process (GO:0042304)	4/29	0.026066157446396895	0.4085383288123939	0	0	3.9105222929936305	14.26213411526758	CEACAM1;ACADL;ELOVL5;WDTC1
regulation of protein targeting to membrane (GO:0090313)	4/29	0.026066157446396895	0.4085383288123939	0	0	3.9105222929936305	14.26213411526758	GDI1;ITGB2;CHP1;INPP5K
regulation of response to biotic stimulus (GO:0002831)	4/29	0.026066157446396895	0.4085383288123939	0	0	3.9105222929936305	14.26213411526758	DHX58;PTPN22;SAMHD1;APPL2
cellular response to amino acid starvation (GO:0034198)	7/74	0.026520092219186595	0.4085383288123939	0	0	2.5576974462724738	9.284064818275462	SH3GLB1;DAP;SESN3;EIF2AK3;FAS;ATP6V0D2;MAPK3
DNA biosynthetic process (GO:0071897)	3/17	0.027515287773248787	0.4085383288123939	0	0	5.2336423118865865	18.804547531797894	CDKN2D;POLD4;WRN
negative regulation of peptidyl-threonine phosphorylation (GO:0010801)	3/17	0.027515287773248787	0.4085383288123939	0	0	5.2336423118865865	18.804547531797894	SPRED2;DDIT4;INPP5K
negative regulation of vascular associated smooth muscle cell proliferation (GO:1904706)	3/17	0.027515287773248787	0.4085383288123939	0	0	5.2336423118865865	18.804547531797894	CDKN1B;TGFB3;PDCD4
regulation of Arp2/3 complex-mediated actin nucleation (GO:0034315)	3/17	0.027515287773248787	0.4085383288123939	0	0	5.2336423118865865	18.804547531797894	FCHSD2;GMFG;CORO1B
ruffle organization (GO:0031529)	3/17	0.027515287773248787	0.4085383288123939	0	0	5.2336423118865865	18.804547531797894	INPP5K;CCR7;CORO1B
vasculature development (GO:0001944)	3/17	0.027515287773248787	0.4085383288123939	0	0	5.2336423118865865	18.804547531797894	ACVRL1;BMPR2;STRA6
negative regulation of cell growth (GO:0030308)	10/126	0.0275302018815279	0.4085383288123939	0	0	2.113120269133726	7.591324610684135	RB1;ACVRL1;CDKN2D;NDRG3;BMPR2;CDKN1B;PTPRS;BCL6;ULK1;SIPA1
positive regulation of immune response (GO:0050778)	7/75	0.028292766154910602	0.4085383288123939	0	0	2.5199526102000904	8.984006830465164	SASH3;GRN;ITGB2;F2RL1;CCR7;LGALS9;IL6ST
response to amino acid starvation (GO:1990928)	7/75	0.028292766154910602	0.4085383288123939	0	0	2.5199526102000904	8.984006830465164	SH3GLB1;DAP;SESN3;EIF2AK3;FAS;ATP6V0D2;MAPK3
cellular response to monoamine stimulus (GO:0071868)	2/7	0.028604976841889108	0.4085383288123939	0	0	9.761626429479035	34.69452432812264	GNG2;TGM2
inhibition of cysteine-type endopeptidase activity (GO:0097340)	2/7	0.028604976841889108	0.4085383288123939	0	0	9.761626429479035	34.69452432812264	CAST;CST7
negative regulation of RIG-I signaling pathway (GO:0039536)	2/7	0.028604976841889108	0.4085383288123939	0	0	9.761626429479035	34.69452432812264	RNF125;DHX58
peptide transport (GO:0015833)	2/7	0.028604976841889108	0.4085383288123939	0	0	9.761626429479035	34.69452432812264	TAP1;CDH17
pexophagy (GO:0000425)	2/7	0.028604976841889108	0.4085383288123939	0	0	9.761626429479035	34.69452432812264	USP30;SQSTM1
positive regulation of lamellipodium morphogenesis (GO:2000394)	2/7	0.028604976841889108	0.4085383288123939	0	0	9.761626429479035	34.69452432812264	ENPP2;CORO1B
positive regulation of trophoblast cell migration (GO:1901165)	2/7	0.028604976841889108	0.4085383288123939	0	0	9.761626429479035	34.69452432812264	AGO2;VEGFA
positive regulation of voltage-gated calcium channel activity (GO:1901387)	2/7	0.028604976841889108	0.4085383288123939	0	0	9.761626429479035	34.69452432812264	CACNB3;STAC2
regulation of CD8-positive, alpha-beta T cell differentiation (GO:0043376)	2/7	0.028604976841889108	0.4085383288123939	0	0	9.761626429479035	34.69452432812264	NCKAP1L;RUNX3
regulation of T cell mediated immune response to tumor cell (GO:0002840)	2/7	0.028604976841889108	0.4085383288123939	0	0	9.761626429479035	34.69452432812264	FBXO38;AHR
regulation of vascular associated smooth muscle cell differentiation (GO:1905063)	2/7	0.028604976841889108	0.4085383288123939	0	0	9.761626429479035	34.69452432812264	NFATC3;PDCD4
sphingosine-1-phosphate receptor signaling pathway (GO:0003376)	2/7	0.028604976841889108	0.4085383288123939	0	0	9.761626429479035	34.69452432812264	S1PR1;PIK3CG
intracellular steroid hormone receptor signaling pathway (GO:0030518)	5/44	0.028777707947865636	0.4085383288123939	0	0	3.1351386708529567	11.123955508858101	CALCOCO1;KDM3A;WBP2;NEDD4;PADI2
positive regulation of cell-matrix adhesion (GO:0001954)	5/44	0.028777707947865636	0.4085383288123939	0	0	3.1351386708529567	11.123955508858101	RRAS;PLEKHA2;CCR7;UTRN;VEGFA
plasma membrane invagination (GO:0099024)	4/30	0.029165476502810025	0.41216121112380166	0	0	3.759921607055365	13.290456522575802	SNX18;BIN2;ITGB2;ARHGAP25
regulation of epithelial cell proliferation (GO:0050678)	8/93	0.030483027159104965	0.42784680509595	0	0	2.3048580251562854	8.045303395649514	ACVRL1;ZFP36;GRN;LAMC1;NR1D1;RUNX3;MTSS1;VEGFA
negative regulation of gene expression (GO:0010629)	20/322	0.031069599640047782	0.42784680509595	0	0	1.628415677020987	5.653086451953838	RB1;ACVRL1;RNH1;NOS2;TIPARP;VDR;EIF2AK3;ATP2B4;PTPN22;VEGFA;ZC3H12D;RBL2;TWSG1;ZFP36;RPS6KA5;NCOR1;AGO2;MYADM;LGALS9;TNRC6B
negative regulation of T cell activation (GO:0050868)	5/45	0.03136073047688751	0.42784680509595	0	0	3.0566007653061225	10.58255947269376	CEACAM1;PTPN22;NCKAP1L;TIGIT;JAK3
cellular response to insulin stimulus (GO:0032869)	10/129	0.03169095441563442	0.42784680509595	0	0	2.0595247084713217	7.108910841104729	CEACAM1;PDE3B;INPP5K;AP3S1;LPIN1;ATP6V0D2;PDK2;GPLD1;IGF1R;PCK2
dendritic cell migration (GO:0036336)	3/18	0.032073279400667135	0.42784680509595	0	0	4.884478371501272	16.801296620881157	CXCR4;CCR7;PIK3CG
negative regulation of interleukin-8 production (GO:0032717)	3/18	0.032073279400667135	0.42784680509595	0	0	4.884478371501272	16.801296620881157	BCL3;ARRB1;PTPN22
negative regulation of leukocyte cell-cell adhesion (GO:1903038)	3/18	0.032073279400667135	0.42784680509595	0	0	4.884478371501272	16.801296620881157	PTPN22;TIGIT;JAK3
positive regulation of CREB transcription factor activity (GO:0032793)	3/18	0.032073279400667135	0.42784680509595	0	0	4.884478371501272	16.801296620881157	CRTC3;RPS6KA5;VEGFA
regulation of adaptive immune response (GO:0002819)	3/18	0.032073279400667135	0.42784680509595	0	0	4.884478371501272	16.801296620881157	SASH3;AHR;IL6ST
response to interferon-alpha (GO:0035455)	3/18	0.032073279400667135	0.42784680509595	0	0	4.884478371501272	16.801296620881157	IFNAR2;IFITM2;IFNAR1
triglyceride biosynthetic process (GO:0019432)	3/18	0.032073279400667135	0.42784680509595	0	0	4.884478371501272	16.801296620881157	DGAT1;LPIN1;PCK2
positive regulation of phosphatidylinositol 3-kinase signaling (GO:0014068)	7/77	0.032074950001218794	0.42784680509595	0	0	2.44769820971867	8.41929840003324	NCF1;SEMA4D;NEDD4;F2RL1;PIK3AP1;PIK3CG;IGF1R
positive regulation of Rho protein signal transduction (GO:0035025)	4/31	0.032473797438231373	0.42784680509595	0	0	3.620476527482897	12.408537938943107	ADGRG1;F2RL1;ARRB1;GPR18
interleukin-12-mediated signaling pathway (GO:0035722)	5/46	0.03408437219904384	0.42784680509595	0	0	2.981893977103036	10.07557014330448	CNN2;ANXA2;STAT4;PDCD4;IL12RB2
negative regulation of tumor necrosis factor production (GO:0032720)	5/46	0.03408437219904384	0.42784680509595	0	0	2.981893977103036	10.07557014330448	RARA;TNFAIP3;PTPN22;LGALS9;VSIR
regulation of B cell proliferation (GO:0030888)	5/46	0.03408437219904384	0.42784680509595	0	0	2.981893977103036	10.07557014330448	SASH3;CD38;CTLA4;NCKAP1L;AHR
positive regulation of metabolic process (GO:0009893)	9/113	0.03475201162089149	0.42784680509595	0	0	2.1198594674556213	7.121705657397579	KDM3A;GATM;ACADL;CXCR4;HADH;LPIN1;APPL2;IGF1R;VEGFA
glucose metabolic process (GO:0006006)	6/62	0.03504255077819931	0.42784680509595	0	0	2.6211001642036127	8.783810476499958	SLC25A1;SORD;ALDOC;SLC37A4;SLC25A12;PCK2
response to cytokine (GO:0034097)	11/150	0.035567784801206107	0.42784680509595	0	0	1.9399678200884023	6.472343683605623	IFNAR2;HDAC4;IGBP1;IFITM2;STAT3;CXCR4;CCR7;LGALS9;TIMP1;IL6ST;JAK3
negative regulation of developmental growth (GO:0048640)	4/32	0.035992594767252147	0.42784680509595	0	0	3.4909918107370337	11.60560001578896	CDKN1B;PTPRS;PTCH1;ULK1
positive regulation of interleukin-10 production (GO:0032733)	4/32	0.035992594767252147	0.42784680509595	0	0	3.4909918107370337	11.60560001578896	STAT3;F2RL1;LGALS9;TIGIT
atrioventricular valve morphogenesis (GO:0003181)	3/19	0.036999319878271104	0.42784680509595	0	0	4.578959923664122	15.096170344995965	BMPR2;ZFPM1;TGFBR2
positive regulation of neutrophil chemotaxis (GO:0090023)	3/19	0.036999319878271104	0.42784680509595	0	0	4.578959923664122	15.096170344995965	RAC2;CCR7;NCKAP1L
postsynaptic membrane organization (GO:0001941)	3/19	0.036999319878271104	0.42784680509595	0	0	4.578959923664122	15.096170344995965	NLGN2;DLG4;GPHN
DNA damage induced protein phosphorylation (GO:0006975)	2/8	0.037156203723353654	0.42784680509595	0	0	8.13426514188903	26.78308094420179	MAP2K6;MAPK3
fructose metabolic process (GO:0006000)	2/8	0.037156203723353654	0.42784680509595	0	0	8.13426514188903	26.78308094420179	SORD;ALDOC
leukocyte aggregation (GO:0070486)	2/8	0.037156203723353654	0.42784680509595	0	0	8.13426514188903	26.78308094420179	SEMA4D;RAC2
lymphatic endothelial cell differentiation (GO:0060836)	2/8	0.037156203723353654	0.42784680509595	0	0	8.13426514188903	26.78308094420179	ACVRL1;BMPR2
macromolecule modification (GO:0043412)	2/8	0.037156203723353654	0.42784680509595	0	0	8.13426514188903	26.78308094420179	ST6GAL1;ST3GAL1
negative regulation of actin nucleation (GO:0051126)	2/8	0.037156203723353654	0.42784680509595	0	0	8.13426514188903	26.78308094420179	GMFG;CORO1B
negative regulation of fatty acid oxidation (GO:0046322)	2/8	0.037156203723353654	0.42784680509595	0	0	8.13426514188903	26.78308094420179	ACADL;APPL2
negative regulation of vascular associated smooth muscle cell differentiation (GO:1905064)	2/8	0.037156203723353654	0.42784680509595	0	0	8.13426514188903	26.78308094420179	NFATC3;PDCD4
neurotransmitter receptor diffusion trapping (GO:0099628)	2/8	0.037156203723353654	0.42784680509595	0	0	8.13426514188903	26.78308094420179	DLG4;GPHN
positive regulation of adaptive immune response (GO:0002821)	2/8	0.037156203723353654	0.42784680509595	0	0	8.13426514188903	26.78308094420179	SASH3;IL6ST
positive regulation of cysteine-type endopeptidase activity involved in apoptotic signaling pathway (GO:2001269)	2/8	0.037156203723353654	0.42784680509595	0	0	8.13426514188903	26.78308094420179	FAS;LGALS9
positive regulation of dendritic cell chemotaxis (GO:2000510)	2/8	0.037156203723353654	0.42784680509595	0	0	8.13426514188903	26.78308094420179	CCR7;LGALS9
positive regulation of leukocyte differentiation (GO:1902107)	2/8	0.037156203723353654	0.42784680509595	0	0	8.13426514188903	26.78308094420179	NCKAP1L;LGALS9
postsynaptic neurotransmitter receptor diffusion trapping (GO:0098970)	2/8	0.037156203723353654	0.42784680509595	0	0	8.13426514188903	26.78308094420179	DLG4;GPHN
progesterone receptor signaling pathway (GO:0050847)	2/8	0.037156203723353654	0.42784680509595	0	0	8.13426514188903	26.78308094420179	WBP2;NEDD4
protein retention in ER lumen (GO:0006621)	2/8	0.037156203723353654	0.42784680509595	0	0	8.13426514188903	26.78308094420179	OS9;KDELR1
regulation of acetyl-CoA biosynthetic process from pyruvate (GO:0010510)	2/8	0.037156203723353654	0.42784680509595	0	0	8.13426514188903	26.78308094420179	PDK2;PDK1
regulation of acyl-CoA biosynthetic process (GO:0050812)	2/8	0.037156203723353654	0.42784680509595	0	0	8.13426514188903	26.78308094420179	PDK2;PDK1
regulation of CD8-positive, alpha-beta T cell proliferation (GO:2000564)	2/8	0.037156203723353654	0.42784680509595	0	0	8.13426514188903	26.78308094420179	PTPN22;VSIR
regulation of dendritic cell chemotaxis (GO:2000508)	2/8	0.037156203723353654	0.42784680509595	0	0	8.13426514188903	26.78308094420179	CCR7;LGALS9
regulation of epithelial to mesenchymal transition involved in endocardial cushion formation (GO:1905005)	2/8	0.037156203723353654	0.42784680509595	0	0	8.13426514188903	26.78308094420179	TGFB3;TGFBR2
regulation of lymphocyte apoptotic process (GO:0070228)	2/8	0.037156203723353654	0.42784680509595	0	0	8.13426514188903	26.78308094420179	CD3G;JAK3
regulation of positive chemotaxis (GO:0050926)	2/8	0.037156203723353654	0.42784680509595	0	0	8.13426514188903	26.78308094420179	F2RL1;VEGFA
regulation of protein glycosylation (GO:0060049)	2/8	0.037156203723353654	0.42784680509595	0	0	8.13426514188903	26.78308094420179	GOLGA2;CHP1
T-helper cell lineage commitment (GO:0002295)	2/8	0.037156203723353654	0.42784680509595	0	0	8.13426514188903	26.78308094420179	STAT3;ZFPM1
venous blood vessel development (GO:0060841)	2/8	0.037156203723353654	0.42784680509595	0	0	8.13426514188903	26.78308094420179	ACVRL1;BMPR2
positive regulation of cell migration (GO:0030335)	17/269	0.03860525628483389	0.44289203612379546	0	0	1.6567100501685994	5.3915422484437885	GRN;BMPR2;SEMA4D;TNFRSF18;STAT3;SEMA4F;RHOC;VSIR;VEGFA;IGF1R;GLIPR2;AGO2;ENPP2;MYADM;F2RL1;NCKAP1L;PLCG1
apoptotic cell clearance (GO:0043277)	4/33	0.039722761906826484	0.44495926656388046	0	0	3.3704370744564023	10.87246008761364	ITGB3;RAC2;RARA;TGM2
negative regulation of smooth muscle cell proliferation (GO:0048662)	4/33	0.039722761906826484	0.44495926656388046	0	0	3.3704370744564023	10.87246008761364	CDKN1B;TGFB3;PDCD4;TNFAIP3
regulation of sprouting angiogenesis (GO:1903670)	4/33	0.039722761906826484	0.44495926656388046	0	0	3.3704370744564023	10.87246008761364	PPP1R16B;CEACAM1;KLF2;VEGFA
cellular response to alcohol (GO:0097306)	5/48	0.03995954596601843	0.44495926656388046	0	0	2.842904603701946	9.153833530134662	GRAMD1A;GNG2;PTCH1;AHR;GPLD1
cellular response to interleukin-12 (GO:0071349)	5/48	0.03995954596601843	0.44495926656388046	0	0	2.842904603701946	9.153833530134662	CNN2;ANXA2;STAT4;PDCD4;IL12RB2
negative regulation of tumor necrosis factor superfamily cytokine production (GO:1903556)	5/48	0.03995954596601843	0.44495926656388046	0	0	2.842904603701946	9.153833530134662	RARA;TNFAIP3;PTPN22;LGALS9;VSIR
positive regulation of endocytosis (GO:0045807)	5/48	0.03995954596601843	0.44495926656388046	0	0	2.842904603701946	9.153833530134662	FLOT1;F2RL1;NCKAP1L;APPL2;VPS28
regulation of innate immune response (GO:0045088)	6/64	0.04004677188889088	0.44495926656388046	0	0	2.5304531642224863	8.142257392962296	IFNAR2;DHX58;TNFAIP3;PTPN22;SAMHD1;APPL2
sphingolipid metabolic process (GO:0006665)	9/116	0.040073526741037806	0.44495926656388046	0	0	2.060100647016535	6.62742483344754	CTSA;GALC;STS;GM2A;ELOVL5;PSAP;ENPP2;ESYT2;PLPP2
regulation of interleukin-8 production (GO:0032677)	7/81	0.04061959605649692	0.4494175236286438	0	0	2.3149063385636275	7.415813260015678	NOS2;STAT3;BCL3;F2RL1;ARRB1;PTPN22;LGALS9
response to UV (GO:0009411)	8/99	0.04187957995406906	0.45650830143489685	0	0	2.1522139831998985	6.828882257298298	CDKN2D;WRN;UBE2B;NEDD4;BCL3;CAT;SDF4;PRIMPOL
ubiquitin-dependent protein catabolic process (GO:0006511)	21/354	0.04209319345004776	0.45650830143489685	0	0	1.5501360735735736	4.910628365346492	UBE2H;AREL1;CRBN;UBE2B;SIAH3;TNFAIP3;ARRB1;VPS37B;TRPC4AP;RNF167;RNF125;IFI27;OS9;TBL1XR1;NEDD4;RNF19A;TTC3;PELI1;SQSTM1;VPS28;RNF166
ganglioside metabolic process (GO:0001573)	3/20	0.042288321265117494	0.45650830143489685	0	0	4.309384822631342	13.631637080438491	GM2A;ST8SIA4;CLN6
growth hormone receptor signaling pathway (GO:0060396)	3/20	0.042288321265117494	0.45650830143489685	0	0	4.309384822631342	13.631637080438491	STAT5B;STAT3;JAK3
negative regulation of dephosphorylation (GO:0035305)	3/20	0.042288321265117494	0.45650830143489685	0	0	4.309384822631342	13.631637080438491	PPP1R16B;CHP1;INPP5K
positive regulation of peptidyl-lysine acetylation (GO:2000758)	3/20	0.042288321265117494	0.45650830143489685	0	0	4.309384822631342	13.631637080438491	RPS6KA5;ARRB1;MAPK3
toll-like receptor 4 signaling pathway (GO:0034142)	3/20	0.042288321265117494	0.45650830143489685	0	0	4.309384822631342	13.631637080438491	ITGB2;LGALS9;PIK3AP1
receptor internalization (GO:0031623)	5/49	0.04311346465961213	0.4638054035527132	0	0	2.7781481910946195	8.734275454155672	CEACAM1;NEDD4;ITGB2;ARRB1;SCYL2
regulation of cell adhesion mediated by integrin (GO:0033628)	4/34	0.043664630469077405	0.4674977139914385	0	0	3.2579193205944796	10.201251957342299	DPP4;PDE3B;NCKAP1L;PIK3CG
negative regulation of cellular macromolecule biosynthetic process (GO:2000113)	30/547	0.04390842155195866	0.4674977139914385	0	0	1.4291939664069846	4.467158895426704	RB1;HDAC4;ACVRL1;CDKN1B;BMPR2;PBXIP1;AHR;LBH;RPS6KA5;INPP5K;CD38;CIR1;CIC;MTA3;KLF10;ATF7IP;VDR;EIF2AK3;ARID5B;NR1D1;RUNX2;PER1;DAP;NCOR1;BCL6;KAT6B;BCL3;RARA;PDCD4;GZF1
negative regulation of multicellular organismal process (GO:0051241)	14/214	0.04478577139684577	0.4674977139914385	0	0	1.7171225806451613	5.33315056807318	RB1;GRN;BMPR2;IFNGR1;PTCH1;ATP2B4;LNPEP;NR1D1;SPRED2;KLF7;TWSG1;RPS6KA5;TIMP1;MAP2K6
negative regulation of transcription, DNA-templated (GO:0045892)	48/948	0.045923163089866235	0.4674977139914385	0	0	1.3179307242465137	4.060262058635339	RB1;HDAC4;CDKN1B;TCF25;PBXIP1;AHR;MNT;ZFP36;LBH;RPS6KA5;HIVEP1;CD38;INPP5K;CIR1;CIC;MTA3;ATF7IP;KLF10;IGBP1;SEMA4D;VDR;PTCH1;STAT3;FOXJ1;IRF2BP2;ARID5B;NR1D1;RUNX3;KLF2;RUNX2;VEGFA;PER1;KLF7;DAP;NCOR1;IFI27;BCL6;KAT6B;TBL1XR1;IRF2;BCL3;PDCD4;RARA;MXD1;ZFPM1;EZH1;GZF1;MXD4
bone resorption (GO:0045453)	2/9	0.04654432413374934	0.4674977139914385	0	0	6.9718642221818845	21.385149208484606	ACP5;TPP1
endothelial cell chemotaxis (GO:0035767)	2/9	0.04654432413374934	0.4674977139914385	0	0	6.9718642221818845	21.385149208484606	CORO1B;VEGFA
fructose 1,6-bisphosphate metabolic process (GO:0030388)	2/9	0.04654432413374934	0.4674977139914385	0	0	6.9718642221818845	21.385149208484606	ALDOC;PFKM
interleukin-23-mediated signaling pathway (GO:0038155)	2/9	0.04654432413374934	0.4674977139914385	0	0	6.9718642221818845	21.385149208484606	STAT3;STAT4
lysosomal lumen acidification (GO:0007042)	2/9	0.04654432413374934	0.4674977139914385	0	0	6.9718642221818845	21.385149208484606	GRN;CLN6
mitral valve morphogenesis (GO:0003183)	2/9	0.04654432413374934	0.4674977139914385	0	0	6.9718642221818845	21.385149208484606	BMPR2;ZFPM1
negative regulation of alpha-beta T cell activation (GO:0046636)	2/9	0.04654432413374934	0.4674977139914385	0	0	6.9718642221818845	21.385149208484606	TWSG1;TNFRSF14
negative regulation of retrograde protein transport, ER to cytosol (GO:1904153)	2/9	0.04654432413374934	0.4674977139914385	0	0	6.9718642221818845	21.385149208484606	OS9;UBAC2
negative regulation of smooth muscle cell differentiation (GO:0051151)	2/9	0.04654432413374934	0.4674977139914385	0	0	6.9718642221818845	21.385149208484606	NFATC3;PDCD4
positive regulation of B cell differentiation (GO:0045579)	2/9	0.04654432413374934	0.4674977139914385	0	0	6.9718642221818845	21.385149208484606	CD27;NCKAP1L
positive regulation of blood vessel endothelial cell proliferation involved in sprouting angiogenesis (GO:1903589)	2/9	0.04654432413374934	0.4674977139914385	0	0	6.9718642221818845	21.385149208484606	PPP1R16B;VEGFA
positive regulation of mitochondrial calcium ion concentration (GO:0051561)	2/9	0.04654432413374934	0.4674977139914385	0	0	6.9718642221818845	21.385149208484606	SLC25A23;TGM2
regulation of dendritic cell antigen processing and presentation (GO:0002604)	2/9	0.04654432413374934	0.4674977139914385	0	0	6.9718642221818845	21.385149208484606	CCR7;CD68
regulation of glucan biosynthetic process (GO:0010962)	2/9	0.04654432413374934	0.4674977139914385	0	0	6.9718642221818845	21.385149208484606	PPP1R3B;INPP5K
response to leptin (GO:0044321)	2/9	0.04654432413374934	0.4674977139914385	0	0	6.9718642221818845	21.385149208484606	STAT3;NR1D1
response to UV-C (GO:0010225)	2/9	0.04654432413374934	0.4674977139914385	0	0	6.9718642221818845	21.385149208484606	WRN;BCL3
regulation of cell cycle (GO:0051726)	18/296	0.04661443915643163	0.4674977139914385	0	0	1.58998404389329	4.874644524048547	RB1;CDKN2D;CDKN1B;STAT3;RUNX3;HIPK2;CDC14B;TGM1;RNF167;RASSF1;RARA;PDCD4;SIK1;HBP1;IRF6;PRR11;SIPA1;MAP2K6
calcium ion transport into cytosol (GO:0060402)	3/21	0.04793380670819378	0.4715692638215246	0	0	4.069762510602205	12.363670906973839	CACNB3;ATP2B4;ITPR3
intrinsic apoptotic signaling pathway in response to DNA damage by p53 class mediator (GO:0042771)	3/21	0.04793380670819378	0.4715692638215246	0	0	4.069762510602205	12.363670906973839	BCL3;DDIT4;HIPK2
vacuolar acidification (GO:0007035)	3/21	0.04793380670819378	0.4715692638215246	0	0	4.069762510602205	12.363670906973839	GRN;ATP6V0D2;CLN6
positive regulation of vasculature development (GO:1904018)	8/102	0.04851296645047832	0.4715692638215246	0	0	2.0831993897621706	6.30360337873557	ECM1;GRN;RRAS;AGO2;PLCG1;ETS1;HIPK2;VEGFA
protein dephosphorylation (GO:0006470)	10/139	0.048713871425331914	0.4715692638215246	0	0	1.8988765163049428	5.7380088315554625	PTPRS;PPP3CC;CTDSP2;DAPP1;PTPN22;PPM1J;DUSP16;MTMR6;CDC14B;SSH1
negative regulation of transcription by RNA polymerase II (GO:0000122)	36/684	0.04886910254043083	0.4715692638215246	0	0	1.3695588018297182	4.134163801786545	RB1;HDAC4;TCF25;ZFP36;MNT;HIVEP1;CIR1;MTA3;KLF10;IGBP1;SEMA4D;VDR;PTCH1;STAT3;NFATC3;IRF2BP2;FOXJ1;ARID5B;NR1D1;RUNX3;KLF2;VEGFA;KLF7;PER1;NCOR1;BCL6;IFI27;TBL1XR1;NEDD4;IRF2;RARA;MXD1;ZFPM1;EZH1;GZF1;MXD4
negative regulation of protein ubiquitination (GO:0031397)	5/51	0.04985805760626078	0.4715692638215246	0	0	2.6570818544809227	7.9674596432128455	TNFAIP3;CHP1;ARRB1;SQSTM1;VPS28
regulation of epithelial cell migration (GO:0010632)	5/51	0.04985805760626078	0.4715692638215246	0	0	2.6570818544809227	7.9674596432128455	CEACAM1;BMPR2;GLIPR2;ENPP2;PLCG1
positive regulation of protein catabolic process (GO:0045732)	7/85	0.050523132551255776	0.4715692638215246	0	0	2.19573414650141	6.554977795241615	CDKN1B;AREL1;TIPARP;NEDD4;TNFAIP3;GPLD1;VPS28
retrograde vesicle-mediated transport, Golgi to endoplasmic reticulum (GO:0006890)	7/85	0.050523132551255776	0.4715692638215246	0	0	2.19573414650141	6.554977795241615	KIF2A;KDELR1;COPB1;GOLPH3L;ARFGAP3;RAB6B;TAPBP
intrinsic apoptotic signaling pathway by p53 class mediator (GO:0072332)	4/36	0.052182114737925465	0.4715692638215246	0	0	3.0539808917197453	9.018452825497791	BCL3;DDIT4;PDK2;HIPK2
negative regulation of phosphorylation (GO:0042326)	7/86	0.05321703293850115	0.4715692638215246	0	0	2.167826734436207	6.3590525752062845	HDAC4;CDKN2D;CDKN1B;NCOR1;MYADM;CHP1;INPP5K
response to peptide hormone (GO:0043434)	5/52	0.05344962903304083	0.4715692638215246	0	0	2.600412505427703	7.616648747982292	STAT5B;CYP11A1;STAT2;STAT3;STAT4
microglial cell activation (GO:0001774)	3/22	0.05392807535658037	0.4715692638215246	0	0	3.855363599839293	11.258062893251552	GRN;IFNGR1;ITGB2
negative regulation of B cell activation (GO:0050869)	3/22	0.05392807535658037	0.4715692638215246	0	0	3.855363599839293	11.258062893251552	FOXJ1;TNFAIP3;CTLA4
negative regulation of interleukin-2 production (GO:0032703)	3/22	0.05392807535658037	0.4715692638215246	0	0	3.855363599839293	11.258062893251552	ZFP36;TNFAIP3;HDAC7
negative regulation of phosphate metabolic process (GO:0045936)	3/22	0.05392807535658037	0.4715692638215246	0	0	3.855363599839293	11.258062893251552	CDKN2D;CDKN1B;INPP5K
negative regulation of small molecule metabolic process (GO:0062014)	3/22	0.05392807535658037	0.4715692638215246	0	0	3.855363599839293	11.258062893251552	NCOR1;DKKL1;SIK1
positive regulation of granulocyte chemotaxis (GO:0071624)	3/22	0.05392807535658037	0.4715692638215246	0	0	3.855363599839293	11.258062893251552	RAC2;CCR7;NCKAP1L
positive regulation of neutrophil migration (GO:1902624)	3/22	0.05392807535658037	0.4715692638215246	0	0	3.855363599839293	11.258062893251552	RAC2;CCR7;NCKAP1L
positive regulation of peptidase activity (GO:0010952)	3/22	0.05392807535658037	0.4715692638215246	0	0	3.855363599839293	11.258062893251552	PSENEN;GRN;VSIR
regulation of voltage-gated calcium channel activity (GO:1901385)	3/22	0.05392807535658037	0.4715692638215246	0	0	3.855363599839293	11.258062893251552	CACNB3;AHNAK;STAC2
ubiquitin-dependent protein catabolic process via the multivesicular body sorting pathway (GO:0043162)	3/22	0.05392807535658037	0.4715692638215246	0	0	3.855363599839293	11.258062893251552	NEDD4;VPS37B;VPS28
cell chemotaxis (GO:0060326)	6/69	0.05445565568359468	0.4715692638215246	0	0	2.3290153864866507	6.778293169846918	BIN2;CCRL2;CXCR4;CCR7;CORO1B;VEGFA
cellular response to decreased oxygen levels (GO:0036294)	6/69	0.05445565568359468	0.4715692638215246	0	0	2.3290153864866507	6.778293169846918	NPEPPS;BNIP3L;HP1BP3;NDRG1;HIPK2;VEGFA
negative regulation of cellular catabolic process (GO:0031330)	6/69	0.05445565568359468	0.4715692638215246	0	0	2.3290153864866507	6.778293169846918	GOLGA2;DAP;STAT3;PTPN22;TIMP1;GPLD1
cellular response to organic substance (GO:0071310)	9/123	0.054564423339242725	0.4715692638215246	0	0	1.9328947368421052	5.621579242934142	ACVRL1;STAT5B;BMPR2;TIPARP;STAT3;INPP5K;CXCR4;CCR7;TGFBR2
regulation of anatomical structure morphogenesis (GO:0022603)	9/123	0.054564423339242725	0.4715692638215246	0	0	1.9328947368421052	5.621579242934142	CEACAM1;RNH1;BCL6;ZMYM3;SEMA4D;STAT2;NEDD4;TNFAIP3;ETS1
modification-dependent protein catabolic process (GO:0019941)	13/201	0.055754079947703476	0.4715692638215246	0	0	1.6951291401623163	4.89350674926607	UBE2H;AREL1;UBE2B;ARRB1;TRPC4AP;RNF167;RNF125;OS9;NEDD4;RNF19A;TTC3;SQSTM1;RNF166
positive regulation of multicellular organismal process (GO:0051240)	20/345	0.05627629450897351	0.4715692638215246	0	0	1.511333400020006	4.34883448707754	KDM3A;BMPR2;TGFB3;VDR;CXCR4;FOXJ1;PIK3CG;VEGFA;IGF1R;TGFBR2;GATM;ACADL;GLIPR2;AGO2;FLOT1;INPP5K;F2RL1;HADH;LPIN1;APPL2
amino sugar metabolic process (GO:0006040)	2/10	0.056690175903265895	0.4715692638215246	0	0	6.100063532401525	17.508123869092504	ST6GAL1;ST3GAL1
B cell homeostasis (GO:0001782)	2/10	0.056690175903265895	0.4715692638215246	0	0	6.100063532401525	17.508123869092504	TNFAIP3;NCKAP1L
calcium import into the mitochondrion (GO:0036444)	2/10	0.056690175903265895	0.4715692638215246	0	0	6.100063532401525	17.508123869092504	AFG3L2;SLC25A23
cellular response to dopamine (GO:1903351)	2/10	0.056690175903265895	0.4715692638215246	0	0	6.100063532401525	17.508123869092504	MAPK3;TGM2
cellular response to interleukin-4 (GO:0071353)	2/10	0.056690175903265895	0.4715692638215246	0	0	6.100063532401525	17.508123869092504	TCF7;JAK3
dicarboxylic acid biosynthetic process (GO:0043650)	2/10	0.056690175903265895	0.4715692638215246	0	0	6.100063532401525	17.508123869092504	GLUD1;HAAO
glycosphingolipid catabolic process (GO:0046479)	2/10	0.056690175903265895	0.4715692638215246	0	0	6.100063532401525	17.508123869092504	GM2A;NAGA
granulocyte activation (GO:0036230)	2/10	0.056690175903265895	0.4715692638215246	0	0	6.100063532401525	17.508123869092504	KMT2E;F2RL1
lung epithelium development (GO:0060428)	2/10	0.056690175903265895	0.4715692638215246	0	0	6.100063532401525	17.508123869092504	FOXJ1;STRA6
membrane lipid catabolic process (GO:0046466)	2/10	0.056690175903265895	0.4715692638215246	0	0	6.100063532401525	17.508123869092504	ENPP2;NAGA
myeloid dendritic cell differentiation (GO:0043011)	2/10	0.056690175903265895	0.4715692638215246	0	0	6.100063532401525	17.508123869092504	CAMK4;TGFBR2
N-acetylneuraminate metabolic process (GO:0006054)	2/10	0.056690175903265895	0.4715692638215246	0	0	6.100063532401525	17.508123869092504	ST6GAL1;ST3GAL1
negative regulation of cAMP-mediated signaling (GO:0043951)	2/10	0.056690175903265895	0.4715692638215246	0	0	6.100063532401525	17.508123869092504	UBE2B;PDE3B
negative regulation of glycolytic process (GO:0045820)	2/10	0.056690175903265895	0.4715692638215246	0	0	6.100063532401525	17.508123869092504	HDAC4;NCOR1
negative regulation of protein exit from endoplasmic reticulum (GO:0070862)	2/10	0.056690175903265895	0.4715692638215246	0	0	6.100063532401525	17.508123869092504	OS9;UBAC2
negative regulation of purine nucleotide metabolic process (GO:1900543)	2/10	0.056690175903265895	0.4715692638215246	0	0	6.100063532401525	17.508123869092504	HDAC4;NCOR1
negative regulation of toll-like receptor 4 signaling pathway (GO:0034144)	2/10	0.056690175903265895	0.4715692638215246	0	0	6.100063532401525	17.508123869092504	TNFAIP3;NR1D1
negative regulation of viral-induced cytoplasmic pattern recognition receptor signaling pathway (GO:0039532)	2/10	0.056690175903265895	0.4715692638215246	0	0	6.100063532401525	17.508123869092504	RNF125;DHX58
positive regulation of protein sumoylation (GO:0033235)	2/10	0.056690175903265895	0.4715692638215246	0	0	6.100063532401525	17.508123869092504	HDAC4;PIAS1
positive regulation of toll-like receptor 4 signaling pathway (GO:0034145)	2/10	0.056690175903265895	0.4715692638215246	0	0	6.100063532401525	17.508123869092504	F2RL1;PTPN22
positive regulation of vasculogenesis (GO:2001214)	2/10	0.056690175903265895	0.4715692638215246	0	0	6.100063532401525	17.508123869092504	CEACAM1;RRAS
protein K11-linked deubiquitination (GO:0035871)	2/10	0.056690175903265895	0.4715692638215246	0	0	6.100063532401525	17.508123869092504	TNFAIP3;USP30
regulation of granulocyte differentiation (GO:0030852)	2/10	0.056690175903265895	0.4715692638215246	0	0	6.100063532401525	17.508123869092504	CEACAM1;RARA
regulation of hair cycle (GO:0042634)	2/10	0.056690175903265895	0.4715692638215246	0	0	6.100063532401525	17.508123869092504	PER1;HPSE
regulation of histone phosphorylation (GO:0033127)	2/10	0.056690175903265895	0.4715692638215246	0	0	6.100063532401525	17.508123869092504	RPS6KA5;MAPK3
regulation of neutrophil migration (GO:1902622)	2/10	0.056690175903265895	0.4715692638215246	0	0	6.100063532401525	17.508123869092504	RAC2;NCKAP1L
response to dopamine (GO:1903350)	2/10	0.056690175903265895	0.4715692638215246	0	0	6.100063532401525	17.508123869092504	MAPK3;TGM2
response to interleukin-4 (GO:0070670)	2/10	0.056690175903265895	0.4715692638215246	0	0	6.100063532401525	17.508123869092504	TCF7;JAK3
smooth muscle tissue development (GO:0048745)	2/10	0.056690175903265895	0.4715692638215246	0	0	6.100063532401525	17.508123869092504	PTCH1;STRA6
UV protection (GO:0009650)	2/10	0.056690175903265895	0.4715692638215246	0	0	6.100063532401525	17.508123869092504	CAT;SDF4
phagocytosis, engulfment (GO:0006911)	4/37	0.05675577702130701	0.4715692638215246	0	0	2.961281605867593	8.495910501458495	BIN2;ITGB2;RAC2;ARHGAP25
positive regulation of myeloid cell differentiation (GO:0045639)	4/37	0.05675577702130701	0.4715692638215246	0	0	2.961281605867593	8.495910501458495	STAT5B;STAT3;NCKAP1L;ETS1
regulation of vascular associated smooth muscle cell proliferation (GO:1904705)	4/37	0.05675577702130701	0.4715692638215246	0	0	2.961281605867593	8.495910501458495	CDKN1B;TGFB3;PDCD4;MEF2D
defense response to symbiont (GO:0140546)	9/124	0.05687953487715398	0.4715692638215246	0	0	1.9159866220735786	5.492788137122995	IFNAR2;BNIP3L;IFITM2;IFI27;STAT2;DDIT4;IRF2;F2RL1;SAMHD1
regulation of tumor necrosis factor production (GO:0032680)	9/124	0.05687953487715398	0.4715692638215246	0	0	1.9159866220735786	5.492788137122995	ZFP36;FRMD8;IFNGR1;STAT3;RARA;TNFAIP3;PTPN22;LGALS9;VSIR
cellular response to peptide hormone stimulus (GO:0071375)	8/106	0.05836718000539282	0.4826158580765061	0	0	1.9977527502678407	5.675618626726001	CEACAM1;CYSLTR2;CYP11A1;PDE3B;INPP5K;LPIN1;GPLD1;PCK2
positive regulation of receptor internalization (GO:0002092)	3/23	0.060262354610954916	0.494342112098836	0	0	3.6624045801526717	10.287869059246802	ARRB1;SCYL2;VEGFA
regulation of interferon-gamma-mediated signaling pathway (GO:0060334)	3/23	0.060262354610954916	0.494342112098836	0	0	3.6624045801526717	10.287869059246802	IFNGR1;IFNGR2;PIAS1
regulation of interleukin-4 production (GO:0032673)	3/23	0.060262354610954916	0.494342112098836	0	0	3.6624045801526717	10.287869059246802	RARA;LGALS9;ZFPM1
heart development (GO:0007507)	11/164	0.0605075697438204	0.49504745877246736	0	0	1.7611606767814239	4.940032454643012	ACVRL1;BMPR2;CDKN1B;TCF25;PKP2;ZFPM1;CRIP1;MEF2D;STRA6;TGFBR2;VEGFA
positive regulation of leukocyte chemotaxis (GO:0002690)	5/54	0.06107175797762859	0.4983519568305702	0	0	2.494012911286964	6.9725262264074415	F2RL1;CCR7;LGALS9;MAPK3;VEGFA
positive regulation of production of molecular mediator of immune response (GO:0002702)	4/38	0.06153728050829135	0.49952847284667834	0	0	2.874035219183215	8.013132372443202	SASH3;F2RL1;PTPN22;TNFRSF14
ventricular septum development (GO:0003281)	4/38	0.06153728050829135	0.49952847284667834	0	0	2.874035219183215	8.013132372443202	BMPR2;ZFPM1;STRA6;TGFBR2
negative regulation of protein modification by small protein conjugation or removal (GO:1903321)	5/55	0.06510178604115133	0.5034009795418527	0	0	2.4440051020408164	6.676541190253359	TNFAIP3;CHP1;ARRB1;SQSTM1;VPS28
regulation of blood vessel endothelial cell migration (GO:0043535)	5/55	0.06510178604115133	0.5034009795418527	0	0	2.4440051020408164	6.676541190253359	ACVRL1;ATP2B4;PLCG1;ETS1;VEGFA
regulation of protein targeting to mitochondrion (GO:1903214)	4/39	0.06652447964134815	0.5034009795418527	0	0	2.791774340309372	7.56622573377545	SH3GLB1;NPEPPS;SIAH3;RAC2
regulation of T cell differentiation (GO:0045580)	4/39	0.06652447964134815	0.5034009795418527	0	0	2.791774340309372	7.56622573377545	TNFRSF18;CAMK4;TCF7;CTLA4
response to peptide (GO:1901652)	4/39	0.06652447964134815	0.5034009795418527	0	0	2.791774340309372	7.56622573377545	STAT5B;STAT2;STAT3;STAT4
cholesterol efflux (GO:0033344)	3/24	0.06692694043249657	0.5034009795418527	0	0	3.4878226099600145	9.431608401230472	NPC1;SOAT1;NPC2
negative regulation of lipid metabolic process (GO:0045833)	3/24	0.06692694043249657	0.5034009795418527	0	0	3.4878226099600145	9.431608401230472	CEACAM1;NCOR1;PDE3B
neuromuscular junction development (GO:0007528)	3/24	0.06692694043249657	0.5034009795418527	0	0	3.4878226099600145	9.431608401230472	CACNB3;NEDD4;GPHN
regulation of axon extension involved in axon guidance (GO:0048841)	3/24	0.06692694043249657	0.5034009795418527	0	0	3.4878226099600145	9.431608401230472	SEMA4D;SEMA4F;VEGFA
regulation of keratinocyte proliferation (GO:0010837)	3/24	0.06692694043249657	0.5034009795418527	0	0	3.4878226099600145	9.431608401230472	TGM1;ZFP36;VDR
wound healing, spreading of cells (GO:0044319)	3/24	0.06692694043249657	0.5034009795418527	0	0	3.4878226099600145	9.431608401230472	ACVRL1;CEACAM1;RHOC
atrial septum morphogenesis (GO:0060413)	2/11	0.06751952668670073	0.5034009795418527	0	0	5.421996329239023	14.614115120638653	BMPR2;ZFPM1
calcineurin-NFAT signaling cascade (GO:0033173)	2/11	0.06751952668670073	0.5034009795418527	0	0	5.421996329239023	14.614115120638653	PPP3CC;NFATC3
cellular glucan metabolic process (GO:0006073)	2/11	0.06751952668670073	0.5034009795418527	0	0	5.421996329239023	14.614115120638653	GBE1;PYGL
cellular response to interleukin-2 (GO:0071352)	2/11	0.06751952668670073	0.5034009795418527	0	0	5.421996329239023	14.614115120638653	STAT5B;JAK3
inositol phosphate dephosphorylation (GO:0046855)	2/11	0.06751952668670073	0.5034009795418527	0	0	5.421996329239023	14.614115120638653	IMPA2;INPP5K
insulin-like growth factor receptor signaling pathway (GO:0048009)	2/11	0.06751952668670073	0.5034009795418527	0	0	5.421996329239023	14.614115120638653	EIF2AK3;IGF1R
interleukin-2-mediated signaling pathway (GO:0038110)	2/11	0.06751952668670073	0.5034009795418527	0	0	5.421996329239023	14.614115120638653	STAT5B;JAK3
miRNA mediated inhibition of translation (GO:0035278)	2/11	0.06751952668670073	0.5034009795418527	0	0	5.421996329239023	14.614115120638653	ZFP36;AGO2
negative regulation of interleukin-17 production (GO:0032700)	2/11	0.06751952668670073	0.5034009795418527	0	0	5.421996329239023	14.614115120638653	NCKAP1L;VSIR
negative regulation of natural killer cell mediated immunity (GO:0002716)	2/11	0.06751952668670073	0.5034009795418527	0	0	5.421996329239023	14.614115120638653	KLRC1;LGALS9
negative regulation of translation, ncRNA-mediated (GO:0040033)	2/11	0.06751952668670073	0.5034009795418527	0	0	5.421996329239023	14.614115120638653	ZFP36;AGO2
phosphorylated carbohydrate dephosphorylation (GO:0046838)	2/11	0.06751952668670073	0.5034009795418527	0	0	5.421996329239023	14.614115120638653	IMPA2;INPP5K
positive regulation of interleukin-13 production (GO:0032736)	2/11	0.06751952668670073	0.5034009795418527	0	0	5.421996329239023	14.614115120638653	RARA;LGALS9
positive regulation of posttranscriptional gene silencing (GO:0060148)	2/11	0.06751952668670073	0.5034009795418527	0	0	5.421996329239023	14.614115120638653	ZFP36;STAT3
protein kinase C signaling (GO:0070528)	2/11	0.06751952668670073	0.5034009795418527	0	0	5.421996329239023	14.614115120638653	ADGRG1;FLOT1
regulation of cysteine-type endopeptidase activity involved in apoptotic signaling pathway (GO:2001267)	2/11	0.06751952668670073	0.5034009795418527	0	0	5.421996329239023	14.614115120638653	FAS;LGALS9
regulation of dendritic cell apoptotic process (GO:2000668)	2/11	0.06751952668670073	0.5034009795418527	0	0	5.421996329239023	14.614115120638653	CCR7;LGALS9
regulation of lamellipodium morphogenesis (GO:2000392)	2/11	0.06751952668670073	0.5034009795418527	0	0	5.421996329239023	14.614115120638653	ENPP2;CORO1B
regulation of lipid kinase activity (GO:0043550)	2/11	0.06751952668670073	0.5034009795418527	0	0	5.421996329239023	14.614115120638653	RB1;RBL2
regulation of stress-activated protein kinase signaling cascade (GO:0070302)	2/11	0.06751952668670073	0.5034009795418527	0	0	5.421996329239023	14.614115120638653	FAS;MAPK3
regulation of toll-like receptor 2 signaling pathway (GO:0034135)	2/11	0.06751952668670073	0.5034009795418527	0	0	5.421996329239023	14.614115120638653	F2RL1;TNFAIP3
regulation of toll-like receptor 9 signaling pathway (GO:0034163)	2/11	0.06751952668670073	0.5034009795418527	0	0	5.421996329239023	14.614115120638653	PTPRS;PTPN22
response to prostaglandin E (GO:0034695)	2/11	0.06751952668670073	0.5034009795418527	0	0	5.421996329239023	14.614115120638653	GNG2;CCR7
regulation of actin filament-based process (GO:0032970)	6/73	0.06797397145546072	0.5043701127804949	0	0	2.1895122090695947	5.886789129819291	CNN2;RAC2;HIP1R;ARHGAP18;RICTOR;RHOC
response to molecule of bacterial origin (GO:0002237)	6/73	0.06797397145546072	0.5043701127804949	0	0	2.1895122090695947	5.886789129819291	NOS2;PELI1;TNFAIP3;PTPN22;LGALS9;IFNAR1
regulation of lipid metabolic process (GO:0019216)	7/92	0.07124684445810758	0.5261435615683052	0	0	2.014171806830149	5.320645810468943	NCOR1;HMGCS1;NPC2;TBL1XR1;PSAP;NR1D1;FDFT1
T cell activation (GO:0042110)	7/92	0.07124684445810758	0.5261435615683052	0	0	2.014171806830149	5.320645810468943	DPP4;TREML2;F2RL1;CD3G;PTPN22;CCR7;PIK3CG
regulation of cytokine-mediated signaling pathway (GO:0001959)	6/74	0.07163166921857445	0.5277318947880283	0	0	2.157200811359026	5.6868515983430745	IFNAR2;ELF1;IFNGR1;IFNGR2;TNFAIP3;PIAS1
positive regulation of cytokine production (GO:0001819)	19/335	0.0729227648299604	0.5319220241230551	0	0	1.4754438599375308	3.8632349432113244	NOS2;STAT3;EIF2AK3;PTPN22;PIK3CG;IL17RA;DHX58;RARA;FLOT1;F2RL1;CCR7;TNFRSF14;LGALS9;HPSE;IL6ST;TIGIT;ZFPM1;CARD11;IL12RB2
regulation of cytokine production (GO:0001817)	10/150	0.07351571608120958	0.5319220241230551	0	0	1.7486704566293783	4.5644776762707675	PER1;TWSG1;RPS6KA5;BCL6;NOS2;FLOT1;CCR7;LGALS9;PLD3;PIK3CG
positive regulation of interferon-gamma production (GO:0032729)	5/57	0.07359674953705012	0.5319220241230551	0	0	2.3497596153846154	6.130885682003861	F2RL1;PTPN22;LGALS9;ZFPM1;IL12RB2
negative regulation of actin filament polymerization (GO:0030837)	3/25	0.07391132660699896	0.5319220241230551	0	0	3.3291117279666897	8.671967163785014	HIP1R;MYADM;SSH1
negative regulation of cellular carbohydrate metabolic process (GO:0010677)	3/25	0.07391132660699896	0.5319220241230551	0	0	3.3291117279666897	8.671967163785014	HDAC4;NCOR1;SIK1
negative regulation of ion transport (GO:0043271)	3/25	0.07391132660699896	0.5319220241230551	0	0	3.3291117279666897	8.671967163785014	PXK;NEDD4;INPP5K
negative regulation of sequestering of calcium ion (GO:0051283)	3/25	0.07391132660699896	0.5319220241230551	0	0	3.3291117279666897	8.671967163785014	ANXA6;ITPR3;CCR7
organophosphate ester transport (GO:0015748)	3/25	0.07391132660699896	0.5319220241230551	0	0	3.3291117279666897	8.671967163785014	PRELID2;NPC2;PITPNC1
peptide catabolic process (GO:0043171)	3/25	0.07391132660699896	0.5319220241230551	0	0	3.3291117279666897	8.671967163785014	NPEPPS;LNPEP;TPP1
positive regulation of vascular endothelial growth factor production (GO:0010575)	3/25	0.07391132660699896	0.5319220241230551	0	0	3.3291117279666897	8.671967163785014	EIF2AK3;HPSE;IL6ST
negative regulation of cell-cell adhesion (GO:0022408)	4/41	0.07710528921670672	0.53368559330714	0	0	2.6405921845412292	6.7667376949303915	AKNA;MYADM;SPINT2;VEGFA
response to growth factor (GO:0070848)	4/41	0.07710528921670672	0.53368559330714	0	0	2.6405921845412292	6.7667376949303915	ACVRL1;STAT5B;BMPR2;TGFBR2
phosphate-containing compound metabolic process (GO:0006796)	13/212	0.07763760495754805	0.53368559330714	0	0	1.600502512562814	4.090409663778181	PFKFB3;STAT3;DUSP16;PIK3CG;ITPKB;IMPA2;INPP5K;ALDOC;PLCG1;PLPP2;PFKM;PLCD1;MAPK3
hemopoiesis (GO:0030097)	7/94	0.07797231753008563	0.53368559330714	0	0	1.9676632272099244	5.020298749517978	SELPLG;RRAS;MKNK2;RUNX3;ZFPM1;RUNX2;TGFBR2
autophagy of peroxisome (GO:0030242)	2/12	0.0789628089164633	0.53368559330714	0	0	4.879542566709022	12.388076833878273	USP30;SQSTM1
calcineurin-mediated signaling (GO:0097720)	2/12	0.0789628089164633	0.53368559330714	0	0	4.879542566709022	12.388076833878273	PPP3CC;NFATC3
carnitine metabolic process (GO:0009437)	2/12	0.0789628089164633	0.53368559330714	0	0	4.879542566709022	12.388076833878273	CPT1A;ACADL
cellular response to fluid shear stress (GO:0071498)	2/12	0.0789628089164633	0.53368559330714	0	0	4.879542566709022	12.388076833878273	KLF2;MTSS1
cellular response to thyroid hormone stimulus (GO:0097067)	2/12	0.0789628089164633	0.53368559330714	0	0	4.879542566709022	12.388076833878273	CTSS;CTSB
eye photoreceptor cell differentiation (GO:0001754)	2/12	0.0789628089164633	0.53368559330714	0	0	4.879542566709022	12.388076833878273	STAT3;VEGFA
histone H3-K9 demethylation (GO:0033169)	2/12	0.0789628089164633	0.53368559330714	0	0	4.879542566709022	12.388076833878273	KDM3A;KDM7A
inositol phosphate catabolic process (GO:0071545)	2/12	0.0789628089164633	0.53368559330714	0	0	4.879542566709022	12.388076833878273	IMPA2;INPP5K
maintenance of protein localization in endoplasmic reticulum (GO:0035437)	2/12	0.0789628089164633	0.53368559330714	0	0	4.879542566709022	12.388076833878273	OS9;KDELR1
negative regulation of calcineurin-mediated signaling (GO:0106057)	2/12	0.0789628089164633	0.53368559330714	0	0	4.879542566709022	12.388076833878273	ATP2B4;CHP1
negative regulation of calcineurin-NFAT signaling cascade (GO:0070885)	2/12	0.0789628089164633	0.53368559330714	0	0	4.879542566709022	12.388076833878273	ATP2B4;CHP1
negative regulation of glucose transmembrane transport (GO:0010829)	2/12	0.0789628089164633	0.53368559330714	0	0	4.879542566709022	12.388076833878273	INPP5K;APPL2
negative regulation of JUN kinase activity (GO:0043508)	2/12	0.0789628089164633	0.53368559330714	0	0	4.879542566709022	12.388076833878273	PDCD4;PTPN22
negative regulation of production of miRNAs involved in gene silencing by miRNA (GO:1903799)	2/12	0.0789628089164633	0.53368559330714	0	0	4.879542566709022	12.388076833878273	NCOR1;STAT3
negative regulation of vascular permeability (GO:0043116)	2/12	0.0789628089164633	0.53368559330714	0	0	4.879542566709022	12.388076833878273	CEACAM1;VEGFA
nuclear body organization (GO:0030575)	2/12	0.0789628089164633	0.53368559330714	0	0	4.879542566709022	12.388076833878273	ETS1;HIPK2
positive regulation of pseudopodium assembly (GO:0031274)	2/12	0.0789628089164633	0.53368559330714	0	0	4.879542566709022	12.388076833878273	F2RL1;CCR7
positive regulation of ubiquitin protein ligase activity (GO:1904668)	2/12	0.0789628089164633	0.53368559330714	0	0	4.879542566709022	12.388076833878273	GOLGA2;CDC14B
protein localization to synapse (GO:0035418)	2/12	0.0789628089164633	0.53368559330714	0	0	4.879542566709022	12.388076833878273	NLGN2;DLG4
regulation of axon regeneration (GO:0048679)	2/12	0.0789628089164633	0.53368559330714	0	0	4.879542566709022	12.388076833878273	GRN;PTPRS
regulation of CD4-positive, alpha-beta T cell differentiation (GO:0043370)	2/12	0.0789628089164633	0.53368559330714	0	0	4.879542566709022	12.388076833878273	NCKAP1L;RUNX3
regulation of glycogen metabolic process (GO:0070873)	2/12	0.0789628089164633	0.53368559330714	0	0	4.879542566709022	12.388076833878273	PPP1R3B;INPP5K
regulation of pseudopodium assembly (GO:0031272)	2/12	0.0789628089164633	0.53368559330714	0	0	4.879542566709022	12.388076833878273	F2RL1;CCR7
very-low-density lipoprotein particle assembly (GO:0034379)	2/12	0.0789628089164633	0.53368559330714	0	0	4.879542566709022	12.388076833878273	DGAT1;SOAT1
defense response to virus (GO:0051607)	9/133	0.08056238315185625	0.5433155080675078	0	0	1.7760856079404466	4.473468467595871	IFNAR2;BNIP3L;IFITM2;IFI27;STAT2;DDIT4;IRF2;F2RL1;SAMHD1
endothelial cell development (GO:0001885)	3/26	0.08120432365582189	0.545279140919979	0	0	3.184201792233654	7.994851784659422	PPP1R16B;MYADM;F2RL1
histone lysine demethylation (GO:0070076)	3/26	0.08120432365582189	0.545279140919979	0	0	3.184201792233654	7.994851784659422	KDM5B;KDM3A;KDM7A
histone modification (GO:0016570)	8/114	0.08162851180738562	0.5469462138128489	0	0	1.8462058802212935	4.625810378983076	HDAC4;RPS6KA5;UBE2B;KAT6B;TBL1XR1;USP3;PADI2;MTA3
negative regulation of autophagy (GO:0010507)	5/59	0.08266503827360741	0.5527002236400976	0	0	2.262495275888133	5.640306874445286	GOLGA2;CTSA;DAP;STAT3;PTPN22
cholesterol metabolic process (GO:0008203)	6/77	0.08326849628143781	0.5531661430320303	0	0	2.0657276995305165	5.134748351115509	HMGCS1;SOAT1;CYP11A1;HSD17B7;CLN6;FDFT1
phosphatidylcholine metabolic process (GO:0046470)	6/77	0.08326849628143781	0.5531661430320303	0	0	2.0657276995305165	5.134748351115509	ABHD4;SLC44A2;STARD10;ENPP2;LPIN1;GPLD1
positive regulation of endothelial cell proliferation (GO:0001938)	6/77	0.08326849628143781	0.5531661430320303	0	0	2.0657276995305165	5.134748351115509	PPP1R16B;ECM1;BMPR2;ITGB3;PLCG1;VEGFA
positive regulation of peptidyl-tyrosine phosphorylation (GO:0050731)	9/134	0.08351342976363771	0.5536103478361399	0	0	1.7617846153846153	4.37406692119877	SEMA4D;DLG4;ITGB3;TNFRSF18;STAT3;ENPP2;TNFRSF14;IL6ST;VEGFA
positive regulation of angiogenesis (GO:0045766)	8/116	0.08819079197488172	0.5735875964038781	0	0	1.8118271921088822	4.399574308852643	ECM1;GRN;RRAS;AGO2;PLCG1;ETS1;HIPK2;VEGFA
cellular response to glucose starvation (GO:0042149)	4/43	0.08847301498815772	0.5735875964038781	0	0	2.504915890903152	6.074565541163375	SH3GLB1;SESN3;EIF2AK3;SIK1
DNA synthesis involved in DNA repair (GO:0000731)	4/43	0.08847301498815772	0.5735875964038781	0	0	2.504915890903152	6.074565541163375	CDKN2D;POLD4;WRN;PRIMPOL
negative regulation of type I interferon production (GO:0032480)	4/43	0.08847301498815772	0.5735875964038781	0	0	2.504915890903152	6.074565541163375	PTPRS;RNF125;DHX58;TNFAIP3
cellular lipid catabolic process (GO:0044242)	3/27	0.08879416798870989	0.5735875964038781	0	0	3.0513676844783717	7.388686394294919	ACADL;ENPP2;LPIN1
positive regulation of cellular component movement (GO:0051272)	3/27	0.08879416798870989	0.5735875964038781	0	0	3.0513676844783717	7.388686394294919	CCR7;ETS1;VEGFA
positive regulation of toll-like receptor signaling pathway (GO:0034123)	3/27	0.08879416798870989	0.5735875964038781	0	0	3.0513676844783717	7.388686394294919	FLOT1;F2RL1;PTPN22
regulation of epidermal growth factor-activated receptor activity (GO:0007176)	3/27	0.08879416798870989	0.5735875964038781	0	0	3.0513676844783717	7.388686394294919	GPRC5A;NCF1;CBLB
regulation of toll-like receptor signaling pathway (GO:0034121)	3/27	0.08879416798870989	0.5735875964038781	0	0	3.0513676844783717	7.388686394294919	GPR108;FLOT1;APPL2
regulation of vascular endothelial growth factor production (GO:0010574)	3/27	0.08879416798870989	0.5735875964038781	0	0	3.0513676844783717	7.388686394294919	EIF2AK3;HPSE;IL6ST
peptidyl-serine phosphorylation (GO:0018105)	10/156	0.08987081206824461	0.5735875964038781	0	0	1.676279740447008	4.038798336387396	RPS6KA5;CAMK4;RPS6KA1;MKNK2;EIF2AK3;STK38L;ULK1;RICTOR;TGFBR2;HIPK2
embryonic hemopoiesis (GO:0035162)	2/13	0.09095486813351943	0.5735875964038781	0	0	4.435716761002657	10.634151212038445	ZFPM1;TGFBR2
intracellular sterol transport (GO:0032366)	2/13	0.09095486813351943	0.5735875964038781	0	0	4.435716761002657	10.634151212038445	NPC1;NPC2
muscle tissue development (GO:0060537)	2/13	0.09095486813351943	0.5735875964038781	0	0	4.435716761002657	10.634151212038445	PTCH1;STRA6
negative regulation of epidermal growth factor-activated receptor activity (GO:0007175)	2/13	0.09095486813351943	0.5735875964038781	0	0	4.435716761002657	10.634151212038445	GPRC5A;CBLB
regulation of antigen receptor-mediated signaling pathway (GO:0050854)	2/13	0.09095486813351943	0.5735875964038781	0	0	4.435716761002657	10.634151212038445	ELF1;PTPN22
regulation of interleukin-5 production (GO:0032674)	2/13	0.09095486813351943	0.5735875964038781	0	0	4.435716761002657	10.634151212038445	RARA;LGALS9
regulation of leukocyte adhesion to vascular endothelial cell (GO:1904994)	2/13	0.09095486813351943	0.5735875964038781	0	0	4.435716761002657	10.634151212038445	ITGB2;ETS1
regulation of lysosomal lumen pH (GO:0035751)	2/13	0.09095486813351943	0.5735875964038781	0	0	4.435716761002657	10.634151212038445	GRN;CLN6
regulation of nucleocytoplasmic transport (GO:0046822)	2/13	0.09095486813351943	0.5735875964038781	0	0	4.435716761002657	10.634151212038445	IFI27;NEDD4
regulation of receptor signaling pathway via STAT (GO:1904892)	2/13	0.09095486813351943	0.5735875964038781	0	0	4.435716761002657	10.634151212038445	IL7R;JAK3
regulation of retrograde protein transport, ER to cytosol (GO:1904152)	2/13	0.09095486813351943	0.5735875964038781	0	0	4.435716761002657	10.634151212038445	OS9;UBAC2
regulation of T cell differentiation in thymus (GO:0033081)	2/13	0.09095486813351943	0.5735875964038781	0	0	4.435716761002657	10.634151212038445	CAMK4;FOXJ1
response to thyroid hormone (GO:0097066)	2/13	0.09095486813351943	0.5735875964038781	0	0	4.435716761002657	10.634151212038445	CTSS;CTSB
positive regulation of mRNA catabolic process (GO:0061014)	4/44	0.09444254959487856	0.5931755286676312	0	0	2.4421656050955414	5.7629334271736665	ZFP36;AGO2;ZC3HAV1;TNRC6B
positive regulation of receptor-mediated endocytosis (GO:0048260)	4/44	0.09444254959487856	0.5931755286676312	0	0	2.4421656050955414	5.7629334271736665	ANXA2;ARRB1;SCYL2;VEGFA
negative regulation of cell cycle (GO:0045786)	6/80	0.09588882817528663	0.5939579957762288	0	0	1.9816713264989128	4.64615881578192	RB1;RNF167;CDKN1B;PDCD4;RUNX3;SIPA1
positive regulation of cell adhesion (GO:0045785)	6/80	0.09588882817528663	0.5939579957762288	0	0	1.9816713264989128	4.64615881578192	ADGRG1;TNFRSF18;CCR7;NCKAP1L;TGM2;VEGFA
regulation of NIK/NF-kappaB signaling (GO:1901222)	6/80	0.09588882817528663	0.5939579957762288	0	0	1.9816713264989128	4.64615881578192	BCL3;PDCD4;CD27;PTPN22;LGALS9;HDAC7
cellular response to interleukin-6 (GO:0071354)	3/28	0.09666862202083362	0.5939579957762288	0	0	2.9291603053435114	6.843884683657176	SELPLG;STAT3;IL6ST
negative regulation of axonogenesis (GO:0050771)	3/28	0.09666862202083362	0.5939579957762288	0	0	2.9291603053435114	6.843884683657176	PTPRS;GDI1;ULK1
receptor clustering (GO:0043113)	3/28	0.09666862202083362	0.5939579957762288	0	0	2.9291603053435114	6.843884683657176	DLG4;ITGB2;ITGB7
regulation of B cell activation (GO:0050864)	3/28	0.09666862202083362	0.5939579957762288	0	0	2.9291603053435114	6.843884683657176	TNFAIP3;FOXJ1;AHR
regulation of insulin secretion involved in cellular response to glucose stimulus (GO:0061178)	3/28	0.09666862202083362	0.5939579957762288	0	0	2.9291603053435114	6.843884683657176	KLF7;NR1D1;GPLD1
regulation of small molecule metabolic process (GO:0062012)	3/28	0.09666862202083362	0.5939579957762288	0	0	2.9291603053435114	6.843884683657176	ACADL;PDK2;PDK1
response to ketone (GO:1901654)	3/28	0.09666862202083362	0.5939579957762288	0	0	2.9291603053435114	6.843884683657176	WBP2;TGFB3;CCR7
ventricular septum morphogenesis (GO:0060412)	3/28	0.09666862202083362	0.5939579957762288	0	0	2.9291603053435114	6.843884683657176	BMPR2;ZFPM1;TGFBR2
negative regulation of kinase activity (GO:0033673)	5/62	0.09731815976788637	0.5967695438231927	0	0	2.143080916577157	4.992884920504902	RB1;CEACAM1;CDKN1B;CHP1;INPP5K
response to lipopolysaccharide (GO:0032496)	10/159	0.09880523003839634	0.6046957877743587	0	0	1.6422706791532768	3.801207498360846	ZFP36;NOS2;PELI1;PDCD4;TNFAIP3;PTPN22;LGALS9;NR1D1;CD68;IFNAR1
regulation of intracellular signal transduction (GO:1902531)	23/437	0.09914764783535443	0.6055992870729212	0	0	1.363286916158979	3.150753941056748	PPP1R16B;ARHGAP18;PTPN22;RHOC;ARHGAP15;ARHGAP25;HIPK2;VEGFA;GNA13;WRN;ARHGEF9;CEACAM1;LBH;RRAS;PPP1R13L;DDIT4;BCL3;RAC2;F2RL1;RICTOR;SQSTM1;MAP2K6;MAPK3
positive regulation of Notch signaling pathway (GO:0045747)	4/45	0.1005968771684814	0.6080969602757589	0	0	2.3824763088395216	5.471676247222956	TSPAN14;MAML2;STAT3;IL6ST
protein deacetylation (GO:0006476)	4/45	0.1005968771684814	0.6080969602757589	0	0	2.3824763088395216	5.471676247222956	HDAC4;TBL1XR1;MTA3;HDAC7
cellular response to reactive oxygen species (GO:0034614)	5/63	0.10247564681042699	0.6080969602757589	0	0	2.106021287825475	4.797790488566092	SETX;NCF1;TNFAIP3;PDK2;MAPK3
organonitrogen compound catabolic process (GO:1901565)	5/63	0.10247564681042699	0.6080969602757589	0	0	2.106021287825475	4.797790488566092	NPEPPS;ENPP2;LNPEP;TPP1;CLN6
positive regulation of Ras protein signal transduction (GO:0046579)	5/63	0.10247564681042699	0.6080969602757589	0	0	2.106021287825475	4.797790488566092	ADGRG1;F2RL1;ARRB1;PIK3CG;GPR18
atrial septum development (GO:0003283)	2/14	0.103434723689561	0.6080969602757589	0	0	4.06586192291402	9.224686706214895	BMPR2;ZFPM1
branching involved in blood vessel morphogenesis (GO:0001569)	2/14	0.103434723689561	0.6080969602757589	0	0	4.06586192291402	9.224686706214895	TGFBR2;VEGFA
endothelial cell differentiation (GO:0045446)	2/14	0.103434723689561	0.6080969602757589	0	0	4.06586192291402	9.224686706214895	ACVRL1;BMPR2
heterochromatin organization (GO:0070828)	2/14	0.103434723689561	0.6080969602757589	0	0	4.06586192291402	9.224686706214895	HP1BP3;EZH1
myeloid dendritic cell activation (GO:0001773)	2/14	0.103434723689561	0.6080969602757589	0	0	4.06586192291402	9.224686706214895	CAMK4;TGFBR2
nucleoside phosphate catabolic process (GO:1901292)	2/14	0.103434723689561	0.6080969602757589	0	0	4.06586192291402	9.224686706214895	ENTPD4;SMPDL3A
positive regulation of cyclase activity (GO:0031281)	2/14	0.103434723689561	0.6080969602757589	0	0	4.06586192291402	9.224686706214895	NOS2;MAPK3
positive regulation of protein-containing complex disassembly (GO:0043243)	2/14	0.103434723689561	0.6080969602757589	0	0	4.06586192291402	9.224686706214895	SETX;IGF1R
positive regulation of regulatory T cell differentiation (GO:0045591)	2/14	0.103434723689561	0.6080969602757589	0	0	4.06586192291402	9.224686706214895	BCL6;VSIR
positive regulation of superoxide anion generation (GO:0032930)	2/14	0.103434723689561	0.6080969602757589	0	0	4.06586192291402	9.224686706214895	ITGB2;F2RL1
regulation of protein kinase C signaling (GO:0090036)	2/14	0.103434723689561	0.6080969602757589	0	0	4.06586192291402	9.224686706214895	MYADM;VEGFA
regulation of retinoic acid receptor signaling pathway (GO:0048385)	2/14	0.103434723689561	0.6080969602757589	0	0	4.06586192291402	9.224686706214895	ASXL1;KLF2
regulation of vasculogenesis (GO:2001212)	2/14	0.103434723689561	0.6080969602757589	0	0	4.06586192291402	9.224686706214895	CEACAM1;RRAS
vasodilation (GO:0042311)	2/14	0.103434723689561	0.6080969602757589	0	0	4.06586192291402	9.224686706214895	F2RL1;KLF2
epithelial cell differentiation (GO:0030855)	7/101	0.10430739834581962	0.6080969602757589	0	0	1.82046852043315	4.115010684493219	CPT1A;TPP1;ALDOC;IRF6;PCK2;CTSB;VEGFA
establishment of endothelial barrier (GO:0061028)	3/29	0.10481506583709427	0.6080969602757589	0	0	2.8163534938344097	6.352447976343718	PPP1R16B;MYADM;F2RL1
negative regulation of interferon-gamma production (GO:0032689)	3/29	0.10481506583709427	0.6080969602757589	0	0	2.8163534938344097	6.352447976343718	RARA;LGALS9;VSIR
negative regulation of myeloid leukocyte differentiation (GO:0002762)	3/29	0.10481506583709427	0.6080969602757589	0	0	2.8163534938344097	6.352447976343718	CEACAM1;RARA;ZFPM1
negative regulation of transferase activity (GO:0051348)	3/29	0.10481506583709427	0.6080969602757589	0	0	2.8163534938344097	6.352447976343718	ZFP36;CDKN1B;INPP5K
regulation of DNA biosynthetic process (GO:2000278)	3/29	0.10481506583709427	0.6080969602757589	0	0	2.8163534938344097	6.352447976343718	ACVRL1;BMPR2;PARP4
response to cadmium ion (GO:0046686)	3/29	0.10481506583709427	0.6080969602757589	0	0	2.8163534938344097	6.352447976343718	NCF1;HAAO;MAPK3
cell-cell junction organization (GO:0045216)	6/82	0.1048375589282106	0.6080969602757589	0	0	1.9293204275055456	4.351279677047165	NLGN2;TGFB3;MYADM;PKP2;F2RL1;CDH17
regulation of small GTPase mediated signal transduction (GO:0051056)	9/141	0.105960633128243	0.6134666823011312	0	0	1.6677447552447553	3.743566037827763	GNA13;ARHGEF9;RAC2;ARHGAP18;ARHGAP15;RHOC;SQSTM1;ARHGAP25;TGM2
regulation of protein catabolic process (GO:0042176)	7/102	0.10841856871845192	0.6265303534306078	0	0	1.801211468569121	4.001852219159326	CTSA;AREL1;CDKN1B;TIPARP;NEDD4;TNFAIP3;VPS28
regulation of osteoblast differentiation (GO:0045667)	6/83	0.10946919700882164	0.6314280769952254	0	0	1.9041648007165248	4.21222594875015	BMPR2;SEMA4D;PTCH1;IL6ST;RUNX2;HDAC7
negative regulation of DNA-binding transcription factor activity (GO:0043433)	9/143	0.11294376041392555	0.6357076749192939	0	0	1.6426808266360504	3.5824655802969922	RB1;HDAC4;DAP;PTCH1;CHP1;TNFAIP3;FOXJ1;SIK1;ARRB1
artery morphogenesis (GO:0048844)	3/30	0.11322058102879737	0.6357076749192939	0	0	2.7119027424370934	5.90765590029465	BMPR2;STRA6;VEGFA
negative regulation of cytoskeleton organization (GO:0051494)	3/30	0.11322058102879737	0.6357076749192939	0	0	2.7119027424370934	5.90765590029465	HIP1R;MYADM;SSH1
positive regulation of B cell proliferation (GO:0030890)	3/30	0.11322058102879737	0.6357076749192939	0	0	2.7119027424370934	5.90765590029465	SASH3;CD38;NCKAP1L
positive regulation of endopeptidase activity (GO:0010950)	3/30	0.11322058102879737	0.6357076749192939	0	0	2.7119027424370934	5.90765590029465	PSENEN;STAT3;VSIR
regulation of type I interferon-mediated signaling pathway (GO:0060338)	3/30	0.11322058102879737	0.6357076749192939	0	0	2.7119027424370934	5.90765590029465	IFNAR2;STAT2;SAMHD1
response to alcohol (GO:0097305)	3/30	0.11322058102879737	0.6357076749192939	0	0	2.7119027424370934	5.90765590029465	SDF4;CCR7;TGFBR2
histone deacetylation (GO:0016575)	4/47	0.11344128762102165	0.6357076749192939	0	0	2.2714264553399497	4.943691231937169	HDAC4;PER1;TBL1XR1;MTA3
negative regulation of cold-induced thermogenesis (GO:0120163)	4/47	0.11344128762102165	0.6357076749192939	0	0	2.2714264553399497	4.943691231937169	RB1;LNPEP;NR1D1;MAP2K6
polyol metabolic process (GO:0019751)	4/47	0.11344128762102165	0.6357076749192939	0	0	2.2714264553399497	4.943691231937169	ITPKB;IMPA2;PLCG1;PLCD1
positive regulation of pathway-restricted SMAD protein phosphorylation (GO:0010862)	4/47	0.11344128762102165	0.6357076749192939	0	0	2.2714264553399497	4.943691231937169	ACVRL1;TWSG1;BMPR2;TGFB3
regulation of cellular metabolic process (GO:0031323)	4/47	0.11344128762102165	0.6357076749192939	0	0	2.2714264553399497	4.943691231937169	NPC2;FLOT1;PDK2;SSH1
positive regulation of epithelial cell proliferation (GO:0050679)	8/123	0.11348571293352669	0.6357076749192939	0	0	1.7009185548071035	3.7013320034847115	TGM1;PPP1R16B;ECM1;GRN;BMPR2;ITGB3;LAMC1;VEGFA
response to insulin (GO:0032868)	6/84	0.11420397894681363	0.6357076749192939	0	0	1.8796541899990176	4.078415656179546	CEACAM1;PDE3B;INPP5K;LPIN1;GPLD1;PCK2
cellular response to estrogen stimulus (GO:0071391)	2/15	0.11634534159828827	0.6357076749192939	0	0	3.752907829146711	8.073226904543242	WBP2;RARA
clathrin coat assembly (GO:0048268)	2/15	0.11634534159828827	0.6357076749192939	0	0	3.752907829146711	8.073226904543242	FCHO1;HIP1R
ganglioside biosynthetic process (GO:0001574)	2/15	0.11634534159828827	0.6357076749192939	0	0	3.752907829146711	8.073226904543242	ST8SIA4;ST3GAL1
heterocycle biosynthetic process (GO:0018130)	2/15	0.11634534159828827	0.6357076749192939	0	0	3.752907829146711	8.073226904543242	MOCS1;GPHN
histone H3 deacetylation (GO:0070932)	2/15	0.11634534159828827	0.6357076749192939	0	0	3.752907829146711	8.073226904543242	HDAC4;PER1
interleukin-27-mediated signaling pathway (GO:0070106)	2/15	0.11634534159828827	0.6357076749192939	0	0	3.752907829146711	8.073226904543242	STAT3;IL6ST
intracellular cholesterol transport (GO:0032367)	2/15	0.11634534159828827	0.6357076749192939	0	0	3.752907829146711	8.073226904543242	NPC1;NPC2
modulation by host of viral genome replication (GO:0044827)	2/15	0.11634534159828827	0.6357076749192939	0	0	3.752907829146711	8.073226904543242	CCNK;IFI27
negative regulation of blood pressure (GO:0045776)	2/15	0.11634534159828827	0.6357076749192939	0	0	3.752907829146711	8.073226904543242	BMPR2;NOS2
peptidyl-tyrosine autophosphorylation (GO:0038083)	2/15	0.11634534159828827	0.6357076749192939	0	0	3.752907829146711	8.073226904543242	IGF1R;MAPK3
regulation of clathrin-dependent endocytosis (GO:2000369)	2/15	0.11634534159828827	0.6357076749192939	0	0	3.752907829146711	8.073226904543242	HIP1R;SCYL2
regulation of superoxide anion generation (GO:0032928)	2/15	0.11634534159828827	0.6357076749192939	0	0	3.752907829146711	8.073226904543242	ITGB2;F2RL1
regulation of triglyceride biosynthetic process (GO:0010866)	2/15	0.11634534159828827	0.6357076749192939	0	0	3.752907829146711	8.073226904543242	SIK1;GPLD1
response to acidic pH (GO:0010447)	2/15	0.11634534159828827	0.6357076749192939	0	0	3.752907829146711	8.073226904543242	CHP1;CTSS
RNA phosphodiester bond hydrolysis, endonucleolytic (GO:0090502)	2/15	0.11634534159828827	0.6357076749192939	0	0	3.752907829146711	8.073226904543242	ZC3H12D;KHNYN
vitamin D metabolic process (GO:0042359)	2/15	0.11634534159828827	0.6357076749192939	0	0	3.752907829146711	8.073226904543242	VDR;CYP11A1
regulation of insulin secretion (GO:0050796)	7/104	0.11689591038476876	0.6375954129583266	0	0	1.7638885226883223	3.7861362579072084	DPP4;GLUD1;NLGN2;NOS2;ITPR3;NR1D1;HADH
protein polyubiquitination (GO:0000209)	17/314	0.11744744393158878	0.6394817919147276	0	0	1.4023569023569022	3.00351799300807	UBE2H;AREL1;UBE2B;FBXO38;TNFAIP3;LNPEP;FBXO32;FBXL20;RNF167;NPEPPS;RNF125;IFI27;NEDD4;RNF19A;TTC3;PELI1;RNF166
cellular component disassembly (GO:0022411)	5/66	0.1187372686760641	0.644248112240634	0	0	2.0021328203412514	4.266228809202248	FLOT1;LAMC1;CAPN1;TIMP1;CTSS
extracellular matrix disassembly (GO:0022617)	5/66	0.1187372686760641	0.644248112240634	0	0	2.0021328203412514	4.266228809202248	FLOT1;LAMC1;CAPN1;TIMP1;CTSS
inositol phosphate metabolic process (GO:0043647)	4/48	0.1201214492302947	0.6448176679995292	0	0	2.2196873190503763	4.704076726091041	ITPKB;IMPA2;PLCG1;PLCD1
positive regulation of blood vessel endothelial cell migration (GO:0043536)	4/48	0.1201214492302947	0.6448176679995292	0	0	2.2196873190503763	4.704076726091041	PLCG1;ETS1;HDAC7;VEGFA
regulation of interleukin-2 production (GO:0032663)	4/48	0.1201214492302947	0.6448176679995292	0	0	2.2196873190503763	4.704076726091041	ZFP36;TNFAIP3;CARD11;HDAC7
negative regulation of axon extension (GO:0030517)	3/31	0.12187202704511899	0.6448176679995292	0	0	2.6149127589967285	5.503825865643873	PTPRS;SEMA4D;SEMA4F
negative regulation of osteoblast differentiation (GO:0045668)	3/31	0.12187202704511899	0.6448176679995292	0	0	2.6149127589967285	5.503825865643873	SEMA4D;PTCH1;HDAC7
peptide cross-linking (GO:0018149)	3/31	0.12187202704511899	0.6448176679995292	0	0	2.6149127589967285	5.503825865643873	TGM1;CD3G;TGM2
positive regulation of protein targeting to mitochondrion (GO:1903955)	3/31	0.12187202704511899	0.6448176679995292	0	0	2.6149127589967285	5.503825865643873	SH3GLB1;NPEPPS;RAC2
inflammatory response (GO:0006954)	13/230	0.12395724753546956	0.6448176679995292	0	0	1.4663523207753337	3.0614775772741645	HDAC4;PXK;PARP4;NOS2;STAT3;ITGB2;NFATC3;CXCR4;PIK3CG;ADGRE5;CCRL2;CCR7;LGALS9
vascular endothelial growth factor receptor signaling pathway (GO:0048010)	5/67	0.12441263565623487	0.6448176679995292	0	0	1.9697374917709018	4.105231409213157	CYFIP2;NCF1;ITGB3;NCKAP1L;VEGFA
circulatory system development (GO:0072359)	8/126	0.12540965767086779	0.6448176679995292	0	0	1.6574144404175437	3.441073540152676	ACVRL1;CDKN1B;TCF25;PKP2;ZFPM1;CRIP1;STRA6;TGFBR2
negative regulation of growth (GO:0045926)	8/126	0.12540965767086779	0.6448176679995292	0	0	1.6574144404175437	3.441073540152676	RB1;ACVRL1;CDKN2D;NDRG3;BMPR2;CDKN1B;BCL6;SIPA1
cellular response to mechanical stimulus (GO:0071260)	4/49	0.12696660649595679	0.6448176679995292	0	0	2.1702476999292286	4.479024845557681	CNN2;MAP3K1;FAS;MAPK3
RNA catabolic process (GO:0006401)	4/49	0.12696660649595679	0.6448176679995292	0	0	2.1702476999292286	4.479024845557681	ZC3H12D;ZFP36;RNH1;SIDT2
positive regulation of cytosolic calcium ion concentration (GO:0007204)	9/147	0.12765263750680117	0.6448176679995292	0	0	1.594732441471572	3.2826649913751083	CACNB3;DLG4;CCRL2;CXCR4;F2RL1;ITPR3;CCR7;S1PR4;GPR18
calcium ion transmembrane transport (GO:0070588)	6/87	0.12901267248795104	0.6448176679995292	0	0	1.8097535594342746	3.7060941320270206	AFG3L2;CACNB3;ATP2A3;ATP2B4;SLC25A23;TRPC4AP
3'-UTR-mediated mRNA destabilization (GO:0061158)	2/16	0.12963341863140485	0.6448176679995292	0	0	3.4846614630604464	7.119319023611683	ZC3H12D;ZFP36
aromatic amino acid family catabolic process (GO:0009074)	2/16	0.12963341863140485	0.6448176679995292	0	0	3.4846614630604464	7.119319023611683	HAAO;FAH
ceramide catabolic process (GO:0046514)	2/16	0.12963341863140485	0.6448176679995292	0	0	3.4846614630604464	7.119319023611683	GM2A;NAGA
epiboly involved in wound healing (GO:0090505)	2/16	0.12963341863140485	0.6448176679995292	0	0	3.4846614630604464	7.119319023611683	CEACAM1;RHOC
glutamine family amino acid catabolic process (GO:0009065)	2/16	0.12963341863140485	0.6448176679995292	0	0	3.4846614630604464	7.119319023611683	GLUD1;NOS2
late endosome to vacuole transport via multivesicular body sorting pathway (GO:0032511)	2/16	0.12963341863140485	0.6448176679995292	0	0	3.4846614630604464	7.119319023611683	TMEM50B;VPS28
negative regulation of type I interferon-mediated signaling pathway (GO:0060339)	2/16	0.12963341863140485	0.6448176679995292	0	0	3.4846614630604464	7.119319023611683	STAT2;SAMHD1
neutrophil activation (GO:0042119)	2/16	0.12963341863140485	0.6448176679995292	0	0	3.4846614630604464	7.119319023611683	KMT2E;F2RL1
positive regulation of endothelial cell apoptotic process (GO:2000353)	2/16	0.12963341863140485	0.6448176679995292	0	0	3.4846614630604464	7.119319023611683	PDCD4;PLCG1
positive regulation of leukocyte adhesion to vascular endothelial cell (GO:1904996)	2/16	0.12963341863140485	0.6448176679995292	0	0	3.4846614630604464	7.119319023611683	ITGB2;ETS1
regulation of blood vessel endothelial cell proliferation involved in sprouting angiogenesis (GO:1903587)	2/16	0.12963341863140485	0.6448176679995292	0	0	3.4846614630604464	7.119319023611683	PPP1R16B;VEGFA
regulation of cellular carbohydrate metabolic process (GO:0010675)	2/16	0.12963341863140485	0.6448176679995292	0	0	3.4846614630604464	7.119319023611683	PDK2;PDK1
regulation of fatty acid oxidation (GO:0046320)	2/16	0.12963341863140485	0.6448176679995292	0	0	3.4846614630604464	7.119319023611683	ACADL;APPL2
regulation of interleukin-1 production (GO:0032652)	2/16	0.12963341863140485	0.6448176679995292	0	0	3.4846614630604464	7.119319023611683	CEACAM1;CCR7
regulation of interleukin-13 production (GO:0032656)	2/16	0.12963341863140485	0.6448176679995292	0	0	3.4846614630604464	7.119319023611683	RARA;LGALS9
regulation of mast cell degranulation (GO:0043304)	2/16	0.12963341863140485	0.6448176679995292	0	0	3.4846614630604464	7.119319023611683	GAB2;LGALS9
sphingolipid catabolic process (GO:0030149)	2/16	0.12963341863140485	0.6448176679995292	0	0	3.4846614630604464	7.119319023611683	ENPP2;SMPDL3A
cardiac muscle tissue morphogenesis (GO:0055008)	3/32	0.1307561108261195	0.6448176679995292	0	0	2.524611739931561	5.1361242524260176	S1PR1;PKP2;ZFPM1
gene silencing by miRNA (GO:0035195)	3/32	0.1307561108261195	0.6448176679995292	0	0	2.524611739931561	5.1361242524260176	ZFP36;AGO2;TNRC6B
intra-Golgi vesicle-mediated transport (GO:0006891)	3/32	0.1307561108261195	0.6448176679995292	0	0	2.524611739931561	5.1361242524260176	COG6;COPB1;RAB6B
negative regulation of chemotaxis (GO:0050922)	3/32	0.1307561108261195	0.6448176679995292	0	0	2.524611739931561	5.1361242524260176	SEMA4D;SEMA4F;CORO1B
negative regulation of DNA biosynthetic process (GO:2000279)	3/32	0.1307561108261195	0.6448176679995292	0	0	2.524611739931561	5.1361242524260176	ACVRL1;CTC1;BMPR2
positive regulation of immune effector process (GO:0002699)	3/32	0.1307561108261195	0.6448176679995292	0	0	2.524611739931561	5.1361242524260176	DHX58;LGALS9;APPL2
positive regulation of lamellipodium organization (GO:1902745)	3/32	0.1307561108261195	0.6448176679995292	0	0	2.524611739931561	5.1361242524260176	ENPP2;RAC2;CORO1B
peptidyl-serine modification (GO:0018209)	10/169	0.1321772310912779	0.6448176679995292	0	0	1.5381758584219407	3.1126705055972423	RPS6KA5;CAMK4;RPS6KA1;MKNK2;EIF2AK3;STK38L;ULK1;RICTOR;TGFBR2;HIPK2
regulation of cellular component movement (GO:0051270)	4/50	0.1339712901314126	0.6448176679995292	0	0	2.122957629465522	4.2674202990351615	IGBP1;ARHGAP18;ETS1;VEGFA
brain development (GO:0007420)	9/150	0.13931914722960145	0.6448176679995292	0	0	1.560556464811784	3.0758379943839107	ADGRG1;PTCH1;DDIT4;PBX2;CXCR4;FOXJ1;CIC;SCYL2;TGFBR2
regulation of cation channel activity (GO:2001257)	6/89	0.13937262677305737	0.6448176679995292	0	0	1.7659603932973273	3.480008905462038	CACNB3;NLGN2;AHNAK;DLG4;CAPN1;CTSS
second-messenger-mediated signaling (GO:0019932)	6/89	0.13937262677305737	0.6448176679995292	0	0	1.7659603932973273	3.480008905462038	NOS2;CCRL2;EIF2AK3;CXCR4;CCR7;PLCG1
transforming growth factor beta receptor signaling pathway (GO:0007179)	6/89	0.13937262677305737	0.6448176679995292	0	0	1.7659603932973273	3.480008905462038	ACVRL1;TWSG1;TGFB3;LRRC32;APPL2;TGFBR2
antigen processing and presentation of peptide antigen via MHC class I (GO:0002474)	3/33	0.1398594499215889	0.6448176679995292	0	0	2.4403307888040713	4.800416887435839	SEC23A;TAP1;TAPBP
lytic vacuole organization (GO:0080171)	3/33	0.1398594499215889	0.6448176679995292	0	0	2.4403307888040713	4.800416887435839	GRN;TPP1;CLN6
negative chemotaxis (GO:0050919)	3/33	0.1398594499215889	0.6448176679995292	0	0	2.4403307888040713	4.800416887435839	SEMA4D;ITGB3;SEMA4F
phosphatidylcholine biosynthetic process (GO:0006656)	3/33	0.1398594499215889	0.6448176679995292	0	0	2.4403307888040713	4.800416887435839	SLC44A2;STARD10;LPIN1
positive regulation of histone modification (GO:0031058)	3/33	0.1398594499215889	0.6448176679995292	0	0	2.4403307888040713	4.800416887435839	RPS6KA5;ARRB1;MAPK3
regulation of histone acetylation (GO:0035065)	3/33	0.1398594499215889	0.6448176679995292	0	0	2.4403307888040713	4.800416887435839	RPS6KA5;ARRB1;MAPK3
signal transduction by p53 class mediator (GO:0072331)	3/33	0.1398594499215889	0.6448176679995292	0	0	2.4403307888040713	4.800416887435839	BCL3;NDRG1;PDK2
inositol lipid-mediated signaling (GO:0048017)	4/51	0.14112986584802967	0.6448176679995292	0	0	2.077679902425803	4.068252613931595	GAB2;PIK3CG;PLCD1;IGF1R
intrinsic apoptotic signaling pathway in response to DNA damage (GO:0008630)	4/51	0.14112986584802967	0.6448176679995292	0	0	2.077679902425803	4.068252613931595	DDIT4;BCL3;CRIP1;HIPK2
regulation of interleukin-12 production (GO:0032655)	4/51	0.14112986584802967	0.6448176679995292	0	0	2.077679902425803	4.068252613931595	CCR7;LGALS9;TIGIT;JAK3
establishment of protein localization to membrane (GO:0090150)	5/70	0.14216479589350742	0.6448176679995292	0	0	1.8785321821036107	3.6645811437496727	NCF1;NPC1;CHM;VPS37B;YIF1B
negative regulation of ATP metabolic process (GO:1903579)	2/17	0.14324917738510118	0.6448176679995292	0	0	3.2521812791190174	6.319540009644488	HDAC4;NCOR1
negative regulation of chemokine production (GO:0032682)	2/17	0.14324917738510118	0.6448176679995292	0	0	3.2521812791190174	6.319540009644488	F2RL1;LGALS9
negative regulation of cytokine production involved in immune response (GO:0002719)	2/17	0.14324917738510118	0.6448176679995292	0	0	3.2521812791190174	6.319540009644488	TGFB3;JAK3
negative regulation of interleukin-10 production (GO:0032693)	2/17	0.14324917738510118	0.6448176679995292	0	0	3.2521812791190174	6.319540009644488	JAK3;VSIR
pharyngeal system development (GO:0060037)	2/17	0.14324917738510118	0.6448176679995292	0	0	3.2521812791190174	6.319540009644488	BMPR2;PTCH1
positive regulation of collagen metabolic process (GO:0010714)	2/17	0.14324917738510118	0.6448176679995292	0	0	3.2521812791190174	6.319540009644488	TGFB3;VSIR
positive regulation of cytokine production involved in inflammatory response (GO:1900017)	2/17	0.14324917738510118	0.6448176679995292	0	0	3.2521812791190174	6.319540009644488	STAT3;IL17RA
positive regulation of positive chemotaxis (GO:0050927)	2/17	0.14324917738510118	0.6448176679995292	0	0	3.2521812791190174	6.319540009644488	F2RL1;VEGFA
regulation of cellular respiration (GO:0043457)	2/17	0.14324917738510118	0.6448176679995292	0	0	3.2521812791190174	6.319540009644488	NOS2;IFNAR1
Fc-gamma receptor signaling pathway involved in phagocytosis (GO:0038096)	5/71	0.148314234345638	0.6448176679995292	0	0	1.8499729437229437	3.53052915954379	CYFIP2;CD3G;NCKAP1L;PLCG1;MAPK3
regulation of G1/S transition of mitotic cell cycle (GO:2000045)	5/71	0.148314234345638	0.6448176679995292	0	0	1.8499729437229437	3.53052915954379	RB1;RBL2;KMT2E;CDKN2D;APPL2
ameboidal-type cell migration (GO:0001667)	4/52	0.1484365547868521	0.6448176679995292	0	0	2.0342887473460722	3.8806044389957646	SEMA4D;ANXA6;ITGB7;SEMA4F
cartilage development (GO:0051216)	4/52	0.1484365547868521	0.6448176679995292	0	0	2.0342887473460722	3.8806044389957646	CREB3L2;RUNX3;RUNX2;GPLD1
myeloid cell differentiation (GO:0030099)	4/52	0.1484365547868521	0.6448176679995292	0	0	2.0342887473460722	3.8806044389957646	KMT2E;JAK3;ZFPM1;HIPK2
B cell receptor signaling pathway (GO:0050853)	3/34	0.149168629867738	0.6448176679995292	0	0	2.361487318394484	4.493149658391155	CD38;CTLA4;NCKAP1L
organic cyclic compound biosynthetic process (GO:1901362)	3/34	0.149168629867738	0.6448176679995292	0	0	2.361487318394484	4.493149658391155	MOCS1;GPHN;FDFT1
regulation of glucose metabolic process (GO:0010906)	3/34	0.149168629867738	0.6448176679995292	0	0	2.361487318394484	4.493149658391155	PDK2;GPLD1;PDK1
secondary alcohol biosynthetic process (GO:1902653)	3/34	0.149168629867738	0.6448176679995292	0	0	2.361487318394484	4.493149658391155	HMGCS1;HSD17B7;FDFT1
positive regulation of transport (GO:0051050)	6/91	0.15010592230701436	0.6448176679995292	0	0	1.7242280820374127	3.2698504211802923	ANXA2;FLOT1;HIP1R;CHP1;INPP5K;GPLD1
regulation of actin cytoskeleton organization (GO:0032956)	6/91	0.15010592230701436	0.6448176679995292	0	0	1.7242280820374127	3.2698504211802923	RAC2;HIP1R;ARHGAP18;RICTOR;NEB;RHOC
toll-like receptor signaling pathway (GO:0002224)	6/91	0.15010592230701436	0.6448176679995292	0	0	1.7242280820374127	3.2698504211802923	MAP3K1;ITGB2;LGALS9;PIK3AP1;CTSS;CTSB
protein-containing complex subunit organization (GO:0043933)	7/112	0.1540608106035254	0.6448176679995292	0	0	1.6288150042625746	3.0465484197872725	AFG3L2;DLG4;FAS;NCKAP1L;CD3G;LAMC1;TAPBP
regulation of macroautophagy (GO:0016241)	7/112	0.1540608106035254	0.6448176679995292	0	0	1.6288150042625746	3.0465484197872725	SH3GLB1;BNIP3L;SESN3;NEDD4;ULK1;CAPN1;ATP6V0D2
Fc-gamma receptor signaling pathway (GO:0038094)	5/72	0.15457444418381494	0.6448176679995292	0	0	1.8222662199208042	3.402315828616286	CYFIP2;CD3G;NCKAP1L;PLCG1;MAPK3
positive regulation of protein secretion (GO:0050714)	5/72	0.15457444418381494	0.6448176679995292	0	0	1.8222662199208042	3.402315828616286	GLUD1;NLGN2;TGFB3;GOLPH3L;F2RL1
regulation of endothelial cell proliferation (GO:0001936)	6/92	0.15560771980010532	0.6448176679995292	0	0	1.7040898155573376	3.1703177567235783	ACVRL1;PPP1R16B;ECM1;BMPR2;ITGB3;VEGFA
regulation of peptidyl-tyrosine phosphorylation (GO:0050730)	6/92	0.15560771980010532	0.6448176679995292	0	0	1.7040898155573376	3.1703177567235783	SEMA4D;ITGB3;ITGB2;ENPP2;TNFRSF14;VEGFA
positive regulation of B cell activation (GO:0050871)	4/53	0.15588545313911123	0.6448176679995292	0	0	1.9926686598206163	3.7036413556118326	SASH3;CD38;CD27;NCKAP1L
cell migration involved in sprouting angiogenesis (GO:0002042)	2/18	0.157146171622239	0.6448176679995292	0	0	3.0487611181702667	5.641972927316691	GPLD1;VEGFA
cellular response to glucocorticoid stimulus (GO:0071385)	2/18	0.157146171622239	0.6448176679995292	0	0	3.0487611181702667	5.641972927316691	ZFP36;PCK2
cellular response to pH (GO:0071467)	2/18	0.157146171622239	0.6448176679995292	0	0	3.0487611181702667	5.641972927316691	CHP1;GPLD1
endothelial cell proliferation (GO:0001935)	2/18	0.157146171622239	0.6448176679995292	0	0	3.0487611181702667	5.641972927316691	ACVRL1;BMPR2
interleukin-6-mediated signaling pathway (GO:0070102)	2/18	0.157146171622239	0.6448176679995292	0	0	3.0487611181702667	5.641972927316691	STAT3;IL6ST
intermediate filament organization (GO:0045109)	2/18	0.157146171622239	0.6448176679995292	0	0	3.0487611181702667	5.641972927316691	PKP2;KLHL24
leukocyte tethering or rolling (GO:0050901)	2/18	0.157146171622239	0.6448176679995292	0	0	3.0487611181702667	5.641972927316691	SELPLG;ITGB7
microtubule depolymerization (GO:0007019)	2/18	0.157146171622239	0.6448176679995292	0	0	3.0487611181702667	5.641972927316691	KIF18B;KIF2A
mitochondrial fusion (GO:0008053)	2/18	0.157146171622239	0.6448176679995292	0	0	3.0487611181702667	5.641972927316691	AFG3L2;USP30
negative regulation of lipid catabolic process (GO:0050995)	2/18	0.157146171622239	0.6448176679995292	0	0	3.0487611181702667	5.641972927316691	PDE3B;GPLD1
positive regulation of cartilage development (GO:0061036)	2/18	0.157146171622239	0.6448176679995292	0	0	3.0487611181702667	5.641972927316691	ACVRL1;BMPR2
positive regulation of cell migration involved in sprouting angiogenesis (GO:0090050)	2/18	0.157146171622239	0.6448176679995292	0	0	3.0487611181702667	5.641972927316691	HDAC7;VEGFA
positive regulation of excitatory postsynaptic potential (GO:2000463)	2/18	0.157146171622239	0.6448176679995292	0	0	3.0487611181702667	5.641972927316691	NLGN2;DLG4
positive regulation of interleukin-4 production (GO:0032753)	2/18	0.157146171622239	0.6448176679995292	0	0	3.0487611181702667	5.641972927316691	RARA;LGALS9
positive regulation of nervous system process (GO:0031646)	2/18	0.157146171622239	0.6448176679995292	0	0	3.0487611181702667	5.641972927316691	NLGN2;CST7
pulmonary valve development (GO:0003177)	2/18	0.157146171622239	0.6448176679995292	0	0	3.0487611181702667	5.641972927316691	BMPR2;STRA6
regulation of B cell differentiation (GO:0045577)	2/18	0.157146171622239	0.6448176679995292	0	0	3.0487611181702667	5.641972927316691	CD27;NCKAP1L
regulation of multicellular organism growth (GO:0040014)	2/18	0.157146171622239	0.6448176679995292	0	0	3.0487611181702667	5.641972927316691	STAT5B;PTCH1
regulation of protein sumoylation (GO:0033233)	2/18	0.157146171622239	0.6448176679995292	0	0	3.0487611181702667	5.641972927316691	HDAC4;PIAS1
regulation of transforming growth factor beta production (GO:0071634)	2/18	0.157146171622239	0.6448176679995292	0	0	3.0487611181702667	5.641972927316691	LGALS9;LRRC32
T cell migration (GO:0072678)	2/18	0.157146171622239	0.6448176679995292	0	0	3.0487611181702667	5.641972927316691	S1PR1;PIK3CG
cholesterol biosynthetic process (GO:0006695)	3/35	0.15867025578411265	0.6448176679995292	0	0	2.2875715648854964	4.21125247140089	HMGCS1;HSD17B7;FDFT1
lung development (GO:0030324)	3/35	0.15867025578411265	0.6448176679995292	0	0	2.2875715648854964	4.21125247140089	FOXJ1;STRA6;VEGFA
negative regulation of cell cycle G1/S phase transition (GO:1902807)	3/35	0.15867025578411265	0.6448176679995292	0	0	2.2875715648854964	4.21125247140089	RB1;CDKN2D;RBL2
peptidyl-tyrosine dephosphorylation (GO:0035335)	3/35	0.15867025578411265	0.6448176679995292	0	0	2.2875715648854964	4.21125247140089	PTPRS;PTPN22;DUSP16
positive regulation of lipid biosynthetic process (GO:0046889)	3/35	0.15867025578411265	0.6448176679995292	0	0	2.2875715648854964	4.21125247140089	ELOVL5;CHP1;GPLD1
regulation of T cell receptor signaling pathway (GO:0050856)	3/35	0.15867025578411265	0.6448176679995292	0	0	2.2875715648854964	4.21125247140089	CEACAM1;PTPN22;CARD11
negative regulation of intracellular signal transduction (GO:1902532)	11/198	0.16057015542562933	0.6448176679995292	0	0	1.438378950551943	2.6308300912263483	PER1;UBE2B;DDIT4;PDE3B;MYADM;ATP2B4;INPP5K;TNFAIP3;NR1D1;ARHGAP25;HDAC7
insulin receptor signaling pathway (GO:0008286)	5/73	0.16094212764524946	0.6448176679995292	0	0	1.7953743997599039	3.279629149403227	AP3S1;ATP6V0D2;PDK2;GPLD1;IGF1R
negative regulation of cell adhesion (GO:0007162)	5/73	0.16094212764524946	0.6448176679995292	0	0	1.7953743997599039	3.279629149403227	ACVRL1;SEMA4D;PDE3B;SPINT2;SIPA1
positive regulation of JNK cascade (GO:0046330)	5/73	0.16094212764524946	0.6448176679995292	0	0	1.7953743997599039	3.279629149403227	NCF1;CD27;F2RL1;CCR7;HIPK2
positive regulation of programmed cell death (GO:0043068)	15/286	0.16143463279867995	0.6448176679995292	0	0	1.3544437769959095	2.470038123778028	PSENEN;BNIP3L;NOS2;TGFB3;DKKL1;HIP1R;GNA13;ARHGEF9;BCL6;STK17B;CTLA4;FAS;SQSTM1;GPLD1;TGM2
regulation of cyclin-dependent protein kinase activity (GO:1904029)	4/54	0.16347055093115678	0.6448176679995292	0	0	1.9527133757961783	3.536602977661141	CDKN2D;CCNK;CDKN1B;CCNG2
positive regulation of cellular component organization (GO:0051130)	7/114	0.1641185365764524	0.6448176679995292	0	0	1.598202547983842	2.8882178304201616	RB1;SH3GLB1;TGFB3;FLOT1;RHOC;IGF1R;VEGFA
positive regulation of apoptotic process (GO:0043065)	16/310	0.16668612549739073	0.6448176679995292	0	0	1.3318196618880411	2.3861450056483533	PSENEN;BNIP3L;GRN;TGFB3;DKKL1;HIP1R;GNA13;ARHGEF9;BCL6;STK17B;CTLA4;FAS;SIK1;SQSTM1;GPLD1;TGM2
DNA damage response, signal transduction by p53 class mediator (GO:0030330)	5/74	0.16741390153157365	0.6448176679995292	0	0	1.7692620526471459	3.162177439591053	RBL2;CDKN1B;BCL3;NDRG1;HIPK2
Fc receptor mediated stimulatory signaling pathway (GO:0002431)	5/74	0.16741390153157365	0.6448176679995292	0	0	1.7692620526471459	3.162177439591053	CYFIP2;CD3G;NCKAP1L;PLCG1;MAPK3
proteolysis involved in cellular protein catabolic process (GO:0051603)	5/74	0.16741390153157365	0.6448176679995292	0	0	1.7692620526471459	3.162177439591053	TNFAIP3;CTSW;NR1D1;CTSS;CTSB
macrophage activation (GO:0042116)	3/36	0.1683509990440608	0.6448176679995292	0	0	2.2181355540134167	3.9520614306810877	CRTC3;IFNGR1;ITGB2
membrane assembly (GO:0071709)	3/36	0.1683509990440608	0.6448176679995292	0	0	2.2181355540134167	3.9520614306810877	NLGN2;ANXA2;FLOT1
mitochondrion disassembly (GO:0061726)	3/36	0.1683509990440608	0.6448176679995292	0	0	2.2181355540134167	3.9520614306810877	ULK1;USP30;SQSTM1
regulation of cell cycle G1/S phase transition (GO:1902806)	3/36	0.1683509990440608	0.6448176679995292	0	0	2.2181355540134167	3.9520614306810877	CDKN1B;ATP2B4;APPL2
regulation of ossification (GO:0030278)	3/36	0.1683509990440608	0.6448176679995292	0	0	2.2181355540134167	3.9520614306810877	ECM1;BMPR2;S1PR1
Wnt signaling pathway, calcium modulating pathway (GO:0007223)	3/36	0.1683509990440608	0.6448176679995292	0	0	2.2181355540134167	3.9520614306810877	GNG2;AGO2;TNRC6B
positive regulation of protein metabolic process (GO:0051247)	7/115	0.1692548638997608	0.6448176679995292	0	0	1.583321492848347	2.812532547426168	AREL1;CDKN1B;TIPARP;NEDD4;TNFAIP3;VPS28;KLF2
protein localization to plasma membrane (GO:0072659)	8/136	0.1695538091503499	0.6448176679995292	0	0	1.527128681177977	2.710019565820546	CACNB3;TSPAN14;PACS1;PTCH1;MYADM;PKP2;FLOT1;INPP5K
negative regulation of cysteine-type endopeptidase activity involved in apoptotic process (GO:0043154)	4/55	0.1711857501773176	0.6448176679995292	0	0	1.9143249656550518	3.3787951531001377	CDKN2D;IGBP1;RPS6KA1;VEGFA
negative regulation of cytokine-mediated signaling pathway (GO:0001960)	4/55	0.1711857501773176	0.6448176679995292	0	0	1.9143249656550518	3.3787951531001377	STAT2;PADI2;F2RL1;SAMHD1
carbohydrate derivative catabolic process (GO:1901136)	2/19	0.17128110134171956	0.6448176679995292	0	0	2.8692727408625456	5.062686005554035	NAGA;SAMHD1
cardiac atrium morphogenesis (GO:0003209)	2/19	0.17128110134171956	0.6448176679995292	0	0	2.8692727408625456	5.062686005554035	BMPR2;ZFPM1
DNA alkylation (GO:0006305)	2/19	0.17128110134171956	0.6448176679995292	0	0	2.8692727408625456	5.062686005554035	ATF7IP;KMT2E
DNA methylation or demethylation (GO:0044728)	2/19	0.17128110134171956	0.6448176679995292	0	0	2.8692727408625456	5.062686005554035	ATF7IP;KMT2E
endocardial cushion morphogenesis (GO:0003203)	2/19	0.17128110134171956	0.6448176679995292	0	0	2.8692727408625456	5.062686005554035	ACVRL1;TGFBR2
leukocyte adhesion to vascular endothelial cell (GO:0061756)	2/19	0.17128110134171956	0.6448176679995292	0	0	2.8692727408625456	5.062686005554035	SELPLG;ITGB7
negative regulation of cytokine production involved in inflammatory response (GO:1900016)	2/19	0.17128110134171956	0.6448176679995292	0	0	2.8692727408625456	5.062686005554035	PDCD4;APPL2
negative regulation of T cell receptor signaling pathway (GO:0050860)	2/19	0.17128110134171956	0.6448176679995292	0	0	2.8692727408625456	5.062686005554035	CEACAM1;PTPN22
neuromuscular process (GO:0050905)	2/19	0.17128110134171956	0.6448176679995292	0	0	2.8692727408625456	5.062686005554035	TPP1;STRA6
regulation of cell-cell adhesion mediated by cadherin (GO:2000047)	2/19	0.17128110134171956	0.6448176679995292	0	0	2.8692727408625456	5.062686005554035	FLOT1;VEGFA
regulation of epithelial cell differentiation (GO:0030856)	2/19	0.17128110134171956	0.6448176679995292	0	0	2.8692727408625456	5.062686005554035	KLF7;CEACAM1
regulation of lymphocyte proliferation (GO:0050670)	2/19	0.17128110134171956	0.6448176679995292	0	0	2.8692727408625456	5.062686005554035	PTPN22;AHR
regulation of RIG-I signaling pathway (GO:0039535)	2/19	0.17128110134171956	0.6448176679995292	0	0	2.8692727408625456	5.062686005554035	RNF125;DHX58
striated muscle cell differentiation (GO:0051146)	2/19	0.17128110134171956	0.6448176679995292	0	0	2.8692727408625456	5.062686005554035	SIK1;PLD3
integrin-mediated signaling pathway (GO:0007229)	5/75	0.17398630503098342	0.6448176679995292	0	0	1.7438957725947521	3.0496877639686835	CEACAM1;ITGB3;ITGB2;ITGB7;CDH17
positive regulation of lymphocyte proliferation (GO:0050671)	5/75	0.17398630503098342	0.6448176679995292	0	0	1.7438957725947521	3.0496877639686835	SASH3;CD38;NCKAP1L;IL6ST;JAK3
positive regulation of T cell activation (GO:0050870)	5/75	0.17398630503098342	0.6448176679995292	0	0	1.7438957725947521	3.0496877639686835	CCR7;NCKAP1L;LGALS9;IL6ST;JAK3
regulation of I-kappaB kinase/NF-kappaB signaling (GO:0043122)	12/224	0.17618015854271335	0.6448176679995292	0	0	1.3840606104757047	2.403072715132039	PER1;ECM1;SLC44A2;PELI1;F2RL1;TNFAIP3;CCR7;LGALS9;NR1D1;RHOC;SQSTM1;CARD11
protein autophosphorylation (GO:0046777)	9/159	0.1774023591096552	0.6448176679995292	0	0	1.4662307692307692	2.5356040567317573	STK10;CAMK4;STK17B;MKNK2;EIF2AK3;SIK1;ULK1;IGF1R;MAPK3
negative regulation of G1/S transition of mitotic cell cycle (GO:2000134)	3/37	0.17819763908811012	0.6448176679995292	0	0	2.1527840143691064	3.7132553679266165	RB1;CDKN2D;RBL2
neural crest cell migration (GO:0001755)	3/37	0.17819763908811012	0.6448176679995292	0	0	2.1527840143691064	3.7132553679266165	SEMA4D;ANXA6;SEMA4F
negative regulation of cellular process (GO:0048523)	27/566	0.17879750321678575	0.6448176679995292	0	0	1.2274699428805165	2.1130912011323417	RB1;ACVRL1;CDKN1B;BMPR2;NDRG3;PDE3B;ETS1;MNT;ADGRG1;ANXA6;APPL2;CDKN2D;KLF10;BNIP3L;SEMA4D;TGFB3;VDR;EIF2AK3;PARP16;RUNX3;RNF167;BCL6;PDCD4;TXNIP;IRF6;GPLD1;SIPA1
negative regulation of metabolic process (GO:0009892)	4/56	0.1790248821519094	0.6448176679995292	0	0	1.8774130328270455	3.2295831157969945	RB1;LNPEP;NR1D1;MAP2K6
positive regulation of establishment of protein localization to mitochondrion (GO:1903749)	4/56	0.1790248821519094	0.6448176679995292	0	0	1.8774130328270455	3.2295831157969945	SH3GLB1;NPEPPS;PPP3CC;RAC2
axon guidance (GO:0007411)	11/203	0.17987811481498506	0.6448176679995292	0	0	1.4005529670094259	2.4026147178414536	KLF7;RPS6KA5;SEMA4D;RAC2;CXCR4;SEMA4F;PLCG1;EMB;GAB2;VEGFA;MAPK3
positive regulation of interleukin-6 production (GO:0032755)	5/76	0.18065580762131647	0.6448176679995292	0	0	1.719244035642426	2.941904501071439	NOS2;STAT3;F2RL1;LGALS9;IL17RA
C-terminal protein lipidation (GO:0006501)	1/5	0.18230532437489816	0.6448176679995292	0	0	6.093591370558376	10.371733634227333	GPLD1
caveolin-mediated endocytosis (GO:0072584)	1/5	0.18230532437489816	0.6448176679995292	0	0	6.093591370558376	10.371733634227333	MAPK3
cellular response to antibiotic (GO:0071236)	1/5	0.18230532437489816	0.6448176679995292	0	0	6.093591370558376	10.371733634227333	CRIP1
cellular response to nutrient (GO:0031670)	1/5	0.18230532437489816	0.6448176679995292	0	0	6.093591370558376	10.371733634227333	PDK2
cellular response to vitamin D (GO:0071305)	1/5	0.18230532437489816	0.6448176679995292	0	0	6.093591370558376	10.371733634227333	VDR
chemokine (C-X-C motif) ligand 12 signaling pathway (GO:0038146)	1/5	0.18230532437489816	0.6448176679995292	0	0	6.093591370558376	10.371733634227333	CXCR4
ciliary neurotrophic factor-mediated signaling pathway (GO:0070120)	1/5	0.18230532437489816	0.6448176679995292	0	0	6.093591370558376	10.371733634227333	IL6ST
coronary artery morphogenesis (GO:0060982)	1/5	0.18230532437489816	0.6448176679995292	0	0	6.093591370558376	10.371733634227333	VEGFA
deoxyribonucleotide metabolic process (GO:0009262)	1/5	0.18230532437489816	0.6448176679995292	0	0	6.093591370558376	10.371733634227333	SAMHD1
diaphragm development (GO:0060539)	1/5	0.18230532437489816	0.6448176679995292	0	0	6.093591370558376	10.371733634227333	STRA6
DNA replication, synthesis of RNA primer (GO:0006269)	1/5	0.18230532437489816	0.6448176679995292	0	0	6.093591370558376	10.371733634227333	HELB
endothelial cell apoptotic process (GO:0072577)	1/5	0.18230532437489816	0.6448176679995292	0	0	6.093591370558376	10.371733634227333	BMPR2
erythrose 4-phosphate/phosphoenolpyruvate family amino acid catabolic process (GO:1902222)	1/5	0.18230532437489816	0.6448176679995292	0	0	6.093591370558376	10.371733634227333	FAH
establishment of monopolar cell polarity (GO:0061162)	1/5	0.18230532437489816	0.6448176679995292	0	0	6.093591370558376	10.371733634227333	FOXJ1
establishment of protein localization to vacuole (GO:0072666)	1/5	0.18230532437489816	0.6448176679995292	0	0	6.093591370558376	10.371733634227333	VPS28
establishment of T cell polarity (GO:0001768)	1/5	0.18230532437489816	0.6448176679995292	0	0	6.093591370558376	10.371733634227333	CCR7
female genitalia development (GO:0030540)	1/5	0.18230532437489816	0.6448176679995292	0	0	6.093591370558376	10.371733634227333	STRA6
fructose 2,6-bisphosphate metabolic process (GO:0006003)	1/5	0.18230532437489816	0.6448176679995292	0	0	6.093591370558376	10.371733634227333	PFKFB3
glucose import across plasma membrane (GO:0098708)	1/5	0.18230532437489816	0.6448176679995292	0	0	6.093591370558376	10.371733634227333	SLC2A3
glucose-6-phosphate transport (GO:0015760)	1/5	0.18230532437489816	0.6448176679995292	0	0	6.093591370558376	10.371733634227333	SLC37A4
glucuronate catabolic process (GO:0006064)	1/5	0.18230532437489816	0.6448176679995292	0	0	6.093591370558376	10.371733634227333	SORD
glucuronate catabolic process to xylulose 5-phosphate (GO:0019640)	1/5	0.18230532437489816	0.6448176679995292	0	0	6.093591370558376	10.371733634227333	SORD
glutamate catabolic process (GO:0006538)	1/5	0.18230532437489816	0.6448176679995292	0	0	6.093591370558376	10.371733634227333	GLUD1
glycerol biosynthetic process (GO:0006114)	1/5	0.18230532437489816	0.6448176679995292	0	0	6.093591370558376	10.371733634227333	PCK2
hematopoietic stem cell migration (GO:0035701)	1/5	0.18230532437489816	0.6448176679995292	0	0	6.093591370558376	10.371733634227333	GPLD1
hexose phosphate transport (GO:0015712)	1/5	0.18230532437489816	0.6448176679995292	0	0	6.093591370558376	10.371733634227333	SLC37A4
histone citrullination (GO:0036414)	1/5	0.18230532437489816	0.6448176679995292	0	0	6.093591370558376	10.371733634227333	PADI2
histone H3-K27 demethylation (GO:0071557)	1/5	0.18230532437489816	0.6448176679995292	0	0	6.093591370558376	10.371733634227333	KDM7A
immature B cell differentiation (GO:0002327)	1/5	0.18230532437489816	0.6448176679995292	0	0	6.093591370558376	10.371733634227333	IRF2BP2
insulin metabolic process (GO:1901142)	1/5	0.18230532437489816	0.6448176679995292	0	0	6.093591370558376	10.371733634227333	CEACAM1
L-phenylalanine catabolic process (GO:0006559)	1/5	0.18230532437489816	0.6448176679995292	0	0	6.093591370558376	10.371733634227333	FAH
long-chain fatty acid catabolic process (GO:0042758)	1/5	0.18230532437489816	0.6448176679995292	0	0	6.093591370558376	10.371733634227333	ACADL
maintenance of animal organ identity (GO:0048496)	1/5	0.18230532437489816	0.6448176679995292	0	0	6.093591370558376	10.371733634227333	PKP2
mannose trimming involved in glycoprotein ERAD pathway (GO:1904382)	1/5	0.18230532437489816	0.6448176679995292	0	0	6.093591370558376	10.371733634227333	EDEM3
mitochondrial DNA repair (GO:0043504)	1/5	0.18230532437489816	0.6448176679995292	0	0	6.093591370558376	10.371733634227333	PRIMPOL
modulation by symbiont of host autophagy (GO:0075071)	1/5	0.18230532437489816	0.6448176679995292	0	0	6.093591370558376	10.371733634227333	ULK1
mRNA cleavage involved in gene silencing by miRNA (GO:0035279)	1/5	0.18230532437489816	0.6448176679995292	0	0	6.093591370558376	10.371733634227333	AGO2
negative regulation of adaptive immune response (GO:0002820)	1/5	0.18230532437489816	0.6448176679995292	0	0	6.093591370558376	10.371733634227333	TNFRSF14
negative regulation of CD4-positive, alpha-beta T cell differentiation (GO:0043371)	1/5	0.18230532437489816	0.6448176679995292	0	0	6.093591370558376	10.371733634227333	RUNX3
negative regulation of CREB transcription factor activity (GO:0032792)	1/5	0.18230532437489816	0.6448176679995292	0	0	6.093591370558376	10.371733634227333	SIK1
negative regulation of interferon-alpha production (GO:0032687)	1/5	0.18230532437489816	0.6448176679995292	0	0	6.093591370558376	10.371733634227333	PTPRS
negative regulation of lipid transport (GO:0032369)	1/5	0.18230532437489816	0.6448176679995292	0	0	6.093591370558376	10.371733634227333	ITGB3
negative regulation of macrophage cytokine production (GO:0010936)	1/5	0.18230532437489816	0.6448176679995292	0	0	6.093591370558376	10.371733634227333	TGFB3
negative regulation of mast cell activation involved in immune response (GO:0033007)	1/5	0.18230532437489816	0.6448176679995292	0	0	6.093591370558376	10.371733634227333	LGALS9
negative regulation of metallopeptidase activity (GO:1905049)	1/5	0.18230532437489816	0.6448176679995292	0	0	6.093591370558376	10.371733634227333	TIMP1
negative regulation of myelination (GO:0031642)	1/5	0.18230532437489816	0.6448176679995292	0	0	6.093591370558376	10.371733634227333	EIF2AK3
negative regulation of myosin-light-chain-phosphatase activity (GO:0035509)	1/5	0.18230532437489816	0.6448176679995292	0	0	6.093591370558376	10.371733634227333	NCKAP1L
nucleoside triphosphate catabolic process (GO:0009143)	1/5	0.18230532437489816	0.6448176679995292	0	0	6.093591370558376	10.371733634227333	SMPDL3A
pentose catabolic process (GO:0019323)	1/5	0.18230532437489816	0.6448176679995292	0	0	6.093591370558376	10.371733634227333	DHDH
peptidyl-cysteine S-nitrosylation (GO:0018119)	1/5	0.18230532437489816	0.6448176679995292	0	0	6.093591370558376	10.371733634227333	NOS2
peripheral nervous system neuron differentiation (GO:0048934)	1/5	0.18230532437489816	0.6448176679995292	0	0	6.093591370558376	10.371733634227333	RUNX3
positive regulation of anoikis (GO:2000210)	1/5	0.18230532437489816	0.6448176679995292	0	0	6.093591370558376	10.371733634227333	SIK1
positive regulation of axon extension involved in axon guidance (GO:0048842)	1/5	0.18230532437489816	0.6448176679995292	0	0	6.093591370558376	10.371733634227333	VEGFA
positive regulation of cAMP-dependent protein kinase activity (GO:2000481)	1/5	0.18230532437489816	0.6448176679995292	0	0	6.093591370558376	10.371733634227333	ATP2B4
positive regulation of CD4-positive, CD25-positive, alpha-beta regulatory T cell differentiation (GO:0032831)	1/5	0.18230532437489816	0.6448176679995292	0	0	6.093591370558376	10.371733634227333	LGALS9
positive regulation of dendritic cell differentiation (GO:2001200)	1/5	0.18230532437489816	0.6448176679995292	0	0	6.093591370558376	10.371733634227333	LGALS9
positive regulation of endothelial cell chemotaxis by VEGF-activated vascular endothelial growth factor receptor signaling pathway (GO:0038033)	1/5	0.18230532437489816	0.6448176679995292	0	0	6.093591370558376	10.371733634227333	VEGFA
positive regulation of endothelial cell-matrix adhesion via fibronectin (GO:1904906)	1/5	0.18230532437489816	0.6448176679995292	0	0	6.093591370558376	10.371733634227333	RRAS
positive regulation of epithelial to mesenchymal transition involved in endocardial cushion formation (GO:1905007)	1/5	0.18230532437489816	0.6448176679995292	0	0	6.093591370558376	10.371733634227333	TGFBR2
positive regulation of gamma-delta T cell activation (GO:0046645)	1/5	0.18230532437489816	0.6448176679995292	0	0	6.093591370558376	10.371733634227333	NCKAP1L
positive regulation of leukocyte mediated immunity (GO:0002705)	1/5	0.18230532437489816	0.6448176679995292	0	0	6.093591370558376	10.371733634227333	NOS2
positive regulation of low-density lipoprotein receptor activity (GO:1905599)	1/5	0.18230532437489816	0.6448176679995292	0	0	6.093591370558376	10.371733634227333	ANXA2
positive regulation of macrophage proliferation (GO:0120041)	1/5	0.18230532437489816	0.6448176679995292	0	0	6.093591370558376	10.371733634227333	MAPK3
positive regulation of mast cell activation involved in immune response (GO:0033008)	1/5	0.18230532437489816	0.6448176679995292	0	0	6.093591370558376	10.371733634227333	GAB2
positive regulation of mast cell chemotaxis (GO:0060754)	1/5	0.18230532437489816	0.6448176679995292	0	0	6.093591370558376	10.371733634227333	VEGFA
positive regulation of metallopeptidase activity (GO:1905050)	1/5	0.18230532437489816	0.6448176679995292	0	0	6.093591370558376	10.371733634227333	STAT3
positive regulation of protein localization to synapse (GO:1902474)	1/5	0.18230532437489816	0.6448176679995292	0	0	6.093591370558376	10.371733634227333	NLGN2
positive regulation of toll-like receptor 9 signaling pathway (GO:0034165)	1/5	0.18230532437489816	0.6448176679995292	0	0	6.093591370558376	10.371733634227333	PTPN22
positive regulation of transcription from RNA polymerase II promoter in response to hypoxia (GO:0061419)	1/5	0.18230532437489816	0.6448176679995292	0	0	6.093591370558376	10.371733634227333	VEGFA
positive regulation of vascular associated smooth muscle cell apoptotic process (GO:1905461)	1/5	0.18230532437489816	0.6448176679995292	0	0	6.093591370558376	10.371733634227333	PDCD4
positive thymic T cell selection (GO:0045059)	1/5	0.18230532437489816	0.6448176679995292	0	0	6.093591370558376	10.371733634227333	CD3G
postsynaptic density protein 95 clustering (GO:0097119)	1/5	0.18230532437489816	0.6448176679995292	0	0	6.093591370558376	10.371733634227333	NLGN2
prostaglandin transport (GO:0015732)	1/5	0.18230532437489816	0.6448176679995292	0	0	6.093591370558376	10.371733634227333	NOS2
protein C-linked glycosylation via 2'-alpha-mannosyl-L-tryptophan (GO:0018406)	1/5	0.18230532437489816	0.6448176679995292	0	0	6.093591370558376	10.371733634227333	DPY19L3
protein C-linked glycosylation via tryptophan (GO:0018317)	1/5	0.18230532437489816	0.6448176679995292	0	0	6.093591370558376	10.371733634227333	DPY19L3
protein citrullination (GO:0018101)	1/5	0.18230532437489816	0.6448176679995292	0	0	6.093591370558376	10.371733634227333	PADI2
protein deglycosylation involved in glycoprotein catabolic process (GO:0035977)	1/5	0.18230532437489816	0.6448176679995292	0	0	6.093591370558376	10.371733634227333	EDEM3
protein K29-linked deubiquitination (GO:0035523)	1/5	0.18230532437489816	0.6448176679995292	0	0	6.093591370558376	10.371733634227333	TNFAIP3
protein localization to membrane raft (GO:1903044)	1/5	0.18230532437489816	0.6448176679995292	0	0	6.093591370558376	10.371733634227333	FLOT1
protein sialylation (GO:1990743)	1/5	0.18230532437489816	0.6448176679995292	0	0	6.093591370558376	10.371733634227333	ST3GAL1
protein transport to vacuole involved in ubiquitin-dependent protein catabolic process via the multivesicular body sorting pathway (GO:0043328)	1/5	0.18230532437489816	0.6448176679995292	0	0	6.093591370558376	10.371733634227333	VPS28
pulmonary artery morphogenesis (GO:0061156)	1/5	0.18230532437489816	0.6448176679995292	0	0	6.093591370558376	10.371733634227333	STRA6
pyridine-containing compound metabolic process (GO:0072524)	1/5	0.18230532437489816	0.6448176679995292	0	0	6.093591370558376	10.371733634227333	HAAO
pyrimidine ribonucleotide metabolic process (GO:0009218)	1/5	0.18230532437489816	0.6448176679995292	0	0	6.093591370558376	10.371733634227333	ENTPD4
R-loop disassembly (GO:0062176)	1/5	0.18230532437489816	0.6448176679995292	0	0	6.093591370558376	10.371733634227333	PRIMPOL
regulation of adenylate cyclase-activating G protein-coupled receptor signaling pathway (GO:0106070)	1/5	0.18230532437489816	0.6448176679995292	0	0	6.093591370558376	10.371733634227333	APLP1
regulation of adherens junction organization (GO:1903391)	1/5	0.18230532437489816	0.6448176679995292	0	0	6.093591370558376	10.371733634227333	VEGFA
regulation of astrocyte activation (GO:0061888)	1/5	0.18230532437489816	0.6448176679995292	0	0	6.093591370558376	10.371733634227333	NR1D1
regulation of cellular response to osmotic stress (GO:0106049)	1/5	0.18230532437489816	0.6448176679995292	0	0	6.093591370558376	10.371733634227333	SLC25A23
regulation of cellular response to vascular endothelial growth factor stimulus (GO:1902547)	1/5	0.18230532437489816	0.6448176679995292	0	0	6.093591370558376	10.371733634227333	ATP2B4
regulation of circadian sleep/wake cycle (GO:0042749)	1/5	0.18230532437489816	0.6448176679995292	0	0	6.093591370558376	10.371733634227333	NR1D1
regulation of cyclase activity (GO:0031279)	1/5	0.18230532437489816	0.6448176679995292	0	0	6.093591370558376	10.371733634227333	MAPK3
regulation of dendritic cell cytokine production (GO:0002730)	1/5	0.18230532437489816	0.6448176679995292	0	0	6.093591370558376	10.371733634227333	JAK3
regulation of Fc-gamma receptor signaling pathway involved in phagocytosis (GO:1905449)	1/5	0.18230532437489816	0.6448176679995292	0	0	6.093591370558376	10.371733634227333	APPL2
regulation of guanyl-nucleotide exchange factor activity (GO:1905097)	1/5	0.18230532437489816	0.6448176679995292	0	0	6.093591370558376	10.371733634227333	PBXIP1
regulation of guanylate cyclase activity (GO:0031282)	1/5	0.18230532437489816	0.6448176679995292	0	0	6.093591370558376	10.371733634227333	NOS2
regulation of homophilic cell adhesion (GO:1903385)	1/5	0.18230532437489816	0.6448176679995292	0	0	6.093591370558376	10.371733634227333	CEACAM1
regulation of inflammatory response to wounding (GO:0106014)	1/5	0.18230532437489816	0.6448176679995292	0	0	6.093591370558376	10.371733634227333	GRN
regulation of low-density lipoprotein particle receptor catabolic process (GO:0032803)	1/5	0.18230532437489816	0.6448176679995292	0	0	6.093591370558376	10.371733634227333	ANXA2
regulation of neutrophil activation (GO:1902563)	1/5	0.18230532437489816	0.6448176679995292	0	0	6.093591370558376	10.371733634227333	GRN
regulation of neutrophil degranulation (GO:0043313)	1/5	0.18230532437489816	0.6448176679995292	0	0	6.093591370558376	10.371733634227333	ITGB2
regulation of platelet-derived growth factor receptor-beta signaling pathway (GO:2000586)	1/5	0.18230532437489816	0.6448176679995292	0	0	6.093591370558376	10.371733634227333	HIP1R
regulation of respiratory burst involved in inflammatory response (GO:0060264)	1/5	0.18230532437489816	0.6448176679995292	0	0	6.093591370558376	10.371733634227333	GRN
regulation of respiratory gaseous exchange by nervous system process (GO:0002087)	1/5	0.18230532437489816	0.6448176679995292	0	0	6.093591370558376	10.371733634227333	NLGN2
regulation of retinal ganglion cell axon guidance (GO:0090259)	1/5	0.18230532437489816	0.6448176679995292	0	0	6.093591370558376	10.371733634227333	VEGFA
regulation of skeletal muscle tissue development (GO:0048641)	1/5	0.18230532437489816	0.6448176679995292	0	0	6.093591370558376	10.371733634227333	FLOT1
regulation of sodium:proton antiporter activity (GO:0032415)	1/5	0.18230532437489816	0.6448176679995292	0	0	6.093591370558376	10.371733634227333	CHP1
regulation of type B pancreatic cell apoptotic process (GO:2000674)	1/5	0.18230532437489816	0.6448176679995292	0	0	6.093591370558376	10.371733634227333	CAST
renal tubule development (GO:0061326)	1/5	0.18230532437489816	0.6448176679995292	0	0	6.093591370558376	10.371733634227333	MTSS1
response to acetylcholine (GO:1905144)	1/5	0.18230532437489816	0.6448176679995292	0	0	6.093591370558376	10.371733634227333	ATP2B4
response to cocaine (GO:0042220)	1/5	0.18230532437489816	0.6448176679995292	0	0	6.093591370558376	10.371733634227333	TGM2
response to mitochondrial depolarisation (GO:0098780)	1/5	0.18230532437489816	0.6448176679995292	0	0	6.093591370558376	10.371733634227333	SQSTM1
response to prostaglandin (GO:0034694)	1/5	0.18230532437489816	0.6448176679995292	0	0	6.093591370558376	10.371733634227333	CCR7
salivary gland development (GO:0007431)	1/5	0.18230532437489816	0.6448176679995292	0	0	6.093591370558376	10.371733634227333	TGFB3
salivary gland morphogenesis (GO:0007435)	1/5	0.18230532437489816	0.6448176679995292	0	0	6.093591370558376	10.371733634227333	TGFB3
Toll signaling pathway (GO:0008063)	1/5	0.18230532437489816	0.6448176679995292	0	0	6.093591370558376	10.371733634227333	PELI1
ubiquitin-dependent glycoprotein ERAD pathway (GO:0097466)	1/5	0.18230532437489816	0.6448176679995292	0	0	6.093591370558376	10.371733634227333	EDEM3
vascular endothelial growth factor receptor-2 signaling pathway (GO:0036324)	1/5	0.18230532437489816	0.6448176679995292	0	0	6.093591370558376	10.371733634227333	VEGFA
xylulose 5-phosphate biosynthetic process (GO:1901159)	1/5	0.18230532437489816	0.6448176679995292	0	0	6.093591370558376	10.371733634227333	SORD
protein maturation (GO:0051604)	6/97	0.18438372359324334	0.6448176679995292	0	0	1.6100374721064377	2.722148699599624	PSENEN;AFG3L2;CPM;TSPAN14;PTCH1;CTSS
cardiac epithelial to mesenchymal transition (GO:0060317)	2/20	0.18561363751241627	0.6448176679995292	0	0	2.709727516589016	4.563419548848612	ACVRL1;PDCD4
energy reserve metabolic process (GO:0006112)	2/20	0.18561363751241627	0.6448176679995292	0	0	2.709727516589016	4.563419548848612	GBE1;PYGL
eye morphogenesis (GO:0048592)	2/20	0.18561363751241627	0.6448176679995292	0	0	2.709727516589016	4.563419548848612	STAT3;VEGFA
inositol phosphate-mediated signaling (GO:0048016)	2/20	0.18561363751241627	0.6448176679995292	0	0	2.709727516589016	4.563419548848612	PPP3CC;NFATC3
mesoderm formation (GO:0001707)	2/20	0.18561363751241627	0.6448176679995292	0	0	2.709727516589016	4.563419548848612	BMPR2;ITGB3
myeloid cell development (GO:0061515)	2/20	0.18561363751241627	0.6448176679995292	0	0	2.709727516589016	4.563419548848612	ANXA2;NCKAP1L
negative regulation of axon extension involved in axon guidance (GO:0048843)	2/20	0.18561363751241627	0.6448176679995292	0	0	2.709727516589016	4.563419548848612	SEMA4D;SEMA4F
positive regulation of lymphocyte differentiation (GO:0045621)	2/20	0.18561363751241627	0.6448176679995292	0	0	2.709727516589016	4.563419548848612	CD27;NCKAP1L
post-transcriptional gene silencing by RNA (GO:0035194)	2/20	0.18561363751241627	0.6448176679995292	0	0	2.709727516589016	4.563419548848612	AGO2;TNRC6B
regulation of programmed necrotic cell death (GO:0062098)	2/20	0.18561363751241627	0.6448176679995292	0	0	2.709727516589016	4.563419548848612	FLOT1;PELI1
regulation of bone mineralization (GO:0030500)	4/57	0.1869817239685161	0.6448176679995292	0	0	1.8418940031246245	3.08838545456622	ECM1;BMPR2;TGFB3;S1PR1
lysosome organization (GO:0007040)	3/38	0.1881971008818191	0.6448176679995292	0	0	2.091166848418757	3.492803750489352	GRN;TPP1;CLN6
positive regulation of insulin secretion (GO:0032024)	3/38	0.1881971008818191	0.6448176679995292	0	0	2.091166848418757	3.492803750489352	GLUD1;NLGN2;GPLD1
sterol biosynthetic process (GO:0016126)	3/38	0.1881971008818191	0.6448176679995292	0	0	2.091166848418757	3.492803750489352	HMGCS1;HSD17B7;FDFT1
protein localization to cell periphery (GO:1990778)	8/140	0.18895551897291227	0.6448176679995292	0	0	1.4805416521165562	2.466943113032161	CACNB3;TSPAN14;PACS1;PTCH1;MYADM;PKP2;FLOT1;INPP5K
antigen processing and presentation of exogenous peptide antigen via MHC class II (GO:0019886)	6/98	0.19037660549534777	0.6448176679995292	0	0	1.5924537731134434	2.641484343500109	LAG3;SEC23A;KIF2A;DCTN4;CTSE;CTSS
regulation of inflammatory response (GO:0050727)	11/206	0.19196353834577454	0.6448176679995292	0	0	1.37878847801727	2.275621208374103	RB1;GRN;AREL1;AKNA;BCL6;PDCD4;TNFAIP3;NR1D1;PIK3AP1;ETS1;IL17RA
muscle organ development (GO:0007517)	4/58	0.19505001428481492	0.6448176679995292	0	0	1.8076904930408115	2.9546687908865783	ITGA7;NEB;UTRN;MEF2D
regulation of pathway-restricted SMAD protein phosphorylation (GO:0060393)	4/58	0.19505001428481492	0.6448176679995292	0	0	1.8076904930408115	2.9546687908865783	ACVRL1;TWSG1;BMPR2;TGFB3
cytoskeleton organization (GO:0007010)	7/120	0.19594884536267843	0.6448176679995292	0	0	1.512866939773216	2.465824316622149	CNN2;ZMYM3;DPYSL2;RAC2;TNFAIP3;RHOC;SIPA1
macroautophagy (GO:0016236)	7/120	0.19594884536267843	0.6448176679995292	0	0	1.512866939773216	2.465824316622149	SNX14;ULK1;VPS37B;ZFYVE1;SQSTM1;VPS28;TECPR1
positive regulation of stress-activated MAPK cascade (GO:0032874)	6/99	0.19644323274578393	0.6448176679995292	0	0	1.5752482181848144	2.563530251282054	NCF1;CD27;F2RL1;CCR7;HIPK2;VEGFA
cellular response to ketone (GO:1901655)	3/39	0.19833648811211366	0.6448176679995292	0	0	2.0329728583545377	3.288923680518283	GNG2;AHR;PCK2
endothelial cell migration (GO:0043542)	3/39	0.19833648811211366	0.6448176679995292	0	0	2.0329728583545377	3.288923680518283	DPP4;CORO1B;VEGFA
negative regulation of cellular metabolic process (GO:0031324)	3/39	0.19833648811211366	0.6448176679995292	0	0	2.0329728583545377	3.288923680518283	NCOR1;DLG4;ITGB3
organophosphate biosynthetic process (GO:0090407)	3/39	0.19833648811211366	0.6448176679995292	0	0	2.0329728583545377	3.288923680518283	ITPKB;MOCS1;GPHN
phospholipid dephosphorylation (GO:0046839)	3/39	0.19833648811211366	0.6448176679995292	0	0	2.0329728583545377	3.288923680518283	INPP5K;PLPP2;MTMR6
regulation of peptidyl-threonine phosphorylation (GO:0010799)	3/39	0.19833648811211366	0.6448176679995292	0	0	2.0329728583545377	3.288923680518283	SPRED2;DDIT4;INPP5K
replication fork processing (GO:0031297)	3/39	0.19833648811211366	0.6448176679995292	0	0	2.0329728583545377	3.288923680518283	WRN;SAMHD1;PRIMPOL
Ras protein signal transduction (GO:0007265)	8/142	0.19899406813085496	0.6448176679995292	0	0	1.4582911307737878	2.3543822484728762	RB1;GNA13;USP8;RASSF1;ADGRG1;RRAS;GDI1;RAC2
endocardial cushion development (GO:0003197)	2/21	0.2001062554864259	0.6448176679995292	0	0	2.566976526449542	4.130025927442611	ACVRL1;BMPR2
intracellular lipid transport (GO:0032365)	2/21	0.2001062554864259	0.6448176679995292	0	0	2.566976526449542	4.130025927442611	CPT1A;NPC2
mitochondrial calcium ion transmembrane transport (GO:0006851)	2/21	0.2001062554864259	0.6448176679995292	0	0	2.566976526449542	4.130025927442611	AFG3L2;SLC25A23
NAD biosynthetic process (GO:0009435)	2/21	0.2001062554864259	0.6448176679995292	0	0	2.566976526449542	4.130025927442611	HAAO;PARP16
negative regulation of peptidyl-serine phosphorylation (GO:0033137)	2/21	0.2001062554864259	0.6448176679995292	0	0	2.566976526449542	4.130025927442611	DDIT4;INPP5K
positive regulation of transcription from RNA polymerase II promoter involved in cellular response to chemical stimulus (GO:1901522)	2/21	0.2001062554864259	0.6448176679995292	0	0	2.566976526449542	4.130025927442611	RUNX2;VEGFA
purinergic nucleotide receptor signaling pathway (GO:0035590)	2/21	0.2001062554864259	0.6448176679995292	0	0	2.566976526449542	4.130025927442611	PSTPIP1;TXNIP
regulation of ubiquitin protein ligase activity (GO:1904666)	2/21	0.2001062554864259	0.6448176679995292	0	0	2.566976526449542	4.130025927442611	GOLGA2;CDC14B
response to progesterone (GO:0032570)	2/21	0.2001062554864259	0.6448176679995292	0	0	2.566976526449542	4.130025927442611	TGFB3;WBP2
sterol transport (GO:0015918)	2/21	0.2001062554864259	0.6448176679995292	0	0	2.566976526449542	4.130025927442611	NPC1;NPC2
negative regulation of NF-kappaB transcription factor activity (GO:0032088)	5/79	0.20121071572409252	0.6448176679995292	0	0	1.6492864037506894	2.6444700800599144	DAP;TNFAIP3;CHP1;FOXJ1;ARRB1
regulation of ion transport (GO:0043269)	5/79	0.20121071572409252	0.6448176679995292	0	0	1.6492864037506894	2.6444700800599144	PER1;PXK;ITGB3;NEDD4;SIK1
antigen processing and presentation of peptide antigen via MHC class II (GO:0002495)	6/100	0.20258116689429312	0.6448176679995292	0	0	1.5584087388929648	2.488178220983399	LAG3;SEC23A;KIF2A;DCTN4;CTSE;CTSS
regulation of autophagy (GO:0010506)	12/231	0.20314338697729076	0.6448176679995292	0	0	1.3393275859029283	2.1346781780757356	GOLGA2;CTSA;SH3GLB1;DAP;NEDD4;STAT3;PSAP;ULK1;PTPN22;CAPN1;ATP6V0D2;TPCN1
positive regulation of tyrosine phosphorylation of STAT protein (GO:0042531)	4/59	0.20322346833963992	0.6448176679995292	0	0	1.7747307469600464	2.8279430691571807	TNFRSF18;STAT3;IL6ST;VEGFA
response to reactive oxygen species (GO:0000302)	4/59	0.20322346833963992	0.6448176679995292	0	0	1.7747307469600464	2.8279430691571807	NCF1;CAT;PDK2;MAPK3
epithelium development (GO:0060429)	7/122	0.20706792899096593	0.6448176679995292	0	0	1.4864005337484711	2.3406473767867912	CPT1A;PTCH1;FOXJ1;TPP1;ALDOC;CTSB;VEGFA
cellular response to oxygen-containing compound (GO:1901701)	16/323	0.2085683961974478	0.6448176679995292	0	0	1.2745469025877436	1.9978372967098263	NCF1;ATP2B4;TNFAIP3;NR1D1;AHR;SSH1;SETX;ZFP36;GNG2;PDCD4;INPP5K;CD68;PDK2;GPLD1;TGM2;MAPK3
autophagy of mitochondrion (GO:0000422)	3/40	0.20860311284818964	0.6448176679995292	0	0	1.977924489374871	3.1000441985557803	ULK1;USP30;SQSTM1
negative regulation of I-kappaB kinase/NF-kappaB signaling (GO:0043124)	3/40	0.20860311284818964	0.6448176679995292	0	0	1.977924489374871	3.1000441985557803	PER1;TNFAIP3;NR1D1
organic hydroxy compound transport (GO:0015850)	3/40	0.20860311284818964	0.6448176679995292	0	0	1.977924489374871	3.1000441985557803	CEACAM1;NPC2;STRA6
positive regulation of catalytic activity (GO:0043085)	3/40	0.20860311284818964	0.6448176679995292	0	0	1.977924489374871	3.1000441985557803	PSENEN;WRN;MAPK3
positive regulation of protein localization to membrane (GO:1905477)	6/101	0.2087879318067156	0.6448176679995292	0	0	1.541923774954628	2.4153252534299168	PPP3CC;ITGB2;STAC2;ATP2B4;CHP1;SQSTM1
cellular protein catabolic process (GO:0044257)	4/60	0.21149579202158353	0.6448176679995292	0	0	1.74294813466788	2.707757382370461	BNIP3L;CTSW;CTSS;CTSB
response to organic cyclic compound (GO:0014070)	4/60	0.21149579202158353	0.6448176679995292	0	0	1.74294813466788	2.707757382370461	CDKN2D;STAT5B;TIPARP;STAT3
3'-phosphoadenosine 5'-phosphosulfate biosynthetic process (GO:0050428)	1/6	0.2145714015288586	0.6448176679995292	0	0	4.874619289340101	7.502588561882033	PAPSS1
adiponectin-activated signaling pathway (GO:0033211)	1/6	0.2145714015288586	0.6448176679995292	0	0	4.874619289340101	7.502588561882033	APPL2
ATP synthesis coupled electron transport (GO:0042773)	1/6	0.2145714015288586	0.6448176679995292	0	0	4.874619289340101	7.502588561882033	NDUFV3
blood vessel endothelial cell proliferation involved in sprouting angiogenesis (GO:0002043)	1/6	0.2145714015288586	0.6448176679995292	0	0	4.874619289340101	7.502588561882033	ACVRL1
bundle of His cell-Purkinje myocyte adhesion involved in cell communication (GO:0086073)	1/6	0.2145714015288586	0.6448176679995292	0	0	4.874619289340101	7.502588561882033	PKP2
cellular response to cold (GO:0070417)	1/6	0.2145714015288586	0.6448176679995292	0	0	4.874619289340101	7.502588561882033	EIF2AK3
cellular response to granulocyte macrophage colony-stimulating factor stimulus (GO:0097011)	1/6	0.2145714015288586	0.6448176679995292	0	0	4.874619289340101	7.502588561882033	ZFP36
chitin catabolic process (GO:0006032)	1/6	0.2145714015288586	0.6448176679995292	0	0	4.874619289340101	7.502588561882033	CHIT1
chitin metabolic process (GO:0006030)	1/6	0.2145714015288586	0.6448176679995292	0	0	4.874619289340101	7.502588561882033	CHIT1
choline transport (GO:0015871)	1/6	0.2145714015288586	0.6448176679995292	0	0	4.874619289340101	7.502588561882033	SLC44A2
chromatin organization involved in negative regulation of transcription (GO:0097549)	1/6	0.2145714015288586	0.6448176679995292	0	0	4.874619289340101	7.502588561882033	EZH1
COPI coating of Golgi vesicle (GO:0048205)	1/6	0.2145714015288586	0.6448176679995292	0	0	4.874619289340101	7.502588561882033	ARFGAP3
COPI-coated vesicle budding (GO:0035964)	1/6	0.2145714015288586	0.6448176679995292	0	0	4.874619289340101	7.502588561882033	ARFGAP3
ear development (GO:0043583)	1/6	0.2145714015288586	0.6448176679995292	0	0	4.874619289340101	7.502588561882033	STRA6
establishment of lymphocyte polarity (GO:0001767)	1/6	0.2145714015288586	0.6448176679995292	0	0	4.874619289340101	7.502588561882033	CCR7
foam cell differentiation (GO:0090077)	1/6	0.2145714015288586	0.6448176679995292	0	0	4.874619289340101	7.502588561882033	SOAT1
galactose catabolic process (GO:0019388)	1/6	0.2145714015288586	0.6448176679995292	0	0	4.874619289340101	7.502588561882033	PGM2
glycoside metabolic process (GO:0016137)	1/6	0.2145714015288586	0.6448176679995292	0	0	4.874619289340101	7.502588561882033	NAGA
glycosyl compound catabolic process (GO:1901658)	1/6	0.2145714015288586	0.6448176679995292	0	0	4.874619289340101	7.502588561882033	NAGA
glycosylceramide metabolic process (GO:0006677)	1/6	0.2145714015288586	0.6448176679995292	0	0	4.874619289340101	7.502588561882033	NAGA
Golgi transport vesicle coating (GO:0048200)	1/6	0.2145714015288586	0.6448176679995292	0	0	4.874619289340101	7.502588561882033	ARFGAP3
hepatocyte differentiation (GO:0070365)	1/6	0.2145714015288586	0.6448176679995292	0	0	4.874619289340101	7.502588561882033	PCK2
hexose import across plasma membrane (GO:0140271)	1/6	0.2145714015288586	0.6448176679995292	0	0	4.874619289340101	7.502588561882033	SLC2A3
histone-serine phosphorylation (GO:0035404)	1/6	0.2145714015288586	0.6448176679995292	0	0	4.874619289340101	7.502588561882033	RPS6KA5
imitative learning (GO:0098596)	1/6	0.2145714015288586	0.6448176679995292	0	0	4.874619289340101	7.502588561882033	STRA6
macrophage derived foam cell differentiation (GO:0010742)	1/6	0.2145714015288586	0.6448176679995292	0	0	4.874619289340101	7.502588561882033	SOAT1
metanephric collecting duct development (GO:0072205)	1/6	0.2145714015288586	0.6448176679995292	0	0	4.874619289340101	7.502588561882033	PTCH1
mitochondrial protein catabolic process (GO:0035694)	1/6	0.2145714015288586	0.6448176679995292	0	0	4.874619289340101	7.502588561882033	BNIP3L
morphogenesis of an endothelium (GO:0003159)	1/6	0.2145714015288586	0.6448176679995292	0	0	4.874619289340101	7.502588561882033	ACVRL1
negative regulation of astrocyte differentiation (GO:0048712)	1/6	0.2145714015288586	0.6448176679995292	0	0	4.874619289340101	7.502588561882033	NR1D1
negative regulation of CD8-positive, alpha-beta T cell activation (GO:2001186)	1/6	0.2145714015288586	0.6448176679995292	0	0	4.874619289340101	7.502588561882033	VSIR
negative regulation of chemokine-mediated signaling pathway (GO:0070100)	1/6	0.2145714015288586	0.6448176679995292	0	0	4.874619289340101	7.502588561882033	PADI2
negative regulation of endoplasmic reticulum calcium ion concentration (GO:0032471)	1/6	0.2145714015288586	0.6448176679995292	0	0	4.874619289340101	7.502588561882033	TGM2
negative regulation of erythrocyte differentiation (GO:0045647)	1/6	0.2145714015288586	0.6448176679995292	0	0	4.874619289340101	7.502588561882033	ZFP36
negative regulation of establishment of protein localization to mitochondrion (GO:1903748)	1/6	0.2145714015288586	0.6448176679995292	0	0	4.874619289340101	7.502588561882033	SIAH3
negative regulation of glucocorticoid receptor signaling pathway (GO:2000323)	1/6	0.2145714015288586	0.6448176679995292	0	0	4.874619289340101	7.502588561882033	PER1
negative regulation of glycogen biosynthetic process (GO:0045719)	1/6	0.2145714015288586	0.6448176679995292	0	0	4.874619289340101	7.502588561882033	INPP5K
negative regulation of lens fiber cell differentiation (GO:1902747)	1/6	0.2145714015288586	0.6448176679995292	0	0	4.874619289340101	7.502588561882033	SPRED2
negative regulation of myeloid leukocyte mediated immunity (GO:0002887)	1/6	0.2145714015288586	0.6448176679995292	0	0	4.874619289340101	7.502588561882033	LGALS9
negative regulation of neuron migration (GO:2001223)	1/6	0.2145714015288586	0.6448176679995292	0	0	4.874619289340101	7.502588561882033	ADGRG1
negative regulation of T cell differentiation in thymus (GO:0033085)	1/6	0.2145714015288586	0.6448176679995292	0	0	4.874619289340101	7.502588561882033	FOXJ1
negative regulation of toll-like receptor 2 signaling pathway (GO:0034136)	1/6	0.2145714015288586	0.6448176679995292	0	0	4.874619289340101	7.502588561882033	TNFAIP3
negative regulation of trophoblast cell migration (GO:1901164)	1/6	0.2145714015288586	0.6448176679995292	0	0	4.874619289340101	7.502588561882033	TIMP1
nephron tubule development (GO:0072080)	1/6	0.2145714015288586	0.6448176679995292	0	0	4.874619289340101	7.502588561882033	MTSS1
neurotransmitter-gated ion channel clustering (GO:0072578)	1/6	0.2145714015288586	0.6448176679995292	0	0	4.874619289340101	7.502588561882033	GPHN
neutrophil extravasation (GO:0072672)	1/6	0.2145714015288586	0.6448176679995292	0	0	4.874619289340101	7.502588561882033	PIK3CG
nucleotide transport (GO:0006862)	1/6	0.2145714015288586	0.6448176679995292	0	0	4.874619289340101	7.502588561882033	SLC25A36
peripheral nervous system neuron development (GO:0048935)	1/6	0.2145714015288586	0.6448176679995292	0	0	4.874619289340101	7.502588561882033	RUNX3
plasma membrane raft assembly (GO:0044854)	1/6	0.2145714015288586	0.6448176679995292	0	0	4.874619289340101	7.502588561882033	FLOT1
positive regulation of antigen processing and presentation (GO:0002579)	1/6	0.2145714015288586	0.6448176679995292	0	0	4.874619289340101	7.502588561882033	CCR7
positive regulation of deacetylase activity (GO:0090045)	1/6	0.2145714015288586	0.6448176679995292	0	0	4.874619289340101	7.502588561882033	VEGFA
positive regulation of dendritic cell antigen processing and presentation (GO:0002606)	1/6	0.2145714015288586	0.6448176679995292	0	0	4.874619289340101	7.502588561882033	CCR7
positive regulation of immune response to tumor cell (GO:0002839)	1/6	0.2145714015288586	0.6448176679995292	0	0	4.874619289340101	7.502588561882033	FBXO38
positive regulation of killing of cells of other organism (GO:0051712)	1/6	0.2145714015288586	0.6448176679995292	0	0	4.874619289340101	7.502588561882033	NOS2
positive regulation of osteoblast proliferation (GO:0033690)	1/6	0.2145714015288586	0.6448176679995292	0	0	4.874619289340101	7.502588561882033	HPSE
positive regulation of receptor binding (GO:1900122)	1/6	0.2145714015288586	0.6448176679995292	0	0	4.874619289340101	7.502588561882033	ANXA2
positive regulation of T-helper 2 cell differentiation (GO:0045630)	1/6	0.2145714015288586	0.6448176679995292	0	0	4.874619289340101	7.502588561882033	RARA
positive regulation of toll-like receptor 2 signaling pathway (GO:0034137)	1/6	0.2145714015288586	0.6448176679995292	0	0	4.874619289340101	7.502588561882033	F2RL1
positive regulation of toll-like receptor 7 signaling pathway (GO:0034157)	1/6	0.2145714015288586	0.6448176679995292	0	0	4.874619289340101	7.502588561882033	PTPN22
postsynaptic density assembly (GO:0097107)	1/6	0.2145714015288586	0.6448176679995292	0	0	4.874619289340101	7.502588561882033	NLGN2
presynaptic active zone organization (GO:1990709)	1/6	0.2145714015288586	0.6448176679995292	0	0	4.874619289340101	7.502588561882033	CAST
protein deubiquitination involved in ubiquitin-dependent protein catabolic process (GO:0071947)	1/6	0.2145714015288586	0.6448176679995292	0	0	4.874619289340101	7.502588561882033	TNFAIP3
protein geranylgeranylation (GO:0018344)	1/6	0.2145714015288586	0.6448176679995292	0	0	4.874619289340101	7.502588561882033	CHM
protein localization to nucleolus (GO:1902570)	1/6	0.2145714015288586	0.6448176679995292	0	0	4.874619289340101	7.502588561882033	WRN
protein localization to perinuclear region of cytoplasm (GO:1905719)	1/6	0.2145714015288586	0.6448176679995292	0	0	4.874619289340101	7.502588561882033	SQSTM1
protein sulfation (GO:0006477)	1/6	0.2145714015288586	0.6448176679995292	0	0	4.874619289340101	7.502588561882033	UST
purine deoxyribonucleotide catabolic process (GO:0009155)	1/6	0.2145714015288586	0.6448176679995292	0	0	4.874619289340101	7.502588561882033	SAMHD1
purine ribonucleoside bisphosphate biosynthetic process (GO:0034036)	1/6	0.2145714015288586	0.6448176679995292	0	0	4.874619289340101	7.502588561882033	PAPSS1
radial glial cell differentiation (GO:0060019)	1/6	0.2145714015288586	0.6448176679995292	0	0	4.874619289340101	7.502588561882033	STAT3
regulation of adipose tissue development (GO:1904177)	1/6	0.2145714015288586	0.6448176679995292	0	0	4.874619289340101	7.502588561882033	KLF7
regulation of blood vessel remodeling (GO:0060312)	1/6	0.2145714015288586	0.6448176679995292	0	0	4.874619289340101	7.502588561882033	CEACAM1
regulation of cardiac muscle hypertrophy in response to stress (GO:1903242)	1/6	0.2145714015288586	0.6448176679995292	0	0	4.874619289340101	7.502588561882033	ATP2B4
regulation of collagen fibril organization (GO:1904026)	1/6	0.2145714015288586	0.6448176679995292	0	0	4.874619289340101	7.502588561882033	RB1
regulation of endothelial cell-matrix adhesion via fibronectin (GO:1904904)	1/6	0.2145714015288586	0.6448176679995292	0	0	4.874619289340101	7.502588561882033	RRAS
regulation of glomerular filtration (GO:0003093)	1/6	0.2145714015288586	0.6448176679995292	0	0	4.874619289340101	7.502588561882033	F2RL1
regulation of hepatocyte proliferation (GO:2000345)	1/6	0.2145714015288586	0.6448176679995292	0	0	4.874619289340101	7.502588561882033	CEACAM1
regulation of hydrogen peroxide metabolic process (GO:0010310)	1/6	0.2145714015288586	0.6448176679995292	0	0	4.874619289340101	7.502588561882033	RAC2
regulation of keratinocyte apoptotic process (GO:1902172)	1/6	0.2145714015288586	0.6448176679995292	0	0	4.874619289340101	7.502588561882033	ZFP36
regulation of macrophage proliferation (GO:0120040)	1/6	0.2145714015288586	0.6448176679995292	0	0	4.874619289340101	7.502588561882033	MAPK3
regulation of mast cell chemotaxis (GO:0060753)	1/6	0.2145714015288586	0.6448176679995292	0	0	4.874619289340101	7.502588561882033	VEGFA
regulation of membrane tubulation (GO:1903525)	1/6	0.2145714015288586	0.6448176679995292	0	0	4.874619289340101	7.502588561882033	SH3GLB1
regulation of nucleotide-binding oligomerization domain containing 2 signaling pathway (GO:0070432)	1/6	0.2145714015288586	0.6448176679995292	0	0	4.874619289340101	7.502588561882033	PTPN22
regulation of peptidyl-cysteine S-nitrosylation (GO:2000169)	1/6	0.2145714015288586	0.6448176679995292	0	0	4.874619289340101	7.502588561882033	ATP2B4
regulation of T cell activation via T cell receptor contact with antigen bound to MHC molecule on antigen presenting cell (GO:2001188)	1/6	0.2145714015288586	0.6448176679995292	0	0	4.874619289340101	7.502588561882033	LGALS9
regulation of thymocyte apoptotic process (GO:0070243)	1/6	0.2145714015288586	0.6448176679995292	0	0	4.874619289340101	7.502588561882033	JAK3
regulation of type B pancreatic cell proliferation (GO:0061469)	1/6	0.2145714015288586	0.6448176679995292	0	0	4.874619289340101	7.502588561882033	NR1D1
response to catecholamine (GO:0071869)	1/6	0.2145714015288586	0.6448176679995292	0	0	4.874619289340101	7.502588561882033	GNG2
response to granulocyte macrophage colony-stimulating factor (GO:0097012)	1/6	0.2145714015288586	0.6448176679995292	0	0	4.874619289340101	7.502588561882033	ZFP36
ruffle assembly (GO:0097178)	1/6	0.2145714015288586	0.6448176679995292	0	0	4.874619289340101	7.502588561882033	INPP5K
T-helper 17 cell lineage commitment (GO:0072540)	1/6	0.2145714015288586	0.6448176679995292	0	0	4.874619289340101	7.502588561882033	STAT3
taurine metabolic process (GO:0019530)	1/6	0.2145714015288586	0.6448176679995292	0	0	4.874619289340101	7.502588561882033	STAT5B
TORC2 signaling (GO:0038203)	1/6	0.2145714015288586	0.6448176679995292	0	0	4.874619289340101	7.502588561882033	RICTOR
tyrosine catabolic process (GO:0006572)	1/6	0.2145714015288586	0.6448176679995292	0	0	4.874619289340101	7.502588561882033	FAH
venous blood vessel morphogenesis (GO:0048845)	1/6	0.2145714015288586	0.6448176679995292	0	0	4.874619289340101	7.502588561882033	VEGFA
vocal learning (GO:0042297)	1/6	0.2145714015288586	0.6448176679995292	0	0	4.874619289340101	7.502588561882033	STRA6
cell projection assembly (GO:0030031)	2/22	0.21472407685429032	0.6448176679995292	0	0	2.438500635324015	3.7513928852608327	RAC2;NCKAP1L
fatty-acyl-CoA metabolic process (GO:0035337)	2/22	0.21472407685429032	0.6448176679995292	0	0	2.438500635324015	3.7513928852608327	SLC25A1;DGAT1
organelle fusion (GO:0048284)	2/22	0.21472407685429032	0.6448176679995292	0	0	2.438500635324015	3.7513928852608327	AFG3L2;USP30
osteoclast differentiation (GO:0030316)	2/22	0.21472407685429032	0.6448176679995292	0	0	2.438500635324015	3.7513928852608327	ANXA2;GAB2
protein localization to cell junction (GO:1902414)	2/22	0.21472407685429032	0.6448176679995292	0	0	2.438500635324015	3.7513928852608327	NLGN2;DLG4
regulation of membrane protein ectodomain proteolysis (GO:0051043)	2/22	0.21472407685429032	0.6448176679995292	0	0	2.438500635324015	3.7513928852608327	TIMP1;GPLD1
calcium-mediated signaling (GO:0019722)	6/102	0.21506101751290296	0.6448176679995292	0	0	1.5257822477650065	2.344873254879815	PPP3CC;CCRL2;EIF2AK3;CXCR4;CCR7;PLCG1
activation of cysteine-type endopeptidase activity involved in apoptotic process (GO:0006919)	5/81	0.21533229520552616	0.6448176679995292	0	0	1.6057162996777659	2.4656944106371506	DAP;ATP2A3;EIF2AK3;HIP1R;FAS
negative regulation of protein modification process (GO:0031400)	5/81	0.21533229520552616	0.6448176679995292	0	0	1.6057162996777659	2.4656944106371506	PPP1R16B;MYADM;ATP2B4;CHP1;INPP5K
carbohydrate catabolic process (GO:0016052)	3/41	0.21898452146016284	0.6448176679995292	0	0	1.9257734029730815	2.9247765016473575	NAGA;ALDOC;PFKM
cortical cytoskeleton organization (GO:0030865)	3/41	0.21898452146016284	0.6448176679995292	0	0	1.9257734029730815	2.9247765016473575	RAC2;NCKAP1L;RHOC
hexose metabolic process (GO:0019318)	3/41	0.21898452146016284	0.6448176679995292	0	0	1.9257734029730815	2.9247765016473575	SORD;ALDOC;SLC37A4
regulation of filopodium assembly (GO:0051489)	3/41	0.21898452146016284	0.6448176679995292	0	0	1.9257734029730815	2.9247765016473575	PPP1R16B;TGFB3;CCR7
T cell differentiation (GO:0030217)	3/41	0.21898452146016284	0.6448176679995292	0	0	1.9257734029730815	2.9247765016473575	TCF7;PTPN22;MR1
B cell differentiation (GO:0030183)	4/61	0.21986069543053685	0.6448176679995292	0	0	1.712280701754386	2.5936962605562353	TPD52;HDAC4;IRF2BP2;JAK3
O-glycan processing (GO:0016266)	4/61	0.21986069543053685	0.6448176679995292	0	0	1.712280701754386	2.5936962605562353	GALNT6;ST6GAL1;MUC13;ST3GAL1
positive regulation of interleukin-8 production (GO:0032757)	4/61	0.21986069543053685	0.6448176679995292	0	0	1.712280701754386	2.5936962605562353	NOS2;STAT3;F2RL1;LGALS9
antigen processing and presentation of exogenous peptide antigen (GO:0002478)	6/103	0.22139788382746076	0.6448176679995292	0	0	1.5099735355689852	2.276728760605742	LAG3;SEC23A;KIF2A;DCTN4;CTSE;CTSS
negative regulation of cell differentiation (GO:0045596)	10/191	0.22331934243788137	0.6448176679995292	0	0	1.3496549620919298	2.0233386146444072	RB1;ASXL1;SPRED2;SEMA4D;PTCH1;ITGB3;PKP2;PDCD4;ZFPM1;HDAC7
platelet degranulation (GO:0002576)	7/125	0.22417580601619108	0.6448176679995292	0	0	1.4483831115349604	2.1658030224383187	ECM1;TGFB3;ITGB3;PSAP;CTSW;TIMP1;VEGFA
steroid metabolic process (GO:0008202)	6/104	0.2277959641257852	0.6448176679995292	0	0	1.4944874501524748	2.210802675056263	STS;NPC1;CYP11A1;VDR;HSD17B7;FDFT1
response to retinoic acid (GO:0032526)	4/62	0.22831190546634347	0.6448176679995292	0	0	1.6826707665275642	2.4853763676989735	CDKN2D;ASXL1;SETX;RARA
acylglycerol biosynthetic process (GO:0046463)	2/23	0.22943471963390957	0.6448176679995292	0	0	2.3222605433533006	3.4186850563956175	DGAT1;LPIN1
blood vessel endothelial cell migration (GO:0043534)	2/23	0.22943471963390957	0.6448176679995292	0	0	2.3222605433533006	3.4186850563956175	GPLD1;VEGFA
diacylglycerol metabolic process (GO:0046339)	2/23	0.22943471963390957	0.6448176679995292	0	0	2.3222605433533006	3.4186850563956175	DGAT1;DGKA
DNA methylation (GO:0006306)	2/23	0.22943471963390957	0.6448176679995292	0	0	2.3222605433533006	3.4186850563956175	ATF7IP;KMT2E
ERK1 and ERK2 cascade (GO:0070371)	2/23	0.22943471963390957	0.6448176679995292	0	0	2.3222605433533006	3.4186850563956175	LGALS9;MAPK3
hexose transmembrane transport (GO:0008645)	2/23	0.22943471963390957	0.6448176679995292	0	0	2.3222605433533006	3.4186850563956175	SLC2A3;SLC50A1
positive regulation of epithelial cell apoptotic process (GO:1904037)	2/23	0.22943471963390957	0.6448176679995292	0	0	2.3222605433533006	3.4186850563956175	PDCD4;PLCG1
protein deacylation (GO:0035601)	2/23	0.22943471963390957	0.6448176679995292	0	0	2.3222605433533006	3.4186850563956175	HDAC4;HDAC7
regulation of B cell receptor signaling pathway (GO:0050855)	2/23	0.22943471963390957	0.6448176679995292	0	0	2.3222605433533006	3.4186850563956175	ELF1;PTPN22
regulation of mononuclear cell migration (GO:0071675)	2/23	0.22943471963390957	0.6448176679995292	0	0	2.3222605433533006	3.4186850563956175	STK10;MAPK3
regulation of necroptotic process (GO:0060544)	2/23	0.22943471963390957	0.6448176679995292	0	0	2.3222605433533006	3.4186850563956175	FLOT1;PELI1
regulation of peptidase activity (GO:0052547)	2/23	0.22943471963390957	0.6448176679995292	0	0	2.3222605433533006	3.4186850563956175	ECM1;CST7
response to nutrient levels (GO:0031667)	2/23	0.22943471963390957	0.6448176679995292	0	0	2.3222605433533006	3.4186850563956175	ULK1;CD68
calcium ion transmembrane import into cytosol (GO:0097553)	3/42	0.22946851735179985	0.6448176679995292	0	0	1.8762967312585632	2.761888971316397	ATP2B4;ITPR3;CCR7
positive regulation of epithelial to mesenchymal transition (GO:0010718)	3/42	0.22946851735179985	0.6448176679995292	0	0	1.8762967312585632	2.761888971316397	GLIPR2;TGFB3;TGFBR2
regulation of interleukin-1 beta production (GO:0032651)	5/83	0.22975330989930098	0.6448176679995292	0	0	1.5643805599162741	2.3008113182699033	STAT3;TNFAIP3;F2RL1;CCR7;LGALS9
regulation of Notch signaling pathway (GO:0008593)	5/83	0.22975330989930098	0.6448176679995292	0	0	1.5643805599162741	2.3008113182699033	TSPAN14;MAML2;STAT3;ARRB1;IL6ST
regulation of cytosolic calcium ion concentration (GO:0051480)	8/148	0.2303361274216877	0.6448176679995292	0	0	1.3953539418328151	2.04868044351567	DLG4;CCRL2;ATP2B4;CXCR4;F2RL1;ITPR3;CCR7;S1PR4
positive regulation of cellular metabolic process (GO:0031325)	6/105	0.23425266893097516	0.6448176679995292	0	0	1.479314214946399	2.1470100297893864	ANXA2;ARRB1;SCYL2;IFNAR1;TGFBR2;VEGFA
cell cycle G1/S phase transition (GO:0044843)	4/63	0.2368431777415016	0.6448176679995292	0	0	1.6540645579186009	2.382443554031656	RB1;CDKN2D;GPR132;CDKN1B
negative regulation of peptidase activity (GO:0010466)	4/63	0.2368431777415016	0.6448176679995292	0	0	1.6540645579186009	2.382443554031656	ECM1;SERPINF1;TIMP1;CST7
regulation of programmed cell death (GO:0043067)	10/194	0.23735068844192275	0.6448176679995292	0	0	1.3274404197131215	1.9091467588068831	BNIP3L;WRN;BCL6;BCL3;CHM;FAS;JAK3;NDRG1;CTSB;TGM2
cellular glucose homeostasis (GO:0001678)	3/43	0.24004318088787113	0.6448176679995292	0	0	1.829293893129771	2.6102861365359167	NR1D1;IGF1R;PCK2
natural killer cell activation (GO:0030101)	3/43	0.24004318088787113	0.6448176679995292	0	0	1.829293893129771	2.6102861365359167	ELF4;IL21R;SLAMF7
negative regulation of proteolysis (GO:0045861)	3/43	0.24004318088787113	0.6448176679995292	0	0	1.829293893129771	2.6102861365359167	ECM1;TIMP1;CST7
positive regulation of T cell differentiation (GO:0045582)	3/43	0.24004318088787113	0.6448176679995292	0	0	1.829293893129771	2.6102861365359167	BCL6;NCKAP1L;VSIR
regulation of cell-cell adhesion (GO:0022407)	3/43	0.24004318088787113	0.6448176679995292	0	0	1.829293893129771	2.6102861365359167	DPP4;CEACAM1;SPINT2
substantia nigra development (GO:0021762)	3/43	0.24004318088787113	0.6448176679995292	0	0	1.829293893129771	2.6102861365359167	GLUD1;PADI2;NDRG2
protein processing (GO:0016485)	6/106	0.24076538932832675	0.6448176679995292	0	0	1.4644444444444444	2.0852697575736943	PSENEN;AFG3L2;CPM;PTCH1;CTSS;VSIR
small GTPase mediated signal transduction (GO:0007264)	6/106	0.24076538932832675	0.6448176679995292	0	0	1.4644444444444444	2.0852697575736943	RB1;USP8;RASSF1;RRAS;CHP1;ARHGAP18
canonical glycolysis (GO:0061621)	2/24	0.24420815596138135	0.6448176679995292	0	0	2.216587732470833	3.1247997979109137	ALDOC;PFKM
cardiac muscle cell differentiation (GO:0055007)	2/24	0.24420815596138135	0.6448176679995292	0	0	2.216587732470833	3.1247997979109137	SIK1;VEGFA
dorsal/ventral pattern formation (GO:0009953)	2/24	0.24420815596138135	0.6448176679995292	0	0	2.216587732470833	3.1247997979109137	ACVRL1;PTCH1
glucose catabolic process to pyruvate (GO:0061718)	2/24	0.24420815596138135	0.6448176679995292	0	0	2.216587732470833	3.1247997979109137	ALDOC;PFKM
long-chain fatty-acyl-CoA metabolic process (GO:0035336)	2/24	0.24420815596138135	0.6448176679995292	0	0	2.216587732470833	3.1247997979109137	DGAT1;ELOVL5
mammary gland development (GO:0030879)	2/24	0.24420815596138135	0.6448176679995292	0	0	2.216587732470833	3.1247997979109137	TGFB3;VEGFA
negative regulation of protein tyrosine kinase activity (GO:0061099)	2/24	0.24420815596138135	0.6448176679995292	0	0	2.216587732470833	3.1247997979109137	GPRC5A;CBLB
nucleotide-binding domain, leucine rich repeat containing receptor signaling pathway (GO:0035872)	2/24	0.24420815596138135	0.6448176679995292	0	0	2.216587732470833	3.1247997979109137	TNFAIP3;MAP2K6
phospholipid catabolic process (GO:0009395)	2/24	0.24420815596138135	0.6448176679995292	0	0	2.216587732470833	3.1247997979109137	ENPP2;SMPDL3A
positive regulation of p38MAPK cascade (GO:1900745)	2/24	0.24420815596138135	0.6448176679995292	0	0	2.216587732470833	3.1247997979109137	NCF1;VEGFA
positive regulation of phospholipase activity (GO:0010518)	2/24	0.24420815596138135	0.6448176679995292	0	0	2.216587732470833	3.1247997979109137	GNA13;PLCG1
positive regulation of protein targeting to membrane (GO:0090314)	2/24	0.24420815596138135	0.6448176679995292	0	0	2.216587732470833	3.1247997979109137	ITGB2;CHP1
positive regulation of transcription from RNA polymerase II promoter in response to stress (GO:0036003)	2/24	0.24420815596138135	0.6448176679995292	0	0	2.216587732470833	3.1247997979109137	KLF2;VEGFA
positive regulation of viral life cycle (GO:1903902)	2/24	0.24420815596138135	0.6448176679995292	0	0	2.216587732470833	3.1247997979109137	VPS37B;LGALS9
protein alpha-1,2-demannosylation (GO:0036508)	2/24	0.24420815596138135	0.6448176679995292	0	0	2.216587732470833	3.1247997979109137	EDEM3;OS9
protein K48-linked deubiquitination (GO:0071108)	2/24	0.24420815596138135	0.6448176679995292	0	0	2.216587732470833	3.1247997979109137	USP8;TNFAIP3
regulation of cytokine production involved in immune response (GO:0002718)	2/24	0.24420815596138135	0.6448176679995292	0	0	2.216587732470833	3.1247997979109137	F2RL1;TNFRSF14
regulation of vascular endothelial growth factor receptor signaling pathway (GO:0030947)	2/24	0.24420815596138135	0.6448176679995292	0	0	2.216587732470833	3.1247997979109137	ITGB3;NEDD4
proteolysis (GO:0006508)	14/287	0.24480034505445136	0.6448176679995292	0	0	1.2531348221670802	1.7635520723640092	CTSA;PSENEN;CPM;PTCH1;LNPEP;CTSW;CTSS;DPP4;AFG3L2;NPEPPS;TPP1;CAPN1;CTSE;CTSB
protein catabolic process (GO:0030163)	4/64	0.24544830776707088	0.6448176679995292	0	0	1.6264118895966029	2.2845702209065193	CEACAM1;TPP1;NR1D1;CLN6
acylglycerol acyl-chain remodeling (GO:0036155)	1/7	0.24556581502458752	0.6448176679995292	0	0	4.061971235194585	5.703780534370931	DGAT1
adenylate cyclase-activating dopamine receptor signaling pathway (GO:0007191)	1/7	0.24556581502458752	0.6448176679995292	0	0	4.061971235194585	5.703780534370931	GNG2
aldehyde biosynthetic process (GO:0046184)	1/7	0.24556581502458752	0.6448176679995292	0	0	4.061971235194585	5.703780534370931	KDM3A
amino-acid betaine metabolic process (GO:0006577)	1/7	0.24556581502458752	0.6448176679995292	0	0	4.061971235194585	5.703780534370931	CPT1A
arginine catabolic process (GO:0006527)	1/7	0.24556581502458752	0.6448176679995292	0	0	4.061971235194585	5.703780534370931	NOS2
aspartate transmembrane transport (GO:0015810)	1/7	0.24556581502458752	0.6448176679995292	0	0	4.061971235194585	5.703780534370931	SLC25A12
astrocyte differentiation (GO:0048708)	1/7	0.24556581502458752	0.6448176679995292	0	0	4.061971235194585	5.703780534370931	STAT3
atrioventricular valve formation (GO:0003190)	1/7	0.24556581502458752	0.6448176679995292	0	0	4.061971235194585	5.703780534370931	ZFPM1
bleb assembly (GO:0032060)	1/7	0.24556581502458752	0.6448176679995292	0	0	4.061971235194585	5.703780534370931	EMP1
calcium ion export (GO:1901660)	1/7	0.24556581502458752	0.6448176679995292	0	0	4.061971235194585	5.703780534370931	ATP2B4
cardiac muscle cell-cardiac muscle cell adhesion (GO:0086042)	1/7	0.24556581502458752	0.6448176679995292	0	0	4.061971235194585	5.703780534370931	PKP2
cellular response to laminar fluid shear stress (GO:0071499)	1/7	0.24556581502458752	0.6448176679995292	0	0	4.061971235194585	5.703780534370931	KLF2
cellular response to platelet-derived growth factor stimulus (GO:0036120)	1/7	0.24556581502458752	0.6448176679995292	0	0	4.061971235194585	5.703780534370931	CORO1B
cellular response to prostaglandin E stimulus (GO:0071380)	1/7	0.24556581502458752	0.6448176679995292	0	0	4.061971235194585	5.703780534370931	GNG2
chemical homeostasis within a tissue (GO:0048875)	1/7	0.24556581502458752	0.6448176679995292	0	0	4.061971235194585	5.703780534370931	VEGFA
cleavage furrow formation (GO:0036089)	1/7	0.24556581502458752	0.6448176679995292	0	0	4.061971235194585	5.703780534370931	SNX18
creatine metabolic process (GO:0006600)	1/7	0.24556581502458752	0.6448176679995292	0	0	4.061971235194585	5.703780534370931	GATM
delamination (GO:0060232)	1/7	0.24556581502458752	0.6448176679995292	0	0	4.061971235194585	5.703780534370931	AKNA
desmosome organization (GO:0002934)	1/7	0.24556581502458752	0.6448176679995292	0	0	4.061971235194585	5.703780534370931	PKP2
dorsal aorta development (GO:0035907)	1/7	0.24556581502458752	0.6448176679995292	0	0	4.061971235194585	5.703780534370931	ACVRL1
dorsal aorta morphogenesis (GO:0035912)	1/7	0.24556581502458752	0.6448176679995292	0	0	4.061971235194585	5.703780534370931	ACVRL1
epithelial cell differentiation involved in kidney development (GO:0035850)	1/7	0.24556581502458752	0.6448176679995292	0	0	4.061971235194585	5.703780534370931	MTSS1
fatty acid elongation, monounsaturated fatty acid (GO:0034625)	1/7	0.24556581502458752	0.6448176679995292	0	0	4.061971235194585	5.703780534370931	ELOVL5
fatty acid elongation, polyunsaturated fatty acid (GO:0034626)	1/7	0.24556581502458752	0.6448176679995292	0	0	4.061971235194585	5.703780534370931	ELOVL5
fatty acid elongation, saturated fatty acid (GO:0019367)	1/7	0.24556581502458752	0.6448176679995292	0	0	4.061971235194585	5.703780534370931	ELOVL5
fatty acid elongation, unsaturated fatty acid (GO:0019368)	1/7	0.24556581502458752	0.6448176679995292	0	0	4.061971235194585	5.703780534370931	ELOVL5
flavin-containing compound metabolic process (GO:0042726)	1/7	0.24556581502458752	0.6448176679995292	0	0	4.061971235194585	5.703780534370931	ACP5
G protein-coupled receptor internalization (GO:0002031)	1/7	0.24556581502458752	0.6448176679995292	0	0	4.061971235194585	5.703780534370931	ARRB1
G-quadruplex DNA unwinding (GO:0044806)	1/7	0.24556581502458752	0.6448176679995292	0	0	4.061971235194585	5.703780534370931	WRN
gamma-delta T cell activation (GO:0046629)	1/7	0.24556581502458752	0.6448176679995292	0	0	4.061971235194585	5.703780534370931	TCF7
ganglioside catabolic process (GO:0006689)	1/7	0.24556581502458752	0.6448176679995292	0	0	4.061971235194585	5.703780534370931	GM2A
gland morphogenesis (GO:0022612)	1/7	0.24556581502458752	0.6448176679995292	0	0	4.061971235194585	5.703780534370931	TGFB3
glomerular epithelial cell development (GO:0072310)	1/7	0.24556581502458752	0.6448176679995292	0	0	4.061971235194585	5.703780534370931	FOXJ1
Golgi disassembly (GO:0090166)	1/7	0.24556581502458752	0.6448176679995292	0	0	4.061971235194585	5.703780534370931	GOLGA2
heme transport (GO:0015886)	1/7	0.24556581502458752	0.6448176679995292	0	0	4.061971235194585	5.703780534370931	SLC48A1
hexose catabolic process (GO:0019320)	1/7	0.24556581502458752	0.6448176679995292	0	0	4.061971235194585	5.703780534370931	PGM2
intermediate filament bundle assembly (GO:0045110)	1/7	0.24556581502458752	0.6448176679995292	0	0	4.061971235194585	5.703780534370931	PKP2
iron coordination entity transport (GO:1901678)	1/7	0.24556581502458752	0.6448176679995292	0	0	4.061971235194585	5.703780534370931	SLC48A1
late nucleophagy (GO:0044805)	1/7	0.24556581502458752	0.6448176679995292	0	0	4.061971235194585	5.703780534370931	ULK1
lysosomal microautophagy (GO:0016237)	1/7	0.24556581502458752	0.6448176679995292	0	0	4.061971235194585	5.703780534370931	ULK1
membrane fission (GO:0090148)	1/7	0.24556581502458752	0.6448176679995292	0	0	4.061971235194585	5.703780534370931	SH3GLB1
miRNA loading onto RISC involved in gene silencing by miRNA (GO:0035280)	1/7	0.24556581502458752	0.6448176679995292	0	0	4.061971235194585	5.703780534370931	AGO2
mitochondrial DNA metabolic process (GO:0032042)	1/7	0.24556581502458752	0.6448176679995292	0	0	4.061971235194585	5.703780534370931	PRIMPOL
mitral valve development (GO:0003174)	1/7	0.24556581502458752	0.6448176679995292	0	0	4.061971235194585	5.703780534370931	BMPR2
modulation by symbiont of host apoptotic process (GO:0052150)	1/7	0.24556581502458752	0.6448176679995292	0	0	4.061971235194585	5.703780534370931	MAPK3
monoacylglycerol biosynthetic process (GO:0006640)	1/7	0.24556581502458752	0.6448176679995292	0	0	4.061971235194585	5.703780534370931	DGAT1
negative regulation by host of viral genome replication (GO:0044828)	1/7	0.24556581502458752	0.6448176679995292	0	0	4.061971235194585	5.703780534370931	CCNK
negative regulation of axon regeneration (GO:0048681)	1/7	0.24556581502458752	0.6448176679995292	0	0	4.061971235194585	5.703780534370931	PTPRS
negative regulation of dendritic cell apoptotic process (GO:2000669)	1/7	0.24556581502458752	0.6448176679995292	0	0	4.061971235194585	5.703780534370931	CCR7
negative regulation of dendritic spine development (GO:0061000)	1/7	0.24556581502458752	0.6448176679995292	0	0	4.061971235194585	5.703780534370931	PTPRS
negative regulation of glycogen metabolic process (GO:0070874)	1/7	0.24556581502458752	0.6448176679995292	0	0	4.061971235194585	5.703780534370931	INPP5K
negative regulation of low-density lipoprotein receptor activity (GO:1905598)	1/7	0.24556581502458752	0.6448176679995292	0	0	4.061971235194585	5.703780534370931	ITGB3
negative regulation of membrane protein ectodomain proteolysis (GO:0051045)	1/7	0.24556581502458752	0.6448176679995292	0	0	4.061971235194585	5.703780534370931	TIMP1
negative regulation of nervous system process (GO:0031645)	1/7	0.24556581502458752	0.6448176679995292	0	0	4.061971235194585	5.703780534370931	EIF2AK3
negative regulation of p38MAPK cascade (GO:1903753)	1/7	0.24556581502458752	0.6448176679995292	0	0	4.061971235194585	5.703780534370931	PTPN22
negative regulation of protein import (GO:1904590)	1/7	0.24556581502458752	0.6448176679995292	0	0	4.061971235194585	5.703780534370931	CHP1
negative regulation of protein import into nucleus (GO:0042308)	1/7	0.24556581502458752	0.6448176679995292	0	0	4.061971235194585	5.703780534370931	CHP1
negative regulation of stress-activated protein kinase signaling cascade (GO:0070303)	1/7	0.24556581502458752	0.6448176679995292	0	0	4.061971235194585	5.703780534370931	IGBP1
negative regulation of T cell apoptotic process (GO:0070233)	1/7	0.24556581502458752	0.6448176679995292	0	0	4.061971235194585	5.703780534370931	JAK3
nicotinamide nucleotide biosynthetic process (GO:0019359)	1/7	0.24556581502458752	0.6448176679995292	0	0	4.061971235194585	5.703780534370931	HAAO
nose development (GO:0043584)	1/7	0.24556581502458752	0.6448176679995292	0	0	4.061971235194585	5.703780534370931	STRA6
Notch receptor processing, ligand-dependent (GO:0035333)	1/7	0.24556581502458752	0.6448176679995292	0	0	4.061971235194585	5.703780534370931	PSENEN
nuclear-transcribed mRNA catabolic process, deadenylation-independent decay (GO:0031086)	1/7	0.24556581502458752	0.6448176679995292	0	0	4.061971235194585	5.703780534370931	ZFP36
nucleobase catabolic process (GO:0046113)	1/7	0.24556581502458752	0.6448176679995292	0	0	4.061971235194585	5.703780534370931	DPYSL2
pharyngeal arch artery morphogenesis (GO:0061626)	1/7	0.24556581502458752	0.6448176679995292	0	0	4.061971235194585	5.703780534370931	BMPR2
photoreceptor cell differentiation (GO:0046530)	1/7	0.24556581502458752	0.6448176679995292	0	0	4.061971235194585	5.703780534370931	STAT3
piecemeal microautophagy of the nucleus (GO:0034727)	1/7	0.24556581502458752	0.6448176679995292	0	0	4.061971235194585	5.703780534370931	ULK1
polyamine biosynthetic process (GO:0006596)	1/7	0.24556581502458752	0.6448176679995292	0	0	4.061971235194585	5.703780534370931	SAT1
positive regulation by symbiont of host autophagy (GO:0075044)	1/7	0.24556581502458752	0.6448176679995292	0	0	4.061971235194585	5.703780534370931	ULK1
positive regulation of cardiac epithelial to mesenchymal transition (GO:0062043)	1/7	0.24556581502458752	0.6448176679995292	0	0	4.061971235194585	5.703780534370931	TGFBR2
positive regulation of fibroblast apoptotic process (GO:2000271)	1/7	0.24556581502458752	0.6448176679995292	0	0	4.061971235194585	5.703780534370931	STK17B
positive regulation of histone H4 acetylation (GO:0090240)	1/7	0.24556581502458752	0.6448176679995292	0	0	4.061971235194585	5.703780534370931	ARRB1
positive regulation of humoral immune response (GO:0002922)	1/7	0.24556581502458752	0.6448176679995292	0	0	4.061971235194585	5.703780534370931	CCR7
positive regulation of interleukin-23 production (GO:0032747)	1/7	0.24556581502458752	0.6448176679995292	0	0	4.061971235194585	5.703780534370931	IL17RA
positive regulation of interleukin-5 production (GO:0032754)	1/7	0.24556581502458752	0.6448176679995292	0	0	4.061971235194585	5.703780534370931	RARA
positive regulation of intracellular estrogen receptor signaling pathway (GO:0033148)	1/7	0.24556581502458752	0.6448176679995292	0	0	4.061971235194585	5.703780534370931	WBP2
positive regulation of phospholipid biosynthetic process (GO:0071073)	1/7	0.24556581502458752	0.6448176679995292	0	0	4.061971235194585	5.703780534370931	CHP1
positive regulation of pinocytosis (GO:0048549)	1/7	0.24556581502458752	0.6448176679995292	0	0	4.061971235194585	5.703780534370931	APPL2
positive regulation of synaptic transmission, GABAergic (GO:0032230)	1/7	0.24556581502458752	0.6448176679995292	0	0	4.061971235194585	5.703780534370931	NLGN2
positive regulation of urine volume (GO:0035810)	1/7	0.24556581502458752	0.6448176679995292	0	0	4.061971235194585	5.703780534370931	INPP5K
positive regulation of vesicle fusion (GO:0031340)	1/7	0.24556581502458752	0.6448176679995292	0	0	4.061971235194585	5.703780534370931	ANXA2
regulation of blood-brain barrier permeability (GO:1905603)	1/7	0.24556581502458752	0.6448176679995292	0	0	4.061971235194585	5.703780534370931	VEGFA
regulation of calcidiol 1-monooxygenase activity (GO:0060558)	1/7	0.24556581502458752	0.6448176679995292	0	0	4.061971235194585	5.703780534370931	VDR
regulation of chromatin assembly or disassembly (GO:0001672)	1/7	0.24556581502458752	0.6448176679995292	0	0	4.061971235194585	5.703780534370931	PADI2
regulation of defense response to bacterium (GO:1900424)	1/7	0.24556581502458752	0.6448176679995292	0	0	4.061971235194585	5.703780534370931	GRN
regulation of dopamine metabolic process (GO:0042053)	1/7	0.24556581502458752	0.6448176679995292	0	0	4.061971235194585	5.703780534370931	ITGB2
regulation of glucocorticoid receptor signaling pathway (GO:2000322)	1/7	0.24556581502458752	0.6448176679995292	0	0	4.061971235194585	5.703780534370931	PER1
regulation of glycogen (starch) synthase activity (GO:2000465)	1/7	0.24556581502458752	0.6448176679995292	0	0	4.061971235194585	5.703780534370931	INPP5K
regulation of histone deacetylase activity (GO:1901725)	1/7	0.24556581502458752	0.6448176679995292	0	0	4.061971235194585	5.703780534370931	VEGFA
regulation of lens fiber cell differentiation (GO:1902746)	1/7	0.24556581502458752	0.6448176679995292	0	0	4.061971235194585	5.703780534370931	SPRED2
regulation of MDA-5 signaling pathway (GO:0039533)	1/7	0.24556581502458752	0.6448176679995292	0	0	4.061971235194585	5.703780534370931	DHX58
regulation of metallopeptidase activity (GO:1905048)	1/7	0.24556581502458752	0.6448176679995292	0	0	4.061971235194585	5.703780534370931	TIMP1
regulation of myosin-light-chain-phosphatase activity (GO:0035507)	1/7	0.24556581502458752	0.6448176679995292	0	0	4.061971235194585	5.703780534370931	NCKAP1L
regulation of natural killer cell mediated cytotoxicity directed against tumor cell target (GO:0002858)	1/7	0.24556581502458752	0.6448176679995292	0	0	4.061971235194585	5.703780534370931	CEACAM1
regulation of natural killer cell proliferation (GO:0032817)	1/7	0.24556581502458752	0.6448176679995292	0	0	4.061971235194585	5.703780534370931	PTPN22
regulation of respiratory system process (GO:0044065)	1/7	0.24556581502458752	0.6448176679995292	0	0	4.061971235194585	5.703780534370931	NLGN2
regulation of striated muscle cell differentiation (GO:0051153)	1/7	0.24556581502458752	0.6448176679995292	0	0	4.061971235194585	5.703780534370931	SIK1
regulation of T cell tolerance induction (GO:0002664)	1/7	0.24556581502458752	0.6448176679995292	0	0	4.061971235194585	5.703780534370931	TGFBR2
regulation of T-helper 1 cell differentiation (GO:0045625)	1/7	0.24556581502458752	0.6448176679995292	0	0	4.061971235194585	5.703780534370931	JAK3
regulation of toll-like receptor 7 signaling pathway (GO:0034155)	1/7	0.24556581502458752	0.6448176679995292	0	0	4.061971235194585	5.703780534370931	PTPN22
regulation of transforming growth factor beta activation (GO:1901388)	1/7	0.24556581502458752	0.6448176679995292	0	0	4.061971235194585	5.703780534370931	LRRC32
regulation of vascular associated smooth muscle cell apoptotic process (GO:1905459)	1/7	0.24556581502458752	0.6448176679995292	0	0	4.061971235194585	5.703780534370931	PDCD4
riboflavin metabolic process (GO:0006771)	1/7	0.24556581502458752	0.6448176679995292	0	0	4.061971235194585	5.703780534370931	ACP5
serine transport (GO:0032329)	1/7	0.24556581502458752	0.6448176679995292	0	0	4.061971235194585	5.703780534370931	SFXN3
smooth muscle cell migration (GO:0014909)	1/7	0.24556581502458752	0.6448176679995292	0	0	4.061971235194585	5.703780534370931	ITGB3
surfactant homeostasis (GO:0043129)	1/7	0.24556581502458752	0.6448176679995292	0	0	4.061971235194585	5.703780534370931	VEGFA
T cell apoptotic process (GO:0070231)	1/7	0.24556581502458752	0.6448176679995292	0	0	4.061971235194585	5.703780534370931	FAS
T-helper 17 cell differentiation (GO:0072539)	1/7	0.24556581502458752	0.6448176679995292	0	0	4.061971235194585	5.703780534370931	STAT3
terpenoid metabolic process (GO:0006721)	1/7	0.24556581502458752	0.6448176679995292	0	0	4.061971235194585	5.703780534370931	FDFT1
vascular associated smooth muscle cell development (GO:0097084)	1/7	0.24556581502458752	0.6448176679995292	0	0	4.061971235194585	5.703780534370931	VEGFA
vascular wound healing (GO:0061042)	1/7	0.24556581502458752	0.6448176679995292	0	0	4.061971235194585	5.703780534370931	VEGFA
response to calcium ion (GO:0051592)	6/107	0.24733150051765887	0.6489060211893684	0	0	1.449869124843519	2.02550447952196	ITPKB;NEDD4;ITPR3;SLC25A12;GPLD1;SLC25A24
mitotic spindle assembly (GO:0090307)	3/44	0.25069688613794594	0.6524601941942864	0	0	1.7845838763731148	2.468990878311121	GOLGA2;STAG2;KIF2A
mRNA catabolic process (GO:0006402)	3/44	0.25069688613794594	0.6524601941942864	0	0	1.7845838763731148	2.468990878311121	ZC3H12D;ZFP36;RNH1
positive regulation of osteoblast differentiation (GO:0045669)	3/44	0.25069688613794594	0.6524601941942864	0	0	1.7845838763731148	2.468990878311121	BMPR2;IL6ST;RUNX2
protein K63-linked ubiquitination (GO:0070534)	3/44	0.25069688613794594	0.6524601941942864	0	0	1.7845838763731148	2.468990878311121	UBE2B;NEDD4;PELI1
regulation of endothelial cell apoptotic process (GO:2000351)	3/44	0.25069688613794594	0.6524601941942864	0	0	1.7845838763731148	2.468990878311121	PDCD4;TNFAIP3;PLCG1
negative regulation of protein phosphorylation (GO:0001933)	8/152	0.2521416971630293	0.6524601941942864	0	0	1.3563095746194338	1.8686745850150162	RB1;SPRED2;CEACAM1;SEMA4D;DDIT4;MYADM;CHP1;INPP5K
regulation of protein phosphorylation (GO:0001932)	13/266	0.2531302603574369	0.6524601941942864	0	0	1.255317631718349	1.7246194585690564	SEMA4D;STAT2;ITGB3;ITGB2;EIF2AK3;ARRB1;VEGFA;MYADM;FLOT1;INPP5K;FAS;CHP1;MAPK3
positive regulation of cell motility (GO:2000147)	11/221	0.2573487535078782	0.6524601941942864	0	0	1.2792936711959848	1.7364148470728735	GRN;SEMA4D;STAT3;MYADM;F2RL1;CCR7;SEMA4F;RHOC;VSIR;VEGFA;IGF1R
positive regulation of macromolecule metabolic process (GO:0010604)	18/384	0.2590016699530666	0.6524601941942864	0	0	1.2020794794922498	1.6239141355658318	ATF7IP;CALCOCO1;ANXA2;IFNGR1;VDR;STAT3;EIF2AK3;ARRB1;PTPN22;ETS1;VSIR;KLF2;VEGFA;AGO2;LGALS9;SCYL2;MAPK3;TNRC6B
cellular response to hexose stimulus (GO:0071331)	2/25	0.2590165770402006	0.6524601941942864	0	0	2.1201038616651013	2.863970319369714	IGF1R;PCK2
fat-soluble vitamin metabolic process (GO:0006775)	2/25	0.2590165770402006	0.6524601941942864	0	0	2.1201038616651013	2.863970319369714	CYP11A1;VDR
glycolytic process through glucose-6-phosphate (GO:0061620)	2/25	0.2590165770402006	0.6524601941942864	0	0	2.1201038616651013	2.863970319369714	ALDOC;PFKM
in utero embryonic development (GO:0001701)	2/25	0.2590165770402006	0.6524601941942864	0	0	2.1201038616651013	2.863970319369714	TGFB3;VEGFA
negative regulation of antigen receptor-mediated signaling pathway (GO:0050858)	2/25	0.2590165770402006	0.6524601941942864	0	0	2.1201038616651013	2.863970319369714	CEACAM1;PTPN22
outflow tract septum morphogenesis (GO:0003148)	2/25	0.2590165770402006	0.6524601941942864	0	0	2.1201038616651013	2.863970319369714	BMPR2;TGFBR2
phosphatidylinositol dephosphorylation (GO:0046856)	2/25	0.2590165770402006	0.6524601941942864	0	0	2.1201038616651013	2.863970319369714	INPP5K;MTMR6
receptor catabolic process (GO:0032801)	2/25	0.2590165770402006	0.6524601941942864	0	0	2.1201038616651013	2.863970319369714	SH3GLB1;NEDD4
regulation of cAMP-mediated signaling (GO:0043949)	2/25	0.2590165770402006	0.6524601941942864	0	0	2.1201038616651013	2.863970319369714	UBE2B;PDE3B
regulation of epidermal cell differentiation (GO:0045604)	2/25	0.2590165770402006	0.6524601941942864	0	0	2.1201038616651013	2.863970319369714	KLF7;ZFP36
regulation of heterotypic cell-cell adhesion (GO:0034114)	2/25	0.2590165770402006	0.6524601941942864	0	0	2.1201038616651013	2.863970319369714	FLOT1;MYADM
regulation of myotube differentiation (GO:0010830)	2/25	0.2590165770402006	0.6524601941942864	0	0	2.1201038616651013	2.863970319369714	HDAC4;SIK1
protein targeting to membrane (GO:0006612)	5/87	0.25937122691904774	0.6524601941942864	0	0	1.487758213041314	2.007722172886534	NCF1;CHM;PXMP4;VPS37B;YIF1B
cellular response to metal ion (GO:0071248)	7/131	0.2597530482737616	0.6524601941942864	0	0	1.3778669251711906	1.857397564968846	ITPKB;CDKN1B;NCF1;DLG4;GPLD1;MAPK3;SLC25A24
neural crest cell development (GO:0014032)	3/45	0.26141831556662704	0.6524601941942864	0	0	1.7420029080334425	2.337129307038377	SEMA4D;ANXA6;SEMA4F
positive regulation of nervous system development (GO:0051962)	3/45	0.26141831556662704	0.6524601941942864	0	0	1.7420029080334425	2.337129307038377	NLGN2;SERPINF1;TGM2
regulation of pri-miRNA transcription by RNA polymerase II (GO:1902893)	3/45	0.26141831556662704	0.6524601941942864	0	0	1.7420029080334425	2.337129307038377	STAT3;NFATC3;ETS1
embryonic organ development (GO:0048568)	4/66	0.262855584789522	0.6524601941942864	0	0	1.5737826176289296	2.102810439121224	PBX2;ZFPM1;TGFBR2;STRA6
positive regulation of cell cycle (GO:0045787)	4/66	0.262855584789522	0.6524601941942864	0	0	1.5737826176289296	2.102810439121224	TGM1;CDKN1B;RARA;CDC25B
glycerophospholipid biosynthetic process (GO:0046474)	9/177	0.26531971999357884	0.6524601941942864	0	0	1.3078983516483516	1.7353452850656812	ABHD4;SLC44A2;PLEKHA2;DGKA;STARD10;INPP5K;LPIN1;MTMR6;PIK3CG
postreplication repair (GO:0006301)	3/46	0.2721964720427961	0.6524601941942864	0	0	1.7014024498491036	2.213917866003913	POLD4;UBE2B;PRIMPOL
clathrin-dependent endocytosis (GO:0072583)	2/26	0.2738342653104852	0.6524601941942864	0	0	2.031660313426514	2.63147191172251	FCHSD2;FCHO1
negative regulation of protein localization to membrane (GO:1905476)	2/26	0.2738342653104852	0.6524601941942864	0	0	2.031660313426514	2.63147191172251	GDI1;INPP5K
negative regulation of receptor-mediated endocytosis (GO:0048261)	2/26	0.2738342653104852	0.6524601941942864	0	0	2.031660313426514	2.63147191172251	DLG4;ITGB3
negative regulation of signaling receptor activity (GO:2000272)	2/26	0.2738342653104852	0.6524601941942864	0	0	2.031660313426514	2.63147191172251	GPRC5A;CBLB
positive regulation of filopodium assembly (GO:0051491)	2/26	0.2738342653104852	0.6524601941942864	0	0	2.031660313426514	2.63147191172251	TGFB3;CCR7
proteoglycan metabolic process (GO:0006029)	2/26	0.2738342653104852	0.6524601941942864	0	0	2.031660313426514	2.63147191172251	BMPR2;HPSE
regulation of biomineral tissue development (GO:0070167)	2/26	0.2738342653104852	0.6524601941942864	0	0	2.031660313426514	2.63147191172251	ECM1;S1PR1
regulation of glycogen biosynthetic process (GO:0005979)	2/26	0.2738342653104852	0.6524601941942864	0	0	2.031660313426514	2.63147191172251	PPP1R3B;INPP5K
regulation of myelination (GO:0031641)	2/26	0.2738342653104852	0.6524601941942864	0	0	2.031660313426514	2.63147191172251	EIF2AK3;CST7
TOR signaling (GO:0031929)	2/26	0.2738342653104852	0.6524601941942864	0	0	2.031660313426514	2.63147191172251	RICTOR;CARD11
Fc-epsilon receptor signaling pathway (GO:0038095)	6/111	0.27407698740898817	0.6524601941942864	0	0	1.3943440977923736	1.804764034827007	MAP3K1;NFATC3;PLCG1;GAB2;CARD11;MAPK3
regulation of protein serine/threonine kinase activity (GO:0071900)	6/111	0.27407698740898817	0.6524601941942864	0	0	1.3943440977923736	1.804764034827007	RB1;CDKN2D;CCNK;CDKN1B;CCNG2;PARP16
positive regulation of inflammatory response (GO:0050729)	5/89	0.274506778326478	0.6524601941942864	0	0	1.4521835519922255	1.877352872092287	GRN;PDCD4;IL6ST;ETS1;IL17RA
regulation of cell differentiation (GO:0045595)	8/156	0.27456691668635536	0.6524601941942864	0	0	1.3193757137419109	1.7053726302450132	PLEKHB2;BCL6;PPP1R13L;RPS6KA1;SIK1;NR1D1;RUNX3;RUNX2
anterograde axonal protein transport (GO:0099641)	1/8	0.2753386216734975	0.6524601941942864	0	0	3.4815083393763597	4.490287869811056	MAPK8IP3
antigen processing and presentation of endogenous peptide antigen via MHC class I (GO:0019885)	1/8	0.2753386216734975	0.6524601941942864	0	0	3.4815083393763597	4.490287869811056	TAP1
antigen processing and presentation of exogenous peptide antigen via MHC class I, TAP-independent (GO:0002480)	1/8	0.2753386216734975	0.6524601941942864	0	0	3.4815083393763597	4.490287869811056	LNPEP
axo-dendritic protein transport (GO:0099640)	1/8	0.2753386216734975	0.6524601941942864	0	0	3.4815083393763597	4.490287869811056	MAPK8IP3
cardiac muscle hypertrophy (GO:0003300)	1/8	0.2753386216734975	0.6524601941942864	0	0	3.4815083393763597	4.490287869811056	HDAC4
cellular response to epinephrine stimulus (GO:0071872)	1/8	0.2753386216734975	0.6524601941942864	0	0	3.4815083393763597	4.490287869811056	ATP2B4
cellular response to hepatocyte growth factor stimulus (GO:0035729)	1/8	0.2753386216734975	0.6524601941942864	0	0	3.4815083393763597	4.490287869811056	APPL2
cellular response to interferon-alpha (GO:0035457)	1/8	0.2753386216734975	0.6524601941942864	0	0	3.4815083393763597	4.490287869811056	IFNAR1
cellular response to potassium ion (GO:0035865)	1/8	0.2753386216734975	0.6524601941942864	0	0	3.4815083393763597	4.490287869811056	DLG4
cellular response to UV-B (GO:0071493)	1/8	0.2753386216734975	0.6524601941942864	0	0	3.4815083393763597	4.490287869811056	CRIP1
chromatin silencing at telomere (GO:0006348)	1/8	0.2753386216734975	0.6524601941942864	0	0	3.4815083393763597	4.490287869811056	EZH1
collecting duct development (GO:0072044)	1/8	0.2753386216734975	0.6524601941942864	0	0	3.4815083393763597	4.490287869811056	PTCH1
commissural neuron axon guidance (GO:0071679)	1/8	0.2753386216734975	0.6524601941942864	0	0	3.4815083393763597	4.490287869811056	VEGFA
coronary vasculature morphogenesis (GO:0060977)	1/8	0.2753386216734975	0.6524601941942864	0	0	3.4815083393763597	4.490287869811056	VEGFA
dendritic spine maintenance (GO:0097062)	1/8	0.2753386216734975	0.6524601941942864	0	0	3.4815083393763597	4.490287869811056	IGF1R
ER overload response (GO:0006983)	1/8	0.2753386216734975	0.6524601941942864	0	0	3.4815083393763597	4.490287869811056	EIF2AK3
forebrain neuron development (GO:0021884)	1/8	0.2753386216734975	0.6524601941942864	0	0	3.4815083393763597	4.490287869811056	SCYL2
fusion of virus membrane with host plasma membrane (GO:0019064)	1/8	0.2753386216734975	0.6524601941942864	0	0	3.4815083393763597	4.490287869811056	CXCR4
galactosylceramide metabolic process (GO:0006681)	1/8	0.2753386216734975	0.6524601941942864	0	0	3.4815083393763597	4.490287869811056	GALC
glycoside catabolic process (GO:0016139)	1/8	0.2753386216734975	0.6524601941942864	0	0	3.4815083393763597	4.490287869811056	NAGA
histone H2A-K119 monoubiquitination (GO:0036353)	1/8	0.2753386216734975	0.6524601941942864	0	0	3.4815083393763597	4.490287869811056	PCGF5
histone H3-K4 demethylation (GO:0034720)	1/8	0.2753386216734975	0.6524601941942864	0	0	3.4815083393763597	4.490287869811056	KDM5B
immune response-inhibiting cell surface receptor signaling pathway (GO:0002767)	1/8	0.2753386216734975	0.6524601941942864	0	0	3.4815083393763597	4.490287869811056	KLRC1
immunological synapse formation (GO:0001771)	1/8	0.2753386216734975	0.6524601941942864	0	0	3.4815083393763597	4.490287869811056	CCR7
mammary gland epithelial cell differentiation (GO:0060644)	1/8	0.2753386216734975	0.6524601941942864	0	0	3.4815083393763597	4.490287869811056	IRF6
mast cell activation involved in immune response (GO:0002279)	1/8	0.2753386216734975	0.6524601941942864	0	0	3.4815083393763597	4.490287869811056	PIK3CG
mast cell degranulation (GO:0043303)	1/8	0.2753386216734975	0.6524601941942864	0	0	3.4815083393763597	4.490287869811056	PIK3CG
membrane fusion involved in viral entry into host cell (GO:0039663)	1/8	0.2753386216734975	0.6524601941942864	0	0	3.4815083393763597	4.490287869811056	CXCR4
mitochondrial DNA replication (GO:0006264)	1/8	0.2753386216734975	0.6524601941942864	0	0	3.4815083393763597	4.490287869811056	PRIMPOL
mitophagy (GO:0000423)	1/8	0.2753386216734975	0.6524601941942864	0	0	3.4815083393763597	4.490287869811056	SQSTM1
myeloid leukocyte mediated immunity (GO:0002444)	1/8	0.2753386216734975	0.6524601941942864	0	0	3.4815083393763597	4.490287869811056	KMT2E
negative regulation by symbiont of host apoptotic process (GO:0033668)	1/8	0.2753386216734975	0.6524601941942864	0	0	3.4815083393763597	4.490287869811056	MAPK3
negative regulation by symbiont of host programmed cell death (GO:0052041)	1/8	0.2753386216734975	0.6524601941942864	0	0	3.4815083393763597	4.490287869811056	MAPK3
negative regulation of alpha-beta T cell differentiation (GO:0046639)	1/8	0.2753386216734975	0.6524601941942864	0	0	3.4815083393763597	4.490287869811056	RUNX3
negative regulation of amyloid-beta clearance (GO:1900222)	1/8	0.2753386216734975	0.6524601941942864	0	0	3.4815083393763597	4.490287869811056	IFNGR1
negative regulation of B cell apoptotic process (GO:0002903)	1/8	0.2753386216734975	0.6524601941942864	0	0	3.4815083393763597	4.490287869811056	BCL6
negative regulation of glucose import (GO:0046325)	1/8	0.2753386216734975	0.6524601941942864	0	0	3.4815083393763597	4.490287869811056	APPL2
negative regulation of keratinocyte proliferation (GO:0010839)	1/8	0.2753386216734975	0.6524601941942864	0	0	3.4815083393763597	4.490287869811056	VDR
negative regulation of monooxygenase activity (GO:0032769)	1/8	0.2753386216734975	0.6524601941942864	0	0	3.4815083393763597	4.490287869811056	ATP2B4
negative regulation of neural precursor cell proliferation (GO:2000178)	1/8	0.2753386216734975	0.6524601941942864	0	0	3.4815083393763597	4.490287869811056	APPL2
negative regulation of neuron projection regeneration (GO:0070571)	1/8	0.2753386216734975	0.6524601941942864	0	0	3.4815083393763597	4.490287869811056	PTPRS
negative regulation of sodium ion transport (GO:0010766)	1/8	0.2753386216734975	0.6524601941942864	0	0	3.4815083393763597	4.490287869811056	NEDD4
peptidyl-lysine deacetylation (GO:0034983)	1/8	0.2753386216734975	0.6524601941942864	0	0	3.4815083393763597	4.490287869811056	HDAC4
peptidyl-proline hydroxylation to 4-hydroxy-L-proline (GO:0018401)	1/8	0.2753386216734975	0.6524601941942864	0	0	3.4815083393763597	4.490287869811056	P4HA1
phosphatidylinositol-3-phosphate biosynthetic process (GO:0036092)	1/8	0.2753386216734975	0.6524601941942864	0	0	3.4815083393763597	4.490287869811056	PIK3CG
positive regulation of Arp2/3 complex-mediated actin nucleation (GO:2000601)	1/8	0.2753386216734975	0.6524601941942864	0	0	3.4815083393763597	4.490287869811056	FCHSD2
positive regulation of aspartic-type peptidase activity (GO:1905247)	1/8	0.2753386216734975	0.6524601941942864	0	0	3.4815083393763597	4.490287869811056	GRN
positive regulation of CD4-positive, alpha-beta T cell differentiation (GO:0043372)	1/8	0.2753386216734975	0.6524601941942864	0	0	3.4815083393763597	4.490287869811056	NCKAP1L
positive regulation of cell migration by vascular endothelial growth factor signaling pathway (GO:0038089)	1/8	0.2753386216734975	0.6524601941942864	0	0	3.4815083393763597	4.490287869811056	VEGFA
positive regulation of defense response to bacterium (GO:1900426)	1/8	0.2753386216734975	0.6524601941942864	0	0	3.4815083393763597	4.490287869811056	GRN
positive regulation of dendritic cell cytokine production (GO:0002732)	1/8	0.2753386216734975	0.6524601941942864	0	0	3.4815083393763597	4.490287869811056	CAMK4
positive regulation of intracellular steroid hormone receptor signaling pathway (GO:0033145)	1/8	0.2753386216734975	0.6524601941942864	0	0	3.4815083393763597	4.490287869811056	WBP2
positive regulation of isomerase activity (GO:0010912)	1/8	0.2753386216734975	0.6524601941942864	0	0	3.4815083393763597	4.490287869811056	ITGB2
positive regulation of monocyte chemotactic protein-1 production (GO:0071639)	1/8	0.2753386216734975	0.6524601941942864	0	0	3.4815083393763597	4.490287869811056	LGALS9
positive regulation of neuron projection arborization (GO:0150012)	1/8	0.2753386216734975	0.6524601941942864	0	0	3.4815083393763597	4.490287869811056	DLG4
positive regulation of oligodendrocyte differentiation (GO:0048714)	1/8	0.2753386216734975	0.6524601941942864	0	0	3.4815083393763597	4.490287869811056	CXCR4
positive regulation of steroid biosynthetic process (GO:0010893)	1/8	0.2753386216734975	0.6524601941942864	0	0	3.4815083393763597	4.490287869811056	NR1D1
postsynaptic density organization (GO:0097106)	1/8	0.2753386216734975	0.6524601941942864	0	0	3.4815083393763597	4.490287869811056	NLGN2
protein localization to presynapse (GO:1905383)	1/8	0.2753386216734975	0.6524601941942864	0	0	3.4815083393763597	4.490287869811056	MAPK8IP3
pyrimidine nucleobase catabolic process (GO:0006208)	1/8	0.2753386216734975	0.6524601941942864	0	0	3.4815083393763597	4.490287869811056	DPYSL2
regulation of actin filament length (GO:0030832)	1/8	0.2753386216734975	0.6524601941942864	0	0	3.4815083393763597	4.490287869811056	NEB
regulation of alpha-beta T cell proliferation (GO:0046640)	1/8	0.2753386216734975	0.6524601941942864	0	0	3.4815083393763597	4.490287869811056	TNFRSF14
regulation of apoptotic cell clearance (GO:2000425)	1/8	0.2753386216734975	0.6524601941942864	0	0	3.4815083393763597	4.490287869811056	TGM2
regulation of CD4-positive, alpha-beta T cell activation (GO:2000514)	1/8	0.2753386216734975	0.6524601941942864	0	0	3.4815083393763597	4.490287869811056	TWSG1
regulation of chaperone-mediated autophagy (GO:1904714)	1/8	0.2753386216734975	0.6524601941942864	0	0	3.4815083393763597	4.490287869811056	CTSA
regulation of chemokine-mediated signaling pathway (GO:0070099)	1/8	0.2753386216734975	0.6524601941942864	0	0	3.4815083393763597	4.490287869811056	PADI2
regulation of myeloid leukocyte differentiation (GO:0002761)	1/8	0.2753386216734975	0.6524601941942864	0	0	3.4815083393763597	4.490287869811056	CAMK4
regulation of protein K63-linked ubiquitination (GO:1900044)	1/8	0.2753386216734975	0.6524601941942864	0	0	3.4815083393763597	4.490287869811056	PTPN22
regulation of protein localization to chromatin (GO:1905634)	1/8	0.2753386216734975	0.6524601941942864	0	0	3.4815083393763597	4.490287869811056	RB1
regulation of T-helper 2 cell differentiation (GO:0045628)	1/8	0.2753386216734975	0.6524601941942864	0	0	3.4815083393763597	4.490287869811056	RARA
regulation of vascular wound healing (GO:0061043)	1/8	0.2753386216734975	0.6524601941942864	0	0	3.4815083393763597	4.490287869811056	TNFAIP3
response to epinephrine (GO:0071871)	1/8	0.2753386216734975	0.6524601941942864	0	0	3.4815083393763597	4.490287869811056	ATP2B4
response to hepatocyte growth factor (GO:0035728)	1/8	0.2753386216734975	0.6524601941942864	0	0	3.4815083393763597	4.490287869811056	APPL2
response to potassium ion (GO:0035864)	1/8	0.2753386216734975	0.6524601941942864	0	0	3.4815083393763597	4.490287869811056	DLG4
RNA secondary structure unwinding (GO:0010501)	1/8	0.2753386216734975	0.6524601941942864	0	0	3.4815083393763597	4.490287869811056	AGO2
self proteolysis (GO:0097264)	1/8	0.2753386216734975	0.6524601941942864	0	0	3.4815083393763597	4.490287869811056	CAPN1
short-chain fatty acid catabolic process (GO:0019626)	1/8	0.2753386216734975	0.6524601941942864	0	0	3.4815083393763597	4.490287869811056	PCK2
somatic hypermutation of immunoglobulin genes (GO:0016446)	1/8	0.2753386216734975	0.6524601941942864	0	0	3.4815083393763597	4.490287869811056	SAMHD1
spermidine metabolic process (GO:0008216)	1/8	0.2753386216734975	0.6524601941942864	0	0	3.4815083393763597	4.490287869811056	SAT1
telomeric D-loop disassembly (GO:0061820)	1/8	0.2753386216734975	0.6524601941942864	0	0	3.4815083393763597	4.490287869811056	WRN
TORC1 signaling (GO:0038202)	1/8	0.2753386216734975	0.6524601941942864	0	0	3.4815083393763597	4.490287869811056	CARD11
tyrosine phosphorylation of STAT protein (GO:0007260)	1/8	0.2753386216734975	0.6524601941942864	0	0	3.4815083393763597	4.490287869811056	JAK3
wound healing, spreading of epidermal cells (GO:0035313)	1/8	0.2753386216734975	0.6524601941942864	0	0	3.4815083393763597	4.490287869811056	ACVRL1
interferon-gamma-mediated signaling pathway (GO:0060333)	4/68	0.2804852791735	0.6612132122048174	0	0	1.5244426751592357	1.937923414686956	IFNGR1;IFNGR2;IRF2;IRF6
regulation of tyrosine phosphorylation of STAT protein (GO:0042509)	4/68	0.2804852791735	0.6612132122048174	0	0	1.5244426751592357	1.937923414686956	TNFRSF18;STAT3;IL6ST;VEGFA
Fc receptor signaling pathway (GO:0038093)	6/112	0.28087035549374473	0.6612132122048174	0	0	1.381117617291983	1.7538288963804536	MAP3K1;NFATC3;PLCG1;GAB2;CARD11;MAPK3
phosphatidylinositol metabolic process (GO:0046488)	6/112	0.28087035549374473	0.6612132122048174	0	0	1.381117617291983	1.7538288963804536	PLEKHA2;INPP5K;PLCG1;MTMR6;PIK3CG;PLCD1
regulation of cytoskeleton organization (GO:0051493)	6/112	0.28087035549374473	0.6612132122048174	0	0	1.381117617291983	1.7538288963804536	RAC2;HIP1R;ARHGAP18;RICTOR;RHOC;MAPK3
negative regulation of protein kinase activity (GO:0006469)	5/90	0.2821428495652979	0.6612132122048174	0	0	1.4350240096038416	1.815795831152543	RB1;CEACAM1;CDKN1B;CHP1;INPP5K
positive regulation of autophagy (GO:0010508)	5/90	0.2821428495652979	0.6612132122048174	0	0	1.4350240096038416	1.815795831152543	SH3GLB1;BNIP3L;SESN3;ULK1;TPCN1
positive regulation of neuron death (GO:1901216)	3/47	0.2830206887874112	0.6612132122048174	0	0	1.6626474670367801	2.0986522890266115	GRN;ITGB2;DDIT4
regulation of T cell activation (GO:0050863)	3/47	0.2830206887874112	0.6612132122048174	0	0	1.6626474670367801	2.0986522890266115	PTPN22;TIGIT;JAK3
telomere organization (GO:0032200)	3/47	0.2830206887874112	0.6612132122048174	0	0	1.6626474670367801	2.0986522890266115	CTC1;POLD4;WRN
camera-type eye development (GO:0043010)	2/27	0.28863747296873776	0.6612132122048174	0	0	1.950292249047014	2.4234015482849856	STRA6;VEGFA
cellular response to cadmium ion (GO:0071276)	2/27	0.28863747296873776	0.6612132122048174	0	0	1.950292249047014	2.4234015482849856	NCF1;MAPK3
cytoplasmic pattern recognition receptor signaling pathway (GO:0002753)	2/27	0.28863747296873776	0.6612132122048174	0	0	1.950292249047014	2.4234015482849856	TNFAIP3;MAP2K6
dendritic spine organization (GO:0097061)	2/27	0.28863747296873776	0.6612132122048174	0	0	1.950292249047014	2.4234015482849856	DLG4;IGF1R
entrainment of circadian clock by photoperiod (GO:0043153)	2/27	0.28863747296873776	0.6612132122048174	0	0	1.950292249047014	2.4234015482849856	PER1;SIK1
microtubule polymerization or depolymerization (GO:0031109)	2/27	0.28863747296873776	0.6612132122048174	0	0	1.950292249047014	2.4234015482849856	KIF18B;KIF2A
modulation of excitatory postsynaptic potential (GO:0098815)	2/27	0.28863747296873776	0.6612132122048174	0	0	1.950292249047014	2.4234015482849856	NLGN2;DLG4
monocarboxylic acid catabolic process (GO:0072329)	2/27	0.28863747296873776	0.6612132122048174	0	0	1.950292249047014	2.4234015482849856	FAH;LPIN1
positive regulation of BMP signaling pathway (GO:0030513)	2/27	0.28863747296873776	0.6612132122048174	0	0	1.950292249047014	2.4234015482849856	ACVRL1;BMPR2
protein export from nucleus (GO:0006611)	2/27	0.28863747296873776	0.6612132122048174	0	0	1.950292249047014	2.4234015482849856	CHP1;DUSP16
regulation of blood coagulation (GO:0030193)	2/27	0.28863747296873776	0.6612132122048174	0	0	1.950292249047014	2.4234015482849856	F2RL1;HPSE
regulation of vasculature development (GO:1901342)	2/27	0.28863747296873776	0.6612132122048174	0	0	1.950292249047014	2.4234015482849856	RNH1;ETS1
release of sequestered calcium ion into cytosol (GO:0051209)	2/27	0.28863747296873776	0.6612132122048174	0	0	1.950292249047014	2.4234015482849856	ITPR3;CCR7
positive regulation of protein transport (GO:0051222)	4/69	0.2893687214127925	0.6612132122048174	0	0	1.5009113179813818	1.8612104102572733	TGFB3;GOLPH3L;CHP1;VPS28
positive regulation of supramolecular fiber organization (GO:1902905)	5/91	0.28981941455278376	0.6612132122048174	0	0	1.4182635263407688	1.7565154890670338	RB1;FCHSD2;F2RL1;CCR7;NCKAP1L
proteasomal protein catabolic process (GO:0010498)	10/205	0.2912866852986874	0.6612132122048174	0	0	1.251835028471742	1.5440725658668029	AREL1;IFI27;CRBN;UBE2B;SIAH3;TBL1XR1;NEDD4;PELI1;ARRB1;NR1D1
positive regulation of signal transduction (GO:0009967)	12/252	0.29332644617090425	0.6612132122048174	0	0	1.2207850707850707	1.4972552151782232	ASXL1;TSPAN14;NLGN2;MAML2;DLG4;ITGB3;STAT3;FAS;TNFAIP3;IL6ST;IL7R;KLF2
negative regulation of MAP kinase activity (GO:0043407)	3/48	0.2938806374695671	0.6612132122048174	0	0	1.6256149279050043	1.9906981116513018	PDCD4;INPP5K;PTPN22
substrate adhesion-dependent cell spreading (GO:0034446)	3/48	0.2938806374695671	0.6612132122048174	0	0	1.6256149279050043	1.9906981116513018	ITGB3;ITGB7;LAMC1
cellular response to transforming growth factor beta stimulus (GO:0071560)	6/114	0.2945669183559846	0.6612132122048174	0	0	1.3553994607634454	1.6566357367499438	ACVRL1;TWSG1;TGFB3;LRRC32;APPL2;TGFBR2
positive regulation of transmembrane receptor protein serine/threonine kinase signaling pathway (GO:0090100)	5/92	0.2975327296422908	0.6612132122048174	0	0	1.401888341543514	1.6994125684623007	ACVRL1;TWSG1;BMPR2;TGFB3;HIPK2
fatty acid catabolic process (GO:0009062)	4/70	0.2982901707314301	0.6612132122048174	0	0	1.4780930322331596	1.7880322006016205	ACADL;ECI2;HADH;LPIN1
positive regulation of cell-substrate adhesion (GO:0010811)	4/70	0.2982901707314301	0.6612132122048174	0	0	1.4780930322331596	1.7880322006016205	PLEKHA2;MYADM;CCR7;UTRN
wound healing (GO:0042060)	4/70	0.2982901707314301	0.6612132122048174	0	0	1.4780930322331596	1.7880322006016205	ITGB3;ANXA6;HPSE;CORO1B
regulation of protein kinase B signaling (GO:0051896)	10/207	0.30144466514205315	0.6612132122048174	0	0	1.2389957188377654	1.4857650236445903	RRAS;RAC2;INPP5K;CCR7;RICTOR;GAB2;HPSE;PIK3AP1;PIK3CG;IGF1R
positive regulation of protein kinase B signaling (GO:0051897)	8/161	0.3033219257868999	0.6612132122048174	0	0	1.275924112709531	1.5221271646120158	RAC2;CCR7;RICTOR;HPSE;GAB2;PIK3AP1;PIK3CG;IGF1R
calcium ion import (GO:0070509)	2/28	0.3034043069463999	0.6612132122048174	0	0	1.8751832665428598	2.2365104860502343	AFG3L2;SLC25A23
cellular response to acid chemical (GO:0071229)	2/28	0.3034043069463999	0.6612132122048174	0	0	1.8751832665428598	2.2365104860502343	KLF2;VEGFA
leukocyte cell-cell adhesion (GO:0007159)	2/28	0.3034043069463999	0.6612132122048174	0	0	1.8751832665428598	2.2365104860502343	SEMA4D;ITGB2
negative regulation of cellular response to insulin stimulus (GO:1900077)	2/28	0.3034043069463999	0.6612132122048174	0	0	1.8751832665428598	2.2365104860502343	INPP5K;APPL2
negative regulation of phosphatase activity (GO:0010923)	2/28	0.3034043069463999	0.6612132122048174	0	0	1.8751832665428598	2.2365104860502343	SEMA4D;CHP1
nucleotide-binding oligomerization domain containing signaling pathway (GO:0070423)	2/28	0.3034043069463999	0.6612132122048174	0	0	1.8751832665428598	2.2365104860502343	TNFAIP3;MAP2K6
photoperiodism (GO:0009648)	2/28	0.3034043069463999	0.6612132122048174	0	0	1.8751832665428598	2.2365104860502343	PER1;SIK1
positive regulation of cytosolic calcium ion concentration involved in phospholipase C-activating G protein-coupled signaling pathway (GO:0051482)	2/28	0.3034043069463999	0.6612132122048174	0	0	1.8751832665428598	2.2365104860502343	F2RL1;GPR18
positive regulation of synapse assembly (GO:0051965)	2/28	0.3034043069463999	0.6612132122048174	0	0	1.8751832665428598	2.2365104860502343	NLGN2;SEMA4D
protein depolymerization (GO:0051261)	2/28	0.3034043069463999	0.6612132122048174	0	0	1.8751832665428598	2.2365104860502343	KIF18B;KIF2A
regulation of calcineurin-NFAT signaling cascade (GO:0070884)	2/28	0.3034043069463999	0.6612132122048174	0	0	1.8751832665428598	2.2365104860502343	ATP2B4;CHP1
regulation of sodium ion transmembrane transport (GO:1902305)	2/28	0.3034043069463999	0.6612132122048174	0	0	1.8751832665428598	2.2365104860502343	ATP2B4;UTRN
response to interferon-beta (GO:0035456)	2/28	0.3034043069463999	0.6612132122048174	0	0	1.8751832665428598	2.2365104860502343	IFNAR2;IFITM2
RNA phosphodiester bond hydrolysis (GO:0090501)	2/28	0.3034043069463999	0.6612132122048174	0	0	1.8751832665428598	2.2365104860502343	ZC3H12D;KHNYN
adult heart development (GO:0007512)	1/9	0.30393791055672437	0.6612132122048174	0	0	3.0461611675126905	3.6277703242410024	MEF2D
amyloid-beta formation (GO:0034205)	1/9	0.30393791055672437	0.6612132122048174	0	0	3.0461611675126905	3.6277703242410024	PSENEN
axon regeneration (GO:0031103)	1/9	0.30393791055672437	0.6612132122048174	0	0	3.0461611675126905	3.6277703242410024	MAPK8IP3
bone cell development (GO:0098751)	1/9	0.30393791055672437	0.6612132122048174	0	0	3.0461611675126905	3.6277703242410024	ANXA2
bundle of His cell to Purkinje myocyte communication (GO:0086069)	1/9	0.30393791055672437	0.6612132122048174	0	0	3.0461611675126905	3.6277703242410024	PKP2
cellular response to forskolin (GO:1904322)	1/9	0.30393791055672437	0.6612132122048174	0	0	3.0461611675126905	3.6277703242410024	AHR
cellular response to interleukin-17 (GO:0097398)	1/9	0.30393791055672437	0.6612132122048174	0	0	3.0461611675126905	3.6277703242410024	IL17RA
cellular response to leptin stimulus (GO:0044320)	1/9	0.30393791055672437	0.6612132122048174	0	0	3.0461611675126905	3.6277703242410024	STAT3
cellular response to muramyl dipeptide (GO:0071225)	1/9	0.30393791055672437	0.6612132122048174	0	0	3.0461611675126905	3.6277703242410024	PTPN22
epithelial cell apoptotic process (GO:1904019)	1/9	0.30393791055672437	0.6612132122048174	0	0	3.0461611675126905	3.6277703242410024	BMPR2
estrogen biosynthetic process (GO:0006703)	1/9	0.30393791055672437	0.6612132122048174	0	0	3.0461611675126905	3.6277703242410024	HSD17B7
galactose metabolic process (GO:0006012)	1/9	0.30393791055672437	0.6612132122048174	0	0	3.0461611675126905	3.6277703242410024	PGM2
glucosamine-containing compound catabolic process (GO:1901072)	1/9	0.30393791055672437	0.6612132122048174	0	0	3.0461611675126905	3.6277703242410024	CHIT1
histone phosphorylation (GO:0016572)	1/9	0.30393791055672437	0.6612132122048174	0	0	3.0461611675126905	3.6277703242410024	RPS6KA5
inositol metabolic process (GO:0006020)	1/9	0.30393791055672437	0.6612132122048174	0	0	3.0461611675126905	3.6277703242410024	IMPA2
interleukin-17-mediated signaling pathway (GO:0097400)	1/9	0.30393791055672437	0.6612132122048174	0	0	3.0461611675126905	3.6277703242410024	IL17RA
intestinal epithelial cell differentiation (GO:0060575)	1/9	0.30393791055672437	0.6612132122048174	0	0	3.0461611675126905	3.6277703242410024	IL6ST
L-ascorbic acid metabolic process (GO:0019852)	1/9	0.30393791055672437	0.6612132122048174	0	0	3.0461611675126905	3.6277703242410024	SLC2A3
L-phenylalanine metabolic process (GO:0006558)	1/9	0.30393791055672437	0.6612132122048174	0	0	3.0461611675126905	3.6277703242410024	FAH
mast cell mediated immunity (GO:0002448)	1/9	0.30393791055672437	0.6612132122048174	0	0	3.0461611675126905	3.6277703242410024	PIK3CG
mesodermal cell differentiation (GO:0048333)	1/9	0.30393791055672437	0.6612132122048174	0	0	3.0461611675126905	3.6277703242410024	ITGB3
mitochondrial respirasome assembly (GO:0097250)	1/9	0.30393791055672437	0.6612132122048174	0	0	3.0461611675126905	3.6277703242410024	COX7A2L
N-acylphosphatidylethanolamine metabolic process (GO:0070292)	1/9	0.30393791055672437	0.6612132122048174	0	0	3.0461611675126905	3.6277703242410024	ABHD4
negative regulation of bone resorption (GO:0045779)	1/9	0.30393791055672437	0.6612132122048174	0	0	3.0461611675126905	3.6277703242410024	TNFAIP3
negative regulation of leukocyte proliferation (GO:0070664)	1/9	0.30393791055672437	0.6612132122048174	0	0	3.0461611675126905	3.6277703242410024	TNFAIP3
negative regulation of lipid localization (GO:1905953)	1/9	0.30393791055672437	0.6612132122048174	0	0	3.0461611675126905	3.6277703242410024	ITGB3
negative regulation of necroptotic process (GO:0060546)	1/9	0.30393791055672437	0.6612132122048174	0	0	3.0461611675126905	3.6277703242410024	PELI1
negative regulation of nitric oxide biosynthetic process (GO:0045019)	1/9	0.30393791055672437	0.6612132122048174	0	0	3.0461611675126905	3.6277703242410024	ATP2B4
negative regulation of nitric oxide metabolic process (GO:1904406)	1/9	0.30393791055672437	0.6612132122048174	0	0	3.0461611675126905	3.6277703242410024	ATP2B4
negative regulation of platelet aggregation (GO:0090331)	1/9	0.30393791055672437	0.6612132122048174	0	0	3.0461611675126905	3.6277703242410024	CEACAM1
negative regulation of systemic arterial blood pressure (GO:0003085)	1/9	0.30393791055672437	0.6612132122048174	0	0	3.0461611675126905	3.6277703242410024	BMPR2
Notch receptor processing (GO:0007220)	1/9	0.30393791055672437	0.6612132122048174	0	0	3.0461611675126905	3.6277703242410024	PSENEN
nucleoside diphosphate catabolic process (GO:0009134)	1/9	0.30393791055672437	0.6612132122048174	0	0	3.0461611675126905	3.6277703242410024	ENTPD4
organic cyclic compound catabolic process (GO:1901361)	1/9	0.30393791055672437	0.6612132122048174	0	0	3.0461611675126905	3.6277703242410024	STS
peptidyl-cysteine modification (GO:0018198)	1/9	0.30393791055672437	0.6612132122048174	0	0	3.0461611675126905	3.6277703242410024	NOS2
positive regulation of autophagosome assembly (GO:2000786)	1/9	0.30393791055672437	0.6612132122048174	0	0	3.0461611675126905	3.6277703242410024	SH3GLB1
positive regulation of cell-cell adhesion mediated by cadherin (GO:2000049)	1/9	0.30393791055672437	0.6612132122048174	0	0	3.0461611675126905	3.6277703242410024	FLOT1
positive regulation of mast cell degranulation (GO:0043306)	1/9	0.30393791055672437	0.6612132122048174	0	0	3.0461611675126905	3.6277703242410024	GAB2
positive regulation of mitochondrial membrane permeability involved in apoptotic process (GO:1902110)	1/9	0.30393791055672437	0.6612132122048174	0	0	3.0461611675126905	3.6277703242410024	BNIP3L
positive regulation of protein kinase C signaling (GO:0090037)	1/9	0.30393791055672437	0.6612132122048174	0	0	3.0461611675126905	3.6277703242410024	VEGFA
positive regulation of protein polyubiquitination (GO:1902916)	1/9	0.30393791055672437	0.6612132122048174	0	0	3.0461611675126905	3.6277703242410024	PTPN22
positive regulation of sequestering of triglyceride (GO:0010890)	1/9	0.30393791055672437	0.6612132122048174	0	0	3.0461611675126905	3.6277703242410024	PLIN2
positive regulation of smooth muscle cell apoptotic process (GO:0034393)	1/9	0.30393791055672437	0.6612132122048174	0	0	3.0461611675126905	3.6277703242410024	PDCD4
postsynaptic membrane assembly (GO:0097104)	1/9	0.30393791055672437	0.6612132122048174	0	0	3.0461611675126905	3.6277703242410024	NLGN2
regulation of cell adhesion molecule production (GO:0060353)	1/9	0.30393791055672437	0.6612132122048174	0	0	3.0461611675126905	3.6277703242410024	FLOT1
regulation of DNA-templated transcription in response to stress (GO:0043620)	1/9	0.30393791055672437	0.6612132122048174	0	0	3.0461611675126905	3.6277703242410024	RPS6KA1
regulation of endothelial cell differentiation (GO:0045601)	1/9	0.30393791055672437	0.6612132122048174	0	0	3.0461611675126905	3.6277703242410024	CEACAM1
regulation of epidermis development (GO:0045682)	1/9	0.30393791055672437	0.6612132122048174	0	0	3.0461611675126905	3.6277703242410024	KLF7
regulation of fibroblast apoptotic process (GO:2000269)	1/9	0.30393791055672437	0.6612132122048174	0	0	3.0461611675126905	3.6277703242410024	STK17B
regulation of histone H4 acetylation (GO:0090239)	1/9	0.30393791055672437	0.6612132122048174	0	0	3.0461611675126905	3.6277703242410024	ARRB1
regulation of interleukin-23 production (GO:0032667)	1/9	0.30393791055672437	0.6612132122048174	0	0	3.0461611675126905	3.6277703242410024	IL17RA
regulation of leukocyte mediated cytotoxicity (GO:0001910)	1/9	0.30393791055672437	0.6612132122048174	0	0	3.0461611675126905	3.6277703242410024	NOS2
regulation of lipid transport (GO:0032368)	1/9	0.30393791055672437	0.6612132122048174	0	0	3.0461611675126905	3.6277703242410024	ITGB3
regulation of peroxisome proliferator activated receptor signaling pathway (GO:0035358)	1/9	0.30393791055672437	0.6612132122048174	0	0	3.0461611675126905	3.6277703242410024	ASXL1
regulation of protein deacetylation (GO:0090311)	1/9	0.30393791055672437	0.6612132122048174	0	0	3.0461611675126905	3.6277703242410024	SPRED2
regulation of respiratory burst (GO:0060263)	1/9	0.30393791055672437	0.6612132122048174	0	0	3.0461611675126905	3.6277703242410024	RAC2
regulation of tumor necrosis factor superfamily cytokine production (GO:1903555)	1/9	0.30393791055672437	0.6612132122048174	0	0	3.0461611675126905	3.6277703242410024	ZFP36
regulation of vesicle fusion (GO:0031338)	1/9	0.30393791055672437	0.6612132122048174	0	0	3.0461611675126905	3.6277703242410024	ANXA2
response to forskolin (GO:1904321)	1/9	0.30393791055672437	0.6612132122048174	0	0	3.0461611675126905	3.6277703242410024	AHR
response to vitamin (GO:0033273)	1/9	0.30393791055672437	0.6612132122048174	0	0	3.0461611675126905	3.6277703242410024	CDKN2D
response to vitamin D (GO:0033280)	1/9	0.30393791055672437	0.6612132122048174	0	0	3.0461611675126905	3.6277703242410024	CDKN2D
sensory organ morphogenesis (GO:0090596)	1/9	0.30393791055672437	0.6612132122048174	0	0	3.0461611675126905	3.6277703242410024	STRA6
small RNA loading onto RISC (GO:0070922)	1/9	0.30393791055672437	0.6612132122048174	0	0	3.0461611675126905	3.6277703242410024	AGO2
mitotic cytokinesis (GO:0000281)	3/49	0.3047663342198467	0.6612132122048174	0	0	1.5901924991702623	1.8894824915766346	USP8;SNX18;RHOC
negative regulation of catabolic process (GO:0009895)	3/49	0.3047663342198467	0.6612132122048174	0	0	1.5901924991702623	1.8894824915766346	HDAC4;NCOR1;PDE3B
positive regulation of actin filament polymerization (GO:0030838)	3/49	0.3047663342198467	0.6612132122048174	0	0	1.5901924991702623	1.8894824915766346	FCHSD2;CCR7;NCKAP1L
positive regulation of reactive oxygen species metabolic process (GO:2000379)	3/49	0.3047663342198467	0.6612132122048174	0	0	1.5901924991702623	1.8894824915766346	ITGB2;F2RL1;TGFBR2
regulation of interferon-beta production (GO:0032648)	3/49	0.3047663342198467	0.6612132122048174	0	0	1.5901924991702623	1.8894824915766346	PTPRS;DHX58;FLOT1
response to glucose (GO:0009749)	3/49	0.3047663342198467	0.6612132122048174	0	0	1.5901924991702623	1.8894824915766346	GPLD1;IGF1R;PCK2
response to hydrogen peroxide (GO:0042542)	3/49	0.3047663342198467	0.6612132122048174	0	0	1.5901924991702623	1.8894824915766346	SETX;CAT;TNFAIP3
secondary alcohol metabolic process (GO:1902652)	3/49	0.3047663342198467	0.6612132122048174	0	0	1.5901924991702623	1.8894824915766346	SOAT1;CYP11A1;CLN6
cholesterol homeostasis (GO:0042632)	4/71	0.3072439570535347	0.6651960045121443	0	0	1.4559558893430935	1.7181927615610848	NPC1;SOAT1;NPC2;NR1D1
phosphatidylinositol-mediated signaling (GO:0048015)	4/71	0.3072439570535347	0.6651960045121443	0	0	1.4559558893430935	1.7181927615610848	GAB2;PIK3CG;PLCD1;IGF1R
regulation of endopeptidase activity (GO:0052548)	4/71	0.3072439570535347	0.6651960045121443	0	0	1.4559558893430935	1.7181927615610848	PSENEN;SERPINF1;TIMP1;VSIR
regulation of protein-containing complex assembly (GO:0043254)	6/116	0.30839231984053694	0.667217621700925	0	0	1.3306165099268548	1.5653140308365354	RB1;SH3GLB1;ATF7IP;ULK1;RHOC;VEGFA
interleukin-1-mediated signaling pathway (GO:0070498)	5/94	0.3130548014563117	0.6691587706788135	0	0	1.3702419169915157	1.5913674731967808	RPS6KA5;IL1R2;PELI1;SQSTM1;MAPK3
transcription initiation from RNA polymerase II promoter (GO:0006367)	7/140	0.31573895332403057	0.6691587706788135	0	0	1.2840220756494818	1.4802713726592533	NCOR1;MAML2;TBL1XR1;VDR;RARA;NR1D1;HDAC7
cell morphogenesis involved in differentiation (GO:0000904)	4/72	0.3162245155561439	0.6691587706788135	0	0	1.4344698388909705	1.6515091784792946	RB1;ITGB3;ITGB7;LAMC1
negative regulation of epithelial cell proliferation (GO:0050680)	4/72	0.3162245155561439	0.6691587706788135	0	0	1.4344698388909705	1.6515091784792946	CEACAM1;VDR;RUNX3;MTSS1
negative regulation of supramolecular fiber organization (GO:1902904)	4/72	0.3162245155561439	0.6691587706788135	0	0	1.4344698388909705	1.6515091784792946	MYADM;HIP1R;TUBB4A;SSH1
sterol homeostasis (GO:0055092)	4/72	0.3162245155561439	0.6691587706788135	0	0	1.4344698388909705	1.6515091784792946	NPC1;SOAT1;NPC2;NR1D1
glycolytic process (GO:0006096)	2/29	0.3181146198348717	0.6691587706788135	0	0	1.805637912372347	2.0680756849523774	ALDOC;PFKM
lipid catabolic process (GO:0016042)	2/29	0.3181146198348717	0.6691587706788135	0	0	1.805637912372347	2.0680756849523774	STS;ACADL
protein K11-linked ubiquitination (GO:0070979)	2/29	0.3181146198348717	0.6691587706788135	0	0	1.805637912372347	2.0680756849523774	UBE2H;UBE2B
regulation of actin polymerization or depolymerization (GO:0008064)	2/29	0.3181146198348717	0.6691587706788135	0	0	1.805637912372347	2.0680756849523774	FCHSD2;ARHGAP18
regulation of calcium ion transmembrane transporter activity (GO:1901019)	2/29	0.3181146198348717	0.6691587706788135	0	0	1.805637912372347	2.0680756849523774	CACNB3;AHNAK
regulation of gluconeogenesis (GO:0006111)	2/29	0.3181146198348717	0.6691587706788135	0	0	1.805637912372347	2.0680756849523774	SIK1;PDK2
regulation of T cell mediated cytotoxicity (GO:0001914)	2/29	0.3181146198348717	0.6691587706788135	0	0	1.805637912372347	2.0680756849523774	CEACAM1;KLRC1
response to zinc ion (GO:0010043)	2/29	0.3181146198348717	0.6691587706788135	0	0	1.805637912372347	2.0680756849523774	HAAO;CRIP1
positive regulation of cell differentiation (GO:0045597)	12/258	0.3210402122598236	0.6691587706788135	0	0	1.1906331418526541	1.3527841500539834	ACVRL1;CEACAM1;ZFP36;BMPR2;RRAS;GLIPR2;TGFB3;PPP1R13L;RPS6KA1;IL6ST;RUNX2;TGFBR2
adenylate cyclase-activating G protein-coupled receptor signaling pathway (GO:0007189)	6/118	0.3223256086951322	0.6691587706788135	0	0	1.3067186644772852	1.4794577735468684	GNA13;ADGRG1;GNG2;ADGRE5;S1PR1;S1PR4
regulation of protein binding (GO:0043393)	6/118	0.3223256086951322	0.6691587706788135	0	0	1.3067186644772852	1.4794577735468684	GOLGA2;HDAC4;FLOT1;HIP1R;ZFPM1;HIPK2
positive regulation of synaptic transmission (GO:0050806)	4/73	0.32522639187140395	0.6691587706788135	0	0	1.4136065725099234	1.5878106097478761	NLGN2;DLG4;FLOT1;SQSTM1
regulation of Rho protein signal transduction (GO:0035023)	4/73	0.32522639187140395	0.6691587706788135	0	0	1.4136065725099234	1.5878106097478761	ADGRG1;F2RL1;ARRB1;GPR18
cholesterol transport (GO:0030301)	3/51	0.3265767853765976	0.6691587706788135	0	0	1.5237754452926209	1.7052421383452814	NPC1;SOAT1;NPC2
regulation of protein modification process (GO:0031399)	3/51	0.3265767853765976	0.6691587706788135	0	0	1.5237754452926209	1.7052421383452814	PPP1R16B;SPRED2;STAT2
positive regulation of cysteine-type endopeptidase activity involved in apoptotic process (GO:0043280)	6/119	0.32932623276621614	0.6691587706788135	0	0	1.2950869697894416	1.4384614254812518	DAP;EIF2AK3;ATP2A3;HIP1R;FAS;LGALS9
adrenal gland development (GO:0030325)	1/10	0.3314098801546994	0.6691587706788135	0	0	2.707557811618725	2.9902251171640795	STRA6
arginine metabolic process (GO:0006525)	1/10	0.3314098801546994	0.6691587706788135	0	0	2.707557811618725	2.9902251171640795	NOS2
cellular response to acetylcholine (GO:1905145)	1/10	0.3314098801546994	0.6691587706788135	0	0	2.707557811618725	2.9902251171640795	ATP2B4
cellular response to acidic pH (GO:0071468)	1/10	0.3314098801546994	0.6691587706788135	0	0	2.707557811618725	2.9902251171640795	CHP1
cellular response to leucine (GO:0071233)	1/10	0.3314098801546994	0.6691587706788135	0	0	2.707557811618725	2.9902251171640795	SESN3
cellular response to leucine starvation (GO:1990253)	1/10	0.3314098801546994	0.6691587706788135	0	0	2.707557811618725	2.9902251171640795	SESN3
cellular response to oxidised low-density lipoprotein particle stimulus (GO:0140052)	1/10	0.3314098801546994	0.6691587706788135	0	0	2.707557811618725	2.9902251171640795	CD68
cellular response to prostaglandin stimulus (GO:0071379)	1/10	0.3314098801546994	0.6691587706788135	0	0	2.707557811618725	2.9902251171640795	GNG2
DNA damage response, signal transduction by p53 class mediator resulting in transcription of p21 class mediator (GO:0006978)	1/10	0.3314098801546994	0.6691587706788135	0	0	2.707557811618725	2.9902251171640795	HIPK2
DNA dealkylation (GO:0035510)	1/10	0.3314098801546994	0.6691587706788135	0	0	2.707557811618725	2.9902251171640795	ASCC1
DNA dealkylation involved in DNA repair (GO:0006307)	1/10	0.3314098801546994	0.6691587706788135	0	0	2.707557811618725	2.9902251171640795	ASCC1
endothelial tube morphogenesis (GO:0061154)	1/10	0.3314098801546994	0.6691587706788135	0	0	2.707557811618725	2.9902251171640795	ACVRL1
fatty acid beta-oxidation using acyl-CoA dehydrogenase (GO:0033539)	1/10	0.3314098801546994	0.6691587706788135	0	0	2.707557811618725	2.9902251171640795	ACADL
fructose 6-phosphate metabolic process (GO:0006002)	1/10	0.3314098801546994	0.6691587706788135	0	0	2.707557811618725	2.9902251171640795	PFKM
granulocyte migration (GO:0097530)	1/10	0.3314098801546994	0.6691587706788135	0	0	2.707557811618725	2.9902251171640795	ITGB2
histone H3-K36 demethylation (GO:0070544)	1/10	0.3314098801546994	0.6691587706788135	0	0	2.707557811618725	2.9902251171640795	KDM7A
histone H4 deacetylation (GO:0070933)	1/10	0.3314098801546994	0.6691587706788135	0	0	2.707557811618725	2.9902251171640795	HDAC4
immunoglobulin mediated immune response (GO:0016064)	1/10	0.3314098801546994	0.6691587706788135	0	0	2.707557811618725	2.9902251171640795	CD27
indolalkylamine catabolic process (GO:0046218)	1/10	0.3314098801546994	0.6691587706788135	0	0	2.707557811618725	2.9902251171640795	HAAO
L-glutamate transmembrane transport (GO:0015813)	1/10	0.3314098801546994	0.6691587706788135	0	0	2.707557811618725	2.9902251171640795	SLC25A12
lactation (GO:0007595)	1/10	0.3314098801546994	0.6691587706788135	0	0	2.707557811618725	2.9902251171640795	VEGFA
leptin-mediated signaling pathway (GO:0033210)	1/10	0.3314098801546994	0.6691587706788135	0	0	2.707557811618725	2.9902251171640795	STAT3
lipid droplet formation (GO:0140042)	1/10	0.3314098801546994	0.6691587706788135	0	0	2.707557811618725	2.9902251171640795	ZFYVE1
lipid phosphorylation (GO:0046834)	1/10	0.3314098801546994	0.6691587706788135	0	0	2.707557811618725	2.9902251171640795	DGKA
lipoprotein transport (GO:0042953)	1/10	0.3314098801546994	0.6691587706788135	0	0	2.707557811618725	2.9902251171640795	UNC119B
muscle cell migration (GO:0014812)	1/10	0.3314098801546994	0.6691587706788135	0	0	2.707557811618725	2.9902251171640795	ITGB3
myelin maintenance (GO:0043217)	1/10	0.3314098801546994	0.6691587706788135	0	0	2.707557811618725	2.9902251171640795	CXCR4
negative regulation of cell adhesion mediated by integrin (GO:0033629)	1/10	0.3314098801546994	0.6691587706788135	0	0	2.707557811618725	2.9902251171640795	PDE3B
negative regulation of cell-cell adhesion mediated by cadherin (GO:2000048)	1/10	0.3314098801546994	0.6691587706788135	0	0	2.707557811618725	2.9902251171640795	VEGFA
negative regulation of cellular protein catabolic process (GO:1903363)	1/10	0.3314098801546994	0.6691587706788135	0	0	2.707557811618725	2.9902251171640795	ANXA2
negative regulation of extracellular matrix organization (GO:1903054)	1/10	0.3314098801546994	0.6691587706788135	0	0	2.707557811618725	2.9902251171640795	DPP4
negative regulation of heterotypic cell-cell adhesion (GO:0034115)	1/10	0.3314098801546994	0.6691587706788135	0	0	2.707557811618725	2.9902251171640795	MYADM
negative regulation of humoral immune response mediated by circulating immunoglobulin (GO:0002924)	1/10	0.3314098801546994	0.6691587706788135	0	0	2.707557811618725	2.9902251171640795	FOXJ1
negative regulation of interferon-beta production (GO:0032688)	1/10	0.3314098801546994	0.6691587706788135	0	0	2.707557811618725	2.9902251171640795	PTPRS
negative regulation of lymphocyte apoptotic process (GO:0070229)	1/10	0.3314098801546994	0.6691587706788135	0	0	2.707557811618725	2.9902251171640795	BCL6
negative regulation of protein autophosphorylation (GO:0031953)	1/10	0.3314098801546994	0.6691587706788135	0	0	2.707557811618725	2.9902251171640795	CHP1
negative regulation of receptor binding (GO:1900121)	1/10	0.3314098801546994	0.6691587706788135	0	0	2.707557811618725	2.9902251171640795	ATP2A3
negative regulation of sodium ion transmembrane transport (GO:1902306)	1/10	0.3314098801546994	0.6691587706788135	0	0	2.707557811618725	2.9902251171640795	NEDD4
negative regulation of sodium ion transmembrane transporter activity (GO:2000650)	1/10	0.3314098801546994	0.6691587706788135	0	0	2.707557811618725	2.9902251171640795	NEDD4
negative regulation of transmembrane transport (GO:0034763)	1/10	0.3314098801546994	0.6691587706788135	0	0	2.707557811618725	2.9902251171640795	INPP5K
neuron projection regeneration (GO:0031102)	1/10	0.3314098801546994	0.6691587706788135	0	0	2.707557811618725	2.9902251171640795	MAPK8IP3
nucleic acid transport (GO:0050657)	1/10	0.3314098801546994	0.6691587706788135	0	0	2.707557811618725	2.9902251171640795	SIDT2
phosphatidylcholine catabolic process (GO:0034638)	1/10	0.3314098801546994	0.6691587706788135	0	0	2.707557811618725	2.9902251171640795	ENPP2
positive regulation by symbiont of entry into host (GO:0075294)	1/10	0.3314098801546994	0.6691587706788135	0	0	2.707557811618725	2.9902251171640795	LGALS9
positive regulation of behavior (GO:0048520)	1/10	0.3314098801546994	0.6691587706788135	0	0	2.707557811618725	2.9902251171640795	STRA6
positive regulation of cell activation (GO:0050867)	1/10	0.3314098801546994	0.6691587706788135	0	0	2.707557811618725	2.9902251171640795	RPS6KA1
positive regulation of coagulation (GO:0050820)	1/10	0.3314098801546994	0.6691587706788135	0	0	2.707557811618725	2.9902251171640795	HPSE
positive regulation of hemostasis (GO:1900048)	1/10	0.3314098801546994	0.6691587706788135	0	0	2.707557811618725	2.9902251171640795	HPSE
positive regulation of lipase activity (GO:0060193)	1/10	0.3314098801546994	0.6691587706788135	0	0	2.707557811618725	2.9902251171640795	RHOC
positive regulation of mesenchymal cell proliferation (GO:0002053)	1/10	0.3314098801546994	0.6691587706788135	0	0	2.707557811618725	2.9902251171640795	TGFBR2
positive regulation of myoblast fusion (GO:1901741)	1/10	0.3314098801546994	0.6691587706788135	0	0	2.707557811618725	2.9902251171640795	FLOT1
positive regulation of receptor recycling (GO:0001921)	1/10	0.3314098801546994	0.6691587706788135	0	0	2.707557811618725	2.9902251171640795	ANXA2
positive regulation of RIG-I signaling pathway (GO:1900246)	1/10	0.3314098801546994	0.6691587706788135	0	0	2.707557811618725	2.9902251171640795	DHX58
positive regulation of skeletal muscle tissue development (GO:0048643)	1/10	0.3314098801546994	0.6691587706788135	0	0	2.707557811618725	2.9902251171640795	FLOT1
positive regulation of T cell apoptotic process (GO:0070234)	1/10	0.3314098801546994	0.6691587706788135	0	0	2.707557811618725	2.9902251171640795	LGALS9
positive regulation of vascular endothelial growth factor receptor signaling pathway (GO:0030949)	1/10	0.3314098801546994	0.6691587706788135	0	0	2.707557811618725	2.9902251171640795	ITGB3
positive regulation of viral entry into host cell (GO:0046598)	1/10	0.3314098801546994	0.6691587706788135	0	0	2.707557811618725	2.9902251171640795	LGALS9
presynaptic membrane assembly (GO:0097105)	1/10	0.3314098801546994	0.6691587706788135	0	0	2.707557811618725	2.9902251171640795	NLGN2
production of siRNA involved in RNA interference (GO:0030422)	1/10	0.3314098801546994	0.6691587706788135	0	0	2.707557811618725	2.9902251171640795	AGO2
protein deneddylation (GO:0000338)	1/10	0.3314098801546994	0.6691587706788135	0	0	2.707557811618725	2.9902251171640795	COPS2
protein poly-ADP-ribosylation (GO:0070212)	1/10	0.3314098801546994	0.6691587706788135	0	0	2.707557811618725	2.9902251171640795	ZC3HAV1
protein prenylation (GO:0018342)	1/10	0.3314098801546994	0.6691587706788135	0	0	2.707557811618725	2.9902251171640795	CHM
regulation of axon guidance (GO:1902667)	1/10	0.3314098801546994	0.6691587706788135	0	0	2.707557811618725	2.9902251171640795	VEGFA
regulation of bile acid biosynthetic process (GO:0070857)	1/10	0.3314098801546994	0.6691587706788135	0	0	2.707557811618725	2.9902251171640795	NR1D1
regulation of carbohydrate biosynthetic process (GO:0043255)	1/10	0.3314098801546994	0.6691587706788135	0	0	2.707557811618725	2.9902251171640795	PDK2
regulation of cell-cell adhesion involved in gastrulation (GO:0070587)	1/10	0.3314098801546994	0.6691587706788135	0	0	2.707557811618725	2.9902251171640795	MYADM
regulation of cell-cell adhesion mediated by integrin (GO:0033632)	1/10	0.3314098801546994	0.6691587706788135	0	0	2.707557811618725	2.9902251171640795	DPP4
regulation of epithelial cell apoptotic process (GO:1904035)	1/10	0.3314098801546994	0.6691587706788135	0	0	2.707557811618725	2.9902251171640795	ZFP36
regulation of high voltage-gated calcium channel activity (GO:1901841)	1/10	0.3314098801546994	0.6691587706788135	0	0	2.707557811618725	2.9902251171640795	CACNB3
regulation of low-density lipoprotein particle clearance (GO:0010988)	1/10	0.3314098801546994	0.6691587706788135	0	0	2.707557811618725	2.9902251171640795	ANXA2
regulation of receptor binding (GO:1900120)	1/10	0.3314098801546994	0.6691587706788135	0	0	2.707557811618725	2.9902251171640795	ATP2A3
regulation of RNA polymerase II transcription preinitiation complex assembly (GO:0045898)	1/10	0.3314098801546994	0.6691587706788135	0	0	2.707557811618725	2.9902251171640795	ATF7IP
regulation of store-operated calcium entry (GO:2001256)	1/10	0.3314098801546994	0.6691587706788135	0	0	2.707557811618725	2.9902251171640795	SARAF
regulation of tau-protein kinase activity (GO:1902947)	1/10	0.3314098801546994	0.6691587706788135	0	0	2.707557811618725	2.9902251171640795	RB1
regulation of urine volume (GO:0035809)	1/10	0.3314098801546994	0.6691587706788135	0	0	2.707557811618725	2.9902251171640795	INPP5K
response to laminar fluid shear stress (GO:0034616)	1/10	0.3314098801546994	0.6691587706788135	0	0	2.707557811618725	2.9902251171640795	KLF2
response to leucine (GO:0043201)	1/10	0.3314098801546994	0.6691587706788135	0	0	2.707557811618725	2.9902251171640795	SESN3
retinoic acid receptor signaling pathway (GO:0048384)	1/10	0.3314098801546994	0.6691587706788135	0	0	2.707557811618725	2.9902251171640795	RARA
telomeric loop disassembly (GO:0090657)	1/10	0.3314098801546994	0.6691587706788135	0	0	2.707557811618725	2.9902251171640795	WRN
transmembrane receptor protein tyrosine kinase signaling pathway (GO:0007169)	18/404	0.3317652629624229	0.6691587706788135	0	0	1.13858591560654	1.2562332649831947	CYFIP2;PSENEN;NCF1;ITGB3;STAT3;EIF2AK3;MTSS1;VEGFA;IGF1R;SETX;SPRED2;DDIT4;NCKAP1L;AP3S1;ATP6V0D2;GPLD1;PDK2;MAPK3
alpha-amino acid catabolic process (GO:1901606)	2/30	0.3327499065517676	0.6691587706788135	0	0	1.7410600834997276	1.9158000162538202	HAAO;FAH
cell projection organization (GO:0030030)	2/30	0.3327499065517676	0.6691587706788135	0	0	1.7410600834997276	1.9158000162538202	RAC2;NCKAP1L
fatty-acyl-CoA biosynthetic process (GO:0046949)	2/30	0.3327499065517676	0.6691587706788135	0	0	1.7410600834997276	1.9158000162538202	SLC25A1;ELOVL5
multivesicular body assembly (GO:0036258)	2/30	0.3327499065517676	0.6691587706788135	0	0	1.7410600834997276	1.9158000162538202	VPS37B;VPS28
negative regulation of interleukin-1 production (GO:0032692)	2/30	0.3327499065517676	0.6691587706788135	0	0	1.7410600834997276	1.9158000162538202	CEACAM1;TNFAIP3
regulation of natural killer cell mediated cytotoxicity (GO:0042269)	2/30	0.3327499065517676	0.6691587706788135	0	0	1.7410600834997276	1.9158000162538202	KLRC1;LGALS9
respiratory tube development (GO:0030323)	2/30	0.3327499065517676	0.6691587706788135	0	0	1.7410600834997276	1.9158000162538202	STRA6;VEGFA
mitotic nuclear division (GO:0140014)	4/74	0.3342442470868214	0.671295454904992	0	0	1.393339399454049	1.5269373436421034	GOLGA2;KIF18B;STAG2;KIF2A
regulation of peptide hormone secretion (GO:0090276)	4/74	0.3342442470868214	0.671295454904992	0	0	1.393339399454049	1.5269373436421034	DPP4;NOS2;ITPR3;HADH
cellular component assembly (GO:0022607)	12/261	0.3351228634461381	0.6726255535532882	0	0	1.1761020917647425	1.2857830886644959	AFG3L2;NLGN2;DLG4;RAC2;PKP2;FAS;FOXJ1;NCKAP1L;CD3G;LAMC1;CORO1B;TAPBP
cellular response to lipopolysaccharide (GO:0071222)	6/120	0.3363460941525101	0.673771543930006	0	0	1.283659339920683	1.3986939672251713	ZFP36;PDCD4;TNFAIP3;PTPN22;NR1D1;CD68
fatty acid beta-oxidation (GO:0006635)	3/52	0.3374833283860267	0.673771543930006	0	0	1.4926000934725034	1.621320682592306	ACADL;ECI2;HADH
positive regulation of protein localization to cell periphery (GO:1904377)	3/52	0.3374833283860267	0.673771543930006	0	0	1.4926000934725034	1.621320682592306	STAC2;ATP2B4;SQSTM1
positive regulation of protein localization to plasma membrane (GO:1903078)	3/52	0.3374833283860267	0.673771543930006	0	0	1.4926000934725034	1.621320682592306	STAC2;ATP2B4;SQSTM1
protein homotetramerization (GO:0051289)	3/52	0.3374833283860267	0.673771543930006	0	0	1.4926000934725034	1.621320682592306	GOLGA2;SAMHD1;APPL2
sprouting angiogenesis (GO:0002040)	3/52	0.3374833283860267	0.673771543930006	0	0	1.4926000934725034	1.621320682592306	ACVRL1;GPLD1;VEGFA
positive regulation of protein modification process (GO:0031401)	10/214	0.3376337812948652	0.673771543930006	0	0	1.1960406755770343	1.2986531412696194	GOLGA2;PPP1R16B;SEMA4D;ITGB3;FLOT1;FAS;CHP1;ARRB1;VEGFA;MAPK3
positive regulation of cellular process (GO:0048522)	27/625	0.34076455835637043	0.673771543930006	0	0	1.102869143865378	1.1873086488731668	HDAC4;GRN;CDKN1B;CST7;ETS1;IGF1R;TGM1;DPP4;ZFP36;ADGRG1;PPP1R13L;RPS6KA1;FLOT1;CCR7;TIMP1;CAPN1;IL12RB2;TGM2;TGFB3;TNFRSF18;GAB2;CDC25B;VEGFA;TGFBR2;RARA;IL6ST;IL7R
DNA-templated transcription, initiation (GO:0006352)	8/168	0.3445840526246882	0.673771543930006	0	0	1.2196542893725992	1.2994406992866523	NCOR1;MAML2;TBL1XR1;VDR;RARA;NR1D1;HDAC7;MAPK3
aminoglycan catabolic process (GO:0006026)	2/31	0.34729320629848043	0.673771543930006	0	0	1.6809358979976339	1.777734072423693	CHIT1;HPSE
cellular response to cAMP (GO:0071320)	2/31	0.34729320629848043	0.673771543930006	0	0	1.6809358979976339	1.777734072423693	INPP5K;AHR
multivesicular body organization (GO:0036257)	2/31	0.34729320629848043	0.673771543930006	0	0	1.6809358979976339	1.777734072423693	VPS37B;VPS28
negative regulation of response to biotic stimulus (GO:0002832)	2/31	0.34729320629848043	0.673771543930006	0	0	1.6809358979976339	1.777734072423693	DHX58;TNFAIP3
phosphatidylethanolamine metabolic process (GO:0046337)	2/31	0.34729320629848043	0.673771543930006	0	0	1.6809358979976339	1.777734072423693	ABHD4;LPIN1
positive regulation of leukocyte cell-cell adhesion (GO:1903039)	2/31	0.34729320629848043	0.673771543930006	0	0	1.6809358979976339	1.777734072423693	ITGB2;ETS1
positive regulation of locomotion (GO:0040017)	2/31	0.34729320629848043	0.673771543930006	0	0	1.6809358979976339	1.777734072423693	F2RL1;CCR7
positive regulation of mononuclear cell migration (GO:0071677)	2/31	0.34729320629848043	0.673771543930006	0	0	1.6809358979976339	1.777734072423693	CCR7;LGALS9
positive regulation of ubiquitin-protein transferase activity (GO:0051443)	2/31	0.34729320629848043	0.673771543930006	0	0	1.6809358979976339	1.777734072423693	GOLGA2;CDC14B
regulation of cellular component size (GO:0032535)	2/31	0.34729320629848043	0.673771543930006	0	0	1.6809358979976339	1.777734072423693	HP1BP3;NEB
steroid hormone biosynthetic process (GO:0120178)	2/31	0.34729320629848043	0.673771543930006	0	0	1.6809358979976339	1.777734072423693	CYP11A1;HSD17B7
cardiac muscle tissue development (GO:0048738)	3/53	0.34837919897168573	0.673771543930006	0	0	1.462671755725191	1.542334330271119	BMPR2;SIK1;ZFPM1
heart morphogenesis (GO:0003007)	3/53	0.34837919897168573	0.673771543930006	0	0	1.462671755725191	1.542334330271119	ACVRL1;ZFPM1;VEGFA
IRE1-mediated unfolded protein response (GO:0036498)	3/53	0.34837919897168573	0.673771543930006	0	0	1.462671755725191	1.542334330271119	CTDSP2;PARP16;TPP1
positive regulation of chemokine production (GO:0032722)	3/53	0.34837919897168573	0.673771543930006	0	0	1.462671755725191	1.542334330271119	F2RL1;LGALS9;IL17RA
positive regulation of macroautophagy (GO:0016239)	3/53	0.34837919897168573	0.673771543930006	0	0	1.462671755725191	1.542334330271119	SH3GLB1;BNIP3L;SESN3
positive regulation of NIK/NF-kappaB signaling (GO:1901224)	3/53	0.34837919897168573	0.673771543930006	0	0	1.462671755725191	1.542334330271119	PDCD4;CD27;LGALS9
positive regulation of phagocytosis (GO:0050766)	3/53	0.34837919897168573	0.673771543930006	0	0	1.462671755725191	1.542334330271119	F2RL1;NCKAP1L;APPL2
axonogenesis (GO:0007409)	11/240	0.3489347863007674	0.673771543930006	0	0	1.1719783118734635	1.2339410782662457	AFG3L2;KLF7;RPS6KA5;SEMA4D;CXCR4;ULK1;SEMA4F;PLCG1;EMB;GAB2;MAPK3
phospholipid metabolic process (GO:0006644)	4/76	0.35230714104197475	0.673771543930006	0	0	1.3544939844302901	1.413078455390944	ENPP2;PLPP2;PLCD1;FDFT1
regulation of BMP signaling pathway (GO:0030510)	4/76	0.35230714104197475	0.673771543930006	0	0	1.3544939844302901	1.413078455390944	ACVRL1;TWSG1;BMPR2;HIPK2
regulation of epithelial to mesenchymal transition (GO:0010717)	4/76	0.35230714104197475	0.673771543930006	0	0	1.3544939844302901	1.413078455390944	SPRED2;GLIPR2;TGFB3;TGFBR2
regulation of RNA splicing (GO:0043484)	4/76	0.35230714104197475	0.673771543930006	0	0	1.3544939844302901	1.413078455390944	CLK1;SETX;AHNAK;CLK3
RNA transport (GO:0050658)	4/76	0.35230714104197475	0.673771543930006	0	0	1.3544939844302901	1.413078455390944	ZFP36;FLOT1;TGFBR2;SIDT2
regulation of cell growth (GO:0001558)	10/217	0.3533838186198219	0.673771543930006	0	0	1.1785207096922228	1.2258978407508379	RB1;ACVRL1;CDKN2D;CEACAM1;CDKN1B;NDRG3;BMPR2;BCL6;RPS6KA1;SIPA1
aminoglycan metabolic process (GO:0006022)	1/11	0.3577989125212094	0.673771543930006	0	0	2.436675126903553	2.5043760674550737	CLN6
B cell mediated immunity (GO:0019724)	1/11	0.3577989125212094	0.673771543930006	0	0	2.436675126903553	2.5043760674550737	CD27
camera-type eye morphogenesis (GO:0048593)	1/11	0.3577989125212094	0.673771543930006	0	0	2.436675126903553	2.5043760674550737	VEGFA
carnitine shuttle (GO:0006853)	1/11	0.3577989125212094	0.673771543930006	0	0	2.436675126903553	2.5043760674550737	CPT1A
cell proliferation in forebrain (GO:0021846)	1/11	0.3577989125212094	0.673771543930006	0	0	2.436675126903553	2.5043760674550737	AKNA
cellular response to increased oxygen levels (GO:0036295)	1/11	0.3577989125212094	0.673771543930006	0	0	2.436675126903553	2.5043760674550737	FAS
cellular response to UV-A (GO:0071492)	1/11	0.3577989125212094	0.673771543930006	0	0	2.436675126903553	2.5043760674550737	TIMP1
chromatin-mediated maintenance of transcription (GO:0048096)	1/11	0.3577989125212094	0.673771543930006	0	0	2.436675126903553	2.5043760674550737	PADI2
complement receptor mediated signaling pathway (GO:0002430)	1/11	0.3577989125212094	0.673771543930006	0	0	2.436675126903553	2.5043760674550737	GPLD1
desensitization of G protein-coupled receptor signaling pathway (GO:0002029)	1/11	0.3577989125212094	0.673771543930006	0	0	2.436675126903553	2.5043760674550737	ARRB1
DNA damage response, signal transduction resulting in transcription (GO:0042772)	1/11	0.3577989125212094	0.673771543930006	0	0	2.436675126903553	2.5043760674550737	HIPK2
erythrocyte development (GO:0048821)	1/11	0.3577989125212094	0.673771543930006	0	0	2.436675126903553	2.5043760674550737	NCKAP1L
formation of extrachromosomal circular DNA (GO:0001325)	1/11	0.3577989125212094	0.673771543930006	0	0	2.436675126903553	2.5043760674550737	WRN
glucocorticoid biosynthetic process (GO:0006704)	1/11	0.3577989125212094	0.673771543930006	0	0	2.436675126903553	2.5043760674550737	CYP11A1
glucocorticoid metabolic process (GO:0008211)	1/11	0.3577989125212094	0.673771543930006	0	0	2.436675126903553	2.5043760674550737	CYP11A1
glutamine family amino acid biosynthetic process (GO:0009084)	1/11	0.3577989125212094	0.673771543930006	0	0	2.436675126903553	2.5043760674550737	GLUD1
glycerolipid metabolic process (GO:0046486)	1/11	0.3577989125212094	0.673771543930006	0	0	2.436675126903553	2.5043760674550737	DGKA
Golgi inheritance (GO:0048313)	1/11	0.3577989125212094	0.673771543930006	0	0	2.436675126903553	2.5043760674550737	GOLGA2
induction of positive chemotaxis (GO:0050930)	1/11	0.3577989125212094	0.673771543930006	0	0	2.436675126903553	2.5043760674550737	VEGFA
inositol phosphate biosynthetic process (GO:0032958)	1/11	0.3577989125212094	0.673771543930006	0	0	2.436675126903553	2.5043760674550737	ITPKB
lipoprotein localization (GO:0044872)	1/11	0.3577989125212094	0.673771543930006	0	0	2.436675126903553	2.5043760674550737	UNC119B
mitochondrial protein processing (GO:0034982)	1/11	0.3577989125212094	0.673771543930006	0	0	2.436675126903553	2.5043760674550737	AFG3L2
monocyte differentiation (GO:0030224)	1/11	0.3577989125212094	0.673771543930006	0	0	2.436675126903553	2.5043760674550737	VEGFA
negative regulation of activated T cell proliferation (GO:0046007)	1/11	0.3577989125212094	0.673771543930006	0	0	2.436675126903553	2.5043760674550737	LGALS9
negative regulation of bone remodeling (GO:0046851)	1/11	0.3577989125212094	0.673771543930006	0	0	2.436675126903553	2.5043760674550737	TNFAIP3
negative regulation of homotypic cell-cell adhesion (GO:0034111)	1/11	0.3577989125212094	0.673771543930006	0	0	2.436675126903553	2.5043760674550737	CEACAM1
negative regulation of lymphocyte migration (GO:2000402)	1/11	0.3577989125212094	0.673771543930006	0	0	2.436675126903553	2.5043760674550737	PADI2
negative regulation of programmed necrotic cell death (GO:0062099)	1/11	0.3577989125212094	0.673771543930006	0	0	2.436675126903553	2.5043760674550737	PELI1
negative regulation of receptor signaling pathway via STAT (GO:1904893)	1/11	0.3577989125212094	0.673771543930006	0	0	2.436675126903553	2.5043760674550737	BCL3
negative regulation of sprouting angiogenesis (GO:1903671)	1/11	0.3577989125212094	0.673771543930006	0	0	2.436675126903553	2.5043760674550737	KLF2
negative regulation of steroid biosynthetic process (GO:0010894)	1/11	0.3577989125212094	0.673771543930006	0	0	2.436675126903553	2.5043760674550737	DKKL1
negative regulation of T-helper cell differentiation (GO:0045623)	1/11	0.3577989125212094	0.673771543930006	0	0	2.436675126903553	2.5043760674550737	JAK3
organophosphate catabolic process (GO:0046434)	1/11	0.3577989125212094	0.673771543930006	0	0	2.436675126903553	2.5043760674550737	ENPP2
peptidyl-proline hydroxylation (GO:0019511)	1/11	0.3577989125212094	0.673771543930006	0	0	2.436675126903553	2.5043760674550737	P4HA1
PERK-mediated unfolded protein response (GO:0036499)	1/11	0.3577989125212094	0.673771543930006	0	0	2.436675126903553	2.5043760674550737	EIF2AK3
positive regulation of actin nucleation (GO:0051127)	1/11	0.3577989125212094	0.673771543930006	0	0	2.436675126903553	2.5043760674550737	FCHSD2
positive regulation of cellular respiration (GO:1901857)	1/11	0.3577989125212094	0.673771543930006	0	0	2.436675126903553	2.5043760674550737	IFNAR1
positive regulation of chondrocyte differentiation (GO:0032332)	1/11	0.3577989125212094	0.673771543930006	0	0	2.436675126903553	2.5043760674550737	ACVRL1
positive regulation of DNA methylation-dependent heterochromatin assembly (GO:0090309)	1/11	0.3577989125212094	0.673771543930006	0	0	2.436675126903553	2.5043760674550737	ATF7IP
positive regulation of epidermal growth factor-activated receptor activity (GO:0045741)	1/11	0.3577989125212094	0.673771543930006	0	0	2.436675126903553	2.5043760674550737	NCF1
positive regulation of integrin activation (GO:0033625)	1/11	0.3577989125212094	0.673771543930006	0	0	2.436675126903553	2.5043760674550737	CDH17
positive regulation of keratinocyte proliferation (GO:0010838)	1/11	0.3577989125212094	0.673771543930006	0	0	2.436675126903553	2.5043760674550737	TGM1
positive regulation of leukocyte apoptotic process (GO:2000108)	1/11	0.3577989125212094	0.673771543930006	0	0	2.436675126903553	2.5043760674550737	LGALS9
positive regulation of myelination (GO:0031643)	1/11	0.3577989125212094	0.673771543930006	0	0	2.436675126903553	2.5043760674550737	CST7
positive regulation of neuroblast proliferation (GO:0002052)	1/11	0.3577989125212094	0.673771543930006	0	0	2.436675126903553	2.5043760674550737	VEGFA
positive regulation of transforming growth factor beta production (GO:0071636)	1/11	0.3577989125212094	0.673771543930006	0	0	2.436675126903553	2.5043760674550737	LGALS9
positive regulation of triglyceride biosynthetic process (GO:0010867)	1/11	0.3577989125212094	0.673771543930006	0	0	2.436675126903553	2.5043760674550737	GPLD1
positive regulation of viral release from host cell (GO:1902188)	1/11	0.3577989125212094	0.673771543930006	0	0	2.436675126903553	2.5043760674550737	VPS37B
postsynapse assembly (GO:0099068)	1/11	0.3577989125212094	0.673771543930006	0	0	2.436675126903553	2.5043760674550737	NLGN2
presynaptic membrane organization (GO:0097090)	1/11	0.3577989125212094	0.673771543930006	0	0	2.436675126903553	2.5043760674550737	NLGN2
regulation of coagulation (GO:0050818)	1/11	0.3577989125212094	0.673771543930006	0	0	2.436675126903553	2.5043760674550737	F2RL1
regulation of cytoplasmic transport (GO:1903649)	1/11	0.3577989125212094	0.673771543930006	0	0	2.436675126903553	2.5043760674550737	MAPK3
regulation of gene expression by genetic imprinting (GO:0006349)	1/11	0.3577989125212094	0.673771543930006	0	0	2.436675126903553	2.5043760674550737	PCGF5
regulation of long-term neuronal synaptic plasticity (GO:0048169)	1/11	0.3577989125212094	0.673771543930006	0	0	2.436675126903553	2.5043760674550737	DLG4
regulation of lymphocyte migration (GO:2000401)	1/11	0.3577989125212094	0.673771543930006	0	0	2.436675126903553	2.5043760674550737	STK10
regulation of mesenchymal cell proliferation (GO:0010464)	1/11	0.3577989125212094	0.673771543930006	0	0	2.436675126903553	2.5043760674550737	TGFBR2
regulation of microtubule-based movement (GO:0060632)	1/11	0.3577989125212094	0.673771543930006	0	0	2.436675126903553	2.5043760674550737	IGBP1
regulation of monocyte chemotactic protein-1 production (GO:0071637)	1/11	0.3577989125212094	0.673771543930006	0	0	2.436675126903553	2.5043760674550737	LGALS9
regulation of pH (GO:0006885)	1/11	0.3577989125212094	0.673771543930006	0	0	2.436675126903553	2.5043760674550737	PDK2
regulation of T cell apoptotic process (GO:0070232)	1/11	0.3577989125212094	0.673771543930006	0	0	2.436675126903553	2.5043760674550737	JAK3
response to sterol (GO:0036314)	1/11	0.3577989125212094	0.673771543930006	0	0	2.436675126903553	2.5043760674550737	TGFBR2
somite development (GO:0061053)	1/11	0.3577989125212094	0.673771543930006	0	0	2.436675126903553	2.5043760674550737	PTCH1
sphingomyelin metabolic process (GO:0006684)	1/11	0.3577989125212094	0.673771543930006	0	0	2.436675126903553	2.5043760674550737	SMPDL3A
T cell chemotaxis (GO:0010818)	1/11	0.3577989125212094	0.673771543930006	0	0	2.436675126903553	2.5043760674550737	PIK3CG
t-circle formation (GO:0090656)	1/11	0.3577989125212094	0.673771543930006	0	0	2.436675126903553	2.5043760674550737	WRN
telomere maintenance via telomere trimming (GO:0090737)	1/11	0.3577989125212094	0.673771543930006	0	0	2.436675126903553	2.5043760674550737	WRN
tryptophan catabolic process (GO:0006569)	1/11	0.3577989125212094	0.673771543930006	0	0	2.436675126903553	2.5043760674550737	HAAO
tryptophan metabolic process (GO:0006568)	1/11	0.3577989125212094	0.673771543930006	0	0	2.436675126903553	2.5043760674550737	HAAO
negative regulation of viral genome replication (GO:0045071)	3/54	0.35925617610255217	0.6744610544458969	0	0	1.4339170782816943	1.4679289640604685	IFITM2;INPP5K;ZC3HAV1
regulation of megakaryocyte differentiation (GO:0045652)	3/54	0.35925617610255217	0.6744610544458969	0	0	1.4339170782816943	1.4679289640604685	KMT2E;ZFPM1;TNRC6B
cell-matrix adhesion (GO:0007160)	5/100	0.3601254401112152	0.6744610544458969	0	0	1.283297529538131	1.3106354416030417	ITGB3;ITGB2;ITGA7;ITGB7;HPSE
positive regulation of tumor necrosis factor production (GO:0032760)	4/77	0.36134211582787273	0.6744610544458969	0	0	1.335869470377803	1.3598217170507338	IFNGR1;FRMD8;STAT3;LGALS9
activation of phospholipase C activity (GO:0007202)	2/32	0.3617290099656559	0.6744610544458969	0	0	1.6248199915290131	1.6522143570591539	PLCG1;S1PR4
cellular response to glucose stimulus (GO:0071333)	2/32	0.3617290099656559	0.6744610544458969	0	0	1.6248199915290131	1.6522143570591539	IGF1R;PCK2
endodermal cell differentiation (GO:0035987)	2/32	0.3617290099656559	0.6744610544458969	0	0	1.6248199915290131	1.6522143570591539	ITGB2;ITGA7
liver development (GO:0001889)	2/32	0.3617290099656559	0.6744610544458969	0	0	1.6248199915290131	1.6522143570591539	ARID5B;PCK2
negative regulation of intracellular steroid hormone receptor signaling pathway (GO:0033144)	2/32	0.3617290099656559	0.6744610544458969	0	0	1.6248199915290131	1.6522143570591539	PER1;NCOR1
protein K63-linked deubiquitination (GO:0070536)	2/32	0.3617290099656559	0.6744610544458969	0	0	1.6248199915290131	1.6522143570591539	USP8;TNFAIP3
regulation of cell migration involved in sprouting angiogenesis (GO:0090049)	2/32	0.3617290099656559	0.6744610544458969	0	0	1.6248199915290131	1.6522143570591539	HDAC7;VEGFA
regulation of chemotaxis (GO:0050920)	2/32	0.3617290099656559	0.6744610544458969	0	0	1.6248199915290131	1.6522143570591539	CXCR4;F2RL1
regulation of dendrite morphogenesis (GO:0048814)	2/32	0.3617290099656559	0.6744610544458969	0	0	1.6248199915290131	1.6522143570591539	SEMA4D;NEDD4
regulation of NMDA receptor activity (GO:2000310)	2/32	0.3617290099656559	0.6744610544458969	0	0	1.6248199915290131	1.6522143570591539	DLG4;CAPN1
RNA biosynthetic process (GO:0032774)	2/32	0.3617290099656559	0.6744610544458969	0	0	1.6248199915290131	1.6522143570591539	SETX;HELB
superoxide metabolic process (GO:0006801)	2/32	0.3617290099656559	0.6744610544458969	0	0	1.6248199915290131	1.6522143570591539	NCF1;NOS2
negative regulation of apoptotic process (GO:0043066)	21/485	0.3618530198828421	0.6744610544458969	0	0	1.1047700026939655	1.1230176788808042	RB1;CDKN2D;IGBP1;BNIP3L;GRN;AREL1;SEMA4D;TGFB3;VEGFA;IGF1R;SETX;BCL3;RPS6KA1;CAT;CD27;CD38;FAS;NCKAP1L;IL6ST;SQSTM1;MAPK3
positive regulation of I-kappaB kinase/NF-kappaB signaling (GO:0043123)	8/171	0.36251137490358376	0.6752833220942133	0	0	1.197018137828645	1.2146136175283322	ECM1;SLC44A2;PELI1;F2RL1;CCR7;LGALS9;RHOC;CARD11
cellular response to chemical stress (GO:0062197)	5/101	0.36800760027255347	0.6830309786690535	0	0	1.2698634141156462	1.269421105592281	SETX;NCF1;CAT;FAS;SLC25A24
pyruvate metabolic process (GO:0006090)	3/55	0.37010639060131073	0.6830309786690535	0	0	1.40626834997064	1.3977812005672663	ALDOC;PFKM;PCK2
regulation of cardiac conduction (GO:1903779)	3/55	0.37010639060131073	0.6830309786690535	0	0	1.40626834997064	1.3977812005672663	ATP2A3;ATP2B4;ITPR3
antigen processing and presentation of exogenous peptide antigen via MHC class I (GO:0042590)	4/78	0.3703729479750825	0.6830309786690535	0	0	1.3177483215699777	1.3088466859000536	NCF1;TAP1;LNPEP;TAPBP
protein modification process (GO:0036211)	4/78	0.3703729479750825	0.6830309786690535	0	0	1.3177483215699777	1.3088466859000536	TGM1;PARP4;ST8SIA4;ST3GAL1
cellular response to oxidative stress (GO:0034599)	6/125	0.3716462097672472	0.6830309786690535	0	0	1.229402105669854	1.216878095758149	SETX;NCF1;CAT;PDK2;MAPK3;SLC25A24
regulation of protein secretion (GO:0050708)	6/125	0.3716462097672472	0.6830309786690535	0	0	1.229402105669854	1.216878095758149	DPP4;NOS2;TGFB3;GOLPH3L;ITPR3;HADH
positive regulation of hydrolase activity (GO:0051345)	7/149	0.37359665893316896	0.6830309786690535	0	0	1.2020730521234826	1.183535301261398	WRN;SNX18;SEMA4D;PSAP;F2RL1;RHOC;TGM2
intrinsic apoptotic signaling pathway (GO:0097193)	5/102	0.37589144293968	0.6830309786690535	0	0	1.256706290763728	1.2296304190914529	ATP2A3;CRIP1;PDK2;PDK1;HIPK2
regulation of cell death (GO:0010941)	5/102	0.37589144293968	0.6830309786690535	0	0	1.256706290763728	1.2296304190914529	BNIP3L;CDKN1B;CHP1;PARP16;SLC25A24
muscle cell development (GO:0055001)	2/33	0.3760431719376894	0.6830309786690535	0	0	1.572324466122884	1.5378140245915677	NEB;VEGFA
positive regulation of cytokine production involved in immune response (GO:0002720)	2/33	0.3760431719376894	0.6830309786690535	0	0	1.572324466122884	1.5378140245915677	F2RL1;TNFRSF14
regulation of interleukin-17 production (GO:0032660)	2/33	0.3760431719376894	0.6830309786690535	0	0	1.572324466122884	1.5378140245915677	NCKAP1L;VSIR
vasculogenesis (GO:0001570)	2/33	0.3760431719376894	0.6830309786690535	0	0	1.572324466122884	1.5378140245915677	TGFBR2;VEGFA
synapse organization (GO:0050808)	6/126	0.3787292395918567	0.6830309786690535	0	0	1.2190932311621967	1.183658746220019	CAST;CACNB3;PTPRS;NLGN2;NEDD4;GPHN
blood vessel morphogenesis (GO:0048514)	3/56	0.3809223224198177	0.6830309786690535	0	0	1.3796629698977387	1.3315952399633408	TGFBR2;STRA6;VEGFA
positive regulation of interleukin-1 beta production (GO:0032731)	3/56	0.3809223224198177	0.6830309786690535	0	0	1.3796629698977387	1.3315952399633408	STAT3;F2RL1;LGALS9
sensory organ development (GO:0007423)	3/56	0.3809223224198177	0.6830309786690535	0	0	1.3796629698977387	1.3315952399633408	PBX2;STRA6;HIPK2
telomere maintenance (GO:0000723)	3/56	0.3809223224198177	0.6830309786690535	0	0	1.3796629698977387	1.3315952399633408	CTC1;POLD4;WRN
actin crosslink formation (GO:0051764)	1/12	0.38314764451554495	0.6830309786690535	0	0	2.2150438394093217	2.124968792100135	GAS2L3
adipose tissue development (GO:0060612)	1/12	0.38314764451554495	0.6830309786690535	0	0	2.2150438394093217	2.124968792100135	ARID5B
ATP transport (GO:0015867)	1/12	0.38314764451554495	0.6830309786690535	0	0	2.2150438394093217	2.124968792100135	SLC25A24
C-terminal protein amino acid modification (GO:0018410)	1/12	0.38314764451554495	0.6830309786690535	0	0	2.2150438394093217	2.124968792100135	GPLD1
cardiocyte differentiation (GO:0035051)	1/12	0.38314764451554495	0.6830309786690535	0	0	2.2150438394093217	2.124968792100135	SIK1
cellular response to growth hormone stimulus (GO:0071378)	1/12	0.38314764451554495	0.6830309786690535	0	0	2.2150438394093217	2.124968792100135	STAT3
dermatan sulfate biosynthetic process (GO:0030208)	1/12	0.38314764451554495	0.6830309786690535	0	0	2.2150438394093217	2.124968792100135	UST
dosage compensation by inactivation of X chromosome (GO:0009048)	1/12	0.38314764451554495	0.6830309786690535	0	0	2.2150438394093217	2.124968792100135	PCGF5
ethanol oxidation (GO:0006069)	1/12	0.38314764451554495	0.6830309786690535	0	0	2.2150438394093217	2.124968792100135	ALDH2
glutamine metabolic process (GO:0006541)	1/12	0.38314764451554495	0.6830309786690535	0	0	2.2150438394093217	2.124968792100135	GLUD1
hemidesmosome assembly (GO:0031581)	1/12	0.38314764451554495	0.6830309786690535	0	0	2.2150438394093217	2.124968792100135	LAMC1
intrinsic apoptotic signaling pathway in response to oxidative stress (GO:0008631)	1/12	0.38314764451554495	0.6830309786690535	0	0	2.2150438394093217	2.124968792100135	PDK1
magnesium ion transport (GO:0015693)	1/12	0.38314764451554495	0.6830309786690535	0	0	2.2150438394093217	2.124968792100135	NIPAL3
megakaryocyte differentiation (GO:0030219)	1/12	0.38314764451554495	0.6830309786690535	0	0	2.2150438394093217	2.124968792100135	ZFPM1
mesoderm morphogenesis (GO:0048332)	1/12	0.38314764451554495	0.6830309786690535	0	0	2.2150438394093217	2.124968792100135	BMPR2
mitochondrial genome maintenance (GO:0000002)	1/12	0.38314764451554495	0.6830309786690535	0	0	2.2150438394093217	2.124968792100135	SLC25A36
mitotic nuclear membrane disassembly (GO:0007077)	1/12	0.38314764451554495	0.6830309786690535	0	0	2.2150438394093217	2.124968792100135	LPIN1
modulation by host of viral process (GO:0044788)	1/12	0.38314764451554495	0.6830309786690535	0	0	2.2150438394093217	2.124968792100135	IFI27
negative regulation by host of viral process (GO:0044793)	1/12	0.38314764451554495	0.6830309786690535	0	0	2.2150438394093217	2.124968792100135	CCNK
negative regulation of B cell proliferation (GO:0030889)	1/12	0.38314764451554495	0.6830309786690535	0	0	2.2150438394093217	2.124968792100135	CTLA4
negative regulation of cardiac muscle hypertrophy (GO:0010614)	1/12	0.38314764451554495	0.6830309786690535	0	0	2.2150438394093217	2.124968792100135	ATP2B4
negative regulation of cell division (GO:0051782)	1/12	0.38314764451554495	0.6830309786690535	0	0	2.2150438394093217	2.124968792100135	TXNIP
negative regulation of cellular response to vascular endothelial growth factor stimulus (GO:1902548)	1/12	0.38314764451554495	0.6830309786690535	0	0	2.2150438394093217	2.124968792100135	ATP2B4
negative regulation of gene silencing by miRNA (GO:0060965)	1/12	0.38314764451554495	0.6830309786690535	0	0	2.2150438394093217	2.124968792100135	NCOR1
negative regulation of heart contraction (GO:0045822)	1/12	0.38314764451554495	0.6830309786690535	0	0	2.2150438394093217	2.124968792100135	PIK3CG
negative regulation of leukocyte apoptotic process (GO:2000107)	1/12	0.38314764451554495	0.6830309786690535	0	0	2.2150438394093217	2.124968792100135	CCR7
negative regulation of leukocyte chemotaxis (GO:0002689)	1/12	0.38314764451554495	0.6830309786690535	0	0	2.2150438394093217	2.124968792100135	PADI2
negative regulation of microtubule polymerization (GO:0031115)	1/12	0.38314764451554495	0.6830309786690535	0	0	2.2150438394093217	2.124968792100135	TUBB4A
negative regulation of receptor internalization (GO:0002091)	1/12	0.38314764451554495	0.6830309786690535	0	0	2.2150438394093217	2.124968792100135	DLG4
phosphate ion transmembrane transport (GO:0035435)	1/12	0.38314764451554495	0.6830309786690535	0	0	2.2150438394093217	2.124968792100135	SLC37A4
positive regulation of actin filament depolymerization (GO:0030836)	1/12	0.38314764451554495	0.6830309786690535	0	0	2.2150438394093217	2.124968792100135	F2RL1
positive regulation of branching involved in ureteric bud morphogenesis (GO:0090190)	1/12	0.38314764451554495	0.6830309786690535	0	0	2.2150438394093217	2.124968792100135	VEGFA
positive regulation of cellular senescence (GO:2000774)	1/12	0.38314764451554495	0.6830309786690535	0	0	2.2150438394093217	2.124968792100135	YPEL3
positive regulation of leukocyte proliferation (GO:0070665)	1/12	0.38314764451554495	0.6830309786690535	0	0	2.2150438394093217	2.124968792100135	MAPK3
positive regulation of metaphase/anaphase transition of cell cycle (GO:1902101)	1/12	0.38314764451554495	0.6830309786690535	0	0	2.2150438394093217	2.124968792100135	RB1
positive regulation of mitotic metaphase/anaphase transition (GO:0045842)	1/12	0.38314764451554495	0.6830309786690535	0	0	2.2150438394093217	2.124968792100135	RB1
positive regulation of mitotic sister chromatid separation (GO:1901970)	1/12	0.38314764451554495	0.6830309786690535	0	0	2.2150438394093217	2.124968792100135	RB1
positive regulation of protein depolymerization (GO:1901881)	1/12	0.38314764451554495	0.6830309786690535	0	0	2.2150438394093217	2.124968792100135	F2RL1
positive regulation of vascular permeability (GO:0043117)	1/12	0.38314764451554495	0.6830309786690535	0	0	2.2150438394093217	2.124968792100135	VEGFA
presynapse organization (GO:0099172)	1/12	0.38314764451554495	0.6830309786690535	0	0	2.2150438394093217	2.124968792100135	NLGN2
pyrimidine nucleobase metabolic process (GO:0006206)	1/12	0.38314764451554495	0.6830309786690535	0	0	2.2150438394093217	2.124968792100135	DPYSL2
regulation of actin filament depolymerization (GO:0030834)	1/12	0.38314764451554495	0.6830309786690535	0	0	2.2150438394093217	2.124968792100135	F2RL1
regulation of actin nucleation (GO:0051125)	1/12	0.38314764451554495	0.6830309786690535	0	0	2.2150438394093217	2.124968792100135	CORO1B
regulation of B cell apoptotic process (GO:0002902)	1/12	0.38314764451554495	0.6830309786690535	0	0	2.2150438394093217	2.124968792100135	BCL6
regulation of dendritic cell differentiation (GO:2001198)	1/12	0.38314764451554495	0.6830309786690535	0	0	2.2150438394093217	2.124968792100135	LGALS9
regulation of feeding behavior (GO:0060259)	1/12	0.38314764451554495	0.6830309786690535	0	0	2.2150438394093217	2.124968792100135	STAT3
regulation of muscle system process (GO:0090257)	1/12	0.38314764451554495	0.6830309786690535	0	0	2.2150438394093217	2.124968792100135	ANXA6
regulation of myoblast fusion (GO:1901739)	1/12	0.38314764451554495	0.6830309786690535	0	0	2.2150438394093217	2.124968792100135	FLOT1
regulation of natural killer cell activation (GO:0032814)	1/12	0.38314764451554495	0.6830309786690535	0	0	2.2150438394093217	2.124968792100135	PTPN22
regulation of sequestering of calcium ion (GO:0051282)	1/12	0.38314764451554495	0.6830309786690535	0	0	2.2150438394093217	2.124968792100135	ANXA6
regulation of sister chromatid cohesion (GO:0007063)	1/12	0.38314764451554495	0.6830309786690535	0	0	2.2150438394093217	2.124968792100135	RB1
regulation of triglyceride catabolic process (GO:0010896)	1/12	0.38314764451554495	0.6830309786690535	0	0	2.2150438394093217	2.124968792100135	GPLD1
regulation of ventricular cardiac muscle cell action potential (GO:0098911)	1/12	0.38314764451554495	0.6830309786690535	0	0	2.2150438394093217	2.124968792100135	PKP2
sphingoid metabolic process (GO:0046519)	1/12	0.38314764451554495	0.6830309786690535	0	0	2.2150438394093217	2.124968792100135	PLPP2
tricarboxylic acid metabolic process (GO:0072350)	1/12	0.38314764451554495	0.6830309786690535	0	0	2.2150438394093217	2.124968792100135	GLUD1
tyrosine metabolic process (GO:0006570)	1/12	0.38314764451554495	0.6830309786690535	0	0	2.2150438394093217	2.124968792100135	FAH
negative regulation of cellular response to growth factor stimulus (GO:0090288)	4/80	0.38840349534523766	0.6885371122385933	0	0	1.282936640965471	1.213286707697397	BMPR2;NEDD4;ATP2B4;HIPK2
regulation of fat cell differentiation (GO:0045598)	4/80	0.38840349534523766	0.6885371122385933	0	0	1.282936640965471	1.213286707697397	ASXL1;ZFP36;NR1D1;ZFPM1
regulation of cell population proliferation (GO:0042127)	32/764	0.3886780642592008	0.6885371122385933	0	0	1.0671402068851015	1.0084516320808163	HDAC4;ACVRL1;CDKN1B;BMPR2;HP1BP3;ETS1;IGF1R;DPP4;MNT;ADGRG1;STAT4;TIMP1;CAPN1;IL12RB2;CDKN2D;KLF10;STAT5B;TGFB3;VDR;STAT2;STAT3;GAB2;CDC25B;PIAS1;VEGFA;TGFBR2;BCL6;RARA;IRF6;IL6ST;IL7R;GPLD1
autophagosome maturation (GO:0097352)	2/34	0.39022282728583807	0.6885371122385933	0	0	1.5231099110546378	1.4333033159851087	SNX14;TECPR1
epithelial tube morphogenesis (GO:0060562)	2/34	0.39022282728583807	0.6885371122385933	0	0	1.5231099110546378	1.4333033159851087	ACVRL1;MTSS1
negative regulation of blood vessel endothelial cell migration (GO:0043537)	2/34	0.39022282728583807	0.6885371122385933	0	0	1.5231099110546378	1.4333033159851087	ACVRL1;ATP2B4
negative regulation of extrinsic apoptotic signaling pathway via death domain receptors (GO:1902042)	2/34	0.39022282728583807	0.6885371122385933	0	0	1.5231099110546378	1.4333033159851087	TNFAIP3;FAS
organelle disassembly (GO:1903008)	2/34	0.39022282728583807	0.6885371122385933	0	0	1.5231099110546378	1.4333033159851087	GOLGA2;ULK1
phosphatidylinositol 3-kinase signaling (GO:0014065)	2/34	0.39022282728583807	0.6885371122385933	0	0	1.5231099110546378	1.4333033159851087	PIK3CG;IGF1R
positive regulation of epidermal growth factor receptor signaling pathway (GO:0045742)	2/34	0.39022282728583807	0.6885371122385933	0	0	1.5231099110546378	1.4333033159851087	NCF1;HIP1R
positive regulation of interleukin-12 production (GO:0032735)	2/34	0.39022282728583807	0.6885371122385933	0	0	1.5231099110546378	1.4333033159851087	CCR7;LGALS9
positive regulation of mitochondrial outer membrane permeabilization involved in apoptotic signaling pathway (GO:1901030)	2/34	0.39022282728583807	0.6885371122385933	0	0	1.5231099110546378	1.4333033159851087	PPP3CC;HIP1R
positive regulation of pri-miRNA transcription by RNA polymerase II (GO:1902895)	2/34	0.39022282728583807	0.6885371122385933	0	0	1.5231099110546378	1.4333033159851087	STAT3;ETS1
protein localization to chromosome (GO:0034502)	2/34	0.39022282728583807	0.6885371122385933	0	0	1.5231099110546378	1.4333033159851087	RB1;TPP1
regulation of keratinocyte differentiation (GO:0045616)	2/34	0.39022282728583807	0.6885371122385933	0	0	1.5231099110546378	1.4333033159851087	ZFP36;VDR
response to steroid hormone (GO:0048545)	2/34	0.39022282728583807	0.6885371122385933	0	0	1.5231099110546378	1.4333033159851087	WBP2;TGFB3
sister chromatid segregation (GO:0000819)	2/34	0.39022282728583807	0.6885371122385933	0	0	1.5231099110546378	1.4333033159851087	RB1;KIF18B
cellular response to peptide (GO:1901653)	3/57	0.39169679730013296	0.6885371122385933	0	0	1.354042974271982	1.2691000871530647	CYP11A1;PTPN22;IGF1R
positive regulation of cell junction assembly (GO:1901890)	3/57	0.39169679730013296	0.6885371122385933	0	0	1.354042974271982	1.2691000871530647	NLGN2;FLOT1;VEGFA
positive regulation of proteolysis (GO:0045862)	3/57	0.39169679730013296	0.6885371122385933	0	0	1.354042974271982	1.2691000871530647	CYFIP2;GPLD1;CLN6
actin filament organization (GO:0007015)	7/152	0.3930565024081142	0.6885371122385933	0	0	1.177017373666108	1.0991010662374525	GAS2L3;RAC2;HIP1R;NEB;RHOC;ARHGAP25;CORO1B
positive regulation of protein phosphorylation (GO:0001934)	16/371	0.39350615245200316	0.6885371122385933	0	0	1.099415119435891	1.025378939775275	ACVRL1;BMPR2;SEMA4D;TGFB3;ITGB3;ATP2B4;ARRB1;VEGFA;TWSG1;RPS6KA5;ENPP2;FLOT1;FAS;CCR7;TNFRSF14;MAPK3
regulation of apoptotic process (GO:0042981)	31/742	0.3967601774364324	0.6885371122385933	0	0	1.0641298256942358	0.983706370928475	CHM;NDRG1;IGF1R;GNA13;WRN;RPS6KA1;CTLA4;CD38;NCKAP1L;JAK3;CTSB;TGM2;PSENEN;BNIP3L;AREL1;SEMA4D;TGFB3;HIP1R;DKKL1;VEGFA;SETX;ARHGEF9;BCL6;STK17B;BCL3;CAT;CD27;FAS;IL6ST;SQSTM1;GPLD1
positive regulation of tumor necrosis factor superfamily cytokine production (GO:1903557)	4/81	0.3973942045889518	0.6885371122385933	0	0	1.2662089502853835	1.1684912147463626	IFNGR1;FRMD8;STAT3;LGALS9
positive regulation of developmental process (GO:0051094)	8/177	0.39858748054013493	0.6885371122385933	0	0	1.1541567857927555	1.0616260514450808	BMPR2;DLG4;PPP1R13L;RPS6KA1;AGO2;ENPP2;CORO1B;VEGFA
activation of GTPase activity (GO:0090630)	5/105	0.39952136609421185	0.6885371122385933	0	0	1.218813775510204	1.118247053629717	FOXJ1;CCR7;TBC1D22A;ARHGAP25;SIPA1
chordate embryonic development (GO:0043009)	3/58	0.40242298240069957	0.6885371122385933	0	0	1.329354614850798	1.2100470966811283	TGFB3;PTCH1;VEGFA
eye development (GO:0001654)	3/58	0.40242298240069957	0.6885371122385933	0	0	1.329354614850798	1.2100470966811283	PBX2;STRA6;HIPK2
negative regulation of hydrolase activity (GO:0051346)	3/58	0.40242298240069957	0.6885371122385933	0	0	1.329354614850798	1.2100470966811283	ECM1;CHP1;CST7
negative regulation of neuron projection development (GO:0010977)	3/58	0.40242298240069957	0.6885371122385933	0	0	1.329354614850798	1.2100470966811283	PTPRS;GDI1;ITM2C
positive regulation of mitotic cell cycle phase transition (GO:1901992)	3/58	0.40242298240069957	0.6885371122385933	0	0	1.329354614850798	1.2100470966811283	RB1;KMT2E;CDC25B
positive regulation of protein binding (GO:0032092)	3/58	0.40242298240069957	0.6885371122385933	0	0	1.329354614850798	1.2100470966811283	FLOT1;HIP1R;HIPK2
receptor metabolic process (GO:0043112)	3/58	0.40242298240069957	0.6885371122385933	0	0	1.329354614850798	1.2100470966811283	SH3GLB1;NEDD4;ITGB2
regulation of neurotransmitter receptor activity (GO:0099601)	3/58	0.40242298240069957	0.6885371122385933	0	0	1.329354614850798	1.2100470966811283	NLGN2;DLG4;CAPN1
positive regulation of intracellular signal transduction (GO:1902533)	23/546	0.40327875027863397	0.6885371122385933	0	0	1.0729023658447698	0.9743318944380663	ECM1;NCF1;SEMA4D;SLC44A2;GAB2;RHOC;PIK3CG;VEGFA;IGF1R;NEDD4;DHX58;PELI1;PDCD4;RAC2;CD27;F2RL1;RICTOR;CCR7;HPSE;LGALS9;PIK3AP1;CARD11;TGM2
blood vessel diameter maintenance (GO:0097746)	2/35	0.4042563125215433	0.6885371122385933	0	0	1.4768780562935582	1.3376175609171175	F2RL1;KLF2
cellular response to hydrogen peroxide (GO:0070301)	2/35	0.4042563125215433	0.6885371122385933	0	0	1.4768780562935582	1.3376175609171175	SETX;TNFAIP3
negative regulation of neurogenesis (GO:0050768)	2/35	0.4042563125215433	0.6885371122385933	0	0	1.4768780562935582	1.3376175609171175	GDI1;APPL2
negative regulation of T cell proliferation (GO:0042130)	2/35	0.4042563125215433	0.6885371122385933	0	0	1.4768780562935582	1.3376175609171175	TNFRSF14;LGALS9
positive regulation of reproductive process (GO:2000243)	2/35	0.4042563125215433	0.6885371122385933	0	0	1.4768780562935582	1.3376175609171175	AGO2;VEGFA
regulation of JUN kinase activity (GO:0043506)	2/35	0.4042563125215433	0.6885371122385933	0	0	1.4768780562935582	1.3376175609171175	PDCD4;PTPN22
regulation of protein polymerization (GO:0032271)	2/35	0.4042563125215433	0.6885371122385933	0	0	1.4768780562935582	1.3376175609171175	FCHSD2;ARHGAP18
regulation of trans-synaptic signaling (GO:0099177)	2/35	0.4042563125215433	0.6885371122385933	0	0	1.4768780562935582	1.3376175609171175	PXK;NLGN2
respiratory system development (GO:0060541)	2/35	0.4042563125215433	0.6885371122385933	0	0	1.4768780562935582	1.3376175609171175	STRA6;VEGFA
response to estrogen (GO:0043627)	2/35	0.4042563125215433	0.6885371122385933	0	0	1.4768780562935582	1.3376175609171175	WBP2;RARA
semaphorin-plexin signaling pathway (GO:0071526)	2/35	0.4042563125215433	0.6885371122385933	0	0	1.4768780562935582	1.3376175609171175	SEMA4D;SEMA4F
smoothened signaling pathway (GO:0007224)	2/35	0.4042563125215433	0.6885371122385933	0	0	1.4768780562935582	1.3376175609171175	PTCH1;HIPK2
positive regulation of cytoskeleton organization (GO:0051495)	4/82	0.4063627623461495	0.6885371122385933	0	0	1.2499101747509391	1.1255553803049916	FCHSD2;F2RL1;CCR7;NCKAP1L
regulation of cyclin-dependent protein serine/threonine kinase activity (GO:0000079)	4/82	0.4063627623461495	0.6885371122385933	0	0	1.2499101747509391	1.1255553803049916	CDKN2D;CCNK;CDKN1B;CCNG2
regulation of primary metabolic process (GO:0080090)	6/130	0.40705932436744907	0.6885371122385933	0	0	1.1795204548263503	1.0601486725241405	NCOR1;HMGCS1;TBL1XR1;PSAP;NR1D1;FDFT1
alpha-linolenic acid metabolic process (GO:0036109)	1/13	0.40749703651303043	0.6885371122385933	0	0	2.030351099830795	1.8226900758457223	ELOVL5
cardiac cell development (GO:0055006)	1/13	0.40749703651303043	0.6885371122385933	0	0	2.030351099830795	1.8226900758457223	VEGFA
cellular component maintenance (GO:0043954)	1/13	0.40749703651303043	0.6885371122385933	0	0	2.030351099830795	1.8226900758457223	IGF1R
chromatin organization involved in regulation of transcription (GO:0034401)	1/13	0.40749703651303043	0.6885371122385933	0	0	2.030351099830795	1.8226900758457223	PADI2
dermatan sulfate metabolic process (GO:0030205)	1/13	0.40749703651303043	0.6885371122385933	0	0	2.030351099830795	1.8226900758457223	UST
embryonic appendage morphogenesis (GO:0035113)	1/13	0.40749703651303043	0.6885371122385933	0	0	2.030351099830795	1.8226900758457223	PTCH1
endochondral bone morphogenesis (GO:0060350)	1/13	0.40749703651303043	0.6885371122385933	0	0	2.030351099830795	1.8226900758457223	BMPR2
entry into host (GO:0044409)	1/13	0.40749703651303043	0.6885371122385933	0	0	2.030351099830795	1.8226900758457223	CXCR4
fatty acid elongation (GO:0030497)	1/13	0.40749703651303043	0.6885371122385933	0	0	2.030351099830795	1.8226900758457223	ELOVL5
glucose import (GO:0046323)	1/13	0.40749703651303043	0.6885371122385933	0	0	2.030351099830795	1.8226900758457223	SLC2A3
Golgi ribbon formation (GO:0090161)	1/13	0.40749703651303043	0.6885371122385933	0	0	2.030351099830795	1.8226900758457223	GOLGA2
icosanoid secretion (GO:0032309)	1/13	0.40749703651303043	0.6885371122385933	0	0	2.030351099830795	1.8226900758457223	NOS2
inner dynein arm assembly (GO:0036159)	1/13	0.40749703651303043	0.6885371122385933	0	0	2.030351099830795	1.8226900758457223	DNAAF5
macrophage activation involved in immune response (GO:0002281)	1/13	0.40749703651303043	0.6885371122385933	0	0	2.030351099830795	1.8226900758457223	GRN
mitochondrial outer membrane permeabilization (GO:0097345)	1/13	0.40749703651303043	0.6885371122385933	0	0	2.030351099830795	1.8226900758457223	BNIP3L
negative regulation by host of viral transcription (GO:0043922)	1/13	0.40749703651303043	0.6885371122385933	0	0	2.030351099830795	1.8226900758457223	INPP5K
negative regulation of gluconeogenesis (GO:0045721)	1/13	0.40749703651303043	0.6885371122385933	0	0	2.030351099830795	1.8226900758457223	SIK1
negative regulation of locomotion (GO:0040013)	1/13	0.40749703651303043	0.6885371122385933	0	0	2.030351099830795	1.8226900758457223	SPINT2
negative regulation of macrophage derived foam cell differentiation (GO:0010745)	1/13	0.40749703651303043	0.6885371122385933	0	0	2.030351099830795	1.8226900758457223	ITGB3
negative regulation of myotube differentiation (GO:0010832)	1/13	0.40749703651303043	0.6885371122385933	0	0	2.030351099830795	1.8226900758457223	HDAC4
negative regulation of nucleocytoplasmic transport (GO:0046823)	1/13	0.40749703651303043	0.6885371122385933	0	0	2.030351099830795	1.8226900758457223	CHP1
negative regulation of vascular endothelial growth factor receptor signaling pathway (GO:0030948)	1/13	0.40749703651303043	0.6885371122385933	0	0	2.030351099830795	1.8226900758457223	NEDD4
pathway-restricted SMAD protein phosphorylation (GO:0060389)	1/13	0.40749703651303043	0.6885371122385933	0	0	2.030351099830795	1.8226900758457223	TGFBR2
pentose-phosphate shunt (GO:0006098)	1/13	0.40749703651303043	0.6885371122385933	0	0	2.030351099830795	1.8226900758457223	PGM2
plasma membrane repair (GO:0001778)	1/13	0.40749703651303043	0.6885371122385933	0	0	2.030351099830795	1.8226900758457223	ANXA6
plasma membrane tubulation (GO:0097320)	1/13	0.40749703651303043	0.6885371122385933	0	0	2.030351099830795	1.8226900758457223	BIN2
polyamine metabolic process (GO:0006595)	1/13	0.40749703651303043	0.6885371122385933	0	0	2.030351099830795	1.8226900758457223	SAT1
positive regulation of cell aging (GO:0090343)	1/13	0.40749703651303043	0.6885371122385933	0	0	2.030351099830795	1.8226900758457223	YPEL3
positive regulation of cellular carbohydrate metabolic process (GO:0010676)	1/13	0.40749703651303043	0.6885371122385933	0	0	2.030351099830795	1.8226900758457223	GPLD1
positive regulation of fatty acid biosynthetic process (GO:0045723)	1/13	0.40749703651303043	0.6885371122385933	0	0	2.030351099830795	1.8226900758457223	ELOVL5
positive regulation of heterochromatin assembly (GO:0031453)	1/13	0.40749703651303043	0.6885371122385933	0	0	2.030351099830795	1.8226900758457223	ATF7IP
positive regulation of histone deacetylation (GO:0031065)	1/13	0.40749703651303043	0.6885371122385933	0	0	2.030351099830795	1.8226900758457223	VEGFA
positive regulation of mRNA metabolic process (GO:1903313)	1/13	0.40749703651303043	0.6885371122385933	0	0	2.030351099830795	1.8226900758457223	ZC3HAV1
positive regulation of purine nucleotide biosynthetic process (GO:1900373)	1/13	0.40749703651303043	0.6885371122385933	0	0	2.030351099830795	1.8226900758457223	NOS2
positive regulation of sodium ion transport (GO:0010765)	1/13	0.40749703651303043	0.6885371122385933	0	0	2.030351099830795	1.8226900758457223	PKP2
positive regulation of vascular endothelial cell proliferation (GO:1905564)	1/13	0.40749703651303043	0.6885371122385933	0	0	2.030351099830795	1.8226900758457223	PLCG1
regulation of chemokine (C-X-C motif) ligand 2 production (GO:2000341)	1/13	0.40749703651303043	0.6885371122385933	0	0	2.030351099830795	1.8226900758457223	F2RL1
regulation of membrane repolarization (GO:0060306)	1/13	0.40749703651303043	0.6885371122385933	0	0	2.030351099830795	1.8226900758457223	CACNB3
regulation of platelet-derived growth factor receptor signaling pathway (GO:0010640)	1/13	0.40749703651303043	0.6885371122385933	0	0	2.030351099830795	1.8226900758457223	CBLB
response to interleukin-6 (GO:0070741)	1/13	0.40749703651303043	0.6885371122385933	0	0	2.030351099830795	1.8226900758457223	SELPLG
response to muramyl dipeptide (GO:0032495)	1/13	0.40749703651303043	0.6885371122385933	0	0	2.030351099830795	1.8226900758457223	PTPN22
response to nitric oxide (GO:0071731)	1/13	0.40749703651303043	0.6885371122385933	0	0	2.030351099830795	1.8226900758457223	CCR7
response to UV-B (GO:0010224)	1/13	0.40749703651303043	0.6885371122385933	0	0	2.030351099830795	1.8226900758457223	CRIP1
reticulophagy (GO:0061709)	1/13	0.40749703651303043	0.6885371122385933	0	0	2.030351099830795	1.8226900758457223	ULK1
toll-like receptor 9 signaling pathway (GO:0034162)	1/13	0.40749703651303043	0.6885371122385933	0	0	2.030351099830795	1.8226900758457223	PIK3AP1
very long-chain fatty acid biosynthetic process (GO:0042761)	1/13	0.40749703651303043	0.6885371122385933	0	0	2.030351099830795	1.8226900758457223	ELOVL5
fatty acid oxidation (GO:0019395)	3/59	0.4130943817222405	0.6968586178917232	0	0	1.3055479825517993	1.1542077963366058	ACADL;ECI2;HADH
phospholipid transport (GO:0015914)	3/59	0.4130943817222405	0.6968586178917232	0	0	1.3055479825517993	1.1542077963366058	PRELID2;NPC2;PITPNC1
selective autophagy (GO:0061912)	3/59	0.4130943817222405	0.6968586178917232	0	0	1.3055479825517993	1.1542077963366058	ULK1;USP30;SQSTM1
cellular response to hypoxia (GO:0071456)	6/131	0.4141300235906598	0.6968926054925858	0	0	1.1700229885057472	1.0314633528495167	NPEPPS;BNIP3L;HP1BP3;NDRG1;HIPK2;VEGFA
glycoprotein biosynthetic process (GO:0009101)	4/83	0.4153050103519006	0.6968926054925858	0	0	1.234024026445215	1.084388820026969	GOLGA2;BMPR2;NPC1;ST8SIA4
long-chain fatty acid metabolic process (GO:0001676)	4/83	0.4153050103519006	0.6968926054925858	0	0	1.234024026445215	1.084388820026969	CPT1A;ACADL;ELOVL5;EPHX1
peptide metabolic process (GO:0006518)	4/83	0.4153050103519006	0.6968926054925858	0	0	1.234024026445215	1.084388820026969	CPM;NPEPPS;LNPEP;TPP1
positive regulation of plasma membrane bounded cell projection assembly (GO:0120034)	4/83	0.4153050103519006	0.6968926054925858	0	0	1.234024026445215	1.084388820026969	TGFB3;RAC2;F2RL1;CCR7
regulated exocytosis (GO:0045055)	8/180	0.4166576936765727	0.6968926054925858	0	0	1.133847482357145	0.992672441599376	ECM1;TGFB3;ITGB3;PSAP;SDF4;CTSW;TIMP1;VEGFA
aortic valve development (GO:0003176)	2/36	0.418133091342537	0.6968926054925858	0	0	1.4333657224007774	1.2498311205649149	RB1;BMPR2
dendrite morphogenesis (GO:0048813)	2/36	0.418133091342537	0.6968926054925858	0	0	1.4333657224007774	1.2498311205649149	KLF7;DLG4
endoderm formation (GO:0001706)	2/36	0.418133091342537	0.6968926054925858	0	0	1.4333657224007774	1.2498311205649149	ITGB2;ITGA7
negative regulation of DNA metabolic process (GO:0051053)	2/36	0.418133091342537	0.6968926054925858	0	0	1.4333657224007774	1.2498311205649149	ACVRL1;BMPR2
negative regulation of fat cell differentiation (GO:0045599)	2/36	0.418133091342537	0.6968926054925858	0	0	1.4333657224007774	1.2498311205649149	ASXL1;ZFPM1
platelet aggregation (GO:0070527)	2/36	0.418133091342537	0.6968926054925858	0	0	1.4333657224007774	1.2498311205649149	ITGB3;PIK3CG
positive regulation of bone mineralization (GO:0030501)	2/36	0.418133091342537	0.6968926054925858	0	0	1.4333657224007774	1.2498311205649149	BMPR2;TGFB3
positive regulation of interferon-beta production (GO:0032728)	2/36	0.418133091342537	0.6968926054925858	0	0	1.4333657224007774	1.2498311205649149	DHX58;FLOT1
regulation of defense response to virus by host (GO:0050691)	2/36	0.418133091342537	0.6968926054925858	0	0	1.4333657224007774	1.2498311205649149	TNFAIP3;PTPN22
homophilic cell adhesion via plasma membrane adhesion molecules (GO:0007156)	3/60	0.42370483036117634	0.6968926054925858	0	0	1.2825766706843444	1.101371956929493	CEACAM1;EMB;CDH17
Notch signaling pathway (GO:0007219)	3/60	0.42370483036117634	0.6968926054925858	0	0	1.2825766706843444	1.101371956929493	PSENEN;MAML2;DTX3
peptidyl-threonine phosphorylation (GO:0018107)	3/60	0.42370483036117634	0.6968926054925858	0	0	1.2825766706843444	1.101371956929493	ULK1;TGFBR2;HIPK2
lymphocyte differentiation (GO:0030098)	4/84	0.4242169300735933	0.6968926054925858	0	0	1.2185350318471337	1.044906373687041	TPD52;HDAC4;PTPN22;JAK3
spindle assembly (GO:0051225)	4/84	0.4242169300735933	0.6968926054925858	0	0	1.2185350318471337	1.044906373687041	GOLGA2;NCOR1;STAG2;KIF2A
negative regulation of cell population proliferation (GO:0008285)	16/379	0.4267397179116124	0.6968926054925858	0	0	1.074729418137627	0.9152191650258482	ACVRL1;CDKN2D;KLF10;CDKN1B;BMPR2;TGFB3;VDR;TNFAIP3;RUNX3;ETS1;MTSS1;MNT;ADGRG1;IRF6;GPLD1;APPL2
apoptotic process (GO:0006915)	10/231	0.4278093884967869	0.6968926054925858	0	0	1.103050087419188	0.9365750509495179	CYFIP2;DAP;IFI27;DDIT4;ITGB2;PDCD4;CXCR4;FAS;AHR;TGFBR2
regulation of cell motility (GO:2000145)	6/133	0.42824194887651573	0.6968926054925858	0	0	1.1514767550607898	0.9765293704593901	CEACAM1;KIF2A;ENPP2;ARHGAP18;CCR7;SPINT2
lipid transport (GO:0006869)	5/109	0.4308648241405383	0.6968926054925858	0	0	1.1716910321821037	0.986518002181868	PRELID2;CEACAM1;GM2A;NPC2;PITPNC1
regulation of protein ubiquitination (GO:0031396)	5/109	0.4308648241405383	0.6968926054925858	0	0	1.1716910321821037	0.986518002181868	CHP1;TNFAIP3;ARRB1;SQSTM1;VPS28
activation of cysteine-type endopeptidase activity (GO:0097202)	1/14	0.43088643801945775	0.6968926054925858	0	0	1.8740726278797344	1.5778018138629775	CYFIP2
amyloid precursor protein catabolic process (GO:0042987)	1/14	0.43088643801945775	0.6968926054925858	0	0	1.8740726278797344	1.5778018138629775	PSENEN
antigen processing and presentation of endogenous peptide antigen (GO:0002483)	1/14	0.43088643801945775	0.6968926054925858	0	0	1.8740726278797344	1.5778018138629775	TAP1
bone morphogenesis (GO:0060349)	1/14	0.43088643801945775	0.6968926054925858	0	0	1.8740726278797344	1.5778018138629775	BMPR2
C4-dicarboxylate transport (GO:0015740)	1/14	0.43088643801945775	0.6968926054925858	0	0	1.8740726278797344	1.5778018138629775	SLC25A12
calcium ion import across plasma membrane (GO:0098703)	1/14	0.43088643801945775	0.6968926054925858	0	0	1.8740726278797344	1.5778018138629775	ATP2B4
carbohydrate transport (GO:0008643)	1/14	0.43088643801945775	0.6968926054925858	0	0	1.8740726278797344	1.5778018138629775	SLC50A1
cardiac left ventricle morphogenesis (GO:0003214)	1/14	0.43088643801945775	0.6968926054925858	0	0	1.8740726278797344	1.5778018138629775	TGFBR2
cellular response to low-density lipoprotein particle stimulus (GO:0071404)	1/14	0.43088643801945775	0.6968926054925858	0	0	1.8740726278797344	1.5778018138629775	ITGB2
ceramide transport (GO:0035627)	1/14	0.43088643801945775	0.6968926054925858	0	0	1.8740726278797344	1.5778018138629775	PSAP
COPII-coated vesicle cargo loading (GO:0090110)	1/14	0.43088643801945775	0.6968926054925858	0	0	1.8740726278797344	1.5778018138629775	SEC23A
detection of bacterium (GO:0016045)	1/14	0.43088643801945775	0.6968926054925858	0	0	1.8740726278797344	1.5778018138629775	PGLYRP1
dicarboxylic acid catabolic process (GO:0043649)	1/14	0.43088643801945775	0.6968926054925858	0	0	1.8740726278797344	1.5778018138629775	GLUD1
genitalia development (GO:0048806)	1/14	0.43088643801945775	0.6968926054925858	0	0	1.8740726278797344	1.5778018138629775	STRA6
monoacylglycerol metabolic process (GO:0046462)	1/14	0.43088643801945775	0.6968926054925858	0	0	1.8740726278797344	1.5778018138629775	DGAT1
NAD biosynthesis via nicotinamide riboside salvage pathway (GO:0034356)	1/14	0.43088643801945775	0.6968926054925858	0	0	1.8740726278797344	1.5778018138629775	PARP16
negative regulation of bone mineralization (GO:0030502)	1/14	0.43088643801945775	0.6968926054925858	0	0	1.8740726278797344	1.5778018138629775	ECM1
negative regulation of cell activation (GO:0050866)	1/14	0.43088643801945775	0.6968926054925858	0	0	1.8740726278797344	1.5778018138629775	NR1D1
negative regulation of pri-miRNA transcription by RNA polymerase II (GO:1902894)	1/14	0.43088643801945775	0.6968926054925858	0	0	1.8740726278797344	1.5778018138629775	NFATC3
negative regulation of smooth muscle cell migration (GO:0014912)	1/14	0.43088643801945775	0.6968926054925858	0	0	1.8740726278797344	1.5778018138629775	CORO1B
negative regulation of TORC1 signaling (GO:1904262)	1/14	0.43088643801945775	0.6968926054925858	0	0	1.8740726278797344	1.5778018138629775	SESN3
negative regulation of translational initiation (GO:0045947)	1/14	0.43088643801945775	0.6968926054925858	0	0	1.8740726278797344	1.5778018138629775	AGO2
negative regulation of viral transcription (GO:0032897)	1/14	0.43088643801945775	0.6968926054925858	0	0	1.8740726278797344	1.5778018138629775	ZFP36
neuromuscular process controlling balance (GO:0050885)	1/14	0.43088643801945775	0.6968926054925858	0	0	1.8740726278797344	1.5778018138629775	TPP1
nuclear membrane disassembly (GO:0051081)	1/14	0.43088643801945775	0.6968926054925858	0	0	1.8740726278797344	1.5778018138629775	LPIN1
nucleoside triphosphate metabolic process (GO:0009141)	1/14	0.43088643801945775	0.6968926054925858	0	0	1.8740726278797344	1.5778018138629775	SMPDL3A
ovarian follicle development (GO:0001541)	1/14	0.43088643801945775	0.6968926054925858	0	0	1.8740726278797344	1.5778018138629775	VEGFA
positive regulation of glucose metabolic process (GO:0010907)	1/14	0.43088643801945775	0.6968926054925858	0	0	1.8740726278797344	1.5778018138629775	GPLD1
positive regulation of insulin secretion involved in cellular response to glucose stimulus (GO:0035774)	1/14	0.43088643801945775	0.6968926054925858	0	0	1.8740726278797344	1.5778018138629775	GPLD1
positive regulation of long-term synaptic potentiation (GO:1900273)	1/14	0.43088643801945775	0.6968926054925858	0	0	1.8740726278797344	1.5778018138629775	SQSTM1
positive regulation of lymphocyte migration (GO:2000403)	1/14	0.43088643801945775	0.6968926054925858	0	0	1.8740726278797344	1.5778018138629775	TNFRSF14
positive regulation of macrophage chemotaxis (GO:0010759)	1/14	0.43088643801945775	0.6968926054925858	0	0	1.8740726278797344	1.5778018138629775	MAPK3
positive regulation of SMAD protein signal transduction (GO:0060391)	1/14	0.43088643801945775	0.6968926054925858	0	0	1.8740726278797344	1.5778018138629775	TGFB3
positive regulation of sodium ion transmembrane transporter activity (GO:2000651)	1/14	0.43088643801945775	0.6968926054925858	0	0	1.8740726278797344	1.5778018138629775	CHP1
positive regulation of T cell receptor signaling pathway (GO:0050862)	1/14	0.43088643801945775	0.6968926054925858	0	0	1.8740726278797344	1.5778018138629775	CARD11
positive regulation of T-helper cell differentiation (GO:0045624)	1/14	0.43088643801945775	0.6968926054925858	0	0	1.8740726278797344	1.5778018138629775	RARA
positive regulation of type 2 immune response (GO:0002830)	1/14	0.43088643801945775	0.6968926054925858	0	0	1.8740726278797344	1.5778018138629775	RARA
pre-miRNA processing (GO:0031054)	1/14	0.43088643801945775	0.6968926054925858	0	0	1.8740726278797344	1.5778018138629775	AGO2
protein localization to vacuole (GO:0072665)	1/14	0.43088643801945775	0.6968926054925858	0	0	1.8740726278797344	1.5778018138629775	SH3GLB1
regulation of cAMP-dependent protein kinase activity (GO:2000479)	1/14	0.43088643801945775	0.6968926054925858	0	0	1.8740726278797344	1.5778018138629775	ATP2B4
regulation of cell projection organization (GO:0031344)	1/14	0.43088643801945775	0.6968926054925858	0	0	1.8740726278797344	1.5778018138629775	SEMA4D
regulation of DNA methylation-dependent heterochromatin assembly (GO:0090308)	1/14	0.43088643801945775	0.6968926054925858	0	0	1.8740726278797344	1.5778018138629775	ATF7IP
regulation of integrin-mediated signaling pathway (GO:2001044)	1/14	0.43088643801945775	0.6968926054925858	0	0	1.8740726278797344	1.5778018138629775	TIMP1
regulation of lipase activity (GO:0060191)	1/14	0.43088643801945775	0.6968926054925858	0	0	1.8740726278797344	1.5778018138629775	RHOC
regulation of macrophage cytokine production (GO:0010935)	1/14	0.43088643801945775	0.6968926054925858	0	0	1.8740726278797344	1.5778018138629775	TGFB3
regulation of response to endoplasmic reticulum stress (GO:1905897)	1/14	0.43088643801945775	0.6968926054925858	0	0	1.8740726278797344	1.5778018138629775	EIF2AK3
respiratory electron transport chain (GO:0022904)	1/14	0.43088643801945775	0.6968926054925858	0	0	1.8740726278797344	1.5778018138629775	SLC25A12
response to UV-A (GO:0070141)	1/14	0.43088643801945775	0.6968926054925858	0	0	1.8740726278797344	1.5778018138629775	TIMP1
secretion (GO:0046903)	1/14	0.43088643801945775	0.6968926054925858	0	0	1.8740726278797344	1.5778018138629775	TPD52
steroid catabolic process (GO:0006706)	1/14	0.43088643801945775	0.6968926054925858	0	0	1.8740726278797344	1.5778018138629775	STS
synaptic membrane adhesion (GO:0099560)	1/14	0.43088643801945775	0.6968926054925858	0	0	1.8740726278797344	1.5778018138629775	PTPRS
T cell differentiation in thymus (GO:0033077)	1/14	0.43088643801945775	0.6968926054925858	0	0	1.8740726278797344	1.5778018138629775	MR1
T-helper cell differentiation (GO:0042093)	1/14	0.43088643801945775	0.6968926054925858	0	0	1.8740726278797344	1.5778018138629775	ZFPM1
vascular endothelial growth factor signaling pathway (GO:0038084)	1/14	0.43088643801945775	0.6968926054925858	0	0	1.8740726278797344	1.5778018138629775	VEGFA
anterograde axonal transport (GO:0008089)	2/37	0.4318436839353956	0.6968926054925858	0	0	1.392339807587584	1.1691360393303363	AP3S1;MAPK8IP3
negative regulation of epithelial cell apoptotic process (GO:1904036)	2/37	0.4318436839353956	0.6968926054925858	0	0	1.392339807587584	1.1691360393303363	CAST;TNFAIP3
positive regulation of cytokinesis (GO:0032467)	2/37	0.4318436839353956	0.6968926054925858	0	0	1.392339807587584	1.1691360393303363	CDC14B;CDC25B
regulation of protein autophosphorylation (GO:0031952)	2/37	0.4318436839353956	0.6968926054925858	0	0	1.392339807587584	1.1691360393303363	CHP1;VEGFA
organonitrogen compound biosynthetic process (GO:1901566)	7/158	0.4319434064921881	0.6968926054925858	0	0	1.1298927863687946	0.9485005925451414	SLC44A2;ELOVL5;STARD10;LPIN1;PLPP2;MOCS1;GPHN
G1/S transition of mitotic cell cycle (GO:0000082)	4/85	0.43309464277048815	0.6980255284465773	0	0	1.2034284815601164	1.007027750345247	RB1;CDKN2D;GPR132;CDKN1B
negative regulation of defense response (GO:0031348)	4/85	0.43309464277048815	0.6980255284465773	0	0	1.2034284815601164	1.007027750345247	RB1;DHX58;TNFAIP3;NR1D1
regulation of DNA-templated transcription, initiation (GO:2000142)	3/61	0.4342484888667857	0.6987984223016753	0	0	1.2603974730192156	1.051345873197528	SETX;RUNX2;TNRC6B
regulation of endocytosis (GO:0030100)	3/61	0.4342484888667857	0.6987984223016753	0	0	1.2603974730192156	1.051345873197528	RAB5B;FLOT1;HIP1R
response to light stimulus (GO:0009416)	3/61	0.4342484888667857	0.6987984223016753	0	0	1.2603974730192156	1.051345873197528	CDKN2D;UBE2B;PRIMPOL
regulation of protein kinase activity (GO:0045859)	5/110	0.4386524910768707	0.7001870349176934	0	0	1.1604713313896988	0.9562838144765687	RB1;CEACAM1;CHP1;INPP5K;CCR7
response to endoplasmic reticulum stress (GO:0034976)	5/110	0.4386524910768707	0.7001870349176934	0	0	1.1604713313896988	0.9562838144765687	OS9;CREB3L2;EIF2AK3;ATP2A3;FLOT1
response to interleukin-1 (GO:0070555)	4/86	0.4419344097331075	0.7001870349176934	0	0	1.1886903837191238	0.970677200061881	HDAC4;IGBP1;LGALS9;NR1D1
positive regulation of interleukin-1 production (GO:0032732)	3/62	0.44471983674073023	0.7001870349176934	0	0	1.238970112563074	1.0039508326613655	STAT3;F2RL1;LGALS9
regulation of neurogenesis (GO:0050767)	3/62	0.44471983674073023	0.7001870349176934	0	0	1.238970112563074	1.0039508326613655	SERPINF1;APPL2;TGM2
stress-activated MAPK cascade (GO:0051403)	3/62	0.44471983674073023	0.7001870349176934	0	0	1.238970112563074	1.0039508326613655	ZFP36;LGALS9;MAPK3
connective tissue development (GO:0061448)	2/38	0.4453796002846922	0.7001870349176934	0	0	1.3535931102640124	1.0948244495889679	CREB3L2;ARID5B
lymphocyte proliferation (GO:0046651)	2/38	0.4453796002846922	0.7001870349176934	0	0	1.3535931102640124	1.0948244495889679	ELF4;PIK3CG
mRNA destabilization (GO:0061157)	2/38	0.4453796002846922	0.7001870349176934	0	0	1.3535931102640124	1.0948244495889679	ZC3H12D;ZFP36
negative regulation of endothelial cell migration (GO:0010596)	2/38	0.4453796002846922	0.7001870349176934	0	0	1.3535931102640124	1.0948244495889679	ACVRL1;ATP2B4
negative regulation of TOR signaling (GO:0032007)	2/38	0.4453796002846922	0.7001870349176934	0	0	1.3535931102640124	1.0948244495889679	SESN3;DDIT4
positive regulation of cell development (GO:0010720)	2/38	0.4453796002846922	0.7001870349176934	0	0	1.3535931102640124	1.0948244495889679	SERPINF1;TGM2
positive regulation of signaling (GO:0023056)	2/38	0.4453796002846922	0.7001870349176934	0	0	1.3535931102640124	1.0948244495889679	ANXA2;DLG4
regulation of apoptotic signaling pathway (GO:2001233)	2/38	0.4453796002846922	0.7001870349176934	0	0	1.3535931102640124	1.0948244495889679	RB1;FAS
response to cAMP (GO:0051591)	2/38	0.4453796002846922	0.7001870349176934	0	0	1.3535931102640124	1.0948244495889679	INPP5K;AHR
response to estradiol (GO:0032355)	2/38	0.4453796002846922	0.7001870349176934	0	0	1.3535931102640124	1.0948244495889679	STAT5B;STAT3
endoplasmic reticulum to Golgi vesicle-mediated transport (GO:0006888)	8/185	0.4466924364536888	0.7001870349176934	0	0	1.1015285343287253	0.8877053039593498	GOLGA2;SEC23A;COG6;KDELR1;COPB1;DCTN4;ARFGAP3;YIF1B
organic substance transport (GO:0071702)	6/136	0.44930496323123037	0.7001870349176934	0	0	1.1247273798997937	0.8998419827857692	SLC48A1;GM2A;TAP1;TXNIP;CD3G;SLC50A1
negative regulation of angiogenesis (GO:0016525)	4/87	0.4507326322170939	0.7001870349176934	0	0	1.174307420765866	0.9357832112858835	SERPINF1;PDE3B;ATP2B4;KLF2
acetyl-CoA metabolic process (GO:0006084)	1/15	0.45335365110624537	0.7001870349176934	0	0	1.7401196519216824	1.3765786766492913	HMGCS1
androgen receptor signaling pathway (GO:0030521)	1/15	0.45335365110624537	0.7001870349176934	0	0	1.7401196519216824	1.3765786766492913	KDM3A
anterograde synaptic vesicle transport (GO:0048490)	1/15	0.45335365110624537	0.7001870349176934	0	0	1.7401196519216824	1.3765786766492913	AP3S1
C21-steroid hormone biosynthetic process (GO:0006700)	1/15	0.45335365110624537	0.7001870349176934	0	0	1.7401196519216824	1.3765786766492913	CYP11A1
calcium ion import into cytosol (GO:1902656)	1/15	0.45335365110624537	0.7001870349176934	0	0	1.7401196519216824	1.3765786766492913	ATP2B4
cardiac myofibril assembly (GO:0055003)	1/15	0.45335365110624537	0.7001870349176934	0	0	1.7401196519216824	1.3765786766492913	NEB
cellular response to arsenic-containing substance (GO:0071243)	1/15	0.45335365110624537	0.7001870349176934	0	0	1.7401196519216824	1.3765786766492913	MKNK2
cellular response to ATP (GO:0071318)	1/15	0.45335365110624537	0.7001870349176934	0	0	1.7401196519216824	1.3765786766492913	SSH1
cellular response to exogenous dsRNA (GO:0071360)	1/15	0.45335365110624537	0.7001870349176934	0	0	1.7401196519216824	1.3765786766492913	FLOT1
contractile actin filament bundle assembly (GO:0030038)	1/15	0.45335365110624537	0.7001870349176934	0	0	1.7401196519216824	1.3765786766492913	ARRB1
dermatan sulfate proteoglycan biosynthetic process (GO:0050651)	1/15	0.45335365110624537	0.7001870349176934	0	0	1.7401196519216824	1.3765786766492913	UST
embryonic cranial skeleton morphogenesis (GO:0048701)	1/15	0.45335365110624537	0.7001870349176934	0	0	1.7401196519216824	1.3765786766492913	TGFBR2
endoderm development (GO:0007492)	1/15	0.45335365110624537	0.7001870349176934	0	0	1.7401196519216824	1.3765786766492913	LAMC1
endoplasmic reticulum to cytosol transport (GO:1903513)	1/15	0.45335365110624537	0.7001870349176934	0	0	1.7401196519216824	1.3765786766492913	OS9
engulfment of apoptotic cell (GO:0043652)	1/15	0.45335365110624537	0.7001870349176934	0	0	1.7401196519216824	1.3765786766492913	RAC2
establishment of apical/basal cell polarity (GO:0035089)	1/15	0.45335365110624537	0.7001870349176934	0	0	1.7401196519216824	1.3765786766492913	FOXJ1
eye photoreceptor cell development (GO:0042462)	1/15	0.45335365110624537	0.7001870349176934	0	0	1.7401196519216824	1.3765786766492913	VEGFA
fatty acid beta-oxidation using acyl-CoA oxidase (GO:0033540)	1/15	0.45335365110624537	0.7001870349176934	0	0	1.7401196519216824	1.3765786766492913	ECI2
integrated stress response signaling (GO:0140467)	1/15	0.45335365110624537	0.7001870349176934	0	0	1.7401196519216824	1.3765786766492913	EIF2AK3
macrophage differentiation (GO:0030225)	1/15	0.45335365110624537	0.7001870349176934	0	0	1.7401196519216824	1.3765786766492913	VEGFA
mammary gland epithelium development (GO:0061180)	1/15	0.45335365110624537	0.7001870349176934	0	0	1.7401196519216824	1.3765786766492913	IRF6
myoblast differentiation (GO:0045445)	1/15	0.45335365110624537	0.7001870349176934	0	0	1.7401196519216824	1.3765786766492913	RB1
negative regulation of androgen receptor signaling pathway (GO:0060766)	1/15	0.45335365110624537	0.7001870349176934	0	0	1.7401196519216824	1.3765786766492913	NCOR1
negative regulation of cellular component movement (GO:0051271)	1/15	0.45335365110624537	0.7001870349176934	0	0	1.7401196519216824	1.3765786766492913	SPINT2
negative regulation of leukocyte activation (GO:0002695)	1/15	0.45335365110624537	0.7001870349176934	0	0	1.7401196519216824	1.3765786766492913	GRN
negative regulation of single stranded viral RNA replication via double stranded DNA intermediate (GO:0045869)	1/15	0.45335365110624537	0.7001870349176934	0	0	1.7401196519216824	1.3765786766492913	INPP5K
neurotrophin TRK receptor signaling pathway (GO:0048011)	1/15	0.45335365110624537	0.7001870349176934	0	0	1.7401196519216824	1.3765786766492913	DDIT4
nitric oxide biosynthetic process (GO:0006809)	1/15	0.45335365110624537	0.7001870349176934	0	0	1.7401196519216824	1.3765786766492913	NOS2
nucleobase-containing small molecule catabolic process (GO:0034656)	1/15	0.45335365110624537	0.7001870349176934	0	0	1.7401196519216824	1.3765786766492913	ENTPD4
peptidyl-arginine modification (GO:0018195)	1/15	0.45335365110624537	0.7001870349176934	0	0	1.7401196519216824	1.3765786766492913	PADI2
phosphatidylethanolamine biosynthetic process (GO:0006646)	1/15	0.45335365110624537	0.7001870349176934	0	0	1.7401196519216824	1.3765786766492913	LPIN1
photoreceptor cell development (GO:0042461)	1/15	0.45335365110624537	0.7001870349176934	0	0	1.7401196519216824	1.3765786766492913	VEGFA
positive regulation of acute inflammatory response (GO:0002675)	1/15	0.45335365110624537	0.7001870349176934	0	0	1.7401196519216824	1.3765786766492913	IL6ST
positive regulation of cell killing (GO:0031343)	1/15	0.45335365110624537	0.7001870349176934	0	0	1.7401196519216824	1.3765786766492913	NOS2
positive regulation of DNA damage response, signal transduction by p53 class mediator (GO:0043517)	1/15	0.45335365110624537	0.7001870349176934	0	0	1.7401196519216824	1.3765786766492913	SPRED2
positive regulation of endothelial cell chemotaxis (GO:2001028)	1/15	0.45335365110624537	0.7001870349176934	0	0	1.7401196519216824	1.3765786766492913	VEGFA
positive regulation of heterotypic cell-cell adhesion (GO:0034116)	1/15	0.45335365110624537	0.7001870349176934	0	0	1.7401196519216824	1.3765786766492913	FLOT1
positive regulation of histone H3-K4 methylation (GO:0051571)	1/15	0.45335365110624537	0.7001870349176934	0	0	1.7401196519216824	1.3765786766492913	KMT2E
positive regulation of keratinocyte differentiation (GO:0045618)	1/15	0.45335365110624537	0.7001870349176934	0	0	1.7401196519216824	1.3765786766492913	VDR
positive regulation of lyase activity (GO:0051349)	1/15	0.45335365110624537	0.7001870349176934	0	0	1.7401196519216824	1.3765786766492913	NOS2
positive regulation of membrane protein ectodomain proteolysis (GO:0051044)	1/15	0.45335365110624537	0.7001870349176934	0	0	1.7401196519216824	1.3765786766492913	GPLD1
positive regulation of pattern recognition receptor signaling pathway (GO:0062208)	1/15	0.45335365110624537	0.7001870349176934	0	0	1.7401196519216824	1.3765786766492913	DHX58
positive regulation of secretion (GO:0051047)	1/15	0.45335365110624537	0.7001870349176934	0	0	1.7401196519216824	1.3765786766492913	GPLD1
positive regulation of sprouting angiogenesis (GO:1903672)	1/15	0.45335365110624537	0.7001870349176934	0	0	1.7401196519216824	1.3765786766492913	VEGFA
protein homotrimerization (GO:0070207)	1/15	0.45335365110624537	0.7001870349176934	0	0	1.7401196519216824	1.3765786766492913	CLYBL
protein localization to chromosome, telomeric region (GO:0070198)	1/15	0.45335365110624537	0.7001870349176934	0	0	1.7401196519216824	1.3765786766492913	TPP1
protein trimerization (GO:0070206)	1/15	0.45335365110624537	0.7001870349176934	0	0	1.7401196519216824	1.3765786766492913	CLYBL
regulation of aerobic respiration (GO:1903715)	1/15	0.45335365110624537	0.7001870349176934	0	0	1.7401196519216824	1.3765786766492913	COX7A2L
[truncated: 1,110 more rows]

## Sheet: Down_Molecular function
Term	Overlap	P-value	Adjusted P-value	Old P-value	Old Adjusted P-value	Odds Ratio	Combined Score	Genes
interferon receptor activity (GO:0004904)	4/5	1.1643819823457383E-5	0.006567114380429964	0	0	97.88535031847134	1112.049525934458	IFNAR2;IFNGR1;IFNGR2;IFNAR1
phosphatidylinositol-3,4-bisphosphate binding (GO:0043325)	7/26	4.9355034175025986E-5	0.013918119637357328	0	0	9.04186296944407	89.66337000253272	FCHSD2;NCF1;PLEKHA2;HIP1R;DAPP1;GAB2;ZFYVE1
phosphatidylinositol-3,4,5-trisphosphate binding (GO:0005547)	7/35	3.7031718142356253E-4	0.06097694380365761	0	0	6.1326726342711	48.45517050825874	CYTH3;FCHSD2;PLEKHB2;HIP1R;DAPP1;GAB2;ZFYVE1
NAD+ ADP-ribosyltransferase activity (GO:0003950)	6/26	4.3246059435218164E-4	0.06097694380365761	0	0	7.352873563218391	56.95550087723201	PARP6;PARP4;TIPARP;PARP16;ZC3HAV1;PARP8
cytokine receptor activity (GO:0004896)	11/88	6.750510073054585E-4	0.07614575362405572	0	0	3.5134043334557474	25.65038937871383	IFNAR2;IFNGR1;IFNGR2;IL1R2;CCRL2;IL21R;IL6ST;IL7R;IL17RA;IFNAR1;IL12RB2
transforming growth factor beta binding (GO:0050431)	5/24	0.002146080632427278	0.20173157944816414	0	0	6.441997851772288	39.58035670523182	ACVRL1;TWSG1;TGFB3;LRRC32;TGFBR2
kinase binding (GO:0019900)	31/461	0.0028539461688426174	0.22994651988960516	0	0	1.7862520709333005	10.465744879322909	RB1;ACVRL1;CCNK;CDKN1B;ITGB2;PTPN22;HDAC7;GOLGA2;SPRED2;ZFP36;RAC2;CHP1;RICTOR;CIR1;PLCG1;MAP2K6;CDKN2D;IFNAR2;MAP3K1;STAT3;PARP16;RHOC;CDC25B;PER1;CEACAM1;DLG4;FAS;SIK1;UTRN;SQSTM1;PFKM
pentosyltransferase activity (GO:0016763)	6/38	0.0034697213121685274	0.2446153525078812	0	0	4.592672413793103	26.011431497237307	PARP6;PARP4;TIPARP;PARP16;ZC3HAV1;PARP8
NAD binding (GO:0051287)	5/28	0.004356759388689139	0.2730235883578527	0	0	5.320541259982254	28.922604653382553	GLUD1;ALDH2;SORD;ZC3HAV1;HADH
chemokine binding (GO:0019956)	5/32	0.007842251032560235	0.44230295823639726	0	0	4.531368102796674	21.969111896572954	ZFP36;ITGB3;CCRL2;CXCR4;CCR7
protein phosphatase binding (GO:0019903)	11/123	0.009438382423059348	0.4498272349048329	0	0	2.411047098788101	11.242641898396869	PPP1R16B;IGBP1;CEACAM1;CDKN1B;PPME1;PPP1R3B;DLG4;STAT3;EIF2AK3;ATP2B4;JAK3
transforming growth factor beta-activated receptor activity (GO:0005024)	3/12	0.010303184032267902	0.4498272349048329	0	0	8.143341815097541	37.258250553979366	ACVRL1;BMPR2;TGFBR2
NAD+ binding (GO:0070403)	3/13	0.013006551997949293	0.4498272349048329	0	0	7.328625954198473	31.823107494658753	GLUD1;ZC3HAV1;HADH
cholesterol binding (GO:0015485)	6/50	0.013419673273402202	0.4498272349048329	0	0	3.3380355276907	14.390382963967218	GRAMD1A;NPC1;SOAT1;NPC2;PTCH1;ANXA6
C-C chemokine binding (GO:0019957)	4/24	0.013610303843730014	0.4498272349048329	0	0	4.889426751592357	21.00951538532227	ZFP36;CCRL2;CXCR4;CCR7
1,4-alpha-oligoglucan phosphorylase activity (GO:0004645)	2/5	0.014356188348026582	0.4498272349048329	0	0	16.271071579839052	69.04749933428253	PYGB;PYGL
TAP1 binding (GO:0046978)	2/5	0.014356188348026582	0.4498272349048329	0	0	16.271071579839052	69.04749933428253	TAP1;TAPBP
pyruvate dehydrogenase (acetyl-transferring) kinase activity (GO:0004740)	2/5	0.014356188348026582	0.4498272349048329	0	0	16.271071579839052	69.04749933428253	PDK2;PDK1
phosphatidylinositol phosphate binding (GO:1901981)	9/102	0.019413359688643675	0.5111243634139381	0	0	2.3719602977667495	9.34977841022912	CYTH3;FCHSD2;PLEKHB2;GOLPH3L;HIP1R;DAPP1;GAB2;ZFYVE1;TECPR1
sulfatide binding (GO:0120146)	2/6	0.02097501418654837	0.5111243634139381	0	0	12.20266836086404	47.15627654937262	TPP1;CLN6
BMP receptor activity (GO:0098821)	2/6	0.02097501418654837	0.5111243634139381	0	0	12.20266836086404	47.15627654937262	ACVRL1;BMPR2
dopamine receptor binding (GO:0050780)	2/6	0.02097501418654837	0.5111243634139381	0	0	12.20266836086404	47.15627654937262	GNA13;DLG4
adrenergic receptor binding (GO:0031690)	3/17	0.027515287773248787	0.5111243634139381	0	0	5.2336423118865865	18.804547531797894	DLG4;NEDD4;APLP1
calcium-release channel activity (GO:0015278)	3/17	0.027515287773248787	0.5111243634139381	0	0	5.2336423118865865	18.804547531797894	RASA3;ITPR3;TPCN1
serine-type exopeptidase activity (GO:0070008)	2/7	0.028604976841889108	0.5111243634139381	0	0	9.761626429479035	34.69452432812264	CTSA;TPP1
leucine binding (GO:0070728)	2/7	0.028604976841889108	0.5111243634139381	0	0	9.761626429479035	34.69452432812264	GLUD1;SESN3
phosphatidic acid transfer activity (GO:1990050)	2/7	0.028604976841889108	0.5111243634139381	0	0	9.761626429479035	34.69452432812264	PRELID2;PITPNC1
phosphofructokinase activity (GO:0008443)	2/7	0.028604976841889108	0.5111243634139381	0	0	9.761626429479035	34.69452432812264	PFKFB3;PFKM
protein kinase binding (GO:0019901)	29/506	0.02908516675102606	0.5111243634139381	0	0	1.498637316561845	5.301469923195273	ACVRL1;CCNK;CDKN1B;BMPR2;ITGB2;PDE3B;DUSP16;HDAC7;GOLGA2;SPRED2;ZFP36;RAC2;RICTOR;CIR1;PLCG1;MAP2K6;CDKN2D;IFNAR2;MAP3K1;STAT3;RHOC;MAPK8IP3;CDC25B;CEACAM1;RARA;PKP2;SIK1;UTRN;SQSTM1
sterol binding (GO:0032934)	6/60	0.030460026763987527	0.5111243634139381	0	0	2.718461756775933	9.49107441358741	GRAMD1A;NPC1;SOAT1;NPC2;PTCH1;ANXA6
RNA polymerase binding (GO:0070063)	3/18	0.032073279400667135	0.5111243634139381	0	0	4.884478371501272	16.801296620881157	ZFP36;NEDD4;STOM
transmembrane receptor protein serine/threonine kinase activity (GO:0004675)	3/18	0.032073279400667135	0.5111243634139381	0	0	4.884478371501272	16.801296620881157	ACVRL1;BMPR2;TGFBR2
protein serine/threonine kinase activity (GO:0004674)	21/344	0.032492361889775154	0.5111243634139381	0	0	1.5989744582043344	5.479286102079766	ACVRL1;CCNK;CDK19;MAP3K1;BMPR2;EIF2AK3;CLK3;HIPK2;TGFBR2;CLK1;STK10;RPS6KA5;CAMK4;STK17B;RPS6KA1;MKNK2;STK38L;SIK1;ULK1;SQSTM1;MAPK3
endopeptidase regulator activity (GO:0061135)	5/46	0.03408437219904384	0.5111243634139381	0	0	2.981893977103036	10.07557014330448	CAST;PSENEN;SPINT2;CST7;VSIR
phosphatase binding (GO:0019902)	9/114	0.036468480117456646	0.5111243634139381	0	0	2.0995604395604395	6.9522890752535025	CEACAM1;CDKN1B;PPME1;DLG4;STAT3;EIF2AK3;TRPC4AP;JAK3;MAPK3
DNA-binding transcription factor binding (GO:0140297)	14/208	0.03667652499970952	0.5111243634139381	0	0	1.7707881609577651	5.853549881973072	RB1;HDAC4;CRTC3;STAT3;HIPK2;PIAS1;HDAC7;RBL2;NCOR1;IFI27;SIK1;ZFPM1;MEF2D;MTA3
calcium-dependent protein kinase activity (GO:0010857)	2/8	0.037156203723353654	0.5111243634139381	0	0	8.13426514188903	26.78308094420179	CAMK4;MKNK2
calcium-dependent protein serine/threonine kinase activity (GO:0009931)	2/8	0.037156203723353654	0.5111243634139381	0	0	8.13426514188903	26.78308094420179	CAMK4;MKNK2
vascular endothelial growth factor receptor 2 binding (GO:0043184)	2/8	0.037156203723353654	0.5111243634139381	0	0	8.13426514188903	26.78308094420179	ITGB3;VEGFA
interleukin-17 receptor activity (GO:0030368)	2/8	0.037156203723353654	0.5111243634139381	0	0	8.13426514188903	26.78308094420179	IL6ST;IL17RA
protein kinase B binding (GO:0043422)	2/8	0.037156203723353654	0.5111243634139381	0	0	8.13426514188903	26.78308094420179	PDE3B;RARA
transcription regulatory region nucleic acid binding (GO:0001067)	14/212	0.04195451433293116	0.5250199762286926	0	0	1.7346497230368199	5.500867843229663	HDAC4;CALCOCO1;ATMIN;STAT3;TCF7;ARID5B;FOXJ1;NR1D1;AHR;ETS1;PER1;NCOR1;TBL1XR1;CREB3L2
transcription cis-regulatory region binding (GO:0000976)	30/549	0.0456684090326825	0.5250199762286926	0	0	1.4235341604027203	4.393522504357689	RB1;HDAC4;CALCOCO1;TCF7;AHR;ETS1;MNT;DBP;CREB3L2;CIC;MEF2D;KLF10;ATMIN;TIPARP;STAT3;PBX2;FOXJ1;ARID5B;NR1D1;RUNX3;FOSL2;SETX;RBL2;PER1;NCOR1;TBL1XR1;AGO2;IRF2;RARA;CREBRF
activin-activated receptor activity (GO:0017002)	2/9	0.04654432413374934	0.5250199762286926	0	0	6.9718642221818845	21.385149208484606	ACVRL1;TGFBR2
bile acid binding (GO:0032052)	2/9	0.04654432413374934	0.5250199762286926	0	0	6.9718642221818845	21.385149208484606	VDR;PYGL
tumor necrosis factor-activated receptor activity (GO:0005031)	2/9	0.04654432413374934	0.5250199762286926	0	0	6.9718642221818845	21.385149208484606	FAS;TNFRSF14
type I transforming growth factor beta receptor binding (GO:0034713)	2/9	0.04654432413374934	0.5250199762286926	0	0	6.9718642221818845	21.385149208484606	TGFB3;TGFBR2
cAMP response element binding protein binding (GO:0008140)	2/9	0.04654432413374934	0.5250199762286926	0	0	6.9718642221818845	21.385149208484606	CRTC3;SIK1
P-type calcium transporter activity (GO:0005388)	2/9	0.04654432413374934	0.5250199762286926	0	0	6.9718642221818845	21.385149208484606	ATP2A3;ATP2B4
protein-glutamine gamma-glutamyltransferase activity (GO:0003810)	2/9	0.04654432413374934	0.5250199762286926	0	0	6.9718642221818845	21.385149208484606	TGM1;TGM2
sialyltransferase activity (GO:0008373)	3/21	0.04793380670819378	0.5300915094788489	0	0	4.069762510602205	12.363670906973839	ST6GAL1;ST8SIA4;ST3GAL1
phosphoric diester hydrolase activity (GO:0008081)	4/36	0.052182114737925465	0.5375632421821952	0	0	3.0539808917197453	9.018452825497791	ENPP2;SMPDL3A;PLD3;GPLD1
cadherin binding (GO:0045296)	19/322	0.05351199239837086	0.5375632421821952	0	0	1.5398054091123399	4.508318486728062	CAST;SH3GLB1;USP8;BMPR2;ANXA2;AHNAK;ARHGAP18;ZC3HAV1;NDRG1;CORO1B;GOLGA2;CNN2;GPRC5A;PPME1;PPP1R13L;PKP2;ESYT2;CDH17;EIF2A
ATP transmembrane transporter activity (GO:0005347)	2/10	0.056690175903265895	0.5375632421821952	0	0	6.100063532401525	17.508123869092504	SLC25A23;SLC25A24
cyclin-dependent protein serine/threonine kinase inhibitor activity (GO:0004861)	2/10	0.056690175903265895	0.5375632421821952	0	0	6.100063532401525	17.508123869092504	CDKN2D;CDKN1B
endopeptidase activator activity (GO:0061133)	2/10	0.056690175903265895	0.5375632421821952	0	0	6.100063532401525	17.508123869092504	PSENEN;VSIR
ionotropic glutamate receptor binding (GO:0035255)	2/10	0.056690175903265895	0.5375632421821952	0	0	6.100063532401525	17.508123869092504	DLG4;SQSTM1
sodium channel regulator activity (GO:0017080)	4/37	0.05675577702130701	0.5375632421821952	0	0	2.961281605867593	8.495910501458495	NEDD4;ATP2B4;PKP2;GPLD1
protein serine/threonine kinase activator activity (GO:0043539)	4/37	0.05675577702130701	0.5375632421821952	0	0	2.961281605867593	8.495910501458495	CCNK;CAB39L;RICTOR;PARP16
exopeptidase activity (GO:0008238)	5/53	0.05718757895555268	0.5375632421821952	0	0	2.546104379251701	7.2854703145310955	DPP4;CTSA;CPM;NPEPPS;LNPEP
C-C chemokine receptor activity (GO:0016493)	3/23	0.060262354610954916	0.5571798032881734	0	0	3.6624045801526717	10.287869059246802	CCRL2;CXCR4;CCR7
AMP binding (GO:0016208)	2/11	0.06751952668670073	0.593800323051804	0	0	5.421996329239023	14.614115120638653	PYGL;PFKM
intracellular ligand-gated ion channel activity (GO:0005217)	2/11	0.06751952668670073	0.593800323051804	0	0	5.421996329239023	14.614115120638653	RASA3;ITPR3
purine ribonucleotide transmembrane transporter activity (GO:0005346)	2/11	0.06751952668670073	0.593800323051804	0	0	5.421996329239023	14.614115120638653	SLC25A23;SLC25A24
phosphatidylinositol binding (GO:0035091)	7/92	0.07124684445810758	0.593800323051804	0	0	2.014171806830149	5.320645810468943	NCF1;HIP1R;ITPR3;ESYT2;ZFYVE1;PITPNC1;APPL2
cysteine-type endopeptidase inhibitor activity (GO:0004869)	4/40	0.07171480522403531	0.593800323051804	0	0	2.714083510261854	7.151767640660596	CAST;RPS6KA1;CD27;CST7
peptidase inhibitor activity (GO:0030414)	4/40	0.07171480522403531	0.593800323051804	0	0	2.714083510261854	7.151767640660596	CAST;SPINT2;TIMP1;CST7
chemorepellent activity (GO:0045499)	3/25	0.07391132660699896	0.593800323051804	0	0	3.3291117279666897	8.671967163785014	DPP4;SEMA4D;SEMA4F
zinc ion binding (GO:0008270)	19/336	0.07458954361445924	0.593800323051804	0	0	1.470711622762096	3.8176069713107923	HDAC4;KDM5B;SEC23A;SORD;CBLB;LNPEP;SAMHD1;ZFYVE1;CRIP1;PRIMPOL;NPEPPS;KLF7;RASSF1;RNF125;DHX58;ENPP2;TIMP1;SMPDL3A;KDM7A
carboxylic acid binding (GO:0031406)	4/41	0.07710528921670672	0.593800323051804	0	0	2.6405921845412292	6.7667376949303915	GLUD1;SESN3;NOS2;PSAP
RNA polymerase II CTD heptapeptide repeat kinase activity (GO:0008353)	2/12	0.0789628089164633	0.593800323051804	0	0	4.879542566709022	12.388076833878273	CCNK;CDK19
adenine nucleotide transmembrane transporter activity (GO:0000295)	2/12	0.0789628089164633	0.593800323051804	0	0	4.879542566709022	12.388076833878273	SLC25A23;SLC25A24
vascular endothelial growth factor receptor binding (GO:0005172)	2/12	0.0789628089164633	0.593800323051804	0	0	4.879542566709022	12.388076833878273	ITGB3;VEGFA
death receptor activity (GO:0005035)	2/12	0.0789628089164633	0.593800323051804	0	0	4.879542566709022	12.388076833878273	FAS;TNFRSF14
neurexin family protein binding (GO:0042043)	2/12	0.0789628089164633	0.593800323051804	0	0	4.879542566709022	12.388076833878273	NLGN2;SYTL1
chemokine receptor activity (GO:0004950)	3/26	0.08120432365582189	0.6026215597616257	0	0	3.184201792233654	7.994851784659422	CCRL2;CXCR4;CCR7
RNA 7-methylguanosine cap binding (GO:0000340)	2/13	0.09095486813351943	0.6101282805016184	0	0	4.435716761002657	10.634151212038445	CYFIP2;AGO2
GDP-dissociation inhibitor activity (GO:0005092)	2/13	0.09095486813351943	0.6101282805016184	0	0	4.435716761002657	10.634151212038445	GDI1;GDI2
histone demethylase activity (H3-K9 specific) (GO:0032454)	2/13	0.09095486813351943	0.6101282805016184	0	0	4.435716761002657	10.634151212038445	KDM3A;KDM7A
insulin-like growth factor I binding (GO:0031994)	2/13	0.09095486813351943	0.6101282805016184	0	0	4.435716761002657	10.634151212038445	ITGB3;IGF1R
P-type ion transporter activity (GO:0015662)	2/13	0.09095486813351943	0.6101282805016184	0	0	4.435716761002657	10.634151212038445	ATP2A3;ATP2B4
phosphatidate phosphatase activity (GO:0008195)	2/13	0.09095486813351943	0.6101282805016184	0	0	4.435716761002657	10.634151212038445	LPIN1;PLPP2
platelet-derived growth factor receptor binding (GO:0005161)	2/13	0.09095486813351943	0.6101282805016184	0	0	4.435716761002657	10.634151212038445	ITGB3;VEGFA
phosphatase activity (GO:0016791)	6/79	0.09157403132849033	0.6101282805016184	0	0	2.0089224793995695	4.802545243155291	ACP5;INPP5K;PTPN22;LPIN1;DUSP16;PLPP2
cyclin-dependent protein serine/threonine kinase regulator activity (GO:0016538)	4/44	0.09444254959487856	0.6101282805016184	0	0	2.4421656050955414	5.7629334271736665	CDKN2D;CCNK;CDKN1B;CCNG2
protease binding (GO:0002020)	8/118	0.09505061509474268	0.6101282805016184	0	0	1.7786986381096497	4.185892860592381	DPP4;ECM1;ANXA2;ITGB3;PSAP;FLOT1;TNFAIP3;TIMP1
histone demethylase activity (GO:0032452)	3/28	0.09666862202083362	0.6101282805016184	0	0	2.9291603053435114	6.843884683657176	KDM5B;KDM3A;KDM7A
MHC protein binding (GO:0042287)	3/28	0.09666862202083362	0.6101282805016184	0	0	2.9291603053435114	6.843884683657176	LAG3;TAP1;TAPBP
protein kinase activator activity (GO:0030295)	5/63	0.10247564681042699	0.6101282805016184	0	0	2.106021287825475	4.797790488566092	GPRC5A;CAB39L;NCKAP1L;RICTOR;PARP16
lipid phosphatase activity (GO:0042577)	2/14	0.103434723689561	0.6101282805016184	0	0	4.06586192291402	9.224686706214895	INPP5K;PLPP2
transcription corepressor binding (GO:0001222)	3/29	0.10481506583709427	0.6101282805016184	0	0	2.8163534938344097	6.352447976343718	PER1;USP11;NR1D1
ubiquitin conjugating enzyme binding (GO:0031624)	3/29	0.10481506583709427	0.6101282805016184	0	0	2.8163534938344097	6.352447976343718	RNF125;SIAH3;RNF19A
protein serine/threonine kinase inhibitor activity (GO:0030291)	3/30	0.11322058102879737	0.6101282805016184	0	0	2.7119027424370934	5.90765590029465	CDKN2D;SPRED2;CDKN1B
insulin-like growth factor binding (GO:0005520)	2/15	0.11634534159828827	0.6101282805016184	0	0	3.752907829146711	8.073226904543242	ITGB3;IGF1R
cysteine-type endopeptidase activity (GO:0004197)	7/105	0.12126033859417676	0.6101282805016184	0	0	1.745798319327731	3.683312329626276	USP8;USP11;CTSW;CAPN1;USP30;CTSS;CTSB
monocarboxylic acid binding (GO:0033293)	3/31	0.12187202704511899	0.6101282805016184	0	0	2.6149127589967285	5.503825865643873	PSAP;RARA;PYGL
glutamate receptor binding (GO:0035254)	2/17	0.14324917738510118	0.6101282805016184	0	0	3.2521812791190174	6.319540009644488	DLG4;SQSTM1
metalloaminopeptidase activity (GO:0070006)	2/17	0.14324917738510118	0.6101282805016184	0	0	3.2521812791190174	6.319540009644488	NPEPPS;LNPEP
MHC class I protein binding (GO:0042288)	2/17	0.14324917738510118	0.6101282805016184	0	0	3.2521812791190174	6.319540009644488	TAP1;TAPBP
endoribonuclease activity (GO:0004521)	3/34	0.149168629867738	0.6101282805016184	0	0	2.361487318394484	4.493149658391155	ZC3H12D;KHNYN;AGO2
heme binding (GO:0020037)	6/91	0.15010592230701436	0.6101282805016184	0	0	1.7242280820374127	3.2698504211802923	SLC48A1;NOS2;CYP11A1;CYP2S1;CAT;NR1D1
transcription coregulator binding (GO:0001221)	4/53	0.15588545313911123	0.6101282805016184	0	0	1.9926686598206163	3.7036413556118326	PER1;USP11;AHR;NR1D1
phosphoric ester hydrolase activity (GO:0042578)	4/53	0.15588545313911123	0.6101282805016184	0	0	1.9926686598206163	3.7036413556118326	PTPN22;SAMHD1;DUSP16;SMPDL3A
transforming growth factor beta receptor binding (GO:0005160)	2/18	0.157146171622239	0.6101282805016184	0	0	3.0487611181702667	5.641972927316691	TGFB3;TGFBR2
cholesterol transfer activity (GO:0120020)	2/18	0.157146171622239	0.6101282805016184	0	0	3.0487611181702667	5.641972927316691	GRAMD1A;NPC2
retinoic acid receptor binding (GO:0042974)	2/18	0.157146171622239	0.6101282805016184	0	0	3.0487611181702667	5.641972927316691	ASXL1;VDR
ubiquitin-like protein conjugating enzyme binding (GO:0044390)	3/35	0.15867025578411265	0.6101282805016184	0	0	2.2875715648854964	4.21125247140089	RNF125;SIAH3;RNF19A
phospholipase activity (GO:0004620)	5/73	0.16094212764524946	0.6101282805016184	0	0	1.7953743997599039	3.279629149403227	ABHD4;ENPP2;SMPDL3A;GPLD1;PLD3
iron ion binding (GO:0005506)	4/54	0.16347055093115678	0.6101282805016184	0	0	1.9527133757961783	3.536602977661141	KDM3A;HAAO;ACP5;KDM7A
transition metal ion binding (GO:0046914)	22/445	0.16472708413378814	0.6101282805016184	0	0	1.2739943472002613	2.2976044829905846	HDAC4;KDM5B;SEC23A;KDM3A;SORD;LNPEP;CBLB;SAMHD1;ZFYVE1;CRIP1;PRIMPOL;NPEPPS;KLF7;WRN;RASSF1;RNF125;DHX58;ENPP2;TIMP1;SMPDL3A;KDM7A;PCK2
phosphatidylinositol bisphosphate binding (GO:1902936)	6/94	0.1668712893758828	0.6101282805016184	0	0	1.665186346220829	2.9815702481930204	SNX18;ANXA2;SNX14;HIP1R;SDCBP2;PLCD1
ubiquitin binding (GO:0043130)	5/74	0.16741390153157365	0.6101282805016184	0	0	1.7692620526471459	3.162177439591053	NEDD4;TNFAIP3;CXCR4;SQSTM1;VPS28
protein tyrosine phosphatase activity (GO:0004725)	5/74	0.16741390153157365	0.6101282805016184	0	0	1.7692620526471459	3.162177439591053	PTPRS;PTPN22;MTMR6;CDC14B;CDC25B
calcium ion transmembrane transporter activity (GO:0015085)	4/55	0.1711857501773176	0.6101282805016184	0	0	1.9143249656550518	3.3787951531001377	ANXA2;ATP2A3;ANXA6;ATP2B4
RNA cap binding (GO:0000339)	2/19	0.17128110134171956	0.6101282805016184	0	0	2.8692727408625456	5.062686005554035	CYFIP2;AGO2
sterol transfer activity (GO:0120015)	2/19	0.17128110134171956	0.6101282805016184	0	0	2.8692727408625456	5.062686005554035	GRAMD1A;NPC2
SUMO transferase activity (GO:0019789)	2/19	0.17128110134171956	0.6101282805016184	0	0	2.8692727408625456	5.062686005554035	HDAC4;PIAS1
ligand-gated calcium channel activity (GO:0099604)	2/19	0.17128110134171956	0.6101282805016184	0	0	2.8692727408625456	5.062686005554035	RASA3;ITPR3
nucleotidyltransferase activity (GO:0016779)	2/19	0.17128110134171956	0.6101282805016184	0	0	2.8692727408625456	5.062686005554035	DNTT;PAPSS1
phosphatidylinositol-4,5-bisphosphate binding (GO:0005546)	5/75	0.17398630503098342	0.6101282805016184	0	0	1.7438957725947521	3.0496877639686835	SNX18;ANXA2;HIP1R;SDCBP2;PLCD1
hydrolase activity, hydrolyzing O-glycosyl compounds (GO:0004553)	3/37	0.17819763908811012	0.6101282805016184	0	0	2.1527840143691064	3.7132553679266165	CHIT1;GALC;HPSE
activin receptor activity, type I (GO:0016361)	1/5	0.18230532437489816	0.6101282805016184	0	0	6.093591370558376	10.371733634227333	ACVRL1
sphingomyelin phosphodiesterase activity (GO:0004767)	1/5	0.18230532437489816	0.6101282805016184	0	0	6.093591370558376	10.371733634227333	SMPDL3A
alpha-2A adrenergic receptor binding (GO:0031694)	1/5	0.18230532437489816	0.6101282805016184	0	0	6.093591370558376	10.371733634227333	APLP1
sphingosine-1-phosphate receptor activity (GO:0038036)	1/5	0.18230532437489816	0.6101282805016184	0	0	6.093591370558376	10.371733634227333	S1PR1
syndecan binding (GO:0045545)	1/5	0.18230532437489816	0.6101282805016184	0	0	6.093591370558376	10.371733634227333	HPSE
transforming growth factor beta receptor activity, type I (GO:0005025)	1/5	0.18230532437489816	0.6101282805016184	0	0	6.093591370558376	10.371733634227333	ACVRL1
beta-2 adrenergic receptor binding (GO:0031698)	1/5	0.18230532437489816	0.6101282805016184	0	0	6.093591370558376	10.371733634227333	NEDD4
C-X-C chemokine receptor activity (GO:0016494)	1/5	0.18230532437489816	0.6101282805016184	0	0	6.093591370558376	10.371733634227333	CXCR4
C-X3-C chemokine binding (GO:0019960)	1/5	0.18230532437489816	0.6101282805016184	0	0	6.093591370558376	10.371733634227333	ITGB3
calmodulin-dependent protein phosphatase activity (GO:0033192)	1/5	0.18230532437489816	0.6101282805016184	0	0	6.093591370558376	10.371733634227333	PPP3CC
cell adhesive protein binding involved in bundle of His cell-Purkinje myocyte communication (GO:0086083)	1/5	0.18230532437489816	0.6101282805016184	0	0	6.093591370558376	10.371733634227333	PKP2
Y-form DNA binding (GO:0000403)	1/5	0.18230532437489816	0.6101282805016184	0	0	6.093591370558376	10.371733634227333	WRN
choline transmembrane transporter activity (GO:0015220)	1/5	0.18230532437489816	0.6101282805016184	0	0	6.093591370558376	10.371733634227333	SLC44A2
complement component C3b binding (GO:0001851)	1/5	0.18230532437489816	0.6101282805016184	0	0	6.093591370558376	10.371733634227333	ITGB2
D-loop DNA binding (GO:0062037)	1/5	0.18230532437489816	0.6101282805016184	0	0	6.093591370558376	10.371733634227333	WRN
epoxide hydrolase activity (GO:0004301)	1/5	0.18230532437489816	0.6101282805016184	0	0	6.093591370558376	10.371733634227333	EPHX1
ER retention sequence binding (GO:0046923)	1/5	0.18230532437489816	0.6101282805016184	0	0	6.093591370558376	10.371733634227333	KDELR1
fructose-2,6-bisphosphate 2-phosphatase activity (GO:0004331)	1/5	0.18230532437489816	0.6101282805016184	0	0	6.093591370558376	10.371733634227333	PFKFB3
ganglioside binding (GO:0035594)	1/5	0.18230532437489816	0.6101282805016184	0	0	6.093591370558376	10.371733634227333	PSAP
histone demethylase activity (H3-K27 specific) (GO:0071558)	1/5	0.18230532437489816	0.6101282805016184	0	0	6.093591370558376	10.371733634227333	KDM7A
histone demethylase activity (H3-trimethyl-K4 specific) (GO:0034647)	1/5	0.18230532437489816	0.6101282805016184	0	0	6.093591370558376	10.371733634227333	KDM5B
inositol 1,3,4,5 tetrakisphosphate binding (GO:0043533)	1/5	0.18230532437489816	0.6101282805016184	0	0	6.093591370558376	10.371733634227333	ITPR3
interleukin-1 receptor activity (GO:0004908)	1/5	0.18230532437489816	0.6101282805016184	0	0	6.093591370558376	10.371733634227333	IL1R2
MHC class I protein complex binding (GO:0023024)	1/5	0.18230532437489816	0.6101282805016184	0	0	6.093591370558376	10.371733634227333	KLRC1
NAADP-sensitive calcium-release channel activity (GO:0072345)	1/5	0.18230532437489816	0.6101282805016184	0	0	6.093591370558376	10.371733634227333	TPCN1
neuregulin binding (GO:0038132)	1/5	0.18230532437489816	0.6101282805016184	0	0	6.093591370558376	10.371733634227333	ITGB3
neuroligin family protein binding (GO:0097109)	1/5	0.18230532437489816	0.6101282805016184	0	0	6.093591370558376	10.371733634227333	DLG4
oxo-acid-lyase activity (GO:0016833)	1/5	0.18230532437489816	0.6101282805016184	0	0	6.093591370558376	10.371733634227333	CLYBL
peptidoglycan immune receptor activity (GO:0016019)	1/5	0.18230532437489816	0.6101282805016184	0	0	6.093591370558376	10.371733634227333	PGLYRP1
phosphatidylinositol trisphosphate phosphatase activity (GO:0034594)	1/5	0.18230532437489816	0.6101282805016184	0	0	6.093591370558376	10.371733634227333	INPP5K
phosphodiesterase I activity (GO:0004528)	1/5	0.18230532437489816	0.6101282805016184	0	0	6.093591370558376	10.371733634227333	ENPP2
procollagen-proline 4-dioxygenase activity (GO:0004656)	1/5	0.18230532437489816	0.6101282805016184	0	0	6.093591370558376	10.371733634227333	P4HA1
protein geranylgeranyltransferase activity (GO:0004661)	1/5	0.18230532437489816	0.6101282805016184	0	0	6.093591370558376	10.371733634227333	CHM
protein-arginine deiminase activity (GO:0004668)	1/5	0.18230532437489816	0.6101282805016184	0	0	6.093591370558376	10.371733634227333	PADI2
cysteine-type peptidase activity (GO:0008234)	6/98	0.19037660549534777	0.6101282805016184	0	0	1.5924537731134434	2.641484343500109	USP8;USP11;CTSW;USP30;CTSS;CTSB
protein kinase regulator activity (GO:0019887)	6/98	0.19037660549534777	0.6101282805016184	0	0	1.5924537731134434	2.641484343500109	CCNK;CDKN1B;GPRC5A;GMFG;CCNG2;NCKAP1L
signaling receptor complex adaptor activity (GO:0030159)	3/39	0.19833648811211366	0.6101282805016184	0	0	2.0329728583545377	3.288923680518283	CD3G;GAB2;MAPK8IP3
cysteine-type endopeptidase inhibitor activity involved in apoptotic process (GO:0043027)	2/21	0.2001062554864259	0.6101282805016184	0	0	2.566976526449542	4.130025927442611	RPS6KA1;CD27
DNA-directed DNA polymerase activity (GO:0003887)	2/21	0.2001062554864259	0.6101282805016184	0	0	2.566976526449542	4.130025927442611	POLD4;PRIMPOL
fibroblast growth factor binding (GO:0017134)	2/21	0.2001062554864259	0.6101282805016184	0	0	2.566976526449542	4.130025927442611	ITGB3;GLG1
lysophospholipase activity (GO:0004622)	2/21	0.2001062554864259	0.6101282805016184	0	0	2.566976526449542	4.130025927442611	ABHD4;ENPP2
pyridoxal phosphate binding (GO:0030170)	2/21	0.2001062554864259	0.6101282805016184	0	0	2.566976526449542	4.130025927442611	PYGB;PYGL
acid phosphatase activity (GO:0003993)	1/6	0.2145714015288586	0.6101282805016184	0	0	4.874619289340101	7.502588561882033	ACP5
alpha-N-acetylneuraminate alpha-2,8-sialyltransferase activity (GO:0003828)	1/6	0.2145714015288586	0.6101282805016184	0	0	4.874619289340101	7.502588561882033	ST8SIA4
vasopressin receptor activity (GO:0005000)	1/6	0.2145714015288586	0.6101282805016184	0	0	4.874619289340101	7.502588561882033	INPP5K
carnitine O-acyltransferase activity (GO:0016406)	1/6	0.2145714015288586	0.6101282805016184	0	0	4.874619289340101	7.502588561882033	CPT1A
chitinase activity (GO:0004568)	1/6	0.2145714015288586	0.6101282805016184	0	0	4.874619289340101	7.502588561882033	CHIT1
dihydropyrimidinase activity (GO:0004157)	1/6	0.2145714015288586	0.6101282805016184	0	0	4.874619289340101	7.502588561882033	DPYSL2
four-way junction helicase activity (GO:0009378)	1/6	0.2145714015288586	0.6101282805016184	0	0	4.874619289340101	7.502588561882033	WRN
fructose binding (GO:0070061)	1/6	0.2145714015288586	0.6101282805016184	0	0	4.874619289340101	7.502588561882033	PFKM
leukemia inhibitory factor receptor activity (GO:0004923)	1/6	0.2145714015288586	0.6101282805016184	0	0	4.874619289340101	7.502588561882033	IL6ST
MHC class I receptor activity (GO:0032393)	1/6	0.2145714015288586	0.6101282805016184	0	0	4.874619289340101	7.502588561882033	MR1
MHC class II protein binding (GO:0042289)	1/6	0.2145714015288586	0.6101282805016184	0	0	4.874619289340101	7.502588561882033	LAG3
myosin light chain binding (GO:0032027)	1/6	0.2145714015288586	0.6101282805016184	0	0	4.874619289340101	7.502588561882033	CXCR4
neurotrophin TRK receptor binding (GO:0005167)	1/6	0.2145714015288586	0.6101282805016184	0	0	4.874619289340101	7.502588561882033	PLCG1
neurotrophin TRKA receptor binding (GO:0005168)	1/6	0.2145714015288586	0.6101282805016184	0	0	4.874619289340101	7.502588561882033	PLCG1
non-membrane spanning protein tyrosine phosphatase activity (GO:0004726)	1/6	0.2145714015288586	0.6101282805016184	0	0	4.874619289340101	7.502588561882033	PTPN22
nucleosomal histone binding (GO:0031493)	1/6	0.2145714015288586	0.6101282805016184	0	0	4.874619289340101	7.502588561882033	EZH1
oncostatin-M receptor activity (GO:0004924)	1/6	0.2145714015288586	0.6101282805016184	0	0	4.874619289340101	7.502588561882033	IL6ST
peroxisome targeting sequence binding (GO:0000268)	1/6	0.2145714015288586	0.6101282805016184	0	0	4.874619289340101	7.502588561882033	CAT
primary miRNA binding (GO:0070878)	1/6	0.2145714015288586	0.6101282805016184	0	0	4.874619289340101	7.502588561882033	STAT3
protein carboxyl O-methyltransferase activity (GO:0051998)	1/6	0.2145714015288586	0.6101282805016184	0	0	4.874619289340101	7.502588561882033	PCMTD2
protein phosphatase 2B binding (GO:0030346)	1/6	0.2145714015288586	0.6101282805016184	0	0	4.874619289340101	7.502588561882033	ATP2B4
DNA polymerase activity (GO:0034061)	2/22	0.21472407685429032	0.6101282805016184	0	0	2.438500635324015	3.7513928852608327	POLD4;PRIMPOL
K63-linked polyubiquitin modification-dependent protein binding (GO:0070530)	2/22	0.21472407685429032	0.6101282805016184	0	0	2.438500635324015	3.7513928852608327	TNFAIP3;SQSTM1
peptidase activator activity (GO:0016504)	2/22	0.21472407685429032	0.6101282805016184	0	0	2.438500635324015	3.7513928852608327	PSENEN;VSIR
phospholipid transfer activity (GO:0120014)	2/22	0.21472407685429032	0.6101282805016184	0	0	2.438500635324015	3.7513928852608327	PRELID2;PITPNC1
protein kinase A regulatory subunit binding (GO:0034237)	2/22	0.21472407685429032	0.6101282805016184	0	0	2.438500635324015	3.7513928852608327	PRRC1;ACBD3
RNA polymerase II-specific DNA-binding transcription factor binding (GO:0061629)	10/190	0.2187163227307049	0.6101282805016184	0	0	1.3572243617173014	2.0629535037088855	RB1;RBL2;HDAC4;NCOR1;IFI27;STAT3;ZFPM1;MTA3;PIAS1;HIPK2
protein serine/threonine phosphatase activity (GO:0004722)	4/62	0.22831190546634347	0.6101282805016184	0	0	1.6826707665275642	2.4853763676989735	CTDSP2;PPM1J;MTMR6;CDC14B
semaphorin receptor binding (GO:0030215)	2/23	0.22943471963390957	0.6101282805016184	0	0	2.3222605433533006	3.4186850563956175	SEMA4D;SEMA4F
cyclin-dependent protein kinase activity (GO:0097472)	2/23	0.22943471963390957	0.6101282805016184	0	0	2.3222605433533006	3.4186850563956175	CCNK;CDK19
cyclin-dependent protein serine/threonine kinase activity (GO:0004693)	2/23	0.22943471963390957	0.6101282805016184	0	0	2.3222605433533006	3.4186850563956175	CCNK;CDK19
phosphatidylinositol phospholipase C activity (GO:0004435)	2/23	0.22943471963390957	0.6101282805016184	0	0	2.3222605433533006	3.4186850563956175	PLCG1;PLCD1
protein phosphatase 1 binding (GO:0008157)	2/23	0.22943471963390957	0.6101282805016184	0	0	2.3222605433533006	3.4186850563956175	PPP1R16B;PPP1R3B
pyrophosphate hydrolysis-driven proton transmembrane transporter activity (GO:0009678)	2/23	0.22943471963390957	0.6101282805016184	0	0	2.3222605433533006	3.4186850563956175	ATP2A3;ATP6V0D2
protein homodimerization activity (GO:0042803)	29/636	0.23545279098281877	0.6101282805016184	0	0	1.16950489898552	1.691390435498941	AHR;CST7;CLN6;PAPSS1;DPP4;STK10;WRN;IMPA2;GLIPR2;PSAP;MUC13;TBC1D22A;APPL2;PDK2;SH3GLB1;TPD52;BNIP3L;ST6GAL1;HMGCS1;NOS2;STAT3;HIP1R;TAP1;NAGA;SDCBP2;VEGFA;CEACAM1;CAT;PADI2
protein kinase inhibitor activity (GO:0004860)	3/43	0.24004318088787113	0.6101282805016184	0	0	1.829293893129771	2.6102861365359167	SPRED2;CDKN1B;GMFG
calmodulin-dependent protein kinase activity (GO:0004683)	2/24	0.24420815596138135	0.6101282805016184	0	0	2.216587732470833	3.1247997979109137	CAMK4;MKNK2
ferrous iron binding (GO:0008198)	2/24	0.24420815596138135	0.6101282805016184	0	0	2.216587732470833	3.1247997979109137	HAAO;ACP5
phosphatidylinositol-3,5-bisphosphate binding (GO:0080025)	2/24	0.24420815596138135	0.6101282805016184	0	0	2.216587732470833	3.1247997979109137	SNX14;HIP1R
protein phosphatase 2A binding (GO:0051721)	2/24	0.24420815596138135	0.6101282805016184	0	0	2.216587732470833	3.1247997979109137	IGBP1;PPME1
ribosomal protein S6 kinase activity (GO:0004711)	1/7	0.24556581502458752	0.6101282805016184	0	0	4.061971235194585	5.703780534370931	RPS6KA1
1-phosphatidylinositol-4-phosphate 3-kinase activity (GO:0035005)	1/7	0.24556581502458752	0.6101282805016184	0	0	4.061971235194585	5.703780534370931	PIK3CG
3-hydroxyacyl-CoA dehydrogenase activity (GO:0003857)	1/7	0.24556581502458752	0.6101282805016184	0	0	4.061971235194585	5.703780534370931	HADH
RNA polymerase II CTD heptapeptide repeat phosphatase activity (GO:0008420)	1/7	0.24556581502458752	0.6101282805016184	0	0	4.061971235194585	5.703780534370931	CTDSP2
5'-3' DNA helicase activity (GO:0043139)	1/7	0.24556581502458752	0.6101282805016184	0	0	4.061971235194585	5.703780534370931	HELB
acyl-CoA oxidase activity (GO:0003997)	1/7	0.24556581502458752	0.6101282805016184	0	0	4.061971235194585	5.703780534370931	ACADL
sphingosine-1-phosphate phosphatase activity (GO:0042392)	1/7	0.24556581502458752	0.6101282805016184	0	0	4.061971235194585	5.703780534370931	PLPP2
sugar-phosphatase activity (GO:0050308)	1/7	0.24556581502458752	0.6101282805016184	0	0	4.061971235194585	5.703780534370931	PFKFB3
calcium-dependent protein serine/threonine phosphatase activity (GO:0004723)	1/7	0.24556581502458752	0.6101282805016184	0	0	4.061971235194585	5.703780534370931	PPP3CC
clathrin light chain binding (GO:0032051)	1/7	0.24556581502458752	0.6101282805016184	0	0	4.061971235194585	5.703780534370931	HIP1R
fatty acid elongase activity (GO:0009922)	1/7	0.24556581502458752	0.6101282805016184	0	0	4.061971235194585	5.703780534370931	ELOVL5
ferric iron binding (GO:0008199)	1/7	0.24556581502458752	0.6101282805016184	0	0	4.061971235194585	5.703780534370931	ACP5
galactosidase activity (GO:0015925)	1/7	0.24556581502458752	0.6101282805016184	0	0	4.061971235194585	5.703780534370931	NAGA
interleukin-6 receptor binding (GO:0005138)	1/7	0.24556581502458752	0.6101282805016184	0	0	4.061971235194585	5.703780534370931	IL6ST
JUN kinase binding (GO:0008432)	1/7	0.24556581502458752	0.6101282805016184	0	0	4.061971235194585	5.703780534370931	MAPK8IP3
mannosyl-oligosaccharide 1,2-alpha-mannosidase activity (GO:0004571)	1/7	0.24556581502458752	0.6101282805016184	0	0	4.061971235194585	5.703780534370931	EDEM3
mannosyl-oligosaccharide mannosidase activity (GO:0015924)	1/7	0.24556581502458752	0.6101282805016184	0	0	4.061971235194585	5.703780534370931	EDEM3
MutLalpha complex binding (GO:0032405)	1/7	0.24556581502458752	0.6101282805016184	0	0	4.061971235194585	5.703780534370931	WRN
nitric-oxide synthase binding (GO:0050998)	1/7	0.24556581502458752	0.6101282805016184	0	0	4.061971235194585	5.703780534370931	ATP2B4
peptide transmembrane transporter activity (GO:1904680)	1/7	0.24556581502458752	0.6101282805016184	0	0	4.061971235194585	5.703780534370931	TAP1
peroxisome proliferator activated receptor binding (GO:0042975)	1/7	0.24556581502458752	0.6101282805016184	0	0	4.061971235194585	5.703780534370931	ASXL1
phosphatidylinositol 3-kinase regulatory subunit binding (GO:0036312)	1/7	0.24556581502458752	0.6101282805016184	0	0	4.061971235194585	5.703780534370931	PIK3AP1
phosphatidylinositol-3,5-bisphosphate phosphatase activity (GO:0106018)	1/7	0.24556581502458752	0.6101282805016184	0	0	4.061971235194585	5.703780534370931	MTMR6
phosphatidylinositol-4,5-bisphosphate 5-phosphatase activity (GO:0004439)	1/7	0.24556581502458752	0.6101282805016184	0	0	4.061971235194585	5.703780534370931	INPP5K
phospholipase C activity (GO:0004629)	2/25	0.2590165770402006	0.6105581671779696	0	0	2.1201038616651013	2.863970319369714	PLCG1;PLCD1
protein kinase C binding (GO:0005080)	3/45	0.26141831556662704	0.6105581671779696	0	0	1.7420029080334425	2.337129307038377	PKP2;SQSTM1;HDAC7
ribonuclease activity (GO:0004540)	4/66	0.262855584789522	0.6105581671779696	0	0	1.5737826176289296	2.102810439121224	ZC3H12D;KHNYN;AGO2;SAMHD1
ion gated channel activity (GO:0022839)	2/26	0.2738342653104852	0.6105581671779696	0	0	2.031660313426514	2.63147191172251	TMEM63A;TTYH3
5'-3' exodeoxyribonuclease activity (GO:0035312)	1/8	0.2753386216734975	0.6105581671779696	0	0	3.4815083393763597	4.490287869811056	PLD3
acetylcholine receptor binding (GO:0033130)	1/8	0.2753386216734975	0.6105581671779696	0	0	3.4815083393763597	4.490287869811056	DLG4
serine transmembrane transporter activity (GO:0022889)	1/8	0.2753386216734975	0.6105581671779696	0	0	3.4815083393763597	4.490287869811056	SFXN3
siRNA binding (GO:0035197)	1/8	0.2753386216734975	0.6105581671779696	0	0	3.4815083393763597	4.490287869811056	AGO2
sodium channel inhibitor activity (GO:0019871)	1/8	0.2753386216734975	0.6105581671779696	0	0	3.4815083393763597	4.490287869811056	NEDD4
aldehyde-lyase activity (GO:0016832)	1/8	0.2753386216734975	0.6105581671779696	0	0	3.4815083393763597	4.490287869811056	ALDOC
superoxide-generating NADPH oxidase activator activity (GO:0016176)	1/8	0.2753386216734975	0.6105581671779696	0	0	3.4815083393763597	4.490287869811056	NCF1
arginine binding (GO:0034618)	1/8	0.2753386216734975	0.6105581671779696	0	0	3.4815083393763597	4.490287869811056	NOS2
bubble DNA binding (GO:0000405)	1/8	0.2753386216734975	0.6105581671779696	0	0	3.4815083393763597	4.490287869811056	WRN
type II transforming growth factor beta receptor binding (GO:0005114)	1/8	0.2753386216734975	0.6105581671779696	0	0	3.4815083393763597	4.490287869811056	TGFB3
ciliary neurotrophic factor receptor activity (GO:0004897)	1/8	0.2753386216734975	0.6105581671779696	0	0	3.4815083393763597	4.490287869811056	IL6ST
cyclin-dependent protein serine/threonine kinase activator activity (GO:0061575)	1/8	0.2753386216734975	0.6105581671779696	0	0	3.4815083393763597	4.490287869811056	CCNK
estradiol 17-beta-dehydrogenase activity (GO:0004303)	1/8	0.2753386216734975	0.6105581671779696	0	0	3.4815083393763597	4.490287869811056	HSD17B7
ether hydrolase activity (GO:0016803)	1/8	0.2753386216734975	0.6105581671779696	0	0	3.4815083393763597	4.490287869811056	EPHX1
glycogen binding (GO:2001069)	1/8	0.2753386216734975	0.6105581671779696	0	0	3.4815083393763597	4.490287869811056	PPP1R3B
inositol hexakisphosphate kinase activity (GO:0000828)	1/8	0.2753386216734975	0.6105581671779696	0	0	3.4815083393763597	4.490287869811056	ITPKB
lysophospholipid acyltransferase activity (GO:0071617)	1/8	0.2753386216734975	0.6105581671779696	0	0	3.4815083393763597	4.490287869811056	ABHD4
MHC class Ib protein binding (GO:0023029)	1/8	0.2753386216734975	0.6105581671779696	0	0	3.4815083393763597	4.490287869811056	TAP1
peptidyl-proline 4-dioxygenase activity (GO:0031545)	1/8	0.2753386216734975	0.6105581671779696	0	0	3.4815083393763597	4.490287869811056	P4HA1
phosphatidylinositol phosphate 5-phosphatase activity (GO:0034595)	1/8	0.2753386216734975	0.6105581671779696	0	0	3.4815083393763597	4.490287869811056	INPP5K
procollagen-proline dioxygenase activity (GO:0019798)	1/8	0.2753386216734975	0.6105581671779696	0	0	3.4815083393763597	4.490287869811056	P4HA1
purine ribonucleoside triphosphate binding (GO:0035639)	21/460	0.2762197690795605	0.6105581671779696	0	0	1.1692411731207288	1.5042971292962144	ACVRL1;PXK;HSPA4L;TAP1;PYGL;RHOC;TUBB4A;RUNX3;GEM;GLUD1;RPS6KA5;RRAS;STK17B;MKNK2;ANXA6;RAC2;STK38L;SIK1;PFKM;PDK2;TGM2
ADP binding (GO:0043531)	2/27	0.28863747296873776	0.6105581671779696	0	0	1.950292249047014	2.4234015482849856	GLUD1;TAP1
aminopeptidase activity (GO:0004177)	2/27	0.28863747296873776	0.6105581671779696	0	0	1.950292249047014	2.4234015482849856	NPEPPS;LNPEP
metal ion transmembrane transporter activity (GO:0046873)	2/27	0.28863747296873776	0.6105581671779696	0	0	1.950292249047014	2.4234015482849856	ATP2A3;ATP2B4
manganese ion binding (GO:0030145)	3/48	0.2938806374695671	0.6105581671779696	0	0	1.6256149279050043	1.9906981116513018	WRN;PRIMPOL;PCK2
calcium ion binding (GO:0005509)	16/348	0.3004241939104189	0.6105581671779696	0	0	1.1770133574401098	1.4154289752067049	TPD52;ANXA2;ITPR3;TUBB4A;ANXA6;ENPP2;PADI2;SDF4;CHP1;ESYT2;CAPN1;SLC25A12;SLC25A23;CDH17;TGM2;SLC25A24
endopeptidase inhibitor activity (GO:0004866)	6/115	0.3014648289208521	0.6105581671779696	0	0	1.3428943020844317	1.6102671403934068	CAST;ANXA2;SERPINF1;SPINT2;TIMP1;CST7
protein serine/threonine/tyrosine kinase activity (GO:0004712)	2/28	0.3034043069463999	0.6105581671779696	0	0	1.8751832665428598	2.2365104860502343	RPS6KA1;MAP2K6
acyl-CoA dehydrogenase activity (GO:0003995)	1/9	0.30393791055672437	0.6105581671779696	0	0	3.0461611675126905	3.6277703242410024	ACADL
single-stranded DNA exodeoxyribonuclease activity (GO:0008297)	1/9	0.30393791055672437	0.6105581671779696	0	0	3.0461611675126905	3.6277703242410024	PLD3
armadillo repeat domain binding (GO:0070016)	1/9	0.30393791055672437	0.6105581671779696	0	0	3.0461611675126905	3.6277703242410024	CALCOCO1
bioactive lipid receptor activity (GO:0045125)	1/9	0.30393791055672437	0.6105581671779696	0	0	3.0461611675126905	3.6277703242410024	S1PR1
uridine-diphosphatase activity (GO:0045134)	1/9	0.30393791055672437	0.6105581671779696	0	0	3.0461611675126905	3.6277703242410024	ENTPD4
volume-sensitive anion channel activity (GO:0005225)	1/9	0.30393791055672437	0.6105581671779696	0	0	3.0461611675126905	3.6277703242410024	TTYH3
ciliary neurotrophic factor receptor binding (GO:0005127)	1/9	0.30393791055672437	0.6105581671779696	0	0	3.0461611675126905	3.6277703242410024	IL6ST
glucocorticoid receptor binding (GO:0035259)	1/9	0.30393791055672437	0.6105581671779696	0	0	3.0461611675126905	3.6277703242410024	STAT5B
guanosine-diphosphatase activity (GO:0004382)	1/9	0.30393791055672437	0.6105581671779696	0	0	3.0461611675126905	3.6277703242410024	ENTPD4
guanylate kinase activity (GO:0004385)	1/9	0.30393791055672437	0.6105581671779696	0	0	3.0461611675126905	3.6277703242410024	CARD11
histone demethylase activity (H3-K4 specific) (GO:0032453)	1/9	0.30393791055672437	0.6105581671779696	0	0	3.0461611675126905	3.6277703242410024	KDM5B
interleukin-1 binding (GO:0019966)	1/9	0.30393791055672437	0.6105581671779696	0	0	3.0461611675126905	3.6277703242410024	IL1R2
intramolecular transferase activity, phosphotransferases (GO:0016868)	1/9	0.30393791055672437	0.6105581671779696	0	0	3.0461611675126905	3.6277703242410024	PGM2
L-aspartate transmembrane transporter activity (GO:0015183)	1/9	0.30393791055672437	0.6105581671779696	0	0	3.0461611675126905	3.6277703242410024	SLC25A12
oxidoreductase activity, acting on paired donors, with incorporation or reduction of molecular oxygen, reduced iron-sulfur protein as one donor, and incorporation of one atom of oxygen (GO:0016713)	1/9	0.30393791055672437	0.6105581671779696	0	0	3.0461611675126905	3.6277703242410024	CYP11A1
phosphatidylethanolamine binding (GO:0008429)	1/9	0.30393791055672437	0.6105581671779696	0	0	3.0461611675126905	3.6277703242410024	ESYT2
phosphatidylinositol transfer activity (GO:0008526)	1/9	0.30393791055672437	0.6105581671779696	0	0	3.0461611675126905	3.6277703242410024	PITPNC1
phosphatidylinositol-4,5-bisphosphate phosphatase activity (GO:0106019)	1/9	0.30393791055672437	0.6105581671779696	0	0	3.0461611675126905	3.6277703242410024	INPP5K
phosphoserine residue binding (GO:0050815)	1/9	0.30393791055672437	0.6105581671779696	0	0	3.0461611675126905	3.6277703242410024	NEDD4
potassium ion binding (GO:0030955)	1/9	0.30393791055672437	0.6105581671779696	0	0	3.0461611675126905	3.6277703242410024	HDAC4
ATP binding (GO:0005524)	13/278	0.304565200852816	0.6105581671779696	0	0	1.1977144524411594	1.4239268893975805	ACVRL1;PXK;HSPA4L;TAP1;PYGL;RUNX3;RPS6KA5;STK17B;MKNK2;STK38L;SIK1;PFKM;PDK2
histone deacetylase binding (GO:0042826)	5/93	0.3052790835889848	0.6105581671779696	0	0	1.3858853200371057	1.6443929740503223	HDAC4;NCOR1;CIR1;MEF2D;MTA3
GTPase regulator activity (GO:0030695)	11/233	0.31437076388099444	0.6128366308434442	0	0	1.2093784015377846	1.3994711749870499	SEC23A;GDI1;ARHGAP18;NCKAP1L;ARRB1;ARHGAP15;ARFGAP3;SMAP2;TBC1D22A;ARHGAP25;SIPA1
calcium-dependent phospholipid binding (GO:0005544)	3/50	0.3156681443827717	0.6128366308434442	0	0	1.556277407828488	1.7944871311737798	ANXA2;ANXA6;ESYT2
protein tyrosine kinase binding (GO:1990782)	4/72	0.3162245155561439	0.6128366308434442	0	0	1.4344698388909705	1.6515091784792946	CEACAM1;BMPR2;CBLB;SQSTM1
kinesin binding (GO:0019894)	2/29	0.3181146198348717	0.6128366308434442	0	0	1.805637912372347	2.0680756849523774	KIF18B;MAPK8IP3
adenyl ribonucleotide binding (GO:0032559)	14/306	0.32322534595720515	0.6128366308434442	0	0	1.1704197967300045	1.3218785949597232	ACVRL1;PXK;HSPA4L;TAP1;PYGL;RUNX3;GLUD1;RPS6KA5;STK17B;MKNK2;STK38L;SIK1;PFKM;PDK2
endonuclease activity (GO:0004519)	3/51	0.3265767853765976	0.6128366308434442	0	0	1.5237754452926209	1.7052421383452814	ZC3H12D;KHNYN;AGO2
1-phosphatidylinositol-3-kinase activity (GO:0016303)	1/10	0.3314098801546994	0.6128366308434442	0	0	2.707557811618725	2.9902251171640795	PIK3CG
SUMO ligase activity (GO:0061665)	1/10	0.3314098801546994	0.6128366308434442	0	0	2.707557811618725	2.9902251171640795	PIAS1
cAMP response element binding (GO:0035497)	1/10	0.3314098801546994	0.6128366308434442	0	0	2.707557811618725	2.9902251171640795	CREB3L2
fatty acid synthase activity (GO:0004312)	1/10	0.3314098801546994	0.6128366308434442	0	0	2.707557811618725	2.9902251171640795	ELOVL5
G-quadruplex DNA binding (GO:0051880)	1/10	0.3314098801546994	0.6128366308434442	0	0	2.707557811618725	2.9902251171640795	WRN
G-rich strand telomeric DNA binding (GO:0098505)	1/10	0.3314098801546994	0.6128366308434442	0	0	2.707557811618725	2.9902251171640795	CTC1
high voltage-gated calcium channel activity (GO:0008331)	1/10	0.3314098801546994	0.6128366308434442	0	0	2.707557811618725	2.9902251171640795	CACNB3
histone demethylase activity (H3-K36 specific) (GO:0051864)	1/10	0.3314098801546994	0.6128366308434442	0	0	2.707557811618725	2.9902251171640795	KDM7A
hydrolase activity, acting on carbon-nitrogen (but not peptide) bonds, in cyclic amides (GO:0016812)	1/10	0.3314098801546994	0.6128366308434442	0	0	2.707557811618725	2.9902251171640795	DPYSL2
Lys63-specific deubiquitinase activity (GO:0061578)	1/10	0.3314098801546994	0.6128366308434442	0	0	2.707557811618725	2.9902251171640795	TNFAIP3
MAP kinase tyrosine/serine/threonine phosphatase activity (GO:0017017)	1/10	0.3314098801546994	0.6128366308434442	0	0	2.707557811618725	2.9902251171640795	DUSP16
nucleotide transmembrane transporter activity (GO:0015215)	1/10	0.3314098801546994	0.6128366308434442	0	0	2.707557811618725	2.9902251171640795	SLC25A36
oxidized purine DNA binding (GO:0032357)	1/10	0.3314098801546994	0.6128366308434442	0	0	2.707557811618725	2.9902251171640795	WRN
P-type proton-exporting transporter activity (GO:0008553)	1/10	0.3314098801546994	0.6128366308434442	0	0	2.707557811618725	2.9902251171640795	ATP2A3
phospholipase inhibitor activity (GO:0004859)	1/10	0.3314098801546994	0.6128366308434442	0	0	2.707557811618725	2.9902251171640795	ANXA2
protein binding involved in heterotypic cell-cell adhesion (GO:0086080)	1/10	0.3314098801546994	0.6128366308434442	0	0	2.707557811618725	2.9902251171640795	PKP2
protein tyrosine/threonine phosphatase activity (GO:0008330)	1/10	0.3314098801546994	0.6128366308434442	0	0	2.707557811618725	2.9902251171640795	DUSP16
O-acyltransferase activity (GO:0008374)	2/30	0.3327499065517676	0.6133037493307089	0	0	1.7410600834997276	1.9158000162538202	DGAT1;SOAT1
nuclear receptor binding (GO:0016922)	6/120	0.3363460941525101	0.6179126941433736	0	0	1.283659339920683	1.3986939672251713	ASXL1;STAT5B;KDM3A;NCOR1;WBP2;PADI2
histone acetyltransferase activity (GO:0004402)	2/31	0.34729320629848043	0.6286560332148352	0	0	1.6809358979976339	1.777734072423693	KAT6B;ARRB1
kinase activator activity (GO:0019209)	2/31	0.34729320629848043	0.6286560332148352	0	0	1.6809358979976339	1.777734072423693	GPRC5A;NCKAP1L
superoxide-generating NAD(P)H oxidase activity (GO:0016175)	1/11	0.3577989125212094	0.6286560332148352	0	0	2.436675126903553	2.5043760674550737	NCF1
vinculin binding (GO:0017166)	1/11	0.3577989125212094	0.6286560332148352	0	0	2.436675126903553	2.5043760674550737	UTRN
death domain binding (GO:0070513)	1/11	0.3577989125212094	0.6286560332148352	0	0	2.436675126903553	2.5043760674550737	DAP
diacylglycerol kinase activity (GO:0004143)	1/11	0.3577989125212094	0.6286560332148352	0	0	2.436675126903553	2.5043760674550737	DGKA
dipeptidyl-peptidase activity (GO:0008239)	1/11	0.3577989125212094	0.6286560332148352	0	0	2.436675126903553	2.5043760674550737	DPP4
filamin binding (GO:0031005)	1/11	0.3577989125212094	0.6286560332148352	0	0	2.436675126903553	2.5043760674550737	CEACAM1
FMN binding (GO:0010181)	1/11	0.3577989125212094	0.6286560332148352	0	0	2.436675126903553	2.5043760674550737	NOS2
hydrolase activity, acting on carbon-nitrogen (but not peptide) bonds, in linear amidines (GO:0016813)	1/11	0.3577989125212094	0.6286560332148352	0	0	2.436675126903553	2.5043760674550737	PADI2
inositol 1,4,5 trisphosphate binding (GO:0070679)	1/11	0.3577989125212094	0.6286560332148352	0	0	2.436675126903553	2.5043760674550737	ITPR3
MAP kinase kinase kinase activity (GO:0004709)	1/11	0.3577989125212094	0.6286560332148352	0	0	2.436675126903553	2.5043760674550737	MAP3K1
MAP-kinase scaffold activity (GO:0005078)	1/11	0.3577989125212094	0.6286560332148352	0	0	2.436675126903553	2.5043760674550737	MAPK8IP3
retinoid X receptor binding (GO:0046965)	1/11	0.3577989125212094	0.6286560332148352	0	0	2.436675126903553	2.5043760674550737	VDR
acetyltransferase activity (GO:0016407)	2/32	0.3617290099656559	0.6335874584491612	0	0	1.6248199915290131	1.6522143570591539	KAT6B;SAT1
metalloexopeptidase activity (GO:0008235)	3/55	0.37010639060131073	0.6412322596639981	0	0	1.40626834997064	1.3977812005672663	CPM;NPEPPS;LNPEP
2-oxoglutarate-dependent dioxygenase activity (GO:0016706)	2/33	0.3760431719376894	0.6412322596639981	0	0	1.572324466122884	1.5378140245915677	PHYHD1;KDM7A
telomeric DNA binding (GO:0042162)	2/33	0.3760431719376894	0.6412322596639981	0	0	1.572324466122884	1.5378140245915677	CTC1;WRN
kinase inhibitor activity (GO:0019210)	2/33	0.3760431719376894	0.6412322596639981	0	0	1.572324466122884	1.5378140245915677	CDKN1B;GMFG
microtubule motor activity (GO:0003777)	3/56	0.3809223224198177	0.6412322596639981	0	0	1.3796629698977387	1.3315952399633408	KIF18B;KIF2A;KIF21B
receptor tyrosine kinase binding (GO:0030971)	3/56	0.3809223224198177	0.6412322596639981	0	0	1.3796629698977387	1.3315952399633408	CBLB;GAB2;SQSTM1
3',5'-cyclic-AMP phosphodiesterase activity (GO:0004115)	1/12	0.38314764451554495	0.6412322596639981	0	0	2.2150438394093217	2.124968792100135	PDE3B
single-stranded telomeric DNA binding (GO:0043047)	1/12	0.38314764451554495	0.6412322596639981	0	0	2.2150438394093217	2.124968792100135	CTC1
aspartic-type peptidase activity (GO:0070001)	1/12	0.38314764451554495	0.6412322596639981	0	0	2.2150438394093217	2.124968792100135	CTSE
transmembrane receptor protein tyrosine kinase adaptor activity (GO:0005068)	1/12	0.38314764451554495	0.6412322596639981	0	0	2.2150438394093217	2.124968792100135	GAB2
BMP binding (GO:0036122)	1/12	0.38314764451554495	0.6412322596639981	0	0	2.2150438394093217	2.124968792100135	BMPR2
hexosaminidase activity (GO:0015929)	1/12	0.38314764451554495	0.6412322596639981	0	0	2.2150438394093217	2.124968792100135	NAGA
MAP kinase phosphatase activity (GO:0033549)	1/12	0.38314764451554495	0.6412322596639981	0	0	2.2150438394093217	2.124968792100135	DUSP16
mechanosensitive ion channel activity (GO:0008381)	1/12	0.38314764451554495	0.6412322596639981	0	0	2.2150438394093217	2.124968792100135	TMEM63A
phosphatidylinositol 3-kinase activity (GO:0035004)	1/12	0.38314764451554495	0.6412322596639981	0	0	2.2150438394093217	2.124968792100135	PIK3CG
protein phosphatase regulator activity (GO:0019888)	3/57	0.39169679730013296	0.6536005730096893	0	0	1.354042974271982	1.2691000871530647	PPP1R16B;IGBP1;PPME1
ubiquitin conjugating enzyme activity (GO:0061631)	2/35	0.4042563125215433	0.6661690683865193	0	0	1.4768780562935582	1.3376175609171175	UBE2H;UBE2B
estrogen receptor binding (GO:0030331)	2/35	0.4042563125215433	0.6661690683865193	0	0	1.4768780562935582	1.3376175609171175	WBP2;PADI2
thiol-dependent deubiquitinase (GO:0004843)	5/106	0.4073805706198844	0.6661690683865193	0	0	1.2066831683168318	1.0836104960435513	USP8;USP3;USP11;TNFAIP3;USP30
aldehyde dehydrogenase (NAD+) activity (GO:0004029)	1/13	0.40749703651303043	0.6661690683865193	0	0	2.030351099830795	1.8226900758457223	ALDH2
alkali metal ion binding (GO:0031420)	1/13	0.40749703651303043	0.6661690683865193	0	0	2.030351099830795	1.8226900758457223	HDAC4
nucleoside-diphosphatase activity (GO:0017110)	1/13	0.40749703651303043	0.6661690683865193	0	0	2.030351099830795	1.8226900758457223	ENTPD4
phosphatidylinositol phosphate kinase activity (GO:0016307)	1/13	0.40749703651303043	0.6661690683865193	0	0	2.030351099830795	1.8226900758457223	PIK3CG
steroid hydroxylase activity (GO:0008395)	2/36	0.418133091342537	0.6719479252961502	0	0	1.4333657224007774	1.2498311205649149	CYP11A1;CYP2S1
NADP binding (GO:0050661)	2/36	0.418133091342537	0.6719479252961502	0	0	1.4333657224007774	1.2498311205649149	NOS2;CAT
serine-type endopeptidase inhibitor activity (GO:0004867)	3/60	0.42370483036117634	0.6719479252961502	0	0	1.2825766706843444	1.101371956929493	ANXA2;SERPINF1;SPINT2
transmembrane receptor protein kinase activity (GO:0019199)	3/60	0.42370483036117634	0.6719479252961502	0	0	1.2825766706843444	1.101371956929493	ACVRL1;IGF1R;TGFBR2
5'-nucleotidase activity (GO:0008253)	1/14	0.43088643801945775	0.6719479252961502	0	0	1.8740726278797344	1.5778018138629775	NT5DC2
arylsulfatase activity (GO:0004065)	1/14	0.43088643801945775	0.6719479252961502	0	0	1.8740726278797344	1.5778018138629775	STS
gated channel activity (GO:0022836)	1/14	0.43088643801945775	0.6719479252961502	0	0	1.8740726278797344	1.5778018138629775	TMEM63A
insulin-like growth factor receptor binding (GO:0005159)	1/14	0.43088643801945775	0.6719479252961502	0	0	1.8740726278797344	1.5778018138629775	ARRB1
L-glutamate transmembrane transporter activity (GO:0005313)	1/14	0.43088643801945775	0.6719479252961502	0	0	1.8740726278797344	1.5778018138629775	SLC25A12
MAP kinase activity (GO:0004707)	1/14	0.43088643801945775	0.6719479252961502	0	0	1.8740726278797344	1.5778018138629775	MAPK3
metalloendopeptidase inhibitor activity (GO:0008191)	1/14	0.43088643801945775	0.6719479252961502	0	0	1.8740726278797344	1.5778018138629775	TIMP1
phosphatidylglycerol binding (GO:1901611)	1/14	0.43088643801945775	0.6719479252961502	0	0	1.8740726278797344	1.5778018138629775	PITPNC1
calcium channel regulator activity (GO:0005246)	2/37	0.4318436839353956	0.6719479252961502	0	0	1.392339807587584	1.1691360393303363	CACNB3;GEM
core promoter sequence-specific DNA binding (GO:0001046)	2/37	0.4318436839353956	0.6719479252961502	0	0	1.392339807587584	1.1691360393303363	KLF10;AGO2
DNA-binding transcription activator activity, RNA polymerase II-specific (GO:0001228)	14/333	0.4423759117477439	0.6719479252961502	0	0	1.0698270805946	0.8725459165890693	KLF10;ATMIN;STAT3;NFATC3;PBX2;FOXJ1;ETS1;FOSL2;KLF7;ELF1;DBP;ELF4;IRF2;CREBRF
SH3 domain binding (GO:0017124)	3/62	0.44471983674073023	0.6719479252961502	0	0	1.238970112563074	1.0039508326613655	NCF1;CBLB;PTPN22
ubiquitin-like protein conjugating enzyme activity (GO:0061650)	2/38	0.4453796002846922	0.6719479252961502	0	0	1.3535931102640124	1.0948244495889679	UBE2H;UBE2B
carboxypeptidase activity (GO:0004180)	2/38	0.4453796002846922	0.6719479252961502	0	0	1.3535931102640124	1.0948244495889679	CTSA;CPM
oxidoreductase activity, acting on the CH-OH group of donors, NAD or NADP as acceptor (GO:0016616)	4/87	0.4507326322170939	0.6719479252961502	0	0	1.174307420765866	0.9357832112858835	DHDH;SORD;HADH;HSD17B7
1-phosphatidylinositol binding (GO:0005545)	1/15	0.45335365110624537	0.6719479252961502	0	0	1.7401196519216824	1.3765786766492913	ZFYVE1
acidic amino acid transmembrane transporter activity (GO:0015172)	1/15	0.45335365110624537	0.6719479252961502	0	0	1.7401196519216824	1.3765786766492913	SLC25A12
aldehyde dehydrogenase [NAD(P)+] activity (GO:0004030)	1/15	0.45335365110624537	0.6719479252961502	0	0	1.7401196519216824	1.3765786766492913	ALDH2
aspartic-type endopeptidase activity (GO:0004190)	1/15	0.45335365110624537	0.6719479252961502	0	0	1.7401196519216824	1.3765786766492913	CTSE
calcium-dependent cysteine-type endopeptidase activity (GO:0004198)	1/15	0.45335365110624537	0.6719479252961502	0	0	1.7401196519216824	1.3765786766492913	CAPN1
clathrin adaptor activity (GO:0035615)	1/15	0.45335365110624537	0.6719479252961502	0	0	1.7401196519216824	1.3765786766492913	HIP1R
cysteine-type endopeptidase activator activity involved in apoptotic process (GO:0008656)	1/15	0.45335365110624537	0.6719479252961502	0	0	1.7401196519216824	1.3765786766492913	ATP2A3
cytochrome-c oxidase activity (GO:0004129)	1/15	0.45335365110624537	0.6719479252961502	0	0	1.7401196519216824	1.3765786766492913	COX7A2L
hexose transmembrane transporter activity (GO:0015149)	1/15	0.45335365110624537	0.6719479252961502	0	0	1.7401196519216824	1.3765786766492913	SLC2A3
lysophosphatidic acid acyltransferase activity (GO:0042171)	1/15	0.45335365110624537	0.6719479252961502	0	0	1.7401196519216824	1.3765786766492913	ABHD4
MAP kinase kinase activity (GO:0004708)	1/15	0.45335365110624537	0.6719479252961502	0	0	1.7401196519216824	1.3765786766492913	MAP2K6
myosin V binding (GO:0031489)	1/15	0.45335365110624537	0.6719479252961502	0	0	1.7401196519216824	1.3765786766492913	RAB6B
oxidoreductase activity, acting on NAD(P)H, oxygen as acceptor (GO:0050664)	1/15	0.45335365110624537	0.6719479252961502	0	0	1.7401196519216824	1.3765786766492913	NCF1
peptidoglycan binding (GO:0042834)	1/15	0.45335365110624537	0.6719479252961502	0	0	1.7401196519216824	1.3765786766492913	PGLYRP1
phosphatidylinositol kinase activity (GO:0052742)	1/15	0.45335365110624537	0.6719479252961502	0	0	1.7401196519216824	1.3765786766492913	PIK3CG
phosphatidylinositol-3-phosphatase activity (GO:0004438)	1/15	0.45335365110624537	0.6719479252961502	0	0	1.7401196519216824	1.3765786766492913	MTMR6
deubiquitinase activity (GO:0101005)	5/112	0.4541512346761573	0.6719479252961502	0	0	1.1386610719053978	0.8987736737931473	USP8;USP3;USP11;TNFAIP3;USP30
PDZ domain binding (GO:0030165)	3/63	0.4551136657147684	0.6719479252961502	0	0	1.2182569974554707	0.9590217476154322	PLEKHA2;DLG4;ATP2B4
sequence-specific double-stranded DNA binding (GO:1990837)	29/712	0.45679487461116336	0.6720144625392864	0	0	1.0351236803575556	0.8110409764759997	HDAC4;KDM5B;CALCOCO1;TCF7;AHR;ETS1;DBP;CREB3L2;HIVEP1;MEF2D;KLF10;ATMIN;STAT3;NFATC3;FOXJ1;ARID5B;NR1D1;RUNX3;KLF2;RUNX2;PER1;ELF1;NCOR1;BCL6;TBL1XR1;ELF4;IRF2;RARA;IRF6
N-acyltransferase activity (GO:0016410)	2/39	0.45873327673337816	0.6720144625392864	0	0	1.3169408290119853	1.0262739910846685	SAT1;TGM2
phosphatidylinositol-3-phosphate binding (GO:0032266)	2/39	0.45873327673337816	0.6720144625392864	0	0	1.3169408290119853	1.0262739910846685	ZFYVE1;TECPR1
omega peptidase activity (GO:0008242)	5/113	0.4618572512420227	0.674718727839886	0	0	1.1280588624338623	0.8714248120378778	USP8;USP3;USP11;TNFAIP3;USP30
guanyl ribonucleotide binding (GO:0032561)	9/214	0.47047312230359134	0.674718727839886	0	0	1.0697560975609757	0.8066136922721251	GLUD1;RAB5B;RRAS;ANXA6;RAC2;RHOC;TUBB4A;GEM;TGM2
GTP binding (GO:0005525)	8/189	0.4705516848292333	0.674718727839886	0	0	1.0769589915181699	0.8118649704932708	GLUD1;RRAS;ANXA6;RAC2;RHOC;TUBB4A;GEM;TGM2
3'-5' DNA helicase activity (GO:0043138)	1/16	0.47493499105041614	0.674718727839886	0	0	1.6240270727580373	1.2092137664650389	WRN
arachidonic acid epoxygenase activity (GO:0008392)	1/16	0.47493499105041614	0.674718727839886	0	0	1.6240270727580373	1.2092137664650389	CYP2S1
ATPase activity, coupled to transmembrane movement of ions, rotational mechanism (GO:0044769)	1/16	0.47493499105041614	0.674718727839886	0	0	1.6240270727580373	1.2092137664650389	ATP6V0D2
C4-dicarboxylate transmembrane transporter activity (GO:0015556)	1/16	0.47493499105041614	0.674718727839886	0	0	1.6240270727580373	1.2092137664650389	SLC25A12
CARD domain binding (GO:0050700)	1/16	0.47493499105041614	0.674718727839886	0	0	1.6240270727580373	1.2092137664650389	CARD11
hydrolase activity, hydrolyzing N-glycosyl compounds (GO:0016799)	1/16	0.47493499105041614	0.674718727839886	0	0	1.6240270727580373	1.2092137664650389	CD38
nucleotidase activity (GO:0008252)	1/16	0.47493499105041614	0.674718727839886	0	0	1.6240270727580373	1.2092137664650389	NT5DC2
organic cation transmembrane transporter activity (GO:0015101)	1/16	0.47493499105041614	0.674718727839886	0	0	1.6240270727580373	1.2092137664650389	SLC44A2
proton-transporting ATPase activity, rotational mechanism (GO:0046961)	1/16	0.47493499105041614	0.674718727839886	0	0	1.6240270727580373	1.2092137664650389	ATP6V0D2
metal ion binding (GO:0046872)	21/517	0.4771268836917087	0.6761295537741802	0	0	1.0317304057459677	0.7634524577369539	TPD52;ANXA2;ITPR3;TUBB4A;CLYBL;GEM;WRN;ANXA6;ENPP2;PADI2;CHP1;STK38L;SDF4;SIK1;ESYT2;CAPN1;SLC25A12;SLC25A23;CDH17;SLC25A24;TGM2
translation initiation factor activity (GO:0003743)	2/41	0.4848679336148959	0.6828899626334711	0	0	1.249275079008243	0.9043236538034527	AGO2;EIF2A
E-box binding (GO:0070888)	2/41	0.4848679336148959	0.6828899626334711	0	0	1.249275079008243	0.9043236538034527	PER1;AHR
motor activity (GO:0003774)	3/66	0.48578248884446135	0.6828899626334711	0	0	1.1600630073912517	0.8375588895127165	KIF18B;KIF2A;KIF21B
sulfuric ester hydrolase activity (GO:0008484)	1/17	0.49566534477585644	0.6828899626334711	0	0	1.5224460659898478	1.0685352997982225	STS
four-way junction DNA binding (GO:0000400)	1/17	0.49566534477585644	0.6828899626334711	0	0	1.5224460659898478	1.0685352997982225	WRN
G protein-coupled chemoattractant receptor activity (GO:0001637)	1/17	0.49566534477585644	0.6828899626334711	0	0	1.5224460659898478	1.0685352997982225	CCRL2
intracellular calcium activated chloride channel activity (GO:0005229)	1/17	0.49566534477585644	0.6828899626334711	0	0	1.5224460659898478	1.0685352997982225	TTYH3
intracellular chloride channel activity (GO:0061778)	1/17	0.49566534477585644	0.6828899626334711	0	0	1.5224460659898478	1.0685352997982225	TTYH3
peptidase activator activity involved in apoptotic process (GO:0016505)	1/17	0.49566534477585644	0.6828899626334711	0	0	1.5224460659898478	1.0685352997982225	ATP2A3
phosphatidylinositol monophosphate phosphatase activity (GO:0052744)	1/17	0.49566534477585644	0.6828899626334711	0	0	1.5224460659898478	1.0685352997982225	MTMR6
GDP binding (GO:0019003)	3/67	0.4958201502014815	0.6828899626334711	0	0	1.1418773854961832	0.8010749658010025	RAB5B;RRAS;GEM
signal sequence binding (GO:0005048)	2/42	0.49763789830205074	0.6828899626334711	0	0	1.2179796696315122	0.850006792128706	KDELR1;CAT
cell-cell adhesion mediator activity (GO:0098632)	2/42	0.49763789830205074	0.6828899626334711	0	0	1.2179796696315122	0.850006792128706	ANXA2;EMB
ubiquitin-like protein ligase activity (GO:0061659)	11/270	0.5000400854672055	0.684520893697825	0	0	1.034590227392284	0.7170403584112459	RNF167;RNF125;AREL1;SIAH3;NEDD4;RNF19A;PELI1;CBLB;DTX3;RNF166;PIAS1
cadherin binding involved in cell-cell adhesion (GO:0098641)	1/18	0.5155782272121328	0.7006894461388985	0	0	1.4328157659002687	0.9491920685625092	ANXA2
oxidoreductase activity, acting on single donors with incorporation of molecular oxygen, incorporation of two atoms of oxygen (GO:0016702)	1/18	0.5155782272121328	0.7006894461388985	0	0	1.4328157659002687	0.9491920685625092	HAAO
phosphatidylcholine transporter activity (GO:0008525)	1/18	0.5155782272121328	0.7006894461388985	0	0	1.4328157659002687	0.9491920685625092	PITPNC1
single-stranded DNA helicase activity (GO:0017116)	1/19	0.5347058346452894	0.7163297020540991	0	0	1.3531443880428653	0.8471205169228989	HELB
arachidonic acid monooxygenase activity (GO:0008391)	1/19	0.5347058346452894	0.7163297020540991	0	0	1.3531443880428653	0.8471205169228989	CYP2S1
calcium activated cation channel activity (GO:0005227)	1/19	0.5347058346452894	0.7163297020540991	0	0	1.3531443880428653	0.8471205169228989	TMEM63A
histone deacetylase activity (GO:0004407)	1/19	0.5347058346452894	0.7163297020540991	0	0	1.3531443880428653	0.8471205169228989	HDAC4
phosphatidic acid binding (GO:0070300)	1/19	0.5347058346452894	0.7163297020540991	0	0	1.3531443880428653	0.8471205169228989	PITPNC1
single-stranded RNA binding (GO:0003727)	2/45	0.5347071002921555	0.7163297020540991	0	0	1.1328270441180817	0.7091906904861552	DHX58;AGO2
acylglycerol O-acyltransferase activity (GO:0016411)	1/20	0.5530790970526357	0.7298409921071659	0	0	1.2818594710125568	0.7591867260744646	DGAT1
transcription coactivator binding (GO:0001223)	1/20	0.5530790970526357	0.7298409921071659	0	0	1.2818594710125568	0.7591867260744646	AHR
ubiquitin-like protein-specific protease activity (GO:0019783)	1/20	0.5530790970526357	0.7298409921071659	0	0	1.2818594710125568	0.7591867260744646	COPS2
nucleoside monophosphate kinase activity (GO:0050145)	1/20	0.5530790970526357	0.7298409921071659	0	0	1.2818594710125568	0.7591867260744646	CARD11
oxidoreductase activity, acting on paired donors, with incorporation or reduction of molecular oxygen, reduced flavin or flavoprotein as one donor, and incorporation of one atom of oxygen (GO:0016712)	1/20	0.5530790970526357	0.7298409921071659	0	0	1.2818594710125568	0.7591867260744646	CYP2S1
oxidoreductase activity, acting on the aldehyde or oxo group of donors, NAD or NADP as acceptor (GO:0016620)	1/20	0.5530790970526357	0.7298409921071659	0	0	1.2818594710125568	0.7591867260744646	ALDH2
double-stranded RNA binding (GO:0003725)	3/73	0.5538509656416082	0.7298409921071659	0	0	1.0436750272628135	0.61666545455219	DHX58;AGO2;SIDT2
3',5'-cyclic-nucleotide phosphodiesterase activity (GO:0004114)	1/21	0.5707277277353006	0.7416830378864274	0	0	1.217703045685279	0.6829402501183689	PDE3B
actinin binding (GO:0042805)	1/21	0.5707277277353006	0.7416830378864274	0	0	1.217703045685279	0.6829402501183689	RARA
steroid dehydrogenase activity, acting on the CH-OH group of donors, NAD or NADP as acceptor (GO:0033764)	1/21	0.5707277277353006	0.7416830378864274	0	0	1.217703045685279	0.6829402501183689	HSD17B7
ephrin receptor binding (GO:0046875)	1/21	0.5707277277353006	0.7416830378864274	0	0	1.217703045685279	0.6829402501183689	PIK3CG
glucose transmembrane transporter activity (GO:0005355)	1/21	0.5707277277353006	0.7416830378864274	0	0	1.217703045685279	0.6829402501183689	SLC2A3
N-acetyltransferase activity (GO:0008080)	1/21	0.5707277277353006	0.7416830378864274	0	0	1.217703045685279	0.6829402501183689	SAT1
phosphotransferase activity, alcohol group as acceptor (GO:0016773)	3/75	0.572290830338412	0.7420046627835962	0	0	1.014578032230704	0.5662440881754404	DGKA;PIK3CG;PAPSS1
exonuclease activity (GO:0004527)	2/49	0.5811350336700256	0.7481979067336946	0	0	1.036199951336884	0.562420457987445	WRN;ENPP2
acyltransferase activity, transferring groups other than amino-acyl groups (GO:0016747)	3/76	0.5813312500918499	0.7481979067336946	0	0	1.0006274181742132	0.5427748800382894	DGAT1;SOAT1;KAT6B
adenylyltransferase activity (GO:0070566)	1/22	0.5876802707145864	0.7481979067336946	0	0	1.1596567561034565	0.616441335137365	GPHN
TBP-class protein binding (GO:0017025)	1/22	0.5876802707145864	0.7481979067336946	0	0	1.1596567561034565	0.616441335137365	AHR
mannosyltransferase activity (GO:0000030)	1/22	0.5876802707145864	0.7481979067336946	0	0	1.1596567561034565	0.616441335137365	DPY19L3
mRNA 3'-UTR AU-rich region binding (GO:0035925)	1/22	0.5876802707145864	0.7481979067336946	0	0	1.1596567561034565	0.616441335137365	ZFP36
protein tyrosine/serine/threonine phosphatase activity (GO:0008138)	1/22	0.5876802707145864	0.7481979067336946	0	0	1.1596567561034565	0.616441335137365	DUSP16
retinoic acid binding (GO:0001972)	1/22	0.5876802707145864	0.7481979067336946	0	0	1.1596567561034565	0.616441335137365	RARA
ubiquitin protein ligase activity (GO:0061630)	10/263	0.5924706431686351	0.7525978440250228	0	0	0.9619102223890972	0.5035157098749984	RNF167;RNF125;AREL1;SIAH3;NEDD4;RNF19A;PELI1;CBLB;DTX3;RNF166
cytokine receptor binding (GO:0005126)	4/105	0.5987047570807711	0.7552899757746977	0	0	0.9641167938449896	0.49457908805302525	SPRED2;CCRL2;IL6ST;VEGFA
polyubiquitin modification-dependent protein binding (GO:0031593)	2/51	0.6030377449956903	0.7552899757746977	0	0	0.9938023494022767	0.5026408691036801	TNFAIP3;SQSTM1
carboxy-lyase activity (GO:0016831)	1/23	0.6039641472950154	0.7552899757746977	0	0	1.1068874019381634	0.5581373923461553	PCK2
cyclic-nucleotide phosphodiesterase activity (GO:0004112)	1/23	0.6039641472950154	0.7552899757746977	0	0	1.1068874019381634	0.5581373923461553	PDE3B
disordered domain specific binding (GO:0097718)	1/23	0.6039641472950154	0.7552899757746977	0	0	1.1068874019381634	0.5581373923461553	RB1
gamma-tubulin binding (GO:0043015)	1/23	0.6039641472950154	0.7552899757746977	0	0	1.1068874019381634	0.5581373923461553	NDRG1
phosphatase inhibitor activity (GO:0019212)	1/23	0.6039641472950154	0.7552899757746977	0	0	1.1068874019381634	0.5581373923461553	PPME1
amyloid-beta binding (GO:0001540)	3/80	0.6162597746697162	0.7680220502531535	0	0	0.9484484980668186	0.45913129616831727	ITGB2;ITM2B;ITM2C
alpha-actinin binding (GO:0051393)	1/24	0.6196056998503664	0.7680220502531535	0	0	1.0587066872655042	0.5067732169580302	RARA
cell adhesion mediator activity (GO:0098631)	1/24	0.6196056998503664	0.7680220502531535	0	0	1.0587066872655042	0.5067732169580302	EMB
phosphotransferase activity, phosphate group as acceptor (GO:0016776)	1/24	0.6196056998503664	0.7680220502531535	0	0	1.0587066872655042	0.5067732169580302	ITPKB
protein tyrosine kinase activity (GO:0004713)	4/108	0.6209539980770177	0.7680220502531535	0	0	0.9361587457128858	0.4460780292961938	CLK1;JAK3;IGF1R;HIPK2
nuclear receptor coactivator activity (GO:0030374)	2/53	0.6240630706118298	0.7701784941467659	0	0	0.9547300495801878	0.45015888551615196	CALCOCO1;ETS1
actin monomer binding (GO:0003785)	1/25	0.6346302340726372	0.7815097205610642	0	0	1.0145410321489001	0.4613247510800814	MTSS1
flavin adenine dinucleotide binding (GO:0050660)	2/55	0.6442155400855164	0.7910416905963447	0	0	0.9186066025748604	0.40393145836592664	ACADL;NOS2
general transcription initiation factor binding (GO:0140296)	1/26	0.6490620599847939	0.7910416905963447	0	0	0.9739086294416244	0.420949549505329	AHR
phosphatidylinositol-4-phosphate binding (GO:0070273)	1/26	0.6490620599847939	0.7910416905963447	0	0	0.9739086294416244	0.420949549505329	GOLPH3L
calcium channel activity (GO:0005262)	3/84	0.6491642956480467	0.7910416905963447	0	0	0.901423051550278	0.3894773551736972	CACNB3;ANXA2;ANXA6
kinase activity (GO:0016301)	4/112	0.6493835155072829	0.7910416905963447	0	0	0.9012974758197688	0.3891187850187336	ITPKB;DGKA;PIK3CG;PAPSS1
myosin binding (GO:0017022)	2/56	0.6539671321357955	0.794908324406441	0	0	0.9015483081556779	0.3828859305790993	CXCR4;RAB6B
nucleoside-triphosphatase activity (GO:0017111)	10/278	0.6617404522493643	0.8013198795197342	0	0	0.9073534765198398	0.37462979651772027	GNA13;RAB5B;KIF18B;RRAS;KIF2A;ENTPD4;RAC2;RHOC;RAB6B;GEM
androgen receptor binding (GO:0050681)	1/27	0.6629245311403477	0.8013198795197342	0	0	0.9364017961733698	0.3849492766963259	KDM3A
hydrolase activity, acting on carbon-nitrogen (but not peptide) bonds, in linear amides (GO:0016811)	2/57	0.6635042264817657	0.8013198795197342	0	0	0.8851103153517385	0.36309000246603185	HDAC4;TGM2
G protein-coupled receptor binding (GO:0001664)	5/143	0.6699043990299473	0.8063412393005934	0	0	0.8814422508133688	0.3531236279206186	GNA13;PTCH1;CCRL2;S1PR1;ARRB1
oxidoreduction-driven active transmembrane transporter activity (GO:0015453)	2/58	0.6728285477747951	0.8063412393005934	0	0	0.8692593937193683	0.3444568475833026	COX7A2L;NDUFV3
organic anion transmembrane transporter activity (GO:0008514)	5/144	0.675854512408162	0.8063412393005934	0	0	0.8750550579944207	0.3428268343592972	SLC25A1;SFXN3;SLC25A12;SLC25A23;SLC25A24
thyroid hormone receptor binding (GO:0046966)	1/28	0.6762400818957105	0.8063412393005934	0	0	0.9016732468509119	0.35274098980492846	NCOR1
endoribonuclease activity, producing 5'-phosphomonoesters (GO:0016891)	1/28	0.6762400818957105	0.8063412393005934	0	0	0.9016732468509119	0.35274098980492846	AGO2
receptor antagonist activity (GO:0048019)	1/28	0.6762400818957105	0.8063412393005934	0	0	0.9016732468509119	0.35274098980492846	DKKL1
ubiquitin-like protein ligase binding (GO:0044389)	10/282	0.6790297246530743	0.8079273777541645	0	0	0.8938212640640338	0.34598960853838584	RB1;PER1;UBE2B;STAT2;TXNIP;CXCR4;TNFRSF14;ARRB1;PTPN22;SQSTM1
ubiquitin-protein transferase activity (GO:0004842)	14/392	0.6863710172666152	0.8079273777541645	0	0	0.9000238948626046	0.338712252885456	UBE2H;AREL1;UBE2B;SIAH3;TNFAIP3;CBLB;DTX3;RNF167;RNF125;RNF19A;NEDD4;TTC3;PELI1;RNF166
magnesium ion binding (GO:0000287)	5/146	0.6875395096195315	0.8079273777541645	0	0	0.8625524677956289	0.32314319127799646	WRN;STK38L;SIK1;GEM;CLYBL
dicarboxylic acid transmembrane transporter activity (GO:0005310)	1/29	0.6890302636520445	0.8079273777541645	0	0	0.8694253081943437	0.32383491836589673	SLC25A12
DNA-directed 5'-3' RNA polymerase activity (GO:0003899)	1/29	0.6890302636520445	0.8079273777541645	0	0	0.8694253081943437	0.32383491836589673	PRIMPOL
metallocarboxypeptidase activity (GO:0004181)	1/29	0.6890302636520445	0.8079273777541645	0	0	0.8694253081943437	0.32383491836589673	CPM
mitogen-activated protein kinase binding (GO:0051019)	1/29	0.6890302636520445	0.8079273777541645	0	0	0.8694253081943437	0.32383491836589673	DUSP16
protein phosphatase inhibitor activity (GO:0004864)	1/29	0.6890302636520445	0.8079273777541645	0	0	0.8694253081943437	0.32383491836589673	PPME1
nuclease activity (GO:0004518)	2/60	0.6908467398999686	0.8083766832024529	0	0	0.8391973009683215	0.3103664425243324	WRN;SAMHD1
WW domain binding (GO:0050699)	1/30	0.7013157797553047	0.8145220196655615	0	0	0.8394013653071941	0.29781710548952733	WBP1
ligand-gated channel activity (GO:0022834)	1/30	0.7013157797553047	0.8145220196655615	0	0	0.8394013653071941	0.29781710548952733	ANXA6
miRNA binding (GO:0035198)	1/30	0.7013157797553047	0.8145220196655615	0	0	0.8394013653071941	0.29781710548952733	AGO2
endopeptidase activity (GO:0004175)	11/315	0.7024836241019772	0.8145220196655615	0	0	0.8793507306183196	0.31052792769363863	DPP4;AFG3L2;USP8;USP11;CTSW;TPP1;USP30;CTSE;CTSS;ADAMTS6;CTSB
actin binding (GO:0003779)	6/177	0.7033195453495185	0.8145220196655615	0	0	0.8532186148641079	0.30028512538279867	GAS2L3;CEACAM1;CXCR4;UTRN;MTSS1;SSH1
ligand-gated ion channel activity (GO:0015276)	1/31	0.7131165186289925	0.823771561432351	0	0	0.8113790186125212	0.27433572646874843	ANXA6
methylation-dependent protein binding (GO:0140034)	2/63	0.7163317677093205	0.823771561432351	0	0	0.7978003207865519	0.26615564622830284	KMT2E;KDM7A
ubiquitin protein ligase binding (GO:0031625)	9/265	0.7226531129841746	0.823771561432351	0	0	0.8543419471153846	0.2775124434495421	RB1;PER1;UBE2B;TXNIP;CXCR4;TNFRSF14;ARRB1;PTPN22;SQSTM1
RNA polymerase II complex binding (GO:0000993)	1/32	0.7244515859405072	0.823771561432351	0	0	0.7851645652529884	0.2530902157092182	AGO2
SH2 domain binding (GO:0042169)	1/32	0.7244515859405072	0.823771561432351	0	0	0.7851645652529884	0.2530902157092182	SQSTM1
amino acid binding (GO:0016597)	1/32	0.7244515859405072	0.823771561432351	0	0	0.7851645652529884	0.2530902157092182	NOS2
chemoattractant activity (GO:0042056)	1/32	0.7244515859405072	0.823771561432351	0	0	0.7851645652529884	0.2530902157092182	VEGFA
histone methyltransferase activity (GO:0042054)	1/32	0.7244515859405072	0.823771561432351	0	0	0.7851645652529884	0.2530902157092182	KMT2E
neutral amino acid transmembrane transporter activity (GO:0015175)	1/32	0.7244515859405072	0.823771561432351	0	0	0.7851645652529884	0.2530902157092182	SFXN3
RNA polymerase core enzyme binding (GO:0043175)	1/33	0.7353393350117041	0.8311250199330684	0	0	0.7605885152284264	0.23382255981566	AGO2
basal RNA polymerase II transcription machinery binding (GO:0001099)	1/33	0.7353393350117041	0.8311250199330684	0	0	0.7605885152284264	0.23382255981566	AGO2
DNA secondary structure binding (GO:0000217)	1/33	0.7353393350117041	0.8311250199330684	0	0	0.7605885152284264	0.23382255981566	WRN
retinoid binding (GO:0005501)	1/34	0.7457973971843463	0.8391639527410526	0	0	0.7375019227811106	0.2163102735952346	RARA
cation channel activity (GO:0005261)	3/98	0.7481836071619092	0.8391639527410526	0	0	0.7680192848533548	0.22280766853118306	TMEM63A;ANXA2;ANXA6
GTPase activity (GO:0003924)	7/216	0.7528871078584612	0.8391639527410526	0	0	0.8138499002679915	0.2310031439600772	GNA13;RAB5B;RRAS;RAC2;RHOC;RAB6B;GEM
methylated histone binding (GO:0035064)	2/68	0.75486836304403	0.8391639527410526	0	0	0.7371683801162835	0.20730051970033067	KMT2E;KDM7A
Hsp90 protein binding (GO:0051879)	1/35	0.75584270920648	0.8391639527410526	0	0	0.7157733651836369	0.20036069836829787	AHR
NADH dehydrogenase (quinone) activity (GO:0050136)	1/35	0.75584270920648	0.8391639527410526	0	0	0.7157733651836369	0.20036069836829787	NDUFV3
NADH dehydrogenase (ubiquinone) activity (GO:0008137)	1/35	0.75584270920648	0.8391639527410526	0	0	0.7157733651836369	0.20036069836829787	NDUFV3
non-membrane spanning protein tyrosine kinase activity (GO:0004715)	1/35	0.75584270920648	0.8391639527410526	0	0	0.7157733651836369	0.20036069836829787	CLK1
protein-lysine N-methyltransferase activity (GO:0016279)	1/35	0.75584270920648	0.8391639527410526	0	0	0.7157733651836369	0.20036069836829787	KMT2E
oxidoreductase activity, acting on paired donors, with incorporation or reduction of molecular oxygen, NAD(P)H as one donor, and incorporation of one atom of oxygen (GO:0016709)	1/36	0.7654915413591864	0.8482067373803166	0	0	0.695286439448876	0.18580634132184587	NOS2
voltage-gated calcium channel activity (GO:0005245)	1/37	0.7747595232361865	0.8551161861158691	0	0	0.6759376762549352	0.17250104591432394	CACNB3
ion channel inhibitor activity (GO:0008200)	1/37	0.7747595232361865	0.8551161861158691	0	0	0.6759376762549352	0.17250104591432394	NEDD4
GTPase activator activity (GO:0005096)	11/336	0.7770948106528198	0.8560185023597469	0	0	0.8216175598180739	0.20720612711866723	CYTH3;SEC23A;ARHGAP18;NCKAP1L;ARRB1;ARHGAP15;ARFGAP3;SMAP2;TBC1D22A;ARHGAP25;SIPA1
growth factor receptor binding (GO:0070851)	3/105	0.7886161634819446	0.8663819228142372	0	0	0.7150501421942823	0.1698069338910708	ITGB3;IL6ST;VEGFA
G protein-coupled receptor activity (GO:0004930)	9/283	0.7895750147633296	0.8663819228142372	0	0	0.7974592925322852	0.18840807876400972	ADGRG1;CYSLTR2;ADGRE5;S1PR1;CXCR4;F2RL1;CCR7;S1PR4;GPR18
sulfotransferase activity (GO:0008146)	1/40	0.8004255771110452	0.8731915386665947	0	0	0.6238448522712482	0.1388751764331767	UST
proton transmembrane transporter activity (GO:0015078)	1/40	0.8004255771110452	0.8731915386665947	0	0	0.6238448522712482	0.1388751764331767	COX7A2L
regulatory RNA binding (GO:0061980)	1/40	0.8004255771110452	0.8731915386665947	0	0	0.6238448522712482	0.1388751764331767	AGO2
microtubule binding (GO:0008017)	7/232	0.8137943085260815	0.8832304601048446	0	0	0.7553395851094061	0.15563593675014523	GOLGA2;GAS2L3;KIF18B;KIF2A;CHP1;KIF21B;NDRG1
active ion transmembrane transporter activity (GO:0022853)	1/42	0.8158919675791206	0.8832304601048446	0	0	0.5933514918905535	0.12073120121886988	COX7A2L
CCR chemokine receptor binding (GO:0048020)	1/42	0.8158919675791206	0.8832304601048446	0	0	0.5933514918905535	0.12073120121886988	CCRL2
protein phosphorylated amino acid binding (GO:0045309)	1/42	0.8158919675791206	0.8832304601048446	0	0	0.5933514918905535	0.12073120121886988	NEDD4
S-adenosylmethionine-dependent methyltransferase activity (GO:0008757)	1/43	0.8231702503743005	0.8894023394848763	0	0	0.5791938602852308	0.11270662725941631	PCMTD2
histone-lysine N-methyltransferase activity (GO:0018024)	1/45	0.8368760003603648	0.9019138882773541	0	0	0.5528091832025842	0.09844390951889652	KMT2E
G protein-coupled peptide receptor activity (GO:0008528)	2/82	0.8395475023858349	0.9019138882773541	0	0	0.6077191867852605	0.10628535766789023	CYSLTR2;INPP5K
[truncated: 40 more rows]

## Sheet: Down_KEGG Pathway
Term	Overlap	P-value	Adjusted P-value	Old P-value	Old Adjusted P-value	Odds Ratio	Combined Score	Genes
[truncated: 277 more rows]

[truncated: 3 more sheets: Down_Bioplanet Pathway, Down_WikiPathway, DOWN_GSEA]
