# Supplementary material for: Deciphering the mechanism of Tinospora cordifolia extract on Th17 cells through in-depth transcriptomic profiling and in silico analysis
Source: Front Pharmacol. 2023 Jan 9;13:1056677. doi: 10.3389/fphar.2022.1056677 (PMC9868420; doi:10.3389/fphar.2022.1056677)
Supplement: Supplementary file 2 [file Table3.xlsx]

## Sheet: 1000 ug BiologicalProcess_UP
Term	Overlap	P-value	Adjusted P-value	Old P-value	Old Adjusted P-value	Odds Ratio	Combined Score	Genes
ribosome biogenesis (GO:0042254)	42/192	1.60133e-21	3.87361e-18	0	0	7.94884	380.618	LTV1;DDX27;POP4;NIP7;HEATR1;NOLC1;NOC4L;NOL9;NOC2L;RPF2;WDR46;WDR43;NOL6;FBL;PDCD11;BMS1;PES1;UTP20;RRP12;LYAR;EXOSC2;DCAF13;EXOSC1;PELP1;UTP15;NOP56;NOP14;WDR36;NOP58;UTP6;NOP16;DIS3;WDR74;WDR75;IMP4;BYSL;BOP1;EIF6;DKC1;NAF1;NOL11;ABCE1
rRNA processing (GO:0006364)	37/173	9.32565e-19	1.12794e-15	0	0	7.67214	318.519	DDX27;POP4;NOP2;HEATR1;NOLC1;NOC4L;NOL9;WDR46;WDR43;NOL6;FBL;PDCD11;BMS1;PES1;UTP20;RRP12;LYAR;EXOSC2;DCAF13;EXOSC1;PELP1;UTP15;NOP56;NOP14;WDR36;NOP58;UTP6;DIS3;WDR74;WDR75;IMP4;BYSL;BOP1;RSL1D1;EIF6;DKC1;NOL11
rRNA metabolic process (GO:0016072)	35/162	5.83184e-18	4.70241e-15	0	0	7.75255	307.646	DDX27;POP4;HEATR1;NOLC1;NOC4L;NOL9;WDR46;WDR43;NOL6;FBL;PDCD11;BMS1;PES1;UTP20;RRP12;LYAR;EXOSC2;DCAF13;EXOSC1;PELP1;UTP15;NOP56;NOP14;WDR36;NOP58;UTP6;NIFK;DIS3;WDR74;WDR75;IMP4;BYSL;BOP1;DKC1;NOL11
pre-replicative complex assembly (GO:0036388)	23/64	1.42576e-17	8.62228e-15	0	0	15.577	604.22	PSMD12;MCM7;PSMD14;CDC6;PSMB6;PSMA6;PSMD6;PSMA3;PSMC5;PSMD7;PSMA4;PSMB5;PSMA2;PSMC4;PSMD2;PSME3;PSMC1;PSMC2;MCM3;PSMD1;MCM4;MCM5;MCM2
DNA-dependent DNA replication (GO:0006261)	30/129	1.61018e-16	7.79003e-14	0	0	8.47469	308.182	PSMD12;PSMD14;MCM7;PRIM1;DDX21;PSMB6;PSMD6;PSMD7;CDC45;PSMB5;PSMD2;PSMD1;WDHD1;RFC4;CDC6;PSMA6;POLA2;PSMA3;PSMC5;PSMA4;PSMA2;PSMC4;PSME3;POLE2;PSMC1;PSMC2;MCM3;MCM4;MCM5;MCM2
ncRNA processing (GO:0034470)	36/201	1.09795e-15	4.42659e-13	0	0	6.13444	211.303	DDX27;POP4;HEATR1;SRRT;NOLC1;NOC4L;NOL9;WDR46;WDR43;NOL6;FBL;PDCD11;PES1;BMS1;UTP20;RRP12;LYAR;EXOSC2;EXOSC1;DCAF13;PELP1;UTP15;NOP56;WDR36;UTP6;NOP14;NOP58;DIS3;WDR74;WDR75;IMP4;BYSL;BOP1;DKC1;HNRNPA2B1;NOL11
regulation of cellular amine metabolic process (GO:0033238)	18/51	6.969e-14	2.40829e-11	0	0	15.0438	455.747	PSMD12;PSMD14;ODC1;PSMB6;PSMA6;PSMD6;PSMA3;PSMC5;PSMD7;PSMA4;PSMB5;PSMA2;PSMC4;PSMD2;PSME3;PSMC1;PSMC2;PSMD1
regulation of cellular amino acid metabolic process (GO:0006521)	18/54	2.18898e-13	6.61894e-11	0	0	13.788	401.922	PSMD12;PSMD14;ODC1;PSMB6;PSMA6;PSMD6;PSMA3;PSMC5;PSMD7;PSMA4;PSMB5;PSMA2;PSMC4;PSMD2;PSME3;PSMC1;PSMC2;PSMD1
regulation of mRNA stability (GO:0043488)	28/146	2.92345e-13	7.8576e-11	0	0	6.61027	190.778	PSMD12;SET;PSMD14;YWHAB;HNRNPU;TBRG4;PSMB6;PSMD6;PSMD7;LARP1;PSMB5;PSMD2;PSMD1;EXOSC2;EXOSC1;FUS;DIS3;PSMA6;PSMA3;PSMC5;PSMA4;PSMA2;PSMC4;PSME3;APEX1;PSMC1;PSMC2;EIF4G1
negative regulation of cell cycle G2/M phase transition (GO:1902750)	18/57	6.33685e-13	1.53288e-10	0	0	12.7254	357.42	PSMD12;PSMD14;PINX1;PSMB6;PSMA6;PSMD6;PSMA3;PSMC5;PSMD7;PSMA4;PSMB5;PSMA2;PSMC4;PSMD2;PSME3;PSMC1;PSMC2;PSMD1
negative regulation of G2/M transition of mitotic cell cycle (GO:0010972)	19/66	9.41046e-13	2.06945e-10	0	0	11.1573	308.966	PSMD12;PSMD14;PINX1;PSMB6;PSMA6;PSMD6;PSMA3;PSMC5;PSMD7;PSMA4;PSMB5;PSMA2;PSMC4;PSMD2;PSME3;PSMC1;PSMC2;PSMD1;NABP1
regulation of mRNA catabolic process (GO:0061013)	25/122	1.16288e-12	2.34416e-10	0	0	7.15644	196.66	PSMD12;SET;PSMD14;YWHAB;PSMB6;PSMD6;PSMD7;PSMB5;PSMD2;PSMD1;EXOSC2;EXOSC1;PNPT1;DIS3;PSMA6;PSMA3;PSMC5;PSMA4;PSMA2;PSMC4;PSME3;APEX1;PSMC1;PSMC2;EIF4G1
regulation of cellular ketone metabolic process (GO:0010565)	18/64	5.81457e-12	1.08196e-09	0	0	10.785	279.014	PSMD12;PSMD14;ODC1;PSMB6;PSMA6;PSMD6;PSMA3;PSMC5;PSMD7;PSMA4;PSMB5;PSMA2;PSMC4;PSMD2;PSME3;PSMC1;PSMC2;PSMD1
antigen processing and presentation of exogenous peptide antigen via MHC class I, TAP-dependent (GO:0002479)	19/73	6.84246e-12	1.18228e-09	0	0	9.70748	249.559	PSMD12;PSMD14;PSMB6;PSMA6;PSMD6;PSMA3;PSMC5;PSMD7;PSMA4;PSMB5;PSMA2;PSMC4;PSMD2;PSME3;PSMC1;PSMC2;PSMD1;CD36;CALR
NIK/NF-kappaB signaling (GO:0038061)	19/74	8.90195e-12	1.43559e-09	0	0	9.53048	242.501	PSMD12;PSMD14;NFKB2;PSMB6;PSMA6;PSMD6;PSMA3;PSMC5;PSMD7;PSMA4;PSMB5;PSMA2;PSMC4;PSMD2;PSME3;TRAF6;PSMC1;PSMC2;PSMD1
nuclear export (GO:0051168)	20/84	1.14681e-11	1.73383e-09	0	0	8.62967	217.394	NCBP1;NUP155;CSE1L;EIF4A3;SRSF1;THOC1;NUTF2;U2AF1;NXF1;DDX39B;U2AF2;SARNP;MAGOH;XPO5;SRSF2;SRSF3;RNPS1;CALR;SRSF6;SRSF7
RNA transport (GO:0050658)	19/76	1.4863e-11	2.11492e-09	0	0	9.19512	229.254	PNPT1;NCBP1;NUP155;EIF4A3;SRSF1;THOC1;U2AF1;NXF1;DDX39B;U2AF2;SARNP;MAGOH;XPO5;HNRNPA2B1;SRSF2;SRSF3;RNPS1;SRSF6;SRSF7
mRNA splicing, via spliceosome (GO:0000398)	36/274	1.64746e-11	2.214e-09	0	0	4.23663	105.192	SF3B4;SF3B3;DDX46;DHX9;EIF4A3;SRRT;SRSF1;HNRNPU;U2AF1;PRPF19;EFTUD2;U2AF2;TRA2B;MAGOH;TRA2A;PAPOLA;POLR2F;SNRPD3;PRMT5;SF3A2;NCBP1;FUS;WDR77;HNRNPM;SFPQ;PHF5A;DDX39B;HNRNPA2B1;SRSF2;STRAP;SRSF3;RNPS1;PRPF31;PPIH;SRSF6;SRSF7
antigen processing and presentation of exogenous peptide antigen via MHC class I (GO:0042590)	19/78	2.43908e-11	3.10533e-09	0	0	8.8825	217.06	PSMD12;PSMD14;PSMB6;PSMA6;PSMD6;PSMA3;PSMC5;PSMD7;PSMA4;PSMB5;PSMA2;PSMC4;PSMD2;PSME3;PSMC1;PSMC2;PSMD1;CD36;CALR
negative regulation of mitotic cell cycle phase transition (GO:1901991)	20/92	6.81401e-11	8.24154e-09	0	0	7.66762	179.495	PSMD12;PSMD14;PINX1;PSMB6;PSMA6;PSMD6;PSMA3;PSMC5;PSMD7;PSMA4;PSMB5;CDK6;PSMA2;CDK4;PSMC4;PSMD2;PSME3;PSMC1;PSMC2;PSMD1
interleukin-1-mediated signaling pathway (GO:0070498)	20/94	1.03096e-10	1.18757e-08	0	0	7.45961	171.537	PSMD12;PSMD14;PSMB6;IL1A;PSMA6;PSMD6;PSMA3;PSMC5;PSMD7;PSMA4;PSMB5;PSMA2;PSMC4;PSMD2;PSME3;TRAF6;PSMC1;PSMC2;UBE2N;PSMD1
RNA splicing, via transesterification reactions with bulged adenosine as nucleophile (GO:0000377)	33/251	1.14161e-10	1.25525e-08	0	0	4.22568	96.7402	SF3B4;SF3B3;DDX46;DHX9;EIF4A3;SRRT;SRSF1;HNRNPU;U2AF1;PRPF19;EFTUD2;U2AF2;TRA2B;MAGOH;TRA2A;PAPOLA;POLR2F;SNRPD3;SF3A2;NCBP1;FUS;HNRNPM;SFPQ;PHF5A;DDX39B;HNRNPA2B1;SRSF2;SRSF3;RNPS1;PRPF31;PPIH;SRSF6;SRSF7
RNA export from nucleus (GO:0006405)	21/106	1.45719e-10	1.53258e-08	0	0	6.82487	154.579	NDC1;NUP155;NCBP1;EIF4A3;SRSF1;THOC1;U2AF1;NUP160;NUP93;NXF1;DDX39B;U2AF2;SARNP;MAGOH;XPO5;HNRNPA2B1;SRSF2;SRSF3;RNPS1;SRSF6;SRSF7
mRNA processing (GO:0006397)	36/300	2.22064e-10	2.23822e-08	0	0	3.81417	84.7816	SF3B4;SF3B3;DDX46;DHX9;EIF4A3;SRRT;SRSF1;HNRNPU;U2AF1;PRPF19;TBRG4;EFTUD2;U2AF2;TRA2B;MAGOH;TRA2A;PAPOLA;POLR2F;SNRPD3;SF3A2;NCBP1;FUS;THOC1;HNRNPM;SFPQ;PHF5A;DDX39B;SARNP;HNRNPA2B1;SRSF2;SRSF3;RNPS1;PRPF31;PPIH;SRSF6;SRSF7
protein-DNA complex assembly (GO:0065004)	24/143	2.69354e-10	2.57288e-08	0	0	5.58556	123.078	PSMD12;PSMD14;MCM7;HMGB2;CDC6;PSMB6;PSMA6;PSMD6;PSMA3;PSMC5;PSMD7;PSMA4;PSMB5;PSMA2;PSMC4;PSMD2;PSME3;PSMC1;PSMC2;MCM3;PSMD1;MCM4;MCM5;MCM2
mRNA-containing ribonucleoprotein complex export from nucleus (GO:0071427)	20/99	2.7654e-10	2.57288e-08	0	0	6.98567	153.745	NDC1;NUP155;NCBP1;EIF4A3;SRSF1;THOC1;U2AF1;NUP160;NUP93;NXF1;DDX39B;U2AF2;SARNP;MAGOH;HNRNPA2B1;SRSF2;SRSF3;RNPS1;SRSF6;SRSF7
regulation of hematopoietic stem cell differentiation (GO:1902036)	17/71	3.66892e-10	3.28708e-08	0	0	8.66079	188.164	PSMD12;PSMD14;PSMB6;PSMA6;PSMD6;PSMA3;PSMC5;PSMD7;PSMA4;PSMB5;PSMA2;PSMC4;PSMD2;PSME3;PSMC1;PSMC2;PSMD1
regulation of stem cell differentiation (GO:2000736)	19/91	4.26169e-10	3.6818e-08	0	0	7.27379	156.941	PSMD12;PSMD14;NSUN2;HNRNPU;PSMB6;PSMA6;PSMD6;PSMA3;PSMC5;PSMD7;PSMA4;PSMB5;PSMA2;PSMC4;PSMD2;PSME3;PSMC1;PSMC2;PSMD1
mRNA transport (GO:0051028)	20/104	6.96299e-10	5.80809e-08	0	0	6.56814	138.491	NDC1;NUP155;NCBP1;EIF4A3;SRSF1;THOC1;U2AF1;NUP160;NUP93;NXF1;DDX39B;U2AF2;SARNP;MAGOH;HNRNPA2B1;SRSF2;SRSF3;RNPS1;SRSF6;SRSF7
tumor necrosis factor-mediated signaling pathway (GO:0033209)	21/116	8.40107e-10	6.77406e-08	0	0	6.10328	127.543	PSMD12;PSMD14;TNF;PSMB6;PSMA6;PSMD6;PSMA3;PSMC5;PSMD7;PSMA4;PSMB5;PSMA2;PSMC4;PSMD2;PSME3;TRAF6;PSMC1;PSMC2;LTA;PSMD1;TNFSF8
regulation of hematopoietic progenitor cell differentiation (GO:1901532)	17/75	9.1941e-10	6.95016e-08	0	0	8.06181	167.744	PSMD12;PSMD14;PSMB6;PSMA6;PSMD6;PSMA3;PSMC5;PSMD7;PSMA4;PSMB5;PSMA2;PSMC4;PSMD2;PSME3;PSMC1;PSMC2;PSMD1
regulation of transcription from RNA polymerase II promoter in response to hypoxia (GO:0061418)	17/75	9.1941e-10	6.95016e-08	0	0	8.06181	167.744	PSMD12;PSMD14;PSMB6;PSMA6;PSMD6;PSMA3;PSMC5;PSMD7;PSMA4;PSMB5;PSMA2;PSMC4;PSMD2;PSME3;PSMC1;PSMC2;PSMD1
mRNA export from nucleus (GO:0006406)	20/107	1.17881e-09	8.64101e-08	0	0	6.34067	130.356	NDC1;NUP155;NCBP1;EIF4A3;SRSF1;THOC1;U2AF1;NUP160;NUP93;NXF1;DDX39B;U2AF2;SARNP;MAGOH;HNRNPA2B1;SRSF2;SRSF3;RNPS1;SRSF6;SRSF7
RNA 3'-end processing (GO:0031123)	16/69	2.00946e-09	1.42967e-07	0	0	8.29369	166.085	PNPT1;NCBP1;EIF4A3;SRSF1;THOC1;U2AF1;DDX39B;U2AF2;SARNP;MAGOH;PAPOLA;SRSF2;SRSF3;RNPS1;SRSF6;SRSF7
Fc-epsilon receptor signaling pathway (GO:0038095)	20/111	2.30924e-09	1.59601e-07	0	0	6.06069	120.525	ITK;PSMD12;PSMD14;PSMB6;PSMA6;PSMD6;PSMA3;PSMC5;PSMD7;PSMA4;PSMB5;PSMA2;PSMC4;PSMD2;PSME3;TRAF6;PSMC1;PSMC2;PSMD1;CALM1
Fc receptor signaling pathway (GO:0038093)	20/112	2.71835e-09	1.82658e-07	0	0	5.9945	118.231	ITK;PSMD12;PSMD14;PSMB6;PSMA6;PSMD6;PSMA3;PSMC5;PSMD7;PSMA4;PSMB5;PSMA2;PSMC4;PSMD2;PSME3;TRAF6;PSMC1;PSMC2;PSMD1;CALM1
regulation of G2/M transition of mitotic cell cycle (GO:0010389)	23/149	3.42749e-09	2.24084e-07	0	0	5.04631	98.3599	PSMD12;HSP90AA1;PSMD14;RCC2;PINX1;TUBB4B;TUBA4A;PSMB6;PSMA6;PSMD6;PSMA3;PSMC5;PSMD7;PSMA4;PSMB5;CDK4;PSMA2;PSMC4;PSMD2;PSME3;PSMC1;PSMC2;PSMD1
anaphase-promoting complex-dependent catabolic process (GO:0031145)	17/84	5.85862e-09	3.72947e-07	0	0	6.97562	132.225	PSMD12;PSMD14;PSMB6;PSMA6;PSMD6;PSMA3;PSMC5;PSMD7;PSMA4;PSMB5;PSMA2;PSMC4;PSMD2;PSME3;PSMC1;PSMC2;PSMD1
maturation of LSU-rRNA from tricistronic rRNA transcript (SSU-rRNA, 5.8S rRNA, LSU-rRNA) (GO:0000463)	2014-08-01	6.43933e-09	3.99403e-07	0	0	36.3051	684.744	DDX18;BOP1;NIFK;PES1;RPL7L1;NOL9;RPF2;FTSJ3
Wnt signaling pathway, planar cell polarity pathway (GO:0060071)	17/85	7.08253e-09	4.21991e-07	0	0	6.87268	128.97	PSMD12;PSMD14;PSMB6;PSMA6;PSMD6;PSMA3;PSMC5;PSMD7;PSMA4;PSMB5;PSMA2;PSMC4;PSMD2;PSME3;PSMC1;PSMC2;PSMD1
regulation of primary metabolic process (GO:0080090)	21/130	7.15239e-09	4.21991e-07	0	0	5.31549	99.6964	IDI1;PSMD12;PSMD14;ODC1;PSMB6;PSMA6;PSMD6;PSMA3;PSMC5;PSMD7;PSMA4;PSMB5;PSMA2;PSMC4;PSMD2;PSME3;FASN;CARM1;PSMC1;PSMC2;PSMD1
maturation of LSU-rRNA (GO:0000470)	2026-10-01	1.02613e-08	5.77292e-07	0	0	17.0574	313.768	DDX18;BOP1;RSL1D1;NIFK;EIF6;PES1;RPL7L1;NOP2;RPF2;FTSJ3
regulation of transcription from RNA polymerase II promoter in response to stress (GO:0043618)	17/87	1.02619e-08	5.77292e-07	0	0	6.67562	122.797	PSMD12;PSMD14;PSMB6;PSMA6;PSMD6;PSMA3;PSMC5;PSMD7;PSMA4;PSMB5;PSMA2;PSMC4;PSMD2;PSME3;PSMC1;PSMC2;PSMD1
regulation of establishment of planar polarity (GO:0090175)	17/88	1.2301e-08	6.76274e-07	0	0	6.58125	119.868	PSMD12;PSMD14;PSMB6;PSMA6;PSMD6;PSMA3;PSMC5;PSMD7;PSMA4;PSMB5;PSMA2;PSMC4;PSMD2;PSME3;PSMC1;PSMC2;PSMD1
SCF-dependent proteasomal ubiquitin-dependent protein catabolic process (GO:0031146)	17/89	1.47057e-08	7.90512e-07	0	0	6.48951	117.039	PSMD12;PSMD14;PSMB6;PSMA6;PSMD6;PSMA3;PSMC5;PSMD7;PSMA4;PSMB5;PSMA2;PSMC4;PSMD2;PSME3;PSMC1;PSMC2;PSMD1
ribonucleoprotein complex assembly (GO:0022618)	21/136	1.63264e-08	8.58554e-07	0	0	5.03658	90.3084	PRMT5;HSP90AA1;SF3A2;NCBP1;DHX9;PTGES3;NOP2;SRSF1;RPF2;PRPF19;WDR77;BOP1;EIF5;DDX39B;EIF6;STRAP;BRIX1;NAF1;SNRPD3;SRSF6;RSL24D1
cellular response to interleukin-1 (GO:0071347)	22/155	3.61e-08	1.858e-06	0	0	4.5646	78.2235	PSMD12;PSMD14;CCL20;PSMB6;IL1A;PSMA6;PSMD6;PSMA3;PSMC5;PSMD7;PSMA4;PSMB5;PSMA2;PSMC4;PSMD2;PSME3;TRAF6;PSMC1;PSMC2;UBE2N;CCL3;PSMD1
regulation of cell cycle phase transition (GO:1901987)	17/95	4.07222e-08	2.05223e-06	0	0	5.98845	101.902	PSMD12;PSMD14;PSMB6;PSMA6;PSMD6;PSMA3;PSMC5;PSMD7;PSMA4;PSMB5;PSMA2;PSMC4;PSMD2;PSME3;PSMC1;PSMC2;PSMD1
mRNA 3'-end processing (GO:0031124)	15/79	1.12615e-07	5.55953e-06	0	0	6.42609	102.813	NCBP1;EIF4A3;SRSF1;THOC1;U2AF1;DDX39B;U2AF2;SARNP;MAGOH;PAPOLA;SRSF2;SRSF3;RNPS1;SRSF6;SRSF7
cellular response to tumor necrosis factor (GO:0071356)	24/194	1.27787e-07	6.18233e-06	0	0	3.89949	61.8962	PSMD12;PSMD14;DHX9;CCL20;TNF;PSMB6;PSMA6;PSMD6;PSMA3;PSMC5;PSMD7;PSMA4;PSMB5;PSMA2;PSMC4;PSMD2;PSME3;PSMC1;TRAF6;PSMC2;LTA;CCL3;PSMD1;TNFSF8
cellular response to lectin (GO:1990858)	18/115	1.38877e-07	6.46043e-06	0	0	5.10097	80.5426	PSMD12;PSMD14;PSMB6;PSMA6;PSMD6;PSMA3;PSMC5;PSMD7;PSMA4;PSMB5;PSMA2;PSMC4;PSMD2;PSME3;TRAF6;PSMC1;PSMC2;PSMD1
stimulatory C-type lectin receptor signaling pathway (GO:0002223)	18/115	1.38877e-07	6.46043e-06	0	0	5.10097	80.5426	PSMD12;PSMD14;PSMB6;PSMA6;PSMD6;PSMA3;PSMC5;PSMD7;PSMA4;PSMB5;PSMA2;PSMC4;PSMD2;PSME3;TRAF6;PSMC1;PSMC2;PSMD1
positive regulation of canonical Wnt signaling pathway (GO:0090263)	19/130	1.91459e-07	8.73846e-06	0	0	4.70856	72.8348	PSMD12;VCP;DDX3X;PSMD14;PSMB6;PSMA6;PSMD6;PSMA3;PSMC5;PSMD7;PSMA4;PSMB5;PSMA2;PSMC4;PSMD2;PSME3;PSMC1;PSMC2;PSMD1
cellular response to hypoxia (GO:0071456)	19/131	2.16564e-07	9.70124e-06	0	0	4.66627	71.6058	PSMD12;PSMD14;PSMB6;PSMA6;PSMD6;PSMA3;PSMC5;PSMD7;PSMA4;PSMB5;PSMA2;PSMC4;MYC;PSMD2;PSME3;PSMC1;PSMC2;PSMD1;HYOU1
protein modification by small protein removal (GO:0070646)	29/276	2.35034e-07	1.02069e-05	0	0	3.25344	49.659	PSMD12;VCP;PSMD14;GPS1;COPS7A;NEDD8;PSMB6;PSMD6;PSMD7;PSMB5;MYC;PSMD2;PSMD1;ACTL6A;UCHL3;UCHL5;HCFC1;PSMA6;KAT2A;PSMA3;PSMC5;PSMA4;PSMA2;PSMC4;PSME3;PSMC1;TRAF6;PSMC2;OTUB1
innate immune response activating cell surface receptor signaling pathway (GO:0002220)	18/119	2.36289e-07	1.02069e-05	0	0	4.89793	74.7336	PSMD12;PSMD14;PSMB6;PSMA6;PSMD6;PSMA3;PSMC5;PSMD7;PSMA4;PSMB5;PSMA2;PSMC4;PSMD2;PSME3;TRAF6;PSMC1;PSMC2;PSMD1
protein deubiquitination (GO:0016579)	28/267	3.93956e-07	1.67189e-05	0	0	3.24304	47.8252	PSMD12;VCP;PSMD14;SHMT2;NEDD8;PSMB6;PSMD6;PSMD7;PSMB5;MYC;PSMD2;PSMD1;ACTL6A;UCHL3;UCHL5;HCFC1;PSMA6;KAT2A;PSMA3;PSMC5;PSMA4;PSMA2;PSMC4;PSME3;PSMC1;TRAF6;PSMC2;OTUB1
non-canonical Wnt signaling pathway (GO:0035567)	18/124	4.44187e-07	1.85257e-05	0	0	4.66568	68.2449	PSMD12;PSMD14;PSMB6;PSMA6;PSMD6;PSMA3;PSMC5;PSMD7;PSMA4;PSMB5;PSMA2;PSMC4;PSMD2;PSME3;PSMC1;PSMC2;PSMD1;CALM1
RNA processing (GO:0006396)	22/179	4.75968e-07	1.95147e-05	0	0	3.86198	56.2224	SF3B4;SF3B3;SF3A2;NCBP1;FUS;PABPC4;SRSF1;THOC1;HNRNPU;NOL9;U2AF1;SFPQ;DDX39B;DKC1;U2AF2;MAGOH;HNRNPA2B1;SRSF2;RNPS1;SNRPD3;TARDBP;SRSF7
DNA replication initiation (GO:0006270)	1938-10-01	6.18658e-07	2.49422e-05	0	0	9.741	139.254	POLA2;CDC45;MCM7;PRIM1;POLE2;MCM3;MCM4;MCM5;CDC6;MCM2
ribosomal large subunit biogenesis (GO:0042273)	1957-12-01	6.51324e-07	2.58287e-05	0	0	7.2875	103.805	BOP1;RSL1D1;NOP16;EIF6;NIP7;PES1;NOP2;WDR74;BRIX1;NOC2L;RPF2;RSL24D1
T cell receptor signaling pathway (GO:0050852)	20/158	9.80058e-07	3.82381e-05	0	0	3.98676	55.1594	ITK;PSMD12;PSMD14;PSMB6;PSMA6;PSMD6;PSMA3;PSMC5;PSMD7;PSMA4;PSMB5;PSMA2;PSMC4;PSMD2;PSME3;TRAF6;PSMC1;PSMC2;UBE2N;PSMD1
double-strand break repair via break-induced replication (GO:0000727)	2022-12-06	1.58386e-06	6.08152e-05	0	0	27.1521	362.634	CDC45;MCM7;MCM3;MCM4;MCM5;MCM2
positive regulation of Wnt signaling pathway (GO:0030177)	19/153	2.43415e-06	9.20033e-05	0	0	3.89569	50.3554	PSMD12;VCP;DDX3X;PSMD14;PSMB6;PSMA6;PSMD6;PSMA3;PSMC5;PSMD7;PSMA4;PSMB5;PSMA2;PSMC4;PSMD2;PSME3;PSMC1;PSMC2;PSMD1
pre-replicative complex assembly involved in nuclear cell cycle DNA replication (GO:0006267)	2022-08-05	2.96859e-06	0.000110477	0	0	45.1969	575.24	MCM7;MCM3;MCM4;MCM5;MCM2
regulation of mitotic cell cycle phase transition (GO:1901990)	21/188	4.0843e-06	0.000149696	0	0	3.4589	42.9193	PSMD12;HSP90AA1;PSMD14;CDC6;TUBB4B;TUBA4A;PSMB6;PSMA6;PSMD6;PSMA3;PSMC5;PSMD7;PSMA4;PSMB5;PSMA2;PSMC4;PSMD2;PSME3;PSMC1;PSMC2;PSMD1
gene expression (GO:0010467)	31/356	5.20097e-06	0.000187778	0	0	2.64	32.1199	EIF4A3;SRSF1;HNRNPU;NOL9;U2AF1;GSPT1;NUP160;HSPD1;MRPL42;NXF1;U2AF2;MAGOH;POLR2F;NDC1;NUP155;NCBP1;PABPC4;MRPS18B;THOC1;NUP93;DDX39B;DKC1;SARNP;HNRNPA2B1;SRSF2;SRSF3;RNPS1;SRSF6;SRSF7;RSL24D1;EIF4G1
regulation of mitotic cell cycle (GO:0007346)	20/178	6.30123e-06	0.000224157	0	0	3.47847	41.6538	PRMT5;PSMD12;PSMD14;HNRNPU;ASNS;PSMB6;PSMA6;PSMD6;PSMA3;PSMC5;PSMD7;PSMA4;PSMB5;PSMA2;PSMC4;PSMD2;PSME3;PSMC1;PSMC2;PSMD1
maturation of SSU-rRNA from tricistronic rRNA transcript (SSU-rRNA, 5.8S rRNA, LSU-rRNA) (GO:0000462)	1930-08-01	7.54389e-06	0.000264473	0	0	9.89317	116.688	NOP14;UTP6;BMS1;HEATR1;UTP20;NOL10;WDR46;DCAF13
ribonucleoprotein complex biogenesis (GO:0022613)	1960-11-01	7.93234e-06	0.000274119	0	0	6.12491	71.9344	LTV1;BOP1;NOP14;NOP16;NIP7;PES1;WDR74;NAF1;NOC2L;RPF2;BYSL
G1/S transition of mitotic cell cycle (GO:0000082)	13/85	9.77665e-06	0.000333094	0	0	4.93433	56.92	PCNA;RRM2;CDC6;INHBA;TYMS;GSPT1;TFDP1;CDC45;CDK6;CCNE2;NASP;CDK4;MYC
RNA splicing (GO:0008380)	14/98	1.01074e-05	0.000339579	0	0	4.5584	52.4319	SF3B4;SF3B3;NCBP1;FUS;U2AF1;SFPQ;DDX39B;TRA2B;MAGOH;SRSF2;RNPS1;SNRPD3;TARDBP;SRSF7
antigen receptor-mediated signaling pathway (GO:0050851)	20/185	1.12646e-05	0.000373275	0	0	3.32968	37.9378	ITK;PSMD12;PSMD14;PSMB6;PSMA6;PSMD6;PSMA3;PSMC5;PSMD7;PSMA4;PSMB5;PSMA2;PSMC4;PSMD2;PSME3;TRAF6;PSMC1;PSMC2;UBE2N;PSMD1
positive regulation of rRNA processing (GO:2000234)	2022-10-05	1.25811e-05	0.000411267	0	0	27.1153	305.951	UTP15;DIMT1;HEATR1;WDR75;WDR43
regulation of translation (GO:0006417)	19/178	2.22064e-05	0.000703331	0	0	3.27888	35.1336	DDX3X;NCBP1;DHX9;SHMT2;SHMT1;EIF4A3;NOLC1;GZMB;LARP4;TYMS;GSPT1;LARP1;EIF5;EIF6;ETF1;CALR;EIF4G2;EIF4G1;EIF3B
nuclear DNA replication (GO:0033260)	2022-11-05	2.23849e-05	0.000703331	0	0	22.5949	241.927	MCM7;MCM3;MCM4;MCM5;MCM2
RNA metabolic process (GO:0016070)	16/133	2.2388e-05	0.000703331	0	0	3.74447	40.092	PNPT1;DDX3X;NCBP1;DHX9;PABPC4;THOC1;WDR74;HNRNPU;NOL9;TBRG4;HNRNPM;DDX39B;DKC1;HNRNPA2B1;PAPOLA;POLR2F
maturation of SSU-rRNA (GO:0030490)	1935-08-01	2.58916e-05	0.000800139	0	0	8.05901	85.116	NOP14;UTP6;BMS1;HEATR1;NOL10;NOL11;WDR46;DCAF13
regulation of transcription by RNA polymerase I (GO:0006356)	2018-06-01	2.64618e-05	0.000800139	0	0	13.5718	143.044	UTP15;HEATR1;WDR75;FLNA;LYAR;WDR43
nucleotide biosynthetic process (GO:0009165)	2018-06-01	2.64618e-05	0.000800139	0	0	13.5718	143.044	ADSL;RRM1;RRM2;MTHFD1;PPAT;GART
cytokine-mediated signaling pathway (GO:0019221)	43/621	3.03871e-05	0.000907487	0	0	2.06779	21.5081	IFITM3;IL22;PSMD12;PSMD14;IL24;TNF;HSP90B1;PSMB6;RAP1B;PSMD6;PSMD7;PSMB5;MYC;PSMD2;CCL3;PSMD1;TIMP1;CD36;HSPA9;HSP90AA1;CCL20;IL13;PSMA6;IL1A;IL3;PSMA3;PSMC5;PSMA4;IFNG;PSMA2;PSMC4;IRF4;PSME3;PSMC1;TRAF6;PSMC2;HNRNPA2B1;IL9;UBE2N;LTA;TNFSF8;IL17F;IL17A
mRNA metabolic process (GO:0016071)	13/95	3.32672e-05	0.000981381	0	0	4.33033	44.6497	SF3B4;PNPT1;SF3A2;NCBP1;SRSF1;U2AF1;TBRG4;SFPQ;U2AF2;HNRNPA2B1;SRSF2;SNRPD3;SRSF7
positive regulation of protein localization to chromosome, telomeric region (GO:1904816)	2022-12-05	3.7243e-05	0.00108543	0	0	19.3661	197.496	CCT3;CCT6A;DKC1;CCT8;GNL3
MAPK cascade (GO:0000165)	26/303	3.78796e-05	0.00109084	0	0	2.58558	26.324	PTGER4;PSMD12;PSMD14;YWHAB;TNF;PSMB6;PSMD6;PSMD7;PSMB5;MYC;PSMD2;CCL3;PSMD1;DUSP5;PSMA6;IL3;PSMA3;PSMC5;PSMA4;PSMA2;PSMC4;PSME3;PSMC1;PSMC2;PTPN7;CALM1
post-translational protein modification (GO:0043687)	28/345	5.22378e-05	0.00148663	0	0	2.43506	24.0089	PSMD12;PSMD14;GPS1;COPS7A;NEDD8;HSP90B1;PSMB6;PSMD6;PSMD7;PSMB5;PSMD2;PENK;SPP1;PSMD1;TIMP1;RBBP7;DCAF13;UCHL3;PDIA6;PSMA6;PSMA3;PSMC5;PSMA4;PSMA2;PSMC4;PSME3;PSMC1;PSMC2
positive regulation of DNA biosynthetic process (GO:2000573)	1961-10-01	5.6147e-05	0.0015793	0	0	5.34161	52.2812	CCT3;CCT6A;HSP90AA1;RFC4;PCNA;DKC1;MYC;PTGES3;NAF1;CCT8
regulation of mRNA splicing, via spliceosome (GO:0048024)	1990-12-01	8.5805e-05	0.00238577	0	0	4.19712	39.2994	SF3B4;NCBP1;U2AF2;C1QBP;TRA2B;MAGOH;TRA2A;HNRNPU;SRSF3;RNPS1;SRSF6;SRSF7
negative regulation of mRNA splicing, via spliceosome (GO:0048025)	2014-05-01	8.86805e-05	0.00243771	0	0	15.0609	140.526	U2AF2;C1QBP;RNPS1;SRSF6;SRSF7
negative regulation of canonical Wnt signaling pathway (GO:0090090)	17/165	9.2251e-05	0.00250111	0	0	3.14457	29.2162	PSMD12;PSMD14;PSMB6;PSMA6;PSMD6;PSMA3;PSMC5;PSMD7;PSMA4;PSMB5;PSMA2;PSMC4;PSMD2;PSME3;PSMC1;PSMC2;PSMD1
maturation of 5.8S rRNA from tricistronic rRNA transcript (SSU-rRNA, 5.8S rRNA, LSU-rRNA) (GO:0000466)	2022-06-01	9.40889e-05	0.00250111	0	0	10.1768	94.3515	NOP14;PES1;NOL9;UTP20;EXOSC2;FTSJ3
proteasomal ubiquitin-independent protein catabolic process (GO:0010499)	2022-06-01	9.40889e-05	0.00250111	0	0	10.1768	94.3515	PSMB6;PSMA6;PSMA3;PSMA4;PSMB5;PSMA2
positive regulation of transcription by RNA polymerase I (GO:0045943)	2023-06-01	0.000123462	0.00324625	0	0	9.57763	86.1946	UTP15;HEATR1;WDR75;NOL11;LYAR;WDR43
DNA replication (GO:0006260)	13/108	0.000128294	0.00328754	0	0	3.73522	33.4721	WDHD1;TIPIN;SET;RFC4;MCM7;CDC6;POLA2;CDC45;POLE2;MCM3;MCM4;MCM5;MCM2
negative regulation of mRNA processing (GO:0050686)	2015-05-01	0.00012911	0.00328754	0	0	13.5541	121.375	U2AF2;C1QBP;RNPS1;SRSF6;SRSF7
positive regulation of telomerase RNA localization to Cajal body (GO:1904874)	2015-05-01	0.00012911	0.00328754	0	0	13.5541	121.375	CCT3;CCT6A;DKC1;NAF1;CCT8
protein targeting to mitochondrion (GO:0006626)	1955-09-01	0.000133522	0.00336446	0	0	5.32384	47.4953	BCAP31;HSP90AA1;TOMM40;PITRM1;TIMM17A;DNLZ;TIMM23;TOMM5;HSPD1
proteasomal protein catabolic process (GO:0010498)	19/205	0.000151422	0.00377619	0	0	2.79895	24.618	PSMD12;VCP;PSMD14;PRPF19;PSMB6;PSMA6;PSMD6;PSMA3;PSMC5;PSMD7;PSMA4;PSMB5;PSMA2;PSMC4;PSMD2;PSME3;PSMC1;PSMC2;PSMD1
purine nucleotide metabolic process (GO:0006163)	2024-06-01	0.000159661	0.00394101	0	0	9.04507	79.0762	NT5C;ADSL;GPX1;MTHFD1;PPAT;GART
tetrahydrofolate interconversion (GO:0035999)	2022-09-04	0.000177733	0.0043428	0	0	21.6618	187.055	MTHFD1;SHMT2;SHMT1;TYMS
regulation of rRNA processing (GO:2000232)	2016-05-01	0.000182279	0.00440933	0	0	12.3213	106.086	UTP15;DIMT1;HEATR1;WDR75;WDR43
regulation of cellular respiration (GO:0043457)	2017-05-01	0.00025065	0.00600318	0	0	11.294	93.6433	VCP;PNPT1;IFNG;SHMT2;IDE
purine-containing compound biosynthetic process (GO:0072522)	2026-06-01	0.000256925	0.00609316	0	0	8.13972	67.2888	ADSL;MTHFD1;SHMT2;SHMT1;PPAT;GART
establishment of protein localization to mitochondrion (GO:0072655)	1948-08-01	0.000275432	0.00646865	0	0	5.43616	44.5611	BCAP31;TOMM40;PITRM1;TIMM17A;DNLZ;TIMM23;TOMM5;HSPD1
L-serine metabolic process (GO:0006563)	2022-10-04	0.000287836	0.00656863	0	0	18.0506	147.168	PSAT1;SHMT2;SHMT1;PHGDH
mitotic DNA replication (GO:1902969)	2022-10-04	0.000287836	0.00656863	0	0	18.0506	147.168	CDC45;MCM3;MCM4;MCM2
positive regulation of establishment of protein localization to telomere (GO:1904851)	2022-10-04	0.000287836	0.00656863	0	0	18.0506	147.168	CCT3;CCT6A;DKC1;CCT8
alternative mRNA splicing, via spliceosome (GO:0000380)	2018-05-01	0.000336876	0.00747618	0	0	10.4246	83.3533	HNRNPM;SFPQ;DHX9;SRSF1;SRSF6
DNA strand elongation involved in DNA replication (GO:0006271)	2018-05-01	0.000336876	0.00747618	0	0	10.4246	83.3533	PCNA;RFC4;MCM7;MCM3;MCM4
regulation of telomerase RNA localization to Cajal body (GO:1904872)	2018-05-01	0.000336876	0.00747618	0	0	10.4246	83.3533	CCT3;CCT6A;DKC1;NAF1;CCT8
ribosome assembly (GO:0042255)	1950-08-01	0.000367987	0.00809238	0	0	5.17676	40.935	BOP1;DDX3X;EIF6;C1QBP;NOP2;BRIX1;RPF2;RSL24D1
regulation of DNA topoisomerase (ATP-hydrolyzing) activity (GO:2000371)	2022-05-03	0.00043287	0.00894615	0	0	40.5652	314.181	DHX9;UHRF1;HNRNPU
mature ribosome assembly (GO:0042256)	2022-05-03	0.00043287	0.00894615	0	0	40.5652	314.181	DDX3X;EIF6;C1QBP
positive regulation of DNA topoisomerase (ATP-hydrolyzing) activity (GO:2000373)	2022-05-03	0.00043287	0.00894615	0	0	40.5652	314.181	DHX9;UHRF1;HNRNPU
DNA metabolic process (GO:0006259)	22/277	0.00043307	0.00894615	0	0	2.36559	18.3206	WDHD1;VCP;PCNA;RFC4;MCM7;UHRF1;PRIM1;PTGES3;HMGB2;DDX21;CDC6;TYMS;POLA2;CDC45;APEX1;POLE2;UBE2N;MCM3;NABP1;MCM4;MCM5;MCM2
regulation of establishment of protein localization to telomere (GO:0070203)	2022-11-04	0.000439523	0.00894615	0	0	15.4711	119.589	CCT3;CCT6A;DKC1;CCT8
regulation of protein localization to Cajal body (GO:1904869)	2022-11-04	0.000439523	0.00894615	0	0	15.4711	119.589	CCT3;CCT6A;DKC1;CCT8
tetrahydrofolate metabolic process (GO:0046653)	2022-11-04	0.000439523	0.00894615	0	0	15.4711	119.589	MTHFD1;SHMT2;SHMT1;TYMS
positive regulation of protein localization to Cajal body (GO:1904871)	2022-11-04	0.000439523	0.00894615	0	0	15.4711	119.589	CCT3;CCT6A;DKC1;CCT8
negative regulation of RNA splicing (GO:0033119)	2019-05-01	0.000443794	0.00894615	0	0	9.67953	74.7274	U2AF2;C1QBP;RNPS1;SRSF6;SRSF7
positive regulation of establishment of protein localization (GO:1904951)	2019-05-01	0.000443794	0.00894615	0	0	9.67953	74.7274	CCT3;CCT6A;DKC1;CCT8;TNF
negative regulation of Wnt signaling pathway (GO:0030178)	17/191	0.000529559	0.0105868	0	0	2.67106	20.149	PSMD12;PSMD14;PSMB6;PSMA6;PSMD6;PSMA3;PSMC5;PSMD7;PSMA4;PSMB5;PSMA2;PSMC4;PSMD2;PSME3;PSMC1;PSMC2;PSMD1
purine nucleoside monophosphate biosynthetic process (GO:0009127)	2022-12-04	0.000640664	0.0125997	0	0	13.5365	99.5341	ADSL;ATIC;PPAT;GART
purine nucleotide biosynthetic process (GO:0006164)	2022-12-04	0.000640664	0.0125997	0	0	13.5365	99.5341	ADSL;MTHFD1;PPAT;GART
regulation of transcription involved in G1/S transition of mitotic cell cycle (GO:0000083)	1932-06-01	0.000842418	0.0159253	0	0	6.25937	44.3116	PCNA;CDC45;RRM2;TFDP1;CDC6;TYMS
purine nucleobase biosynthetic process (GO:0009113)	2022-06-03	0.000842676	0.0159253	0	0	27.0421	191.429	SHMT2;SHMT1;GART
snoRNA localization (GO:0048254)	2022-06-03	0.000842676	0.0159253	0	0	27.0421	191.429	FBL;NOP58;PRPF31
mitotic DNA replication initiation (GO:1902975)	2022-06-03	0.000842676	0.0159253	0	0	27.0421	191.429	MCM3;MCM4;MCM2
nuclear cell cycle DNA replication initiation (GO:1902315)	2022-06-03	0.000842676	0.0159253	0	0	27.0421	191.429	MCM3;MCM4;MCM2
endonucleolytic cleavage of tricistronic rRNA transcript (SSU-rRNA, 5.8S rRNA, LSU-rRNA) (GO:0000479)	2013-04-01	0.0008993	0.0168636	0	0	12.0318	84.39	NOP14;BMS1;NOL9;UTP20
cellular macromolecule biosynthetic process (GO:0034645)	23/314	0.000990897	0.0184383	0	0	2.16618	14.9833	TIPIN;SET;RFC4;MCM7;PABPC4;MRPS18B;CDC6;INHBA;TYMS;GSPT1;MRPL42;POLA2;CDC45;POLE2;MCM3;MCM4;POLR2F;RNPS1;MCM5;RSL24D1;EIF4G2;EIF4G1;MCM2
RNA stabilization (GO:0043489)	1933-06-01	0.000998823	0.0184439	0	0	6.02723	41.6417	LARP1;FUS;DKC1;NSUN2;HNRNPU;NAF1
positive regulation of RNA metabolic process (GO:0051254)	1945-07-01	0.00101485	0.0185979	0	0	5.00045	34.4681	UTP15;PNPT1;U2AF2;DIMT1;HEATR1;WDR75;WDR43
regulation of cellular response to stress (GO:0080135)	12/118	0.00107781	0.019457	0	0	3.08394	21.072	NUP93;NDC1;RSL1D1;HSP90AA1;HSPH1;PNPT1;NUP155;PTGES3;CHORDC1;FKBP4;NUP160;EIF4G1
positive regulation of protein-containing complex assembly (GO:0031334)	12/118	0.00107781	0.019457	0	0	3.08394	21.072	RAP1B;VCP;HSP90AA1;PSMC5;DDX3X;TFRC;IFNG;PSMC4;PSMC2;CD36;TNF;EIF4G1
tRNA export from nucleus (GO:0006409)	1934-06-01	0.0011766	0.020928	0	0	5.81167	39.2004	NDC1;NUP93;NUP155;XPOT;NUP160;NOL6
tRNA-containing ribonucleoprotein complex export from nucleus (GO:0071431)	1934-06-01	0.0011766	0.020928	0	0	5.81167	39.2004	NDC1;NUP93;NUP155;XPOT;NUP160;NOL6
ribonucleoside monophosphate biosynthetic process (GO:0009156)	2014-04-01	0.00122355	0.0216041	0	0	10.8281	72.6132	ADSL;ATIC;PPAT;GART
positive regulation of RNA polymerase II transcription preinitiation complex assembly (GO:0045899)	2022-07-03	0.00143547	0.0251623	0	0	20.2805	132.762	PSMC5;PSMC4;PSMC2
positive regulation of myeloid leukocyte differentiation (GO:0002763)	1936-06-01	0.00160381	0.0277798	0	0	5.42366	34.9033	CD74;HAX1;IFNG;TRAF6;TNF;IL17A
mitochondrion organization (GO:0007005)	15/175	0.00160776	0.0277798	0	0	2.5576	16.4528	BCAP31;PNPT1;CLUH;TOMM40;TIMM23;PHB;PPRC1;HCFC1;HSPD1;PRDX3;HAX1;PITRM1;TIMM17A;CYCS;TOMM5
positive regulation of osteoclast differentiation (GO:0045672)	2015-04-01	0.00162153	0.027819	0	0	9.84321	63.2366	IFNG;TRAF6;TNF;IL17A
ribosomal large subunit assembly (GO:0000027)	2025-05-01	0.0016974	0.0289156	0	0	6.77356	43.2062	BOP1;NOP2;BRIX1;RPF2;RSL24D1
tRNA transport (GO:0051031)	1937-06-01	0.00185713	0.0314154	0	0	5.24843	33.0059	NDC1;NUP93;NUP155;XPOT;NUP160;NOL6
regulation of canonical Wnt signaling pathway (GO:0060828)	19/253	0.00198613	0.0333642	0	0	2.21922	13.807	PSMD12;VCP;DDX3X;PSMD14;PSMB6;PSMA6;PSMD6;PSMA3;PSMC5;PSMD7;PSMA4;PSMB5;PSMA2;PSMC4;PSMD2;PSME3;PSMC1;PSMC2;PSMD1
regulation of cellular response to heat (GO:1900034)	1979-09-01	0.0020195	0.0336909	0	0	3.49416	21.6809	NDC1;NUP93;HSP90AA1;HSPH1;NUP155;PTGES3;CHORDC1;FKBP4;NUP160
positive regulation of G1/S transition of mitotic cell cycle (GO:1900087)	2026-05-01	0.00204038	0.033806	0	0	6.45067	39.9595	DDX3X;CCND2;TFDP1;CDC6;EIF4G1
purine ribonucleoside monophosphate biosynthetic process (GO:0009168)	2016-04-01	0.00210128	0.0345782	0	0	9.02247	55.6254	ADSL;ATIC;PPAT;GART
spliceosomal snRNP assembly (GO:0000387)	1938-06-01	0.00213962	0.0347365	0	0	5.08415	31.253	PRMT5;STRAP;PRPF31;SNRPD3;PRPF19;WDR77
ncRNA export from nucleus (GO:0097064)	1938-06-01	0.00213962	0.0347365	0	0	5.08415	31.253	NDC1;NUP93;NUP155;XPOT;NUP160;NOL6
regulation of nitrogen compound metabolic process (GO:0051171)	2022-08-03	0.00223578	0.0351191	0	0	16.2236	99.0151	IFNG;TNF;MFSD2A
regulation of protein localization to nucleolus (GO:1904749)	2022-08-03	0.00223578	0.0351191	0	0	16.2236	99.0151	POLR1A;PINX1;BYSL
RNA secondary structure unwinding (GO:0010501)	2022-08-03	0.00223578	0.0351191	0	0	16.2236	99.0151	DDX3X;DDX39B;DHX9
mitochondrial RNA processing (GO:0000963)	2022-08-03	0.00223578	0.0351191	0	0	16.2236	99.0151	PNPT1;ELAC2;TBRG4
positive regulation of isomerase activity (GO:0010912)	2022-08-03	0.00223578	0.0351191	0	0	16.2236	99.0151	DHX9;UHRF1;HNRNPU
nucleobase-containing small molecule interconversion (GO:0015949)	2027-05-01	0.00243128	0.0379436	0	0	6.15714	37.0619	DTYMK;RRM1;RRM2;TYMS;NME1
double-strand break repair via homologous recombination (GO:0000724)	1997-10-01	0.00247543	0.038385	0	0	3.12543	18.7568	SFPQ;CDC45;PSMD14;MCM7;UBE2N;MCM3;NABP1;MCM4;MCM5;MCM2
regulation of gene expression, epigenetic (GO:0040029)	1982-09-01	0.0026161	0.0403079	0	0	3.35004	19.9196	KAT2A;GPX1;MYBBP1A;POLR1A;POLR1B;DDX21;POLR2F;RBBP7;DEK
maturation of 5.8S rRNA (GO:0000460)	2017-04-01	0.00267071	0.0408889	0	0	8.328	49.3468	EIF6;PES1;NOL9;FTSJ3
positive regulation of fibroblast proliferation (GO:0048146)	2028-05-01	0.00287383	0.0436126	0	0	5.88913	34.4639	CD74;CDK6;DHX9;CDK4;MYC
positive regulation of protein localization to nucleus (GO:1900182)	1968-08-01	0.00288467	0.0436126	0	0	3.62034	21.173	CCT3;CCT6A;TFRC;IFNG;DKC1;PINX1;FLNA;CCT8
protein methylation (GO:0006479)	1941-06-01	0.00318292	0.0478229	0	0	4.64765	26.7238	PRMT5;PRMT1;CARM1;ETF1;SNRPD3;GSPT1
ATF6-mediated unfolded protein response (GO:0036500)	2022-09-03	0.0032648	0.0484513	0	0	13.5189	77.3899	HSPA5;CALR;HSP90B1
histone arginine methylation (GO:0034969)	2022-09-03	0.0032648	0.0484513	0	0	13.5189	77.3899	PRMT5;PRMT1;CARM1
DNA strand elongation (GO:0022616)	2018-04-01	0.00333752	0.0489301	0	0	7.73274	44.0962	RFC4;MCM7;MCM3;MCM4
positive regulation of mRNA splicing, via spliceosome (GO:0048026)	2018-04-01	0.00333752	0.0489301	0	0	7.73274	44.0962	SF3B4;NCBP1;TRA2B;TRA2A
mitochondrial transport (GO:0006839)	1956-07-01	0.00369642	0.0538654	0	0	3.87568	21.7053	BCAP31;HSP90AA1;TOMM40;PITRM1;TIMM17A;TIMM23;TOMM5
positive regulation of gene expression, epigenetic (GO:0045815)	1957-07-01	0.00408663	0.0591673	0	0	3.79797	20.889	KAT2A;MYBBP1A;POLR1A;POLR1B;DDX21;POLR2F;DEK
protein import into mitochondrial matrix (GO:0030150)	2019-04-01	0.00410918	0.0591673	0	0	7.21685	39.6532	TOMM40;DNLZ;TIMM17A;TIMM23
regulation of RNA polymerase II transcription preinitiation complex assembly (GO:0045898)	2022-10-03	0.00454065	0.0645777	0	0	11.5871	62.5085	PSMC5;PSMC4;PSMC2
positive regulation of RNA splicing (GO:0033120)	1931-05-01	0.00454865	0.0645777	0	0	5.20881	28.0907	SF3B4;NCBP1;U2AF2;TRA2B;TRA2A
intracellular protein transmembrane transport (GO:0065002)	1944-06-01	0.00456502	0.0645777	0	0	4.28006	23.0667	TOMM40;HSPA5;TIMM17A;DNLZ;TIMM23;HSPD1
protein polyubiquitination (GO:0000209)	21/314	0.00471393	0.0662964	0	0	1.95846	10.4919	PSMD12;PSMD14;RNF19B;PRPF19;PSMB6;PSMA6;PSMD6;PSMA3;PSMC5;PSMD7;PSMA4;PSMB5;PSMA2;PSMC4;PSMD2;PSME3;PSMC1;TRAF6;PSMC2;UBE2N;PSMD1
purine ribonucleoside monophosphate metabolic process (GO:0009167)	2020-04-01	0.00499288	0.0698137	0	0	6.76545	35.8551	ADSL;ATIC;PPAT;GART
protein transmembrane import into intracellular organelle (GO:0044743)	1932-05-01	0.00523499	0.0727783	0	0	5.01563	26.344	TOMM40;TIMM17A;DNLZ;TIMM23;HSPD1
regulation of telomerase activity (GO:0051972)	1946-06-01	0.00570379	0.0783947	0	0	4.06563	21.0056	HSP90AA1;DKC1;MYC;PTGES3;PINX1;NAF1
spliceosomal complex assembly (GO:0000245)	1946-06-01	0.00570379	0.0783947	0	0	4.06563	21.0056	SF3A2;NCBP1;DDX39B;SRSF1;PRPF19;SRSF6
positive regulation of interleukin-6 production (GO:0032755)	1976-08-01	0.0057385	0.0784262	0	0	3.19309	16.4781	IL1A;CD74;IFNG;DHX9;IL17F;TNF;HSPD1;IL17A
rRNA modification (GO:0000154)	2021-04-01	0.00599548	0.0814779	0	0	6.36715	32.5791	FBL;DIMT1;DKC1;FTSJ3
positive regulation of telomerase activity (GO:0051973)	1934-05-01	0.00682159	0.0921868	0	0	4.66924	23.2886	HSP90AA1;DKC1;MYC;PTGES3;NAF1
positive regulation of transferase activity (GO:0051347)	12/148	0.00701994	0.0936507	0	0	2.3999	11.9011	VAC14;CD74;HSP90AA1;RFC4;PCNA;DCUN1D5;DKC1;MYC;PTGES3;HNRNPA2B1;UBE2N;NAF1
cell cycle G1/S phase transition (GO:0044843)	1963-07-01	0.00711741	0.0936507	0	0	3.38999	16.7642	CDK6;CCNE2;NASP;CDK4;MYC;INHBA;GSPT1
chaperone-mediated protein complex assembly (GO:0051131)	2022-04-01	0.00712349	0.0936507	0	0	6.01311	29.731	HSP90AA1;PTGES3;PSMG2;HSPD1
regulation of membrane protein ectodomain proteolysis (GO:0051043)	2022-04-01	0.00712349	0.0936507	0	0	6.01311	29.731	IFNG;FURIN;TIMP1;TNF
rRNA methylation (GO:0031167)	2022-04-01	0.00712349	0.0936507	0	0	6.01311	29.731	FBL;DIMT1;NOP2;FTSJ3
serine family amino acid biosynthetic process (GO:0009070)	2022-12-03	0.00789123	0.102628	0	0	9.01122	43.6324	MTHFD1;PSAT1;PHGDH
sno(s)RNA 3'-end processing (GO:0031126)	2022-12-03	0.00789123	0.102628	0	0	9.01122	43.6324	FBL;DKC1;EXOSC2
positive regulation of mRNA processing (GO:0050685)	2023-04-01	0.00838306	0.107294	0	0	5.69633	27.2373	SF3B4;NCBP1;TRA2B;TRA2A
positive regulation of transcription initiation from RNA polymerase II promoter (GO:0060261)	2023-04-01	0.00838306	0.107294	0	0	5.69633	27.2373	PSMC5;PAXIP1;PSMC4;PSMC2
protein alkylation (GO:0008213)	2023-04-01	0.00838306	0.107294	0	0	5.69633	27.2373	PRMT1;ETF1;SNRPD3;GSPT1
positive regulation of gene expression (GO:0010628)	28/482	0.00854995	0.108692	0	0	1.68797	8.03781	PTGER4;ITK;DDX3X;TFRC;EIF4A3;DDX21;PHB;TNF;U2AF2;MYC;CCL3;POLR2F;CD36;CD74;IL13;SERPINB9;INHBA;DEK;LARP4;HCFC1;IL1A;KAT2A;EIF6;MYBBP1A;IFNG;POLR1A;POLR1B;IL17F
regulation of generation of precursor metabolites and energy (GO:0043467)	1950-06-01	0.00858209	0.108692	0	0	3.69526	17.5823	NDC1;NUP93;PNPT1;NUP155;EIF6;NUP160
regulation of osteoclast differentiation (GO:0045670)	1936-05-01	0.00871685	0.109254	0	0	4.36754	20.7131	IFNG;TRAF6;CCL3;TNF;IL17A
positive regulation of telomere maintenance via telomere lengthening (GO:1904358)	1936-05-01	0.00871685	0.109254	0	0	4.36754	20.7131	CCT3;CCT6A;HNRNPA2B1;NAF1;CCT8
regulation of protein-containing complex assembly (GO:0043254)	10/116	0.00879877	0.109713	0	0	2.56267	12.1295	VCP;HSP90AA1;DDX3X;TFRC;HSPA5;IFNG;SAR1B;CD36;TNF;HCFC1
ubiquitin-dependent protein catabolic process (GO:0006511)	22/354	0.0089648	0.11121	0	0	1.80959	8.53122	PSMD12;VCP;PSMD14;UHRF1;RNF19B;NEDD8;PSMB6;PSMA6;PSMD6;PSMA3;PSMC5;PSMD7;PSMA4;PSMB5;PSMA2;PSMC4;PSMD2;PSME3;PSMC1;PSMC2;PSMD1;UBL7
regulation of erythrocyte differentiation (GO:0045646)	1937-05-01	0.00978868	0.12081	0	0	4.23084	19.5741	HSPA9;CDK6;PRMT1;HMGB2;INHBA
regulation of gene silencing by miRNA (GO:0060964)	1967-07-01	0.00990251	0.121595	0	0	3.16333	14.5987	NDC1;NUP93;NUP155;DHX9;POLR2F;NUP160;EIF4G1
ribosomal subunit export from nucleus (GO:0000054)	2013-03-01	0.00998881	0.122035	0	0	8.10968	37.3555	LTV1;EIF6;ABCE1
regulation of telomere maintenance via telomerase (GO:0032210)	1952-06-01	0.0103562	0.125888	0	0	3.53423	16.152	CCT3;CCT6A;PINX1;HNRNPU;NAF1;CCT8
regulation of translational initiation (GO:0006446)	1968-07-01	0.0107078	0.129511	0	0	3.11131	14.1153	DDX3X;LARP1;EIF5;NCBP1;EIF4G2;EIF3B;EIF4G1
regulation of proteolysis involved in cellular protein catabolic process (GO:1903050)	2025-04-01	0.0113195	0.133993	0	0	5.15329	23.0931	GPX1;PSMD14;PSME3;UCHL5
positive regulation of chemokine production (GO:0032722)	1953-06-01	0.0113344	0.133993	0	0	3.45886	15.4954	CD74;DDX3X;IFNG;IL17F;TNF;IL17A
alpha-beta T cell differentiation (GO:0046632)	2022-05-02	0.0119093	0.133993	0	0	18.0028	79.7603	ITK;TNFSF8
pyrimidine deoxyribonucleotide biosynthetic process (GO:0009221)	2022-05-02	0.0119093	0.133993	0	0	18.0028	79.7603	DTYMK;TYMS
CRD-mediated mRNA stabilization (GO:0070934)	2022-05-02	0.0119093	0.133993	0	0	18.0028	79.7603	DHX9;HNRNPU
deoxyribonucleotide metabolic process (GO:0009262)	2022-05-02	0.0119093	0.133993	0	0	18.0028	79.7603	RRM1;RRM2
DNA replication, synthesis of RNA primer (GO:0006269)	2022-05-02	0.0119093	0.133993	0	0	18.0028	79.7603	POLA2;PRIM1
endonucleolytic cleavage in 5'-ETS of tricistronic rRNA transcript (SSU-rRNA, 5.8S rRNA, LSU-rRNA) (GO:0000480)	2022-05-02	0.0119093	0.133993	0	0	18.0028	79.7603	NOP14;UTP20
endonucleolytic cleavage to generate mature 5'-end of SSU-rRNA from (SSU-rRNA, 5.8S rRNA, LSU-rRNA) (GO:0000472)	2022-05-02	0.0119093	0.133993	0	0	18.0028	79.7603	NOP14;UTP20
ribosome localization (GO:0033750)	2022-05-02	0.0119093	0.133993	0	0	18.0028	79.7603	EIF6;ABCE1
rRNA 5'-end processing (GO:0000967)	2022-05-02	0.0119093	0.133993	0	0	18.0028	79.7603	NOP14;UTP20
isopentenyl diphosphate biosynthetic process (GO:0009240)	2022-05-02	0.0119093	0.133993	0	0	18.0028	79.7603	IDI1;IDI2
lipid transport across blood-brain barrier (GO:1990379)	2022-05-02	0.0119093	0.133993	0	0	18.0028	79.7603	CD36;MFSD2A
positive regulation of attachment of spindle microtubules to kinetochore (GO:0051987)	2022-05-02	0.0119093	0.133993	0	0	18.0028	79.7603	RCC2;HNRNPU
positive regulation of translation in response to stress (GO:0032056)	2022-05-02	0.0119093	0.133993	0	0	18.0028	79.7603	DDX3X;EIF4G1
proteasome-mediated ubiquitin-dependent protein catabolic process (GO:0043161)	20/321	0.0120093	0.134493	0	0	1.81225	8.01392	PSMD12;VCP;PSMD14;HSPA5;HSP90B1;PSMB6;PSMA6;PSMD6;PSMA3;PSMC5;PSMD7;PSMA4;PSMB5;PSMA2;PSMC4;PSMD2;PSME3;PSMC1;PSMC2;PSMD1
regulation of proteasomal protein catabolic process (GO:0061136)	1954-06-01	0.012376	0.136998	0	0	3.38662	14.874	PSMC5;GPX1;PSMD14;PSME3;PSMC2;UCHL5
regulation of trophoblast cell migration (GO:1901163)	2014-03-01	0.0123793	0.136998	0	0	7.37205	32.376	C1QBP;CALR;TIMP1
protein stabilization (GO:0050821)	13/179	0.012442	0.136998	0	0	2.12972	9.34239	CCT3;HSP90AA1;PTGES3;PHB;GTPBP4;HCFC1;HSPD1;CCT6A;DNLZ;FLNA;CALR;CCT8;NAA15
DNA-templated transcription, termination (GO:0006353)	1970-07-01	0.0124595	0.136998	0	0	3.01222	13.2094	PRMT5;NCBP1;POLR1A;POLR1B;PAPOLA;POLR2F;SNRPD3
positive regulation of cellular biosynthetic process (GO:0031328)	13/180	0.0129876	0.141725	0	0	2.11686	9.19512	HSP90AA1;DDX3X;PCNA;DHX9;PRMT1;EIF4A3;LARP4;TNF;EIF6;IFNG;MYC;CD36;MFSD2A
histone methylation (GO:0016571)	2026-04-01	0.0130066	0.141725	0	0	4.91879	21.3589	FBL;PRMT5;PRMT1;CARM1
regulation of G1/S transition of mitotic cell cycle (GO:2000045)	1971-07-01	0.0134086	0.144957	0	0	2.965	12.7847	DDX3X;CCND2;TFDP1;CDK6;CDK4;PSME3;EIF4G1
regulation of gene silencing by RNA (GO:0060966)	1955-06-01	0.013483	0.144957	0	0	3.31733	14.2855	NDC1;NUP93;NUP155;POLR2F;NUP160;EIF4G1
regulation of posttranscriptional gene silencing (GO:0060147)	1955-06-01	0.013483	0.144957	0	0	3.31733	14.2855	NDC1;NUP93;NUP155;POLR2F;NUP160;EIF4G1
regulation of ATP metabolic process (GO:1903578)	1956-06-01	0.0146574	0.156886	0	0	3.25082	13.7276	NDC1;NUP93;NUP155;EIF6;SHMT2;NUP160
positive regulation of nitric oxide biosynthetic process (GO:0045429)	2027-04-01	0.0148458	0.157508	0	0	4.70469	19.8069	HSP90AA1;IFNG;CD36;TNF
protein export from nucleus (GO:0006611)	2027-04-01	0.0148458	0.157508	0	0	4.70469	19.8069	CSE1L;XPO5;NUTF2;CALR
pyrimidine nucleoside metabolic process (GO:0006213)	2015-03-01	0.0150688	0.157798	0	0	6.75736	28.348	NT5C;CAD;ERH
regulation of aerobic respiration (GO:1903715)	2015-03-01	0.0150688	0.157798	0	0	6.75736	28.348	VCP;SHMT2;IDE
positive regulation of membrane protein ectodomain proteolysis (GO:0051044)	2015-03-01	0.0150688	0.157798	0	0	6.75736	28.348	IFNG;FURIN;TNF
positive regulation of nitric oxide metabolic process (GO:1904407)	2028-04-01	0.0168411	0.175077	0	0	4.50843	18.4121	HSP90AA1;IFNG;CD36;TNF
positive regulation of mitotic cell cycle phase transition (GO:1901992)	1958-06-01	0.0172157	0.175077	0	0	3.12546	12.6954	DDX3X;CCND2;TFDP1;CDK4;RCC2;EIF4G1
regulation of interleukin-6 production (GO:0032675)	9/110	0.0172621	0.175077	0	0	2.41779	9.81439	IL1A;CD74;IFNG;DHX9;IL17F;TNF;SLAMF1;HSPD1;IL17A
regulation of vitamin D biosynthetic process (GO:0060556)	2022-06-02	0.0174426	0.175077	0	0	13.5014	54.665	IFNG;TNF
L-serine biosynthetic process (GO:0006564)	2022-06-02	0.0174426	0.175077	0	0	13.5014	54.665	PSAT1;PHGDH
macromolecule biosynthetic process (GO:0009059)	2022-06-02	0.0174426	0.175077	0	0	13.5014	54.665	EIF4G2;EIF4G1
negative regulation of endoplasmic reticulum calcium ion concentration (GO:0032471)	2022-06-02	0.0174426	0.175077	0	0	13.5014	54.665	BCAP31;TGM2
negative regulation of trophoblast cell migration (GO:1901164)	2022-06-02	0.0174426	0.175077	0	0	13.5014	54.665	CALR;TIMP1
protein localization to nuclear envelope (GO:0090435)	2022-06-02	0.0174426	0.175077	0	0	13.5014	54.665	NUP155;NUTF2
protein localization to nucleolus (GO:1902570)	2022-06-02	0.0174426	0.175077	0	0	13.5014	54.665	PINX1;RPF2
positive regulation of macromolecule biosynthetic process (GO:0010557)	10/129	0.0176266	0.176194	0	0	2.28117	9.21214	HSPH1;DDX3X;PCNA;EIF6;IFNG;DHX9;PRMT1;MYC;EIF4A3;LARP4
regulation of monocyte differentiation (GO:0045655)	2016-03-01	0.0180613	0.176354	0	0	6.23724	25.0362	CD74;CDK6;MYC
DNA unwinding involved in DNA replication (GO:0006268)	2016-03-01	0.0180613	0.176354	0	0	6.23724	25.0362	MCM7;MCM4;MCM2
serine family amino acid metabolic process (GO:0009069)	2016-03-01	0.0180613	0.176354	0	0	6.23724	25.0362	MTHFD1;SHMT2;SHMT1
nucleotide catabolic process (GO:0009166)	2016-03-01	0.0180613	0.176354	0	0	6.23724	25.0362	NT5C;VCP;GPX1
protein localization to endoplasmic reticulum (GO:0070972)	2016-03-01	0.0180613	0.176354	0	0	6.23724	25.0362	BCAP31;HSPA5;BCAP29
regulation of carbohydrate catabolic process (GO:0043470)	1943-05-01	0.018153	0.176354	0	0	3.5617	14.2786	NDC1;NUP93;NUP155;EIF6;NUP160
regulation of purine nucleotide metabolic process (GO:1900542)	1943-05-01	0.018153	0.176354	0	0	3.5617	14.2786	NDC1;NUP93;NUP155;EIF6;NUP160
telomere maintenance via telomerase (GO:0007004)	2029-04-01	0.0189962	0.182348	0	0	4.32787	17.1536	HSP90AA1;DKC1;PTGES3;PINX1
negative regulation of myeloid leukocyte differentiation (GO:0002762)	2029-04-01	0.0189962	0.182348	0	0	4.32787	17.1536	CDK6;MYC;CCL3;INHBA
positive regulation of viral genome replication (GO:0045070)	2029-04-01	0.0189962	0.182348	0	0	4.32787	17.1536	DDX3X;LARP1;PPIH;PPID
mRNA stabilization (GO:0048255)	1944-05-01	0.019895	0.190222	0	0	3.47019	13.5937	LARP1;DHX9;FUS;HNRNPU;TARDBP
regulation of cell cycle (GO:0051726)	18/296	0.0206467	0.196631	0	0	1.76304	6.84096	NOTCH2;PNPT1;HNRNPU;DHCR24;INHBA;HCFC1;TBRG4;BOP1;CDK6;MYBBP1A;IFNG;CDK4;MYC;PES1;MYBL2;CALR;TARDBP;EIF4G2
protein N-linked glycosylation via asparagine (GO:0018279)	1930-04-01	0.0213143	0.201043	0	0	4.16119	16.0138	ALG8;OSTC;RPN1;DDOST
RNA-dependent DNA biosynthetic process (GO:0006278)	1930-04-01	0.0213143	0.201043	0	0	4.16119	16.0138	HSP90AA1;DKC1;PTGES3;PINX1
DNA replication checkpoint signaling (GO:0000076)	2017-03-01	0.0213593	0.201043	0	0	5.79142	22.2754	TIPIN;CDC45;CDC6
regulation of fibroblast proliferation (GO:0048145)	1946-05-01	0.023699	0.212067	0	0	3.30057	12.3518	CD74;CDK6;DHX9;CDK4;MYC
regulation of cellular senescence (GO:2000772)	1931-04-01	0.0237981	0.212067	0	0	4.00687	14.9783	RSL1D1;PNPT1;CDK6;EEF1E1
peptidyl-asparagine modification (GO:0018196)	1931-04-01	0.0237981	0.212067	0	0	4.00687	14.9783	ALG8;OSTC;RPN1;DDOST
autophagosome membrane docking (GO:0016240)	2022-07-02	0.0238455	0.212067	0	0	10.8006	40.3526	ATP2A2;CALM1
regulation of calcidiol 1-monooxygenase activity (GO:0060558)	2022-07-02	0.0238455	0.212067	0	0	10.8006	40.3526	IFNG;TNF
cellular protein complex disassembly (GO:0043624)	2022-07-02	0.0238455	0.212067	0	0	10.8006	40.3526	ETF1;ABCE1
G-quadruplex DNA unwinding (GO:0044806)	2022-07-02	0.0238455	0.212067	0	0	10.8006	40.3526	DHX9;HNRNPA2B1
rRNA-containing ribonucleoprotein complex export from nucleus (GO:0071428)	2022-07-02	0.0238455	0.212067	0	0	10.8006	40.3526	EIF6;ABCE1
mitochondrion-endoplasmic reticulum membrane tethering (GO:1990456)	2022-07-02	0.0238455	0.212067	0	0	10.8006	40.3526	ATP2A2;CALM1
modulation by symbiont of host apoptotic process (GO:0052150)	2022-07-02	0.0238455	0.212067	0	0	10.8006	40.3526	SFPQ;SERPINB9
nucleobase biosynthetic process (GO:0046112)	2022-07-02	0.0238455	0.212067	0	0	10.8006	40.3526	SHMT2;SHMT1
positive regulation of chemokine (C-X-C motif) ligand 2 production (GO:2000343)	2022-07-02	0.0238455	0.212067	0	0	10.8006	40.3526	CD74;TNF
positive regulation of interleukin-23 production (GO:0032747)	2022-07-02	0.0238455	0.212067	0	0	10.8006	40.3526	IFNG;IL17A
protein localization to cytoplasmic stress granule (GO:1903608)	2022-07-02	0.0238455	0.212067	0	0	10.8006	40.3526	DDX3X;DHX9
protein localization to endoplasmic reticulum exit site (GO:0070973)	2022-07-02	0.0238455	0.212067	0	0	10.8006	40.3526	BCAP31;BCAP29
positive regulation of viral process (GO:0048524)	1963-06-01	0.0249139	0.21959	0	0	2.85056	10.5252	DDX3X;LARP1;DHX9;POLR2F;PPIH;PPID
regulation of protein-containing complex disassembly (GO:0043244)	2018-03-01	0.0249637	0.21959	0	0	5.40505	19.9464	ETF1;TNF;GSPT1
regulation of telomere maintenance via telomere lengthening (GO:1904356)	2018-03-01	0.0249637	0.21959	0	0	5.40505	19.9464	PINX1;HNRNPA2B1;NAF1
transcription initiation from RNA polymerase I promoter (GO:0006361)	1932-04-01	0.0264499	0.23182	0	0	3.86356	14.0344	RRN3;POLR1A;POLR1B;POLR2F
regulation of stem cell population maintenance (GO:2000036)	2019-03-01	0.0288739	0.251244	0	0	5.06697	17.9615	KAT2A;MYC;WDR43
folic acid metabolic process (GO:0046655)	2019-03-01	0.0288739	0.251244	0	0	5.06697	17.9615	MTHFD1;SHMT2;SHMT1
antigen processing and presentation of peptide antigen via MHC class I (GO:0002474)	1933-04-01	0.0292718	0.252888	0	0	3.73014	13.1716	BCAP31;SAR1B;IDE;CALR
positive regulation of telomere maintenance via telomerase (GO:0032212)	1933-04-01	0.0292718	0.252888	0	0	3.73014	13.1716	CCT3;CCT6A;NAF1;CCT8
regulation of protein catabolic process (GO:0042176)	8/102	0.0299861	0.253739	0	0	2.30677	8.08988	VCP;SF3B3;ODC1;FLNA;FURIN;PHB;IDE;TNF
positive regulation of cellular protein metabolic process (GO:0032270)	8/102	0.0299861	0.253739	0	0	2.30677	8.08988	HSP90AA1;DDX3X;EIF6;UHRF1;EIF4A3;INHBA;LARP4;EIF4G1
response to unfolded protein (GO:0006986)	1949-05-01	0.0302336	0.253739	0	0	3.07505	10.759	HSPA9;HSP90AA1;HSPH1;HSPA5;HSPD1
positive regulation of cell death (GO:0010942)	1966-06-01	0.0304871	0.253739	0	0	2.70761	9.45076	IFNG;CD36;PHB;TNF;EIF2S1;EIF4G1
aspartate family amino acid biosynthetic process (GO:0009067)	2022-08-02	0.0310487	0.253739	0	0	9	31.2498	MTHFD1;ASNS
regulation of dendritic cell chemotaxis (GO:2000508)	2022-08-02	0.0310487	0.253739	0	0	9	31.2498	C1QBP;CALR
endonucleolytic cleavage in ITS1 to separate SSU-rRNA from 5.8S rRNA and LSU-rRNA from tricistronic rRNA transcript (SSU-rRNA, 5.8S rRNA, LSU-rRNA) (GO:0000447)	2022-08-02	0.0310487	0.253739	0	0	9	31.2498	NOP14;UTP20
regulation of translational termination (GO:0006449)	2022-08-02	0.0310487	0.253739	0	0	9	31.2498	ETF1;GSPT1
translocation of molecules into host (GO:0044417)	2022-08-02	0.0310487	0.253739	0	0	9	31.2498	DDX39B;THOC1
viral mRNA export from host cell nucleus (GO:0046784)	2022-08-02	0.0310487	0.253739	0	0	9	31.2498	DDX39B;THOC1
negative regulation by symbiont of host apoptotic process (GO:0033668)	2022-08-02	0.0310487	0.253739	0	0	9	31.2498	SFPQ;SERPINB9
negative regulation by symbiont of host programmed cell death (GO:0052041)	2022-08-02	0.0310487	0.253739	0	0	9	31.2498	SFPQ;SERPINB9
negative regulation of amyloid-beta clearance (GO:1900222)	2022-08-02	0.0310487	0.253739	0	0	9	31.2498	IFNG;TNF
positive regulation of chromosome segregation (GO:0051984)	2022-08-02	0.0310487	0.253739	0	0	9	31.2498	RCC2;CDC6
positive regulation of dendritic cell chemotaxis (GO:2000510)	2022-08-02	0.0310487	0.253739	0	0	9	31.2498	C1QBP;CALR
positive regulation of steroid biosynthetic process (GO:0010893)	2022-08-02	0.0310487	0.253739	0	0	9	31.2498	IFNG;TNF
transcription by RNA polymerase I (GO:0006360)	1934-04-01	0.0322652	0.261911	0	0	3.60562	12.3809	RRN3;POLR1A;POLR1B;POLR2F
positive regulation of DNA binding (GO:0043388)	1934-04-01	0.0322652	0.261911	0	0	3.60562	12.3809	TRAF6;PINX1;HMGB2;NME1
protein N-linked glycosylation (GO:0006487)	1967-06-01	0.0325119	0.262154	0	0	2.66308	9.12411	ALG8;OSTC;RPN1;ALG3;MOGS;DDOST
regulation of viral genome replication (GO:0045069)	1967-06-01	0.0325119	0.262154	0	0	2.66308	9.12411	IFITM3;DDX3X;LARP1;PPIH;TNF;PPID
endoplasmic reticulum calcium ion homeostasis (GO:0032469)	2020-03-01	0.0330882	0.26416	0	0	4.76867	16.2544	BCAP31;ATP2A2;TGM2
folic acid-containing compound metabolic process (GO:0006760)	2020-03-01	0.0330882	0.26416	0	0	4.76867	16.2544	MTHFD1;SHMT2;SHMT1
positive regulation of interferon-alpha production (GO:0032727)	2020-03-01	0.0330882	0.26416	0	0	4.76867	16.2544	DDX3X;DHX9;HSPD1
positive regulation of cytokine production (GO:0001819)	19/335	0.0332635	0.264685	0	0	1.63627	5.56871	PTGER4;ITK;CD74;DHX9;IL13;PHB;TNF;NFKB2;HSPD1;IL1A;SLC7A5;KAT2A;IFNG;IRF4;TRAF6;IL9;POLR2F;IL17F;IL17A
transport across blood-brain barrier (GO:0150104)	1986-07-01	0.034439	0.272248	0	0	2.40015	8.08508	SLC7A5;TFRC;SLCO3A1;CD36;SLC1A5;SLC7A1;MFSD2A
negative regulation of cellular amide metabolic process (GO:0034249)	1986-07-01	0.034439	0.272248	0	0	2.40015	8.08508	DDX3X;LARP1;SHMT1;EIF4A3;GZMB;CALR;TYMS
regulation of interleukin-12 production (GO:0032655)	1951-05-01	0.0351611	0.277051	0	0	2.94105	9.8461	IFNG;C1QBP;HSPD1;SLAMF1;IL17A
positive regulation of cell cycle G1/S phase transition (GO:1902808)	1935-04-01	0.0354312	0.278273	0	0	3.48913	11.6543	DDX3X;CCND2;TFDP1;EIF4G1
protein localization to nucleus (GO:0034504)	8/106	0.0365045	0.285775	0	0	2.21215	7.32293	NUP93;NUP155;CSE1L;PINX1;HNRNPU;NUTF2;CALR;RPF2
error-prone translesion synthesis (GO:0042276)	2021-03-01	0.0376037	0.287529	0	0	4.50351	14.7744	PCNA;RFC4;POLE2
hydrogen peroxide catabolic process (GO:0042744)	2021-03-01	0.0376037	0.287529	0	0	4.50351	14.7744	PRDX3;GPX1;PRDX1
negative regulation of reproductive process (GO:2000242)	2021-03-01	0.0376037	0.287529	0	0	4.50351	14.7744	CALR;TIMP1;WDR77
poly(A)+ mRNA export from nucleus (GO:0016973)	2021-03-01	0.0376037	0.287529	0	0	4.50351	14.7744	NUP93;NXF1;SARNP
protein ubiquitination (GO:0016567)	27/525	0.0386819	0.287529	0	0	1.47826	4.80785	PSMD12;VCP;PCNA;PSMD14;UHRF1;RNF19B;NEDD8;PRPF19;PSMB6;PSMD6;PSMD7;PSMB5;PSMD2;PSMD1;UCHL3;PSMA6;PSMA3;PSMC5;RRAGA;PSMA4;PSMA2;PSMC4;PSME3;PSMC1;TRAF6;PSMC2;UBE2N
cellular response to heat (GO:0034605)	1936-04-01	0.0387704	0.287529	0	0	3.37992	10.9851	IL1A;VCP;HSP90AA1;RBBP7
regulation of mRNA processing (GO:0050684)	1936-04-01	0.0387704	0.287529	0	0	3.37992	10.9851	NCBP1;DHX9;PAPOLA;SRSF3
telomere maintenance via telomere lengthening (GO:0010833)	1936-04-01	0.0387704	0.287529	0	0	3.37992	10.9851	HSP90AA1;DKC1;PTGES3;PINX1
purine nucleobase metabolic process (GO:0006144)	2022-09-02	0.038987	0.287529	0	0	7.71389	25.0279	SHMT2;SHMT1
alpha-amino acid biosynthetic process (GO:1901607)	2022-09-02	0.038987	0.287529	0	0	7.71389	25.0279	MTHFD1;CAD
regulation of DNA-directed DNA polymerase activity (GO:1900262)	2022-09-02	0.038987	0.287529	0	0	7.71389	25.0279	PCNA;RFC4
cellular response to interleukin-17 (GO:0097398)	2022-09-02	0.038987	0.287529	0	0	7.71389	25.0279	IL17F;IL17A
regulation of interleukin-23 production (GO:0032667)	2022-09-02	0.038987	0.287529	0	0	7.71389	25.0279	IFNG;IL17A
interleukin-17-mediated signaling pathway (GO:0097400)	2022-09-02	0.038987	0.287529	0	0	7.71389	25.0279	IL17F;IL17A
isoprenoid biosynthetic process (GO:0008299)	2022-09-02	0.038987	0.287529	0	0	7.71389	25.0279	IDI1;IDI2
positive regulation of DNA-directed DNA polymerase activity (GO:1900264)	2022-09-02	0.038987	0.287529	0	0	7.71389	25.0279	PCNA;RFC4
positive regulation of macrophage cytokine production (GO:0060907)	2022-09-02	0.038987	0.287529	0	0	7.71389	25.0279	CD74;SEMA7A
positive regulation of mitochondrial calcium ion concentration (GO:0051561)	2022-09-02	0.038987	0.287529	0	0	7.71389	25.0279	BCAP31;TGM2
positive regulation of NLRP3 inflammasome complex assembly (GO:1900227)	2022-09-02	0.038987	0.287529	0	0	7.71389	25.0279	DDX3X;CD36
regulation of cysteine-type endopeptidase activity involved in apoptotic process (GO:0043281)	1989-07-01	0.0403623	0.296767	0	0	2.31198	7.42114	BCAP31;DDX3X;GPX1;MYC;CYCS;DHCR24;TNF
regulation of glycolytic process (GO:0006110)	1971-06-01	0.0414737	0.303096	0	0	2.49868	7.95253	NDC1;NUP93;IFNG;NUP155;EIF6;NUP160
nucleic acid metabolic process (GO:0090304)	1971-06-01	0.0414737	0.303096	0	0	2.49868	7.95253	HNRNPM;NCBP1;HNRNPA2B1;WDR74;HNRNPU;POLR2F
regulation of protein ubiquitination (GO:0031396)	8/109	0.0419767	0.305796	0	0	2.14611	6.80454	HSP90AA1;PAXIP1;U2AF2;TRAF6;PINX1;UBE2N;HSPBP1;GTPBP4
amino acid import (GO:0043090)	2022-03-01	0.0424163	0.305796	0	0	4.26626	13.4823	SLC7A5;SFXN1;SLC7A1
error-free translesion synthesis (GO:0070987)	2022-03-01	0.0424163	0.305796	0	0	4.26626	13.4823	VCP;PCNA;RFC4
negative regulation of myeloid cell differentiation (GO:0045638)	2022-03-01	0.0424163	0.305796	0	0	4.26626	13.4823	HSPA9;CDK6;PRMT1
negative regulation of translation (GO:0017148)	1990-07-01	0.0424752	0.305796	0	0	2.28401	7.2148	DDX3X;LARP1;SHMT1;EIF4A3;GZMB;CALR;TYMS
positive regulation of cellular process (GO:0048522)	31/625	0.0427283	0.306705	0	0	1.42395	4.48956	DDX3X;NOP2;PHB;TNF;TBRG4;PRDX3;CCND2;MYC;C1QBP;TIMP1;CD36;LYAR;EXOSC2;MFSD2A;SLAMF1;TGM2;TIPIN;NCBP1;PRMT1;CDC6;PA2G4;HCFC1;WDR77;IL3;IFNG;CDK4;FASN;IL9;CALR;EIF4G2;EIF4G1
regulation of alternative mRNA splicing, via spliceosome (GO:0000381)	1954-05-01	0.0434323	0.310837	0	0	2.76056	8.65863	TRA2B;MAGOH;HNRNPU;RNPS1;SRSF6
response to endoplasmic reticulum stress (GO:0034976)	8/110	0.0439151	0.313364	0	0	2.12496	6.64155	BCAP31;VCP;HSPA5;ATP2A2;HYOU1;EIF2S1;PDIA4;HSP90B1
protein sumoylation (GO:0016925)	1955-05-01	0.0464272	0.325257	0	0	2.7052	8.30462	NDC1;NUP93;NUP155;UBA2;NUP160
positive regulation of response to DNA damage stimulus (GO:2001022)	1955-05-01	0.0464272	0.325257	0	0	2.7052	8.30462	PCNA;DHX9;MYC;UBE2N;EEF1E1
transcription-coupled nucleotide-excision repair (GO:0006283)	1973-06-01	0.046484	0.325257	0	0	2.42384	7.4379	RFC4;PCNA;GPS1;POLR2F;COPS7A;PRPF19
regulation of programmed cell death (GO:0043067)	12/194	0.0468671	0.325257	0	0	1.78902	5.4752	RSL1D1;PSMC5;VCP;HSP90AA1;HAX1;APEX1;CALR;PHB;TARDBP;TNF;NME1;TGM2
regulation of DNA damage checkpoint (GO:2000001)	2022-10-02	0.0475986	0.325257	0	0	6.7493	20.5513	DDX39B;THOC1
regulation of tau-protein kinase activity (GO:1902947)	2022-10-02	0.0475986	0.325257	0	0	6.7493	20.5513	HSP90AA1;IFNG
rRNA pseudouridine synthesis (GO:0031118)	2022-10-02	0.0475986	0.325257	0	0	6.7493	20.5513	DKC1;NAF1
sarcoplasmic reticulum calcium ion transport (GO:0070296)	2022-10-02	0.0475986	0.325257	0	0	6.7493	20.5513	CCL3;ATP2A2
serine family amino acid catabolic process (GO:0009071)	2022-10-02	0.0475986	0.325257	0	0	6.7493	20.5513	SHMT2;SHMT1
negative regulation of peptidyl-lysine acetylation (GO:2000757)	2022-10-02	0.0475986	0.325257	0	0	6.7493	20.5513	SET;NOC2L
negative regulation of viral-induced cytoplasmic pattern recognition receptor signaling pathway (GO:0039532)	2022-10-02	0.0475986	0.325257	0	0	6.7493	20.5513	C1QBP;TSPAN6
nuclear pore complex assembly (GO:0051292)	2022-10-02	0.0475986	0.325257	0	0	6.7493	20.5513	NDC1;NUP93
positive regulation of protein sumoylation (GO:0033235)	2022-10-02	0.0475986	0.325257	0	0	6.7493	20.5513	UBA2;GNL3
primary miRNA processing (GO:0031053)	2022-10-02	0.0475986	0.325257	0	0	6.7493	20.5513	HNRNPA2B1;SRRT
protein deneddylation (GO:0000338)	2022-10-02	0.0475986	0.325257	0	0	6.7493	20.5513	GPS1;COPS7A
proteolysis involved in cellular protein catabolic process (GO:0051603)	1974-06-01	0.0491239	0.333794	0	0	2.38807	7.19623	PSMA6;VCP;GZMB;NEDD8;IDE;PRPF19
DNA damage response, signal transduction by p53 class mediator (GO:0030330)	1974-06-01	0.0491239	0.333794	0	0	2.38807	7.19623	TFDP1;PAXIP1;PCNA;PRMT1;CARM1;E2F4
DNA damage response, signal transduction by p53 class mediator resulting in cell cycle arrest (GO:0006977)	1956-05-01	0.0495419	0.333901	0	0	2.65202	7.96916	TFDP1;PCNA;PRMT1;CARM1;E2F4
positive regulation of interleukin-1 beta production (GO:0032731)	1956-05-01	0.0495419	0.333901	0	0	2.65202	7.96916	IFNG;CCL3;CD36;TNF;IL17A
regulation of cellular component biogenesis (GO:0044087)	1939-04-01	0.0498297	0.333901	0	0	3.08973	9.26653	RAP1B;HSP90AA1;CD36;HCFC1
regulation of nitric-oxide synthase activity (GO:0050999)	1939-04-01	0.0498297	0.333901	0	0	3.08973	9.26653	IL1A;HSP90AA1;CALM1;TNF
DNA integrity checkpoint signaling (GO:0031570)	1939-04-01	0.0498297	0.333901	0	0	3.08973	9.26653	TIPIN;CDC45;CDC6;PRPF19
negative regulation of cellular protein metabolic process (GO:0032269)	1994-07-01	0.0516352	0.345043	0	0	2.17854	6.45622	DDX3X;LARP1;SHMT1;EIF4A3;GZMB;CALR;TYMS
positive regulation of NF-kappaB transcription factor activity (GO:0051092)	10/155	0.0523131	0.34861	0	0	1.86959	5.51624	PRDX3;PSMA6;TFRC;SLCO3A1;DHX9;TRAF6;UBE2N;CD36;TNF;NFKB2
amino acid import across plasma membrane (GO:0089718)	2024-03-01	0.052913	0.350675	0	0	3.85955	11.3436	SLC7A5;SLC1A5;SLC7A1
regulation of monooxygenase activity (GO:0032768)	2024-03-01	0.052913	0.350675	0	0	3.85955	11.3436	IL1A;HSP90AA1;CALM1
regulation of nitric oxide biosynthetic process (GO:0045428)	1940-04-01	0.053862	0.35599	0	0	3.00375	8.77493	HSP90AA1;IFNG;CD36;TNF
positive regulation of protein metabolic process (GO:0051247)	8/115	0.0544868	0.359138	0	0	2.02513	5.89273	VCP;PRMT1;UHRF1;IL17F;INHBA;IDE;TNF;EIF4G1
positive regulation of growth (GO:0045927)	1976-06-01	0.0546752	0.3594	0	0	2.3196	6.74155	DDX3X;NCBP1;EXOSC2;EIF4G2;MFSD2A;EIF4G1
regulation of phagocytosis (GO:0050764)	1958-05-01	0.0561314	0.364616	0	0	2.55168	7.34899	IFNG;CALR;TNF;LYAR;TGM2
cellular response to UV-A (GO:0071492)	2022-11-02	0.0568253	0.364616	0	0	5.99907	17.204	TIMP1;PPID
regulation of mRNA 3'-end processing (GO:0031440)	2022-11-02	0.0568253	0.364616	0	0	5.99907	17.204	NCBP1;PAPOLA
tetrahydrobiopterin metabolic process (GO:0046146)	2022-11-02	0.0568253	0.364616	0	0	5.99907	17.204	HSP90AA1;CALM1
negative regulation of defense response to virus (GO:0050687)	2022-11-02	0.0568253	0.364616	0	0	5.99907	17.204	C1QBP;TSPAN6
PERK-mediated unfolded protein response (GO:0036499)	2022-11-02	0.0568253	0.364616	0	0	5.99907	17.204	HSPA5;EIF2S1
positive regulation of cellular respiration (GO:1901857)	2022-11-02	0.0568253	0.364616	0	0	5.99907	17.204	VCP;IFNG
positive regulation of posttranscriptional gene silencing (GO:0060148)	2022-11-02	0.0568253	0.364616	0	0	5.99907	17.204	DHX9;XPO5
proteasome assembly (GO:0043248)	2022-11-02	0.0568253	0.364616	0	0	5.99907	17.204	POMP;PSMG2
negative regulation of programmed cell death (GO:0043069)	20/381	0.0574719	0.365627	0	0	1.50627	4.3026	NOTCH2;HSPA9;CD74;DDX3X;TFRC;HSPA5;ASNS;SERPINB9;DHCR24;PA2G4;HSP90B1;HSPD1;PRDX3;PSMC5;CCND2;HAX1;MYC;TRAF6;FLNA;NAA15
cellular response to UV (GO:0034644)	1977-06-01	0.0575873	0.365627	0	0	2.28681	6.52759	PCNA;MYC;TIMP1;NOC2L;EIF2S1;PPID
positive regulation of protein modification by small protein conjugation or removal (GO:1903322)	1977-06-01	0.0575873	0.365627	0	0	2.28681	6.52759	PAXIP1;DCUN1D5;TRAF6;UBA2;HSPBP1;GNL3
positive regulation of type I interferon production (GO:0032481)	1977-06-01	0.0575873	0.365627	0	0	2.28681	6.52759	HSP90AA1;DDX3X;DHX9;POLR2F;HSPD1;NFKB2
JNK cascade (GO:0007254)	1941-04-01	0.0580658	0.367699	0	0	2.92241	8.3177	PTGER4;GPS1;TRAF6;UBE2N
regulation of interferon-alpha production (GO:0032647)	2025-03-01	0.0585848	0.369054	0	0	3.68392	10.4523	DDX3X;DHX9;HSPD1
RNA splicing, via transesterification reactions (GO:0000375)	2025-03-01	0.0585848	0.369054	0	0	3.68392	10.4523	SF3B4;SF3B3;TRA2B
translesion synthesis (GO:0019985)	1942-04-01	0.0624396	0.390288	0	0	2.84536	7.89176	VCP;PCNA;RFC4;POLE2
negative regulation of protein catabolic process (GO:0042177)	1942-04-01	0.0624396	0.390288	0	0	2.84536	7.89176	SF3B3;FLNA;PHB;TIMP1
positive regulation of ATPase activity (GO:0032781)	1942-04-01	0.0624396	0.390288	0	0	2.84536	7.89176	DHX9;UHRF1;HNRNPU;AHSA1
RNA methylation (GO:0001510)	1960-05-01	0.0632009	0.394029	0	0	2.45864	6.78937	FBL;DIMT1;NSUN2;NOP2;FTSJ3
chaperone cofactor-dependent protein refolding (GO:0051085)	2026-03-01	0.0645298	0.397195	0	0	3.52357	9.65679	HSPA9;HSPA5;PTGES3
DNA geometric change (GO:0032392)	2026-03-01	0.0645298	0.397195	0	0	3.52357	9.65679	DHX9;HNRNPA2B1;HMGB2
regulation of protein insertion into mitochondrial membrane involved in apoptotic signaling pathway (GO:1900739)	2026-03-01	0.0645298	0.397195	0	0	3.52357	9.65679	TFDP1;YWHAB;GZMB
positive regulation of interleukin-2 production (GO:0032743)	2026-03-01	0.0645298	0.397195	0	0	3.52357	9.65679	IL1A;IRF4;TRAF6
positive regulation of protein insertion into mitochondrial membrane involved in apoptotic signaling pathway (GO:1900740)	2026-03-01	0.0645298	0.397195	0	0	3.52357	9.65679	TFDP1;YWHAB;GZMB
cellular response to cytokine stimulus (GO:0071345)	24/482	0.0658164	0.403846	0	0	1.4256	3.8789	IL22;HSP90AA1;PNPT1;CCL20;DHX9;SHMT1;IL24;IL13;HNRNPU;PHB;TNF;HSP90B1;IL1A;IL3;HAX1;IRF4;MYC;TRAF6;CCL3;IL17F;TIMP1;PTPN7;CD36;IL17A
regulation of RNA export from nucleus (GO:0046831)	2022-12-02	0.0666121	0.403846	0	0	5.39888	14.6249	DHX9;NSUN2
glycine metabolic process (GO:0006544)	2022-12-02	0.0666121	0.403846	0	0	5.39888	14.6249	SHMT2;SHMT1
very-low-density lipoprotein particle assembly (GO:0034379)	2022-12-02	0.0666121	0.403846	0	0	5.39888	14.6249	LPCAT3;MFSD2A
negative regulation of histone acetylation (GO:0035067)	2022-12-02	0.0666121	0.403846	0	0	5.39888	14.6249	SET;NOC2L
positive regulation of neuroinflammatory response (GO:0150078)	2022-12-02	0.0666121	0.403846	0	0	5.39888	14.6249	CCL3;TNF
positive regulation of translation (GO:0045727)	7/100	0.0675465	0.408487	0	0	2.03735	5.49055	LARP1;DDX3X;EIF6;DHX9;C1QBP;EIF4A3;LARP4
positive regulation of cellular amide metabolic process (GO:0034250)	1981-06-01	0.0701487	0.418434	0	0	2.16439	5.75109	DDX3X;IFNG;EIF6;EIF4A3;LARP4;TNF
positive regulation of tumor necrosis factor superfamily cytokine production (GO:1903557)	1981-06-01	0.0701487	0.418434	0	0	2.16439	5.75109	IL1A;IFNG;DHX9;CCL3;IL17F;IL17A
cellular response to chemical stress (GO:0062197)	7/101	0.0704549	0.418434	0	0	2.01557	5.34688	PRDX3;PNPT1;DDX3X;GPX1;PRDX1;CYCS;EIF2S1
protein peptidyl-prolyl isomerization (GO:0000413)	2027-03-01	0.0707403	0.418434	0	0	3.37658	8.94368	PPIH;FKBP4;PPID
cellular response to unfolded protein (GO:0034620)	2027-03-01	0.0707403	0.418434	0	0	3.37658	8.94368	HSPA9;HSPA5;HSPD1
positive regulation of erythrocyte differentiation (GO:0045648)	2027-03-01	0.0707403	0.418434	0	0	3.37658	8.94368	PRMT1;HMGB2;INHBA
double-strand break repair via nonhomologous end joining (GO:0006303)	1962-05-01	0.070748	0.418434	0	0	2.37212	6.28288	PAXIP1;PSMD14;HMGB2;UBE2N;PRPF19
positive regulation of cysteine-type endopeptidase activity (GO:2001056)	1962-05-01	0.070748	0.418434	0	0	2.37212	6.28288	BCAP31;DDX3X;MYC;CYCS;TNF
positive regulation of interleukin-1 production (GO:0032732)	1962-05-01	0.070748	0.418434	0	0	2.37212	6.28288	IFNG;CCL3;CD36;TNF;IL17A
positive regulation of cell growth (GO:0030307)	7/102	0.0734368	0.433277	0	0	1.99425	5.20766	SEMA7A;DDX3X;NCBP1;EXOSC2;EIF4G2;MFSD2A;EIF4G1
positive regulation of DNA metabolic process (GO:0051054)	1963-05-01	0.0746992	0.433333	0	0	2.3311	6.04755	PCNA;DHX9;MYC;UBE2N;GNL3
regulation of DNA repair (GO:0006282)	1945-04-01	0.0765634	0.433333	0	0	2.63675	6.77549	PCNA;DHX9;UBE2N;DEK
protein neddylation (GO:0045116)	2013-02-01	0.0769072	0.433333	0	0	4.90782	12.5893	DCUN1D5;NEDD8
pteridine-containing compound metabolic process (GO:0042558)	2013-02-01	0.0769072	0.433333	0	0	4.90782	12.5893	HSP90AA1;CALM1
purine nucleotide catabolic process (GO:0006195)	2013-02-01	0.0769072	0.433333	0	0	4.90782	12.5893	NT5C;GPX1
purine-containing compound catabolic process (GO:0072523)	2013-02-01	0.0769072	0.433333	0	0	4.90782	12.5893	NT5C;GPX1
regulation of cell aging (GO:0090342)	2013-02-01	0.0769072	0.433333	0	0	4.90782	12.5893	RSL1D1;PNPT1
regulation of chemokine (C-X-C motif) ligand 2 production (GO:2000341)	2013-02-01	0.0769072	0.433333	0	0	4.90782	12.5893	CD74;TNF
cellular biogenic amine metabolic process (GO:0006576)	2013-02-01	0.0769072	0.433333	0	0	4.90782	12.5893	ODC1;SRM
regulation of leukocyte adhesion to vascular endothelial cell (GO:1904994)	2013-02-01	0.0769072	0.433333	0	0	4.90782	12.5893	TRAF6;TNF
cytoplasmic sequestering of protein (GO:0051220)	2013-02-01	0.0769072	0.433333	0	0	4.90782	12.5893	YWHAB;FLNA
regulation of mRNA metabolic process (GO:1903311)	2013-02-01	0.0769072	0.433333	0	0	4.90782	12.5893	NCBP1;DHX9
spliceosomal tri-snRNP complex assembly (GO:0000244)	2013-02-01	0.0769072	0.433333	0	0	4.90782	12.5893	PRPF31;PRPF19
negative regulation by host of viral transcription (GO:0043922)	2013-02-01	0.0769072	0.433333	0	0	4.90782	12.5893	CCL3;TARDBP
oligosaccharide-lipid intermediate biosynthetic process (GO:0006490)	2013-02-01	0.0769072	0.433333	0	0	4.90782	12.5893	ALG8;ALG3
polyamine metabolic process (GO:0006595)	2013-02-01	0.0769072	0.433333	0	0	4.90782	12.5893	ODC1;SRM
positive regulation of protein exit from endoplasmic reticulum (GO:0070863)	2013-02-01	0.0769072	0.433333	0	0	4.90782	12.5893	BCAP31;SAR1B
carbohydrate derivative biosynthetic process (GO:1901137)	2028-03-01	0.0772082	0.433333	0	0	3.24135	8.3019	ALG8;RRM1;RRM2
regulation of DNA-templated transcription, elongation (GO:0032784)	2028-03-01	0.0772082	0.433333	0	0	3.24135	8.3019	DDX39B;THOC1;WDR43
regulation of extrinsic apoptotic signaling pathway in absence of ligand (GO:2001239)	2028-03-01	0.0772082	0.433333	0	0	3.24135	8.3019	IL1A;INHBA;TNF
L-amino acid transport (GO:0015807)	2028-03-01	0.0772082	0.433333	0	0	3.24135	8.3019	SLC7A5;SFXN1;SLC7A1
protein catabolic process (GO:0030163)	1964-05-01	0.0787679	0.441064	0	0	2.29147	5.82321	HSP90AA1;VCP;IDE;PRPF19;UCHL3
regulation of phosphorylation (GO:0042325)	8/125	0.0801581	0.447811	0	0	1.85108	4.67167	NUP93;NDC1;NUP155;EIF6;MCM7;PTGES3;INHBA;NUP160
vascular transport (GO:0010232)	1984-06-01	0.0805262	0.448832	0	0	2.08082	5.24195	SLC7A5;TFRC;SLCO3A1;SLC1A5;SLC7A1;MFSD2A
interleukin-12-mediated signaling pathway (GO:0035722)	1946-04-01	0.0815981	0.45272	0	0	2.57384	6.4499	RAP1B;HSPA9;IFNG;HNRNPA2B1
postreplication repair (GO:0006301)	1946-04-01	0.0815981	0.45272	0	0	2.57384	6.4499	VCP;PCNA;RFC4;UBE2N
mitotic G1 DNA damage checkpoint signaling (GO:0031571)	1965-05-01	0.082953	0.459184	0	0	2.25316	5.60921	TFDP1;PCNA;PRMT1;CARM1;E2F4
hydrogen peroxide metabolic process (GO:0042743)	2029-03-01	0.083925	0.459589	0	0	3.11652	7.72221	PRDX3;GPX1;PRDX1
MyD88-dependent toll-like receptor signaling pathway (GO:0002755)	2029-03-01	0.083925	0.459589	0	0	3.11652	7.72221	TRAF6;CD36;HSPD1
negative regulation of mRNA catabolic process (GO:1902373)	2029-03-01	0.083925	0.459589	0	0	3.11652	7.72221	LARP1;FUS;HNRNPU
negative regulation of transferase activity (GO:0051348)	2029-03-01	0.083925	0.459589	0	0	3.11652	7.72221	PRDX3;PINX1;HNRNPU
translation (GO:0006412)	12/214	0.0840786	0.459589	0	0	1.6102	3.98687	PTCD3;MRPL42;PPA1;PABPC4;MRPS18B;TMA7;ETF1;EEF1E1;ABCE1;RSL24D1;GSPT1;EIF4G1
positive regulation of protein catabolic process (GO:0045732)	1985-06-01	0.0841661	0.459589	0	0	2.05438	5.08451	HSP90AA1;VCP;IFNG;FURIN;IDE;TNF
positive regulation of neuron death (GO:1901216)	1947-04-01	0.0867919	0.471231	0	0	2.51385	6.14445	IFNG;CCL3;TNF;EIF2S1
positive regulation of cell cycle (GO:0045787)	1966-05-01	0.0872534	0.471231	0	0	2.21611	5.40496	CCND2;CDK4;ASNS;CALR;HCFC1
regulation of integrin-mediated signaling pathway (GO:2001044)	2014-02-01	0.0876619	0.471231	0	0	4.4986	10.9508	FLNA;TIMP1
regulation of macrophage cytokine production (GO:0010935)	2014-02-01	0.0876619	0.471231	0	0	4.4986	10.9508	CD74;SEMA7A
response to UV-A (GO:0070141)	2014-02-01	0.0876619	0.471231	0	0	4.4986	10.9508	TIMP1;PPID
negative regulation of interleukin-12 production (GO:0032695)	2014-02-01	0.0876619	0.471231	0	0	4.4986	10.9508	C1QBP;SLAMF1
nuclear pore organization (GO:0006999)	2014-02-01	0.0876619	0.471231	0	0	4.4986	10.9508	NDC1;NUP93
termination of RNA polymerase I transcription (GO:0006363)	1930-03-01	0.0908818	0.484236	0	0	3.00094	7.19683	POLR1A;POLR1B;POLR2F
mRNA splice site selection (GO:0006376)	1930-03-01	0.0908818	0.484236	0	0	3.00094	7.19683	SF3A2;SRSF1;SRSF6
positive regulation of DNA recombination (GO:0045911)	1930-03-01	0.0908818	0.484236	0	0	3.00094	7.19683	PAXIP1;TFRC;FUS
positive regulation of small GTPase mediated signal transduction (GO:0051057)	1930-03-01	0.0908818	0.484236	0	0	3.00094	7.19683	NOTCH2;LRRC59;TGM2
cellular response to interleukin-12 (GO:0071349)	1948-04-01	0.0921419	0.486662	0	0	2.45659	5.85755	RAP1B;HSPA9;IFNG;HNRNPA2B1
regulation of interleukin-2 production (GO:0032663)	1948-04-01	0.0921419	0.486662	0	0	2.45659	5.85755	IL1A;IRF4;TRAF6;IL17F
regulation of protein metabolic process (GO:0051246)	1948-04-01	0.0921419	0.486662	0	0	2.45659	5.85755	ODC1;FURIN;NEDD8;IL17F
nucleus organization (GO:0006997)	1948-04-01	0.0921419	0.486662	0	0	2.45659	5.85755	NDC1;NUP93;NUP155;PITPNB
regulation of cellular protein metabolic process (GO:0032268)	1949-04-01	0.0976448	0.503305	0	0	2.40187	5.58776	UHRF1;NOLC1;INHBA;EIF4G1
negative regulation of catabolic process (GO:0009895)	1949-04-01	0.0976448	0.503305	0	0	2.40187	5.58776	SF3B3;FLNA;PHB;TNF
'de novo' posttranslational protein folding (GO:0051084)	1931-03-01	0.0980693	0.503305	0	0	2.89361	6.71919	HSPA9;HSPA5;PTGES3
negative regulation of response to DNA damage stimulus (GO:2001021)	1931-03-01	0.0980693	0.503305	0	0	2.89361	6.71919	CD74;DDX39B;THOC1
positive regulation of leukocyte cell-cell adhesion (GO:1903039)	1931-03-01	0.0980693	0.503305	0	0	2.89361	6.71919	TRAF6;TNF;HSPD1
positive regulation of mononuclear cell migration (GO:0071677)	1931-03-01	0.0980693	0.503305	0	0	2.89361	6.71919	C1QBP;CALR;TNF
protein trimerization (GO:0070206)	2015-02-01	0.0988301	0.503305	0	0	4.15234	9.60998	PNPT1;SLC1A5
cellular response to arsenic-containing substance (GO:0071243)	2015-02-01	0.0988301	0.503305	0	0	4.15234	9.60998	VCP;DDX3X
cellular response to estrogen stimulus (GO:0071391)	2015-02-01	0.0988301	0.503305	0	0	4.15234	9.60998	SERPINB9;PELP1
regulation of integrin activation (GO:0033623)	2015-02-01	0.0988301	0.503305	0	0	4.15234	9.60998	PTGER4;RAP1B
embryonic cranial skeleton morphogenesis (GO:0048701)	2015-02-01	0.0988301	0.503305	0	0	4.15234	9.60998	MTHFD1;EIF4A3
endoplasmic reticulum to cytosol transport (GO:1903513)	2015-02-01	0.0988301	0.503305	0	0	4.15234	9.60998	VCP;HSP90B1
integrated stress response signaling (GO:0140467)	2015-02-01	0.0988301	0.503305	0	0	4.15234	9.60998	HSPA5;EIF2S1
peptidyl-arginine modification (GO:0018195)	2015-02-01	0.0988301	0.503305	0	0	4.15234	9.60998	PRMT5;PRMT1
positive regulation of response to cytokine stimulus (GO:0060760)	2015-02-01	0.0988301	0.503305	0	0	4.15234	9.60998	CD74;DHX9
prostanoid biosynthetic process (GO:0046457)	2015-02-01	0.0988301	0.503305	0	0	4.15234	9.60998	CD74;PTGES3
protein homotrimerization (GO:0070207)	2015-02-01	0.0988301	0.503305	0	0	4.15234	9.60998	PNPT1;SLC1A5
negative regulation of cellular catabolic process (GO:0031330)	1969-05-01	0.100834	0.512434	0	0	2.1119	4.84529	RRAGA;TIMP1;EIF4G2;MFSD2A;EIF4G1
regulation of protein serine/threonine kinase activity (GO:0071900)	7/111	0.103558	0.525172	0	0	1.82082	4.12893	CCND2;DDX3X;CCNE2;IFNG;CDC6;CALM1;GTPBP4
negative regulation of apoptotic process (GO:0043066)	23/485	0.105048	0.52879	0	0	1.35213	3.04681	NOTCH2;HSPA9;CD74;SET;GPX1;DDX3X;TFRC;HSPA5;ASNS;SERPINB9;DHCR24;PA2G4;TNF;HSP90B1;HSPD1;PRDX3;SFPQ;HAX1;CCND2;MYC;TRAF6;FLNA;NAA15
RNA biosynthetic process (GO:0032774)	1932-03-01	0.105478	0.52879	0	0	2.79368	6.2837	PRMT5;POLA2;PRIM1
peptidyl-proline modification (GO:0018208)	1932-03-01	0.105478	0.52879	0	0	2.79368	6.2837	PPIH;FKBP4;PPID
positive regulation of interleukin-10 production (GO:0032733)	1932-03-01	0.105478	0.52879	0	0	2.79368	6.2837	IRF4;IL13;HSPD1
positive regulation of telomere maintenance (GO:0032206)	1932-03-01	0.105478	0.52879	0	0	2.79368	6.2837	HNRNPA2B1;NAF1;GNL3
positive regulation of cell-substrate adhesion (GO:0010811)	1970-05-01	0.105583	0.52879	0	0	2.0793	4.67481	CDK6;C1QBP;FLNA;CD36;CALR
DNA duplex unwinding (GO:0032508)	1951-04-01	0.109096	0.535379	0	0	2.29943	5.09443	MCM7;DHX9;MCM4;MCM2
regulation of substrate adhesion-dependent cell spreading (GO:1900024)	1951-04-01	0.109096	0.535379	0	0	2.29943	5.09443	C1QBP;RCC2;FLNA;CALR
mitotic nuclear membrane organization (GO:0101024)	1951-04-01	0.109096	0.535379	0	0	2.29943	5.09443	NDC1;NUP93;NUP155;NUP160
mitotic nuclear membrane reassembly (GO:0007084)	1951-04-01	0.109096	0.535379	0	0	2.29943	5.09443	NDC1;NUP93;NUP155;NUP160
regulation of amyloid-beta clearance (GO:1900221)	2016-02-01	0.110368	0.535379	0	0	3.85554	8.49735	IFNG;TNF
regulation of defense response to virus (GO:0050688)	2016-02-01	0.110368	0.535379	0	0	3.85554	8.49735	DHX9;C1QBP
regulation of isotype switching (GO:0045191)	2016-02-01	0.110368	0.535379	0	0	3.85554	8.49735	PAXIP1;TFRC
regulation of oxidative phosphorylation (GO:0002082)	2016-02-01	0.110368	0.535379	0	0	3.85554	8.49735	VCP;SHMT2
negative regulation of DNA replication (GO:0008156)	2016-02-01	0.110368	0.535379	0	0	3.85554	8.49735	CDC6;GTPBP4
negative regulation of epithelial cell differentiation (GO:0030857)	2016-02-01	0.110368	0.535379	0	0	3.85554	8.49735	IFNG;IL13
negative regulation of histone modification (GO:0031057)	2016-02-01	0.110368	0.535379	0	0	3.85554	8.49735	SET;NOC2L
positive regulation of immunoglobulin mediated immune response (GO:0002891)	2016-02-01	0.110368	0.535379	0	0	3.85554	8.49735	PAXIP1;TFRC
positive regulation of isotype switching (GO:0045830)	2016-02-01	0.110368	0.535379	0	0	3.85554	8.49735	PAXIP1;TFRC
positive regulation of leukocyte adhesion to vascular endothelial cell (GO:1904996)	2016-02-01	0.110368	0.535379	0	0	3.85554	8.49735	TRAF6;TNF
positive regulation of myeloid leukocyte cytokine production involved in immune response (GO:0061081)	2016-02-01	0.110368	0.535379	0	0	3.85554	8.49735	CD74;SEMA7A
regulation of endopeptidase activity (GO:0052548)	1971-05-01	0.11044	0.535379	0	0	2.04769	4.51165	PSMA3;PSME3;SERPINB9;FURIN;TIMP1
nuclear-transcribed mRNA catabolic process, nonsense-mediated decay (GO:0000184)	7/113	0.11104	0.537214	0	0	1.78628	3.92599	NCBP1;EIF4A3;MAGOH;RNPS1;ETF1;GSPT1;EIF4G1
regulation of histone acetylation (GO:0035065)	1933-03-01	0.113099	0.543909	0	0	2.70042	5.88555	PAXIP1;SET;NOC2L
regulation of interleukin-17 production (GO:0032660)	1933-03-01	0.113099	0.543909	0	0	2.70042	5.88555	SLC7A5;IFNG;PHB
exonucleolytic catabolism of deadenylated mRNA (GO:0043928)	1933-03-01	0.113099	0.543909	0	0	2.70042	5.88555	DIS3;EXOSC2;EXOSC1
regulation of epithelial cell proliferation (GO:0050678)	1993-06-01	0.116454	0.557825	0	0	1.86469	4.00957	GPX1;CDK6;UHRF1;MYC;SRSF6;NME1
positive regulation of peptidyl-serine phosphorylation (GO:0033138)	1993-06-01	0.116454	0.557825	0	0	1.86469	4.00957	HSP90AA1;HAX1;TFRC;IFNG;TNF;EIF4G1
negative regulation of gene expression (GO:0010629)	16/322	0.117619	0.562148	0	0	1.41759	3.03408	PTGER4;NOTCH2;PNPT1;DDX3X;SHMT1;EIF4A3;GZMB;TYMS;TNF;SLC7A5;LARP1;IFNG;CCL3;CALR;RBBP7;TARDBP
regulation of apoptotic process (GO:0042981)	33/742	0.117918	0.562148	0	0	1.26583	2.70606	NOTCH2;VCP;DDX3X;TFRC;PHB;TNF;HSP90B1;HSPD1;PRDX3;CCND2;MYC;C1QBP;FLNA;TGM2;HSPA9;CD74;HSP90AA1;HSPA5;ASNS;SERPINB9;DHCR24;PA2G4;NME1;RSL1D1;HAX1;APEX1;TRAF6;RNPS1;CALR;NAA15;EEF1E1;TARDBP;PPID
autophagosome maturation (GO:0097352)	1934-03-01	0.120921	0.562148	0	0	2.61317	5.52063	VCP;ATP2A2;CALM1
secondary alcohol biosynthetic process (GO:1902653)	1934-03-01	0.120921	0.562148	0	0	2.61317	5.52063	IDI1;IDI2;DHCR24
termination of RNA polymerase II transcription (GO:0006369)	1934-03-01	0.120921	0.562148	0	0	2.61317	5.52063	NCBP1;PAPOLA;SNRPD3
positive regulation of interleukin-12 production (GO:0032735)	1934-03-01	0.120921	0.562148	0	0	2.61317	5.52063	IFNG;HSPD1;IL17A
positive regulation of mitochondrial outer membrane permeabilization involved in apoptotic signaling pathway (GO:1901030)	1934-03-01	0.120921	0.562148	0	0	2.61317	5.52063	TFDP1;YWHAB;GZMB
regulation of DNA replication (GO:0006275)	1953-04-01	0.121118	0.562148	0	0	2.20534	4.65546	PCNA;DHX9;CDC6;GTPBP4
cellular macromolecule catabolic process (GO:0044265)	1953-04-01	0.121118	0.562148	0	0	2.20534	4.65546	PNPT1;NCBP1;PABPC4;IDE
negative regulation of cysteine-type endopeptidase activity (GO:2000117)	1953-04-01	0.121118	0.562148	0	0	2.20534	4.65546	DDX3X;GPX1;DHCR24;TNF
positive regulation of NIK/NF-kappaB signaling (GO:1901224)	1953-04-01	0.121118	0.562148	0	0	2.20534	4.65546	DDX3X;TRAF6;PHB;TNF
positive regulation of phagocytosis (GO:0050766)	1953-04-01	0.121118	0.562148	0	0	2.20534	4.65546	IFNG;CALR;TNF;LYAR
regulation of NLRP3 inflammasome complex assembly (GO:1900225)	2017-02-01	0.122236	0.562148	0	0	3.59832	7.56294	DDX3X;CD36
dolichol-linked oligosaccharide biosynthetic process (GO:0006488)	2017-02-01	0.122236	0.562148	0	0	3.59832	7.56294	ALG8;ALG3
regulation of stem cell proliferation (GO:0072091)	2017-02-01	0.122236	0.562148	0	0	3.59832	7.56294	HMGB2;HNRNPU
retrograde protein transport, ER to cytosol (GO:0030970)	2017-02-01	0.122236	0.562148	0	0	3.59832	7.56294	VCP;HSP90B1
mitochondrial electron transport, cytochrome c to oxygen (GO:0006123)	2017-02-01	0.122236	0.562148	0	0	3.59832	7.56294	NDUFA4;CYCS
negative regulation of peptidyl-threonine phosphorylation (GO:0010801)	2017-02-01	0.122236	0.562148	0	0	3.59832	7.56294	CALM1;EIF4G1
positive regulation of cytokine production involved in inflammatory response (GO:1900017)	2017-02-01	0.122236	0.562148	0	0	3.59832	7.56294	TNF;IL17A
positive regulation of DNA replication (GO:0045740)	2017-02-01	0.122236	0.562148	0	0	3.59832	7.56294	PCNA;DHX9
positive regulation of macrophage activation (GO:0043032)	2017-02-01	0.122236	0.562148	0	0	3.59832	7.56294	CCL3;HSPD1
regulation of cytokine-mediated signaling pathway (GO:0001959)	1974-05-01	0.125641	0.576707	0	0	1.95836	4.06228	CD74;IL3;IFNG;ABCE1;TNF
regulation of cellular component organization (GO:0051128)	8/139	0.126314	0.5787	0	0	1.65205	3.41806	RAP1B;HSP90AA1;TFRC;DCUN1D5;HNRNPU;CD36;TNF;HCFC1
regulation of cyclin-dependent protein kinase activity (GO:1904029)	1954-04-01	0.127333	0.581165	0	0	2.16112	4.45397	CCND2;CCNE2;CDC6;GTPBP4
nuclear membrane reassembly (GO:0031468)	1954-04-01	0.127333	0.581165	0	0	2.16112	4.45397	NDC1;NUP93;NUP155;NUP160
base-excision repair, gap-filling (GO:0006287)	1935-03-01	0.128936	0.584076	0	0	2.53138	5.18538	PCNA;RFC4;APEX1
cholesterol biosynthetic process (GO:0006695)	1935-03-01	0.128936	0.584076	0	0	2.53138	5.18538	IDI1;IDI2;DHCR24
nuclear-transcribed mRNA catabolic process, exonucleolytic (GO:0000291)	1935-03-01	0.128936	0.584076	0	0	2.53138	5.18538	DIS3;EXOSC2;EXOSC1
positive regulation of immunoglobulin production (GO:0002639)	1935-03-01	0.128936	0.584076	0	0	2.53138	5.18538	PAXIP1;TFRC;PHB
translational termination (GO:0006415)	1996-06-01	0.129956	0.586769	0	0	1.80225	3.6776	PTCD3;MRPL42;MRPS18B;ETF1;ABCE1;GSPT1
positive regulation of cell population proliferation (GO:0008284)	22/474	0.130016	0.586769	0	0	1.32075	2.69446	CD74;TIPIN;DHX9;PRMT1;NOP2;HNRNPU;PHB;TNF;WDR77;NME1;TBRG4;PRDX3;IL3;CDK6;CCND2;IFNG;CDK4;MYC;IL9;TIMP1;CALR;SLAMF1
mitotic cell cycle phase transition (GO:0044772)	11/209	0.131159	0.590826	0	0	1.50402	3.05518	HSP90AA1;CCND2;CDK6;CCNE2;NASP;CDK4;MYC;INHBA;TUBB4B;GSPT1;TUBA4A
negative regulation of cysteine-type endopeptidase activity involved in apoptotic process (GO:0043154)	1955-04-01	0.133678	0.595426	0	0	2.11864	4.26338	DDX3X;GPX1;DHCR24;TNF
regulation of catabolic process (GO:0009894)	2018-02-01	0.134395	0.595426	0	0	3.37325	6.77	ODC1;FURIN
carbohydrate derivative transport (GO:1901264)	2018-02-01	0.134395	0.595426	0	0	3.37325	6.77	SLC15A3;MFSD2A
regulation of protein sumoylation (GO:0033233)	2018-02-01	0.134395	0.595426	0	0	3.37325	6.77	UBA2;GNL3
rRNA catabolic process (GO:0016075)	2018-02-01	0.134395	0.595426	0	0	3.37325	6.77	DIS3;EXOSC2
T cell migration (GO:0072678)	2018-02-01	0.134395	0.595426	0	0	3.37325	6.77	CCL20;CCL3
negative regulation of lipid catabolic process (GO:0050995)	2018-02-01	0.134395	0.595426	0	0	3.37325	6.77	TNF;MFSD2A
positive regulation of amyloid-beta formation (GO:1902004)	2018-02-01	0.134395	0.595426	0	0	3.37325	6.77	IFNG;TNF
positive regulation of interleukin-4 production (GO:0032753)	2018-02-01	0.134395	0.595426	0	0	3.37325	6.77	SLC7A5;IRF4
double-strand break repair (GO:0006302)	9/164	0.135015	0.596517	0	0	1.57103	3.14578	VCP;SFPQ;PAXIP1;PSMD14;UBE2N;HMGB2;NABP1;TRIP13;PRPF19
positive regulation of cysteine-type endopeptidase activity involved in apoptotic process (GO:0043280)	7/119	0.135135	0.596517	0	0	1.69006	3.38262	BCAP31;VCP;DDX3X;MYC;CYCS;TNF;HSPD1
macrophage activation (GO:0042116)	1936-03-01	0.137133	0.602042	0	0	2.45455	4.8767	IFNG;IL13;TNF
positive regulation of interferon-beta production (GO:0032728)	1936-03-01	0.137133	0.602042	0	0	2.45455	4.8767	HSP90AA1;DDX3X;DHX9
positive regulation of substrate adhesion-dependent cell spreading (GO:1900026)	1936-03-01	0.137133	0.602042	0	0	2.45455	4.8767	C1QBP;FLNA;CALR
import into nucleus (GO:0051170)	1977-05-01	0.141744	0.620036	0	0	1.87647	3.6661	NUP93;NUP155;CSE1L;NUTF2;SNRPD3
positive regulation of tumor necrosis factor production (GO:0032760)	1977-05-01	0.141744	0.620036	0	0	1.87647	3.6661	IL1A;IFNG;DHX9;CCL3;IL17A
positive regulation of myeloid cell differentiation (GO:0045639)	1937-03-01	0.145502	0.62792	0	0	2.38223	4.5919	PRMT1;HMGB2;INHBA
pyroptosis (GO:0070269)	2019-02-01	0.14681	0.62792	0	0	3.17466	6.09095	DHX9;GZMB
aspartate family amino acid metabolic process (GO:0009066)	2019-02-01	0.14681	0.62792	0	0	3.17466	6.09095	MTHFD1;ASNS
cytoplasmic translational initiation (GO:0002183)	2019-02-01	0.14681	0.62792	0	0	3.17466	6.09095	EIF5;EIF4G1
diol metabolic process (GO:0034311)	2019-02-01	0.14681	0.62792	0	0	3.17466	6.09095	HSP90AA1;CALM1
maintenance of protein localization in organelle (GO:0072595)	2019-02-01	0.14681	0.62792	0	0	3.17466	6.09095	HSPA5;HNRNPU
myeloid cell activation involved in immune response (GO:0002275)	2019-02-01	0.14681	0.62792	0	0	3.17466	6.09095	IFNG;SLAMF1
pore complex assembly (GO:0046931)	2019-02-01	0.14681	0.62792	0	0	3.17466	6.09095	NDC1;NUP93
positive regulation of G protein-coupled receptor signaling pathway (GO:0045745)	2019-02-01	0.14681	0.62792	0	0	3.17466	6.09095	PRMT5;PHB
positive regulation of neutrophil chemotaxis (GO:0090023)	2019-02-01	0.14681	0.62792	0	0	3.17466	6.09095	CD74;C1QBP
prostaglandin biosynthetic process (GO:0001516)	2019-02-01	0.14681	0.62792	0	0	3.17466	6.09095	CD74;PTGES3
negative regulation of apoptotic signaling pathway (GO:2001234)	1978-05-01	0.147303	0.62792	0	0	1.85066	3.54451	DDX3X;GPX1;PSME3;NOC2L;TNF
sterol biosynthetic process (GO:0016126)	1938-03-01	0.154034	0.62792	0	0	2.31405	4.32862	IDI1;IDI2;DHCR24
negative regulation of G0 to G1 transition (GO:0070317)	1938-03-01	0.154034	0.62792	0	0	2.31405	4.32862	RRM2;TFDP1;RBBP7
regulation of cell growth (GO:0001558)	11/217	0.156847	0.62792	0	0	1.445	2.67685	DDX3X;TFRC;DCUN1D5;NCBP1;PHB;INHBA;RBBP7;EXOSC2;EIF4G2;MFSD2A;EIF4G1
regulation of NIK/NF-kappaB signaling (GO:1901222)	1980-05-01	0.158692	0.62792	0	0	1.80113	3.3155	DDX3X;TRAF6;TSPAN6;PHB;TNF
negative regulation of extrinsic apoptotic signaling pathway (GO:2001237)	1980-05-01	0.158692	0.62792	0	0	1.80113	3.3155	IL1A;DDX3X;GPX1;PSME3;TNF
calcium-mediated signaling (GO:0019722)	6/102	0.159065	0.62792	0	0	1.68908	3.10528	BCAP31;CCL20;CCL3;ATP2A2;CCR8;CCR4
protein-DNA complex disassembly (GO:0032986)	2020-02-01	0.159446	0.62792	0	0	2.99813	5.50473	SET;MYC
regulation of protein modification by small protein conjugation or removal (GO:1903320)	2020-02-01	0.159446	0.62792	0	0	2.99813	5.50473	HSP90AA1;DCUN1D5
fatty acid transport (GO:0015908)	2020-02-01	0.159446	0.62792	0	0	2.99813	5.50473	CD36;MFSD2A
granulocyte differentiation (GO:0030851)	2020-02-01	0.159446	0.62792	0	0	2.99813	5.50473	CDK4;DEK
lipopolysaccharide-mediated signaling pathway (GO:0031663)	2020-02-01	0.159446	0.62792	0	0	2.99813	5.50473	CCL3;TNF
natural killer cell mediated immunity (GO:0002228)	2020-02-01	0.159446	0.62792	0	0	2.99813	5.50473	GZMB;TUBB4B
negative regulation of telomere maintenance via telomerase (GO:0032211)	2020-02-01	0.159446	0.62792	0	0	2.99813	5.50473	PINX1;HNRNPU
positive regulation of G2/M transition of mitotic cell cycle (GO:0010971)	2020-02-01	0.159446	0.62792	0	0	2.99813	5.50473	CDK4;RCC2
positive regulation of nitrogen compound metabolic process (GO:0051173)	2020-02-01	0.159446	0.62792	0	0	2.99813	5.50473	IFNG;TNF
cellular response to ketone (GO:1901655)	1939-03-01	0.162717	0.62792	0	0	2.24965	4.08478	PTGER4;LARP1;SPP1
positive regulation of ERK1 and ERK2 cascade (GO:0070374)	9/172	0.164892	0.62792	0	0	1.4933	2.69161	NOTCH2;CD74;SEMA7A;CCL20;CCL3;PHB;CD36;TNF;SLAMF1
activation of protein kinase C activity (GO:1990051)	2022-05-01	0.166649	0.62792	0	0	6.74126	12.0794	PHB
pyrimidine nucleobase biosynthetic process (GO:0019856)	2022-05-01	0.166649	0.62792	0	0	6.74126	12.0794	CAD
amino-acid betaine biosynthetic process (GO:0006578)	2022-05-01	0.166649	0.62792	0	0	6.74126	12.0794	SHMT1
AMP biosynthetic process (GO:0006167)	2022-05-01	0.166649	0.62792	0	0	6.74126	12.0794	ADSL
R-loop disassembly (GO:0062176)	2022-05-01	0.166649	0.62792	0	0	6.74126	12.0794	DDX21
axon choice point recognition (GO:0016198)	2022-05-01	0.166649	0.62792	0	0	6.74126	12.0794	GAP43
carnitine biosynthetic process (GO:0045329)	2022-05-01	0.166649	0.62792	0	0	6.74126	12.0794	SHMT1
regulation of core promoter binding (GO:1904796)	2022-05-01	0.166649	0.62792	0	0	6.74126	12.0794	IFNG
regulation of cytochrome-c oxidase activity (GO:1904959)	2022-05-01	0.166649	0.62792	0	0	6.74126	12.0794	NDUFA4
regulation of fever generation (GO:0031620)	2022-05-01	0.166649	0.62792	0	0	6.74126	12.0794	TNF
cellular response to nicotine (GO:0071316)	2022-05-01	0.166649	0.62792	0	0	6.74126	12.0794	TNF
regulation of growth rate (GO:0040009)	2022-05-01	0.166649	0.62792	0	0	6.74126	12.0794	NOTCH2
cellular response to testosterone stimulus (GO:0071394)	2022-05-01	0.166649	0.62792	0	0	6.74126	12.0794	SPP1
centriole assembly (GO:0098534)	2022-05-01	0.166649	0.62792	0	0	6.74126	12.0794	E2F4
chronic inflammatory response (GO:0002544)	2022-05-01	0.166649	0.62792	0	0	6.74126	12.0794	TNF
regulation of low-density lipoprotein particle receptor catabolic process (GO:0032803)	2022-05-01	0.166649	0.62792	0	0	6.74126	12.0794	FURIN
regulation of miRNA catabolic process (GO:2000625)	2022-05-01	0.166649	0.62792	0	0	6.74126	12.0794	PNPT1
embryonic viscerocranium morphogenesis (GO:0048703)	2022-05-01	0.166649	0.62792	0	0	6.74126	12.0794	MTHFD1
response to cocaine (GO:0042220)	2022-05-01	0.166649	0.62792	0	0	6.74126	12.0794	TGM2
hemoglobin metabolic process (GO:0020027)	2022-05-01	0.166649	0.62792	0	0	6.74126	12.0794	INHBA
response to salt stress (GO:0009651)	2022-05-01	0.166649	0.62792	0	0	6.74126	12.0794	TNF
RNA import into mitochondrion (GO:0035927)	2022-05-01	0.166649	0.62792	0	0	6.74126	12.0794	PNPT1
RNA localization to Cajal body (GO:0090670)	2022-05-01	0.166649	0.62792	0	0	6.74126	12.0794	DKC1
insulin metabolic process (GO:1901142)	2022-05-01	0.166649	0.62792	0	0	6.74126	12.0794	IDE
rRNA transport (GO:0051029)	2022-05-01	0.166649	0.62792	0	0	6.74126	12.0794	PNPT1
scaRNA localization to Cajal body (GO:0090666)	2022-05-01	0.166649	0.62792	0	0	6.74126	12.0794	DKC1
intracellular distribution of mitochondria (GO:0048312)	2022-05-01	0.166649	0.62792	0	0	6.74126	12.0794	CLUH
isocitrate metabolic process (GO:0006102)	2022-05-01	0.166649	0.62792	0	0	6.74126	12.0794	IDH3A
L-arginine import across plasma membrane (GO:0097638)	2022-05-01	0.166649	0.62792	0	0	6.74126	12.0794	SLC7A1
L-aspartate transmembrane transport (GO:0070778)	2022-05-01	0.166649	0.62792	0	0	6.74126	12.0794	SLC1A5
spliceosomal conformational changes to generate catalytic conformation (GO:0000393)	2022-05-01	0.166649	0.62792	0	0	6.74126	12.0794	PRPF19
stress granule disassembly (GO:0035617)	2022-05-01	0.166649	0.62792	0	0	6.74126	12.0794	VCP
mitochondrial RNA 3'-end processing (GO:0000965)	2022-05-01	0.166649	0.62792	0	0	6.74126	12.0794	PNPT1
negative regulation of B cell differentiation (GO:0045578)	2022-05-01	0.166649	0.62792	0	0	6.74126	12.0794	INHBA
negative regulation of gonadotropin secretion (GO:0032277)	2022-05-01	0.166649	0.62792	0	0	6.74126	12.0794	INHBA
negative regulation of IRE1-mediated unfolded protein response (GO:1903895)	2022-05-01	0.166649	0.62792	0	0	6.74126	12.0794	HSPA5
negative regulation of keratinocyte differentiation (GO:0045617)	2022-05-01	0.166649	0.62792	0	0	6.74126	12.0794	SRSF6
negative regulation of macrophage differentiation (GO:0045650)	2022-05-01	0.166649	0.62792	0	0	6.74126	12.0794	INHBA
negative regulation of metallopeptidase activity (GO:1905049)	2022-05-01	0.166649	0.62792	0	0	6.74126	12.0794	TIMP1
negative regulation of myosin-light-chain-phosphatase activity (GO:0035509)	2022-05-01	0.166649	0.62792	0	0	6.74126	12.0794	TNF
negative regulation of transcription by RNA polymerase I (GO:0016479)	2022-05-01	0.166649	0.62792	0	0	6.74126	12.0794	FLNA
negative regulation of transforming growth factor beta1 production (GO:0032911)	2022-05-01	0.166649	0.62792	0	0	6.74126	12.0794	FURIN
neuroinflammatory response (GO:0150076)	2022-05-01	0.166649	0.62792	0	0	6.74126	12.0794	IFNG
nuclear retention of pre-mRNA at the site of transcription (GO:0071033)	2022-05-01	0.166649	0.62792	0	0	6.74126	12.0794	EXOSC2
ornithine transport (GO:0015822)	2022-05-01	0.166649	0.62792	0	0	6.74126	12.0794	SLC7A1
positive regulation of anoikis (GO:2000210)	2022-05-01	0.166649	0.62792	0	0	6.74126	12.0794	MYBBP1A
positive regulation of CD4-positive, CD25-positive, alpha-beta regulatory T cell differentiation (GO:0032831)	2022-05-01	0.166649	0.62792	0	0	6.74126	12.0794	IFNG
positive regulation of deoxyribonuclease activity (GO:0032077)	2022-05-01	0.166649	0.62792	0	0	6.74126	12.0794	PCNA
positive regulation of dopamine receptor signaling pathway (GO:0060161)	2022-05-01	0.166649	0.62792	0	0	6.74126	12.0794	PRMT5
positive regulation of glial cell proliferation (GO:0060252)	2022-05-01	0.166649	0.62792	0	0	6.74126	12.0794	TNF
positive regulation of heat generation (GO:0031652)	2022-05-01	0.166649	0.62792	0	0	6.74126	12.0794	TNF
positive regulation of interleukin-18 production (GO:0032741)	2022-05-01	0.166649	0.62792	0	0	6.74126	12.0794	DHX9
positive regulation of MHC class I biosynthetic process (GO:0045345)	2022-05-01	0.166649	0.62792	0	0	6.74126	12.0794	HSPH1
positive regulation of natural killer cell chemotaxis (GO:2000503)	2022-05-01	0.166649	0.62792	0	0	6.74126	12.0794	CCL3
positive regulation of nucleobase-containing compound transport (GO:0032241)	2022-05-01	0.166649	0.62792	0	0	6.74126	12.0794	DHX9
positive regulation of nucleotide-binding oligomerization domain containing signaling pathway (GO:0070426)	2022-05-01	0.166649	0.62792	0	0	6.74126	12.0794	SLC15A3
positive regulation of prostaglandin biosynthetic process (GO:0031394)	2022-05-01	0.166649	0.62792	0	0	6.74126	12.0794	CD74
positive regulation of protein neddylation (GO:2000436)	2022-05-01	0.166649	0.62792	0	0	6.74126	12.0794	DCUN1D5
positive regulation of RNA export from nucleus (GO:0046833)	2022-05-01	0.166649	0.62792	0	0	6.74126	12.0794	DHX9
prostaglandin transport (GO:0015732)	2022-05-01	0.166649	0.62792	0	0	6.74126	12.0794	SLCO3A1
positive regulation of protein ubiquitination (GO:0031398)	1982-05-01	0.170426	0.63604	0	0	1.75416	3.10391	PAXIP1;DCUN1D5;TRAF6;UBE2N;HSPBP1
response to cytokine (GO:0034097)	8/150	0.170438	0.63604	0	0	1.5232	2.69512	IFITM3;CD74;HAX1;SHMT2;TRAF6;TIMP1;PTPN7;DDOST
ribosomal small subunit biogenesis (GO:0042274)	1940-03-01	0.171543	0.63604	0	0	2.18873	3.85856	LTV1;NOP14;NOL11
nucleocytoplasmic transport (GO:0006913)	1940-03-01	0.171543	0.63604	0	0	2.18873	3.85856	NCBP1;NUTF2;SNRPD3
regulation of cardiac muscle contraction by calcium ion signaling (GO:0010882)	2021-02-01	0.172271	0.63604	0	0	2.84019	4.995	ATP2A2;CALM1
calcium-mediated signaling using intracellular calcium source (GO:0035584)	2021-02-01	0.172271	0.63604	0	0	2.84019	4.995	BCAP31;CCL20
regulation of mitochondrial translation (GO:0070129)	2021-02-01	0.172271	0.63604	0	0	2.84019	4.995	SHMT2;C1QBP
histone ubiquitination (GO:0016574)	2021-02-01	0.172271	0.63604	0	0	2.84019	4.995	UHRF1;UBE2N
stress granule assembly (GO:0034063)	2021-02-01	0.172271	0.63604	0	0	2.84019	4.995	DDX3X;EIF2S1
nuclear envelope organization (GO:0006998)	2021-02-01	0.172271	0.63604	0	0	2.84019	4.995	NUP93;NUP155
positive regulation of phosphatase activity (GO:0010922)	2021-02-01	0.172271	0.63604	0	0	2.84019	4.995	IFNG;CALM1
positive regulation of transcription regulatory region DNA binding (GO:2000679)	2021-02-01	0.172271	0.63604	0	0	2.84019	4.995	IFNG;TRAF6
positive regulation of DNA-binding transcription factor activity (GO:0051091)	12/246	0.173635	0.63604	0	0	1.38767	2.42954	PRDX3;PSMA6;TFDP1;TFRC;SLCO3A1;DHX9;TRAF6;UBE2N;CD36;PPRC1;TNF;NFKB2
nucleotide-excision repair (GO:0006289)	6/105	0.174594	0.63604	0	0	1.63764	2.85817	RFC4;PCNA;GPS1;POLR2F;COPS7A;PRPF19
regulation of interleukin-1 beta production (GO:0032651)	1983-05-01	0.176416	0.63604	0	0	1.73158	3.00414	IFNG;CCL3;CD36;TNF;IL17A
regulation of G0 to G1 transition (GO:0070316)	1941-03-01	0.180502	0.63604	0	0	2.13103	3.64834	RRM2;TFDP1;RBBP7
regulation of protein dephosphorylation (GO:0035304)	1941-03-01	0.180502	0.63604	0	0	2.13103	3.64834	YWHAB;CALM1;HSP90B1
regulation of viral transcription (GO:0046782)	1941-03-01	0.180502	0.63604	0	0	2.13103	3.64834	IFITM3;DHX9;POLR2F
nucleobase-containing compound catabolic process (GO:0034655)	1941-03-01	0.180502	0.63604	0	0	2.13103	3.64834	PNPT1;NCBP1;PABPC4
regulation of neurogenesis (GO:0050767)	1962-04-01	0.181393	0.63604	0	0	1.86226	3.17904	IFNG;HMGB2;TNF;TGM2
stress-activated MAPK cascade (GO:0051403)	1962-04-01	0.181393	0.63604	0	0	1.86226	3.17904	PTGER4;TRAF6;GPS1;UBE2N
regulation of response to cytokine stimulus (GO:0060759)	2022-02-01	0.185256	0.63604	0	0	2.69804	4.54893	IL3;DHX9
fatty-acyl-CoA metabolic process (GO:0035337)	2022-02-01	0.185256	0.63604	0	0	2.69804	4.54893	FASN;ACSL4
metallo-sulfur cluster assembly (GO:0031163)	2022-02-01	0.185256	0.63604	0	0	2.69804	4.54893	HSPA9;NUBP2
microglial cell activation (GO:0001774)	2022-02-01	0.185256	0.63604	0	0	2.69804	4.54893	IFNG;TNF
mitochondrial calcium ion homeostasis (GO:0051560)	2022-02-01	0.185256	0.63604	0	0	2.69804	4.54893	BCAP31;TGM2
mRNA modification (GO:0016556)	2022-02-01	0.185256	0.63604	0	0	2.69804	4.54893	DKC1;NSUN2
natural killer cell mediated cytotoxicity (GO:0042267)	2022-02-01	0.185256	0.63604	0	0	2.69804	4.54893	GZMB;TUBB4B
peptidyl-threonine dephosphorylation (GO:0035970)	2022-02-01	0.185256	0.63604	0	0	2.69804	4.54893	DUSP5;PPM1G
positive regulation of amyloid precursor protein catabolic process (GO:1902993)	2022-02-01	0.185256	0.63604	0	0	2.69804	4.54893	IFNG;TNF
positive regulation of granulocyte chemotaxis (GO:0071624)	2022-02-01	0.185256	0.63604	0	0	2.69804	4.54893	CD74;C1QBP
positive regulation of neutrophil migration (GO:1902624)	2022-02-01	0.185256	0.63604	0	0	2.69804	4.54893	CD74;C1QBP
positive regulation of peptidase activity (GO:0010952)	2022-02-01	0.185256	0.63604	0	0	2.69804	4.54893	VCP;PSME3
positive regulation of translational initiation (GO:0045948)	2022-02-01	0.185256	0.63604	0	0	2.69804	4.54893	DDX3X;LARP1
negative regulation of defense response (GO:0031348)	1985-05-01	0.18863	0.63604	0	0	1.68812	2.81572	PTGER4;C1QBP;LPCAT3;IL13;LYAR
regulation of chemokine production (GO:0032642)	1942-03-01	0.189584	0.63604	0	0	2.07628	3.45269	CD74;IFNG;TNF
positive regulation of proteasomal protein catabolic process (GO:1901800)	1986-05-01	0.194848	0.63604	0	0	1.66719	2.72674	VCP;PSMC5;PSMC2;RNF19B;HSPBP1
activation of cysteine-type endopeptidase activity involved in apoptotic process by cytochrome c (GO:0008635)	2022-06-01	0.196491	0.63604	0	0	5.39273	8.77472	CYCS
protein-DNA complex subunit organization (GO:0071824)	2022-06-01	0.196491	0.63604	0	0	5.39273	8.77472	MYC
protein-DNA covalent cross-linking repair (GO:0106300)	2022-06-01	0.196491	0.63604	0	0	5.39273	8.77472	VCP
pyrimidine nucleotide-sugar transmembrane transport (GO:0090481)	2022-06-01	0.196491	0.63604	0	0	5.39273	8.77472	SLC35B1
astrocyte development (GO:0014002)	2022-06-01	0.196491	0.63604	0	0	5.39273	8.77472	CDK6
cellular carbohydrate catabolic process (GO:0044275)	2022-06-01	0.196491	0.63604	0	0	5.39273	8.77472	GUSB
cellular heat acclimation (GO:0070370)	2022-06-01	0.196491	0.63604	0	0	5.39273	8.77472	RBBP7
cellular response to bacterial lipopeptide (GO:0071221)	2022-06-01	0.196491	0.63604	0	0	5.39273	8.77472	CD36
regulation of immature T cell proliferation in thymus (GO:0033084)	2022-06-01	0.196491	0.63604	0	0	5.39273	8.77472	IL1A
cholesterol import (GO:0070508)	2022-06-01	0.196491	0.63604	0	0	5.39273	8.77472	CD36
regulation of mRNA export from nucleus (GO:0010793)	2022-06-01	0.196491	0.63604	0	0	5.39273	8.77472	NSUN2
regulation of NK T cell activation (GO:0051133)	2022-06-01	0.196491	0.63604	0	0	5.39273	8.77472	HSPH1
regulation of nuclease activity (GO:0032069)	2022-06-01	0.196491	0.63604	0	0	5.39273	8.77472	HMGB2
regulation of nucleotide-binding oligomerization domain containing 2 signaling pathway (GO:0070432)	2022-06-01	0.196491	0.63604	0	0	5.39273	8.77472	SLC15A3
enzyme-directed rRNA pseudouridine synthesis (GO:0000455)	2022-06-01	0.196491	0.63604	0	0	5.39273	8.77472	DKC1
regulation of protein targeting (GO:1903533)	2022-06-01	0.196491	0.63604	0	0	5.39273	8.77472	HAX1
regulation of ribonucleoprotein complex localization (GO:2000197)	2022-06-01	0.196491	0.63604	0	0	5.39273	8.77472	NSUN2
regulation of T-helper cell differentiation (GO:0045622)	2022-06-01	0.196491	0.63604	0	0	5.39273	8.77472	IRF4
glandular epithelial cell differentiation (GO:0002067)	2022-06-01	0.196491	0.63604	0	0	5.39273	8.77472	WDR77
regulation of type 2 immune response (GO:0002828)	2022-06-01	0.196491	0.63604	0	0	5.39273	8.77472	CD74
release of sequestered calcium ion into cytosol by sarcoplasmic reticulum (GO:0014808)	2022-06-01	0.196491	0.63604	0	0	5.39273	8.77472	CCL3
heat acclimation (GO:0010286)	2022-06-01	0.196491	0.63604	0	0	5.39273	8.77472	RBBP7
response to testosterone (GO:0033574)	2022-06-01	0.196491	0.63604	0	0	5.39273	8.77472	SPP1
IMP biosynthetic process (GO:0006188)	2022-06-01	0.196491	0.63604	0	0	5.39273	8.77472	ATIC
L-arginine transmembrane transport (GO:1903400)	2022-06-01	0.196491	0.63604	0	0	5.39273	8.77472	SLC7A1
L-ornithine transmembrane transport (GO:1903352)	2022-06-01	0.196491	0.63604	0	0	5.39273	8.77472	SLC7A1
snRNA modification (GO:0040031)	2022-06-01	0.196491	0.63604	0	0	5.39273	8.77472	DKC1
leucine transport (GO:0015820)	2022-06-01	0.196491	0.63604	0	0	5.39273	8.77472	SLC7A5
sterol import (GO:0035376)	2022-06-01	0.196491	0.63604	0	0	5.39273	8.77472	CD36
maintenance of DNA methylation (GO:0010216)	2022-06-01	0.196491	0.63604	0	0	5.39273	8.77472	UHRF1
T-helper 17 cell lineage commitment (GO:0072540)	2022-06-01	0.196491	0.63604	0	0	5.39273	8.77472	IRF4
transcription-dependent tethering of RNA polymerase II gene DNA at nuclear periphery (GO:0000972)	2022-06-01	0.196491	0.63604	0	0	5.39273	8.77472	NUP155
tRNA 3'-end processing (GO:0042780)	2022-06-01	0.196491	0.63604	0	0	5.39273	8.77472	ELAC2
tRNA surveillance (GO:0106354)	2022-06-01	0.196491	0.63604	0	0	5.39273	8.77472	EXOSC2
vesicle fusion with endoplasmic reticulum-Golgi intermediate compartment (ERGIC) membrane (GO:1990668)	2022-06-01	0.196491	0.63604	0	0	5.39273	8.77472	CALR
mRNA 3'-splice site recognition (GO:0000389)	2022-06-01	0.196491	0.63604	0	0	5.39273	8.77472	SF3A2
mRNA 5'-splice site recognition (GO:0000395)	2022-06-01	0.196491	0.63604	0	0	5.39273	8.77472	SRSF1
N-terminal peptidyl-methionine acetylation (GO:0017196)	2022-06-01	0.196491	0.63604	0	0	5.39273	8.77472	NAA15
negative regulation of cellular extravasation (GO:0002692)	2022-06-01	0.196491	0.63604	0	0	5.39273	8.77472	PTGER4
negative regulation of cellular response to hypoxia (GO:1900038)	2022-06-01	0.196491	0.63604	0	0	5.39273	8.77472	HYOU1
negative regulation of erythrocyte differentiation (GO:0045647)	2022-06-01	0.196491	0.63604	0	0	5.39273	8.77472	HSPA9
negative regulation of fat cell proliferation (GO:0070345)	2022-06-01	0.196491	0.63604	0	0	5.39273	8.77472	TFDP1
negative regulation of glucocorticoid receptor signaling pathway (GO:2000323)	2022-06-01	0.196491	0.63604	0	0	5.39273	8.77472	PHB
negative regulation of morphogenesis of an epithelium (GO:1905331)	2022-06-01	0.196491	0.63604	0	0	5.39273	8.77472	TNF
nuclear polyadenylation-dependent ncRNA catabolic process (GO:0071046)	2022-06-01	0.196491	0.63604	0	0	5.39273	8.77472	EXOSC2
nuclear polyadenylation-dependent rRNA catabolic process (GO:0071035)	2022-06-01	0.196491	0.63604	0	0	5.39273	8.77472	EXOSC2
nuclear polyadenylation-dependent tRNA catabolic process (GO:0071038)	2022-06-01	0.196491	0.63604	0	0	5.39273	8.77472	EXOSC2
peptide antigen assembly with MHC protein complex (GO:0002501)	2022-06-01	0.196491	0.63604	0	0	5.39273	8.77472	CALR
peptidyl-glutamine methylation (GO:0018364)	2022-06-01	0.196491	0.63604	0	0	5.39273	8.77472	FBL
photoreceptor cell outer segment organization (GO:0035845)	2022-06-01	0.196491	0.63604	0	0	5.39273	8.77472	MFSD2A
positive regulation of fever generation (GO:0031622)	2022-06-01	0.196491	0.63604	0	0	5.39273	8.77472	TNF
positive regulation of granulocyte differentiation (GO:0030854)	2022-06-01	0.196491	0.63604	0	0	5.39273	8.77472	HAX1
positive regulation of hemoglobin biosynthetic process (GO:0046985)	2022-06-01	0.196491	0.63604	0	0	5.39273	8.77472	PRMT1
positive regulation of I-kappaB phosphorylation (GO:1903721)	2022-06-01	0.196491	0.63604	0	0	5.39273	8.77472	TNF
positive regulation of immune response to tumor cell (GO:0002839)	2022-06-01	0.196491	0.63604	0	0	5.39273	8.77472	HSPD1
positive regulation of kidney development (GO:0090184)	2022-06-01	0.196491	0.63604	0	0	5.39273	8.77472	MYC
positive regulation of killing of cells of other organism (GO:0051712)	2022-06-01	0.196491	0.63604	0	0	5.39273	8.77472	IFNG
positive regulation of microglial cell activation (GO:1903980)	2022-06-01	0.196491	0.63604	0	0	5.39273	8.77472	CCL3
positive regulation of microglial cell migration (GO:1904141)	2022-06-01	0.196491	0.63604	0	0	5.39273	8.77472	CCL3
positive regulation of RNA binding (GO:1905216)	2022-06-01	0.196491	0.63604	0	0	5.39273	8.77472	NCBP1
positive regulation of T cell mediated immune response to tumor cell (GO:0002842)	2022-06-01	0.196491	0.63604	0	0	5.39273	8.77472	HSPD1
positive regulation of tau-protein kinase activity (GO:1902949)	2022-06-01	0.196491	0.63604	0	0	5.39273	8.77472	HSP90AA1
positive regulation of toll-like receptor 7 signaling pathway (GO:0034157)	2022-06-01	0.196491	0.63604	0	0	5.39273	8.77472	DDX3X
protection from natural killer cell mediated cytotoxicity (GO:0042270)	2022-06-01	0.196491	0.63604	0	0	5.39273	8.77472	SERPINB9
regulation of interleukin-4 production (GO:0032673)	2023-02-01	0.198374	0.63604	0	0	2.56943	4.15631	SLC7A5;IRF4
regulation of peptidase activity (GO:0052547)	2023-02-01	0.198374	0.63604	0	0	2.56943	4.15631	PSMA3;FURIN
ERK1 and ERK2 cascade (GO:0070371)	2023-02-01	0.198374	0.63604	0	0	2.56943	4.15631	PTGER4;MYC
negative regulation of extrinsic apoptotic signaling pathway in absence of ligand (GO:2001240)	2023-02-01	0.198374	0.63604	0	0	2.56943	4.15631	IL1A;TNF
negative regulation of signal transduction in absence of ligand (GO:1901099)	2023-02-01	0.198374	0.63604	0	0	2.56943	4.15631	IL1A;TNF
nucleotide-excision repair, DNA damage recognition (GO:0000715)	2023-02-01	0.198374	0.63604	0	0	2.56943	4.15631	GPS1;COPS7A
positive regulation of cell cycle G2/M phase transition (GO:1902751)	2023-02-01	0.198374	0.63604	0	0	2.56943	4.15631	CDK4;RCC2
positive regulation of interleukin-17 production (GO:0032740)	2023-02-01	0.198374	0.63604	0	0	2.56943	4.15631	SLC7A5;PHB
positive regulation of JUN kinase activity (GO:0043507)	2023-02-01	0.198374	0.63604	0	0	2.56943	4.15631	TRAF6;TNF
positive regulation of protein autophosphorylation (GO:0031954)	2023-02-01	0.198374	0.63604	0	0	2.56943	4.15631	DDX3X;CALM1
cellular response to glucose starvation (GO:0042149)	1943-03-01	0.198779	0.63604	0	0	2.02426	3.27032	HSPA5;MYBBP1A;ASNS
DNA synthesis involved in DNA repair (GO:0000731)	1943-03-01	0.198779	0.63604	0	0	2.02426	3.27032	VCP;PCNA;RFC4
DNA-dependent DNA replication maintenance of fidelity (GO:0045005)	1943-03-01	0.198779	0.63604	0	0	2.02426	3.27032	TIPIN;PCNA;THOC1
apoptotic process (GO:0006915)	11/231	0.207304	0.639573	0	0	1.35206	2.12755	NOTCH2;IL1A;IFNG;MYC;THOC1;LTA;GZMB;DHCR24;IL17A;MCM2;HSPD1
cation transmembrane transport (GO:0098655)	1944-03-01	0.208078	0.639573	0	0	1.97479	3.10011	SLC7A5;SFXN1;SLC7A1
protein K63-linked ubiquitination (GO:0070534)	1944-03-01	0.208078	0.639573	0	0	1.97479	3.10011	TRAF6;UBE2N;PRPF19
regulation of cytokine production involved in immune response (GO:0002718)	2024-02-01	0.211598	0.639573	0	0	2.45251	3.80891	SLC7A5;TNF
regulation of keratinocyte proliferation (GO:0010837)	2024-02-01	0.211598	0.639573	0	0	2.45251	3.80891	NOTCH2;SRSF6
iron-sulfur cluster assembly (GO:0016226)	2024-02-01	0.211598	0.639573	0	0	2.45251	3.80891	HSPA9;NUBP2
negative regulation of NIK/NF-kappaB signaling (GO:1901223)	2024-02-01	0.211598	0.639573	0	0	2.45251	3.80891	DDX3X;TSPAN6
nucleotide-binding domain, leucine rich repeat containing receptor signaling pathway (GO:0035872)	2024-02-01	0.211598	0.639573	0	0	2.45251	3.80891	TRAF6;UBE2N
nucleotide-excision repair, DNA gap filling (GO:0006297)	2024-02-01	0.211598	0.639573	0	0	2.45251	3.80891	PCNA;RFC4
positive regulation of neuron apoptotic process (GO:0043525)	2024-02-01	0.211598	0.639573	0	0	2.45251	3.80891	CCL3;TNF
protein exit from endoplasmic reticulum (GO:0032527)	2024-02-01	0.211598	0.639573	0	0	2.45251	3.80891	VCP;HSP90B1
protein kinase B signaling (GO:0043491)	2024-02-01	0.211598	0.639573	0	0	2.45251	3.80891	CCL3;TNF
positive regulation of inflammatory response (GO:0050729)	1989-05-01	0.213915	0.639573	0	0	1.60739	2.47889	PTGER4;IFNG;DHX9;CCL3;TNF
protein import (GO:0017038)	1989-05-01	0.213915	0.639573	0	0	1.60739	2.47889	NUP93;HSP90AA1;NUP155;CSE1L;NUTF2
amino acid transmembrane transport (GO:0003333)	1945-03-01	0.217472	0.639573	0	0	1.92767	2.94102	SLC7A5;SFXN1;SLC7A1
anion transmembrane transport (GO:0098656)	1967-04-01	0.218418	0.639573	0	0	1.71402	2.60761	SLC7A5;SLC35B1;SFXN1;SLC7A1
positive regulation of metabolic process (GO:0009893)	6/113	0.218763	0.639573	0	0	1.51457	2.3018	IFNG;IRF4;FASN;IL13;CD36;TNF
positive regulation of binding (GO:0051099)	1990-05-01	0.220398	0.639573	0	0	1.5884	2.40217	NCBP1;DHX9;HMGB2;IDE;NME1
protein complex oligomerization (GO:0051259)	1990-05-01	0.220398	0.639573	0	0	1.5884	2.40217	PNPT1;MAT2A;PRMT1;SHMT2;FUS
histone modification (GO:0016570)	6/114	0.224533	0.639573	0	0	1.50047	2.2413	KAT2A;PRMT1;UHRF1;CARM1;UBE2N;PHB
regulation of cardiac muscle cell action potential (GO:0098901)	2025-02-01	0.224903	0.639573	0	0	2.34576	3.50007	ATP2A2;CALM1
regulation of neutrophil chemotaxis (GO:0090022)	2025-02-01	0.224903	0.639573	0	0	2.34576	3.50007	CD74;C1QBP
energy derivation by oxidation of organic compounds (GO:0015980)	2025-02-01	0.224903	0.639573	0	0	2.34576	3.50007	MYC;CYCS
negative regulation of cell junction assembly (GO:1901889)	2025-02-01	0.224903	0.639573	0	0	2.34576	3.50007	RCC2;TNF
positive regulation of DNA-templated transcription, elongation (GO:0032786)	2025-02-01	0.224903	0.639573	0	0	2.34576	3.50007	DDX39B;THOC1
pyrimidine ribonucleotide biosynthetic process (GO:0009220)	2022-07-01	0.225265	0.639573	0	0	4.49371	6.69777	CAD
pyrimidine-containing compound biosynthetic process (GO:0072528)	2022-07-01	0.225265	0.639573	0	0	4.49371	6.69777	CAD
astrocyte differentiation (GO:0048708)	2022-07-01	0.225265	0.639573	0	0	4.49371	6.69777	CDK6
regulation of atrial cardiac muscle cell membrane repolarization (GO:0060372)	2022-07-01	0.225265	0.639573	0	0	4.49371	6.69777	FLNA
regulation of cardiac muscle cell membrane potential (GO:0086036)	2022-07-01	0.225265	0.639573	0	0	4.49371	6.69777	ATP2A2
regulation of fat cell proliferation (GO:0070344)	2022-07-01	0.225265	0.639573	0	0	4.49371	6.69777	TFDP1
regulation of glucocorticoid receptor signaling pathway (GO:2000322)	2022-07-01	0.225265	0.639573	0	0	4.49371	6.69777	PHB
cellular response to monoamine stimulus (GO:0071868)	2022-07-01	0.225265	0.639573	0	0	4.49371	6.69777	TGM2
regulation of hemoglobin biosynthetic process (GO:0046984)	2022-07-01	0.225265	0.639573	0	0	4.49371	6.69777	PRMT1
cellular response to prostaglandin E stimulus (GO:0071380)	2022-07-01	0.225265	0.639573	0	0	4.49371	6.69777	PTGER4
regulation of I-kappaB phosphorylation (GO:1903719)	2022-07-01	0.225265	0.639573	0	0	4.49371	6.69777	TNF
citrulline metabolic process (GO:0000052)	2022-07-01	0.225265	0.639573	0	0	4.49371	6.69777	CAD
regulation of MDA-5 signaling pathway (GO:0039533)	2022-07-01	0.225265	0.639573	0	0	4.49371	6.69777	C1QBP
regulation of metallopeptidase activity (GO:1905048)	2022-07-01	0.225265	0.639573	0	0	4.49371	6.69777	TIMP1
regulation of MHC class I biosynthetic process (GO:0045343)	2022-07-01	0.225265	0.639573	0	0	4.49371	6.69777	HSPH1
regulation of microglial cell migration (GO:1904139)	2022-07-01	0.225265	0.639573	0	0	4.49371	6.69777	CCL3
death-inducing signaling complex assembly (GO:0071550)	2022-07-01	0.225265	0.639573	0	0	4.49371	6.69777	TNF
regulation of miRNA mediated inhibition of translation (GO:1905616)	2022-07-01	0.225265	0.639573	0	0	4.49371	6.69777	EIF4G1
regulation of myosin-light-chain-phosphatase activity (GO:0035507)	2022-07-01	0.225265	0.639573	0	0	4.49371	6.69777	TNF
regulation of natural killer cell chemotaxis (GO:2000501)	2022-07-01	0.225265	0.639573	0	0	4.49371	6.69777	CCL3
regulation of prostaglandin biosynthetic process (GO:0031392)	2022-07-01	0.225265	0.639573	0	0	4.49371	6.69777	CD74
endosome to lysosome transport via multivesicular body sorting pathway (GO:0032510)	2022-07-01	0.225265	0.639573	0	0	4.49371	6.69777	VCP
regulation of T cell mediated immune response to tumor cell (GO:0002840)	2022-07-01	0.225265	0.639573	0	0	4.49371	6.69777	HSPD1
regulation of toll-like receptor 7 signaling pathway (GO:0034155)	2022-07-01	0.225265	0.639573	0	0	4.49371	6.69777	DDX3X
gamma-delta T cell activation (GO:0046629)	2022-07-01	0.225265	0.639573	0	0	4.49371	6.69777	ITK
glandular epithelial cell development (GO:0002068)	2022-07-01	0.225265	0.639573	0	0	4.49371	6.69777	CDK6
regulation of transforming growth factor beta1 production (GO:0032908)	2022-07-01	0.225265	0.639573	0	0	4.49371	6.69777	FURIN
glial cell migration (GO:0008347)	2022-07-01	0.225265	0.639573	0	0	4.49371	6.69777	CCL3
glutamine transport (GO:0006868)	2022-07-01	0.225265	0.639573	0	0	4.49371	6.69777	SLC1A5
release of sequestered calcium ion into cytosol by endoplasmic reticulum (GO:1903514)	2022-07-01	0.225265	0.639573	0	0	4.49371	6.69777	CCL3
ribonucleoprotein complex disassembly (GO:0032988)	2022-07-01	0.225265	0.639573	0	0	4.49371	6.69777	VCP
ribosomal small subunit export from nucleus (GO:0000056)	2022-07-01	0.225265	0.639573	0	0	4.49371	6.69777	LTV1
RIG-I signaling pathway (GO:0039529)	2022-07-01	0.225265	0.639573	0	0	4.49371	6.69777	PHB
serine transport (GO:0032329)	2022-07-01	0.225265	0.639573	0	0	4.49371	6.69777	SFXN1
marginal zone B cell differentiation (GO:0002315)	2022-07-01	0.225265	0.639573	0	0	4.49371	6.69777	NOTCH2
T-helper 17 cell differentiation (GO:0072539)	2022-07-01	0.225265	0.639573	0	0	4.49371	6.69777	IRF4
thyroid hormone transport (GO:0070327)	2022-07-01	0.225265	0.639573	0	0	4.49371	6.69777	SLC7A5
type B pancreatic cell development (GO:0003323)	2022-07-01	0.225265	0.639573	0	0	4.49371	6.69777	CDK6
zinc ion import across plasma membrane (GO:0071578)	2022-07-01	0.225265	0.639573	0	0	4.49371	6.69777	SLC39A6
mRNA pseudouridine synthesis (GO:1990481)	2022-07-01	0.225265	0.639573	0	0	4.49371	6.69777	DKC1
negative regulation of centriole replication (GO:0046600)	2022-07-01	0.225265	0.639573	0	0	4.49371	6.69777	KAT2A
negative regulation of DNA repair (GO:0045738)	2022-07-01	0.225265	0.639573	0	0	4.49371	6.69777	OTUB1
negative regulation of epidermal cell differentiation (GO:0045605)	2022-07-01	0.225265	0.639573	0	0	4.49371	6.69777	SRSF6
negative regulation of lymphocyte differentiation (GO:0045620)	2022-07-01	0.225265	0.639573	0	0	4.49371	6.69777	INHBA
negative regulation of meiotic nuclear division (GO:0045835)	2022-07-01	0.225265	0.639573	0	0	4.49371	6.69777	TRIP13
negative regulation of membrane protein ectodomain proteolysis (GO:0051045)	2022-07-01	0.225265	0.639573	0	0	4.49371	6.69777	TIMP1
negative regulation of neurotransmitter secretion (GO:0046929)	2022-07-01	0.225265	0.639573	0	0	4.49371	6.69777	RAP1B
negative regulation of protein K63-linked ubiquitination (GO:1900045)	2022-07-01	0.225265	0.639573	0	0	4.49371	6.69777	OTUB1
negative regulation of retinoic acid receptor signaling pathway (GO:0048387)	2022-07-01	0.225265	0.639573	0	0	4.49371	6.69777	CALR
negative regulation of RIG-I signaling pathway (GO:0039536)	2022-07-01	0.225265	0.639573	0	0	4.49371	6.69777	C1QBP
negative regulation of stress-activated protein kinase signaling cascade (GO:0070303)	2022-07-01	0.225265	0.639573	0	0	4.49371	6.69777	MYC
oxygen transport (GO:0015671)	2022-07-01	0.225265	0.639573	0	0	4.49371	6.69777	MYC
polyadenylation-dependent snoRNA 3'-end processing (GO:0071051)	2022-07-01	0.225265	0.639573	0	0	4.49371	6.69777	EXOSC2
polyamine biosynthetic process (GO:0006596)	2022-07-01	0.225265	0.639573	0	0	4.49371	6.69777	SRM
positive regulation of cytoplasmic translation (GO:2000767)	2022-07-01	0.225265	0.639573	0	0	4.49371	6.69777	DHX9
positive regulation of ER-associated ubiquitin-dependent protein catabolic process (GO:1903071)	2022-07-01	0.225265	0.639573	0	0	4.49371	6.69777	BCAP31
positive regulation of gliogenesis (GO:0014015)	2022-07-01	0.225265	0.639573	0	0	4.49371	6.69777	TNF
positive regulation of humoral immune response (GO:0002922)	2022-07-01	0.225265	0.639573	0	0	4.49371	6.69777	PHB
positive regulation of integrin-mediated signaling pathway (GO:2001046)	2022-07-01	0.225265	0.639573	0	0	4.49371	6.69777	FLNA
positive regulation of interleukin-5 production (GO:0032754)	2022-07-01	0.225265	0.639573	0	0	4.49371	6.69777	IL9
positive regulation of miRNA mediated inhibition of translation (GO:1905618)	2022-07-01	0.225265	0.639573	0	0	4.49371	6.69777	EIF4G1
positive regulation of miRNA metabolic process (GO:2000630)	2022-07-01	0.225265	0.639573	0	0	4.49371	6.69777	PNPT1
positive regulation of mitochondrial membrane potential (GO:0010918)	2022-07-01	0.225265	0.639573	0	0	4.49371	6.69777	VCP
positive regulation of mRNA binding (GO:1902416)	2022-07-01	0.225265	0.639573	0	0	4.49371	6.69777	EIF4G1
positive regulation of NK T cell activation (GO:0051135)	2022-07-01	0.225265	0.639573	0	0	4.49371	6.69777	HSPH1
positive regulation of oxidative stress-induced cell death (GO:1903209)	2022-07-01	0.225265	0.639573	0	0	4.49371	6.69777	SFPQ
positive regulation of podosome assembly (GO:0071803)	2022-07-01	0.225265	0.639573	0	0	4.49371	6.69777	TNF
positive regulation of protein deubiquitination (GO:1903003)	2022-07-01	0.225265	0.639573	0	0	4.49371	6.69777	VCP
positive regulation of trophoblast cell migration (GO:1901165)	2022-07-01	0.225265	0.639573	0	0	4.49371	6.69777	C1QBP
positive regulation of unsaturated fatty acid biosynthetic process (GO:2001280)	2022-07-01	0.225265	0.639573	0	0	4.49371	6.69777	CD74
posttranslational protein targeting to membrane, translocation (GO:0031204)	2022-07-01	0.225265	0.639573	0	0	4.49371	6.69777	HSPA5
regulation of myeloid cell differentiation (GO:0045637)	1968-04-01	0.226057	0.639855	0	0	1.68715	2.50873	HSPA9;CDK6;EIF6;PRMT1
regulation of DNA metabolic process (GO:0051052)	1946-03-01	0.226952	0.639855	0	0	1.88274	2.79214	MYC;THOC1;UBE2N
erythrocyte differentiation (GO:0030218)	1946-03-01	0.226952	0.639855	0	0	1.88274	2.79214	HSPA9;INHBA;LYAR
positive regulation of nucleocytoplasmic transport (GO:0046824)	1946-03-01	0.226952	0.639855	0	0	1.88274	2.79214	IFNG;DHX9;FLNA
positive regulation of response to stimulus (GO:0048584)	1946-03-01	0.226952	0.639855	0	0	1.88274	2.79214	DHX9;MYC;EEF1E1
posttranscriptional regulation of gene expression (GO:0010608)	1946-03-01	0.226952	0.639855	0	0	1.88274	2.79214	LARP1;NOLC1;LARP4
T cell activation (GO:0042110)	1992-05-01	0.23354	0.657528	0	0	1.55172	2.25683	ITK;CD74;IRF4;DDOST;HSPD1
cell chemotaxis (GO:0060326)	1969-04-01	0.233763	0.657528	0	0	1.66111	2.41433	CCL20;HMGB2;CCR8;CCR4
regulation of T cell activation (GO:0050863)	1947-03-01	0.236508	0.659517	0	0	1.83986	2.65266	KAT2A;TNFSF8;HSPD1
telomere organization (GO:0032200)	1947-03-01	0.236508	0.659517	0	0	1.83986	2.65266	PCNA;PTGES3;APEX1
polyol metabolic process (GO:0019751)	1947-03-01	0.236508	0.659517	0	0	1.83986	2.65266	INPP5B;ISYNA1;CALM1
cellular response to drug (GO:0035690)	2026-02-01	0.238268	0.659517	0	0	2.2479	3.2243	TFRC;MYC
regulation of regulatory T cell differentiation (GO:0045589)	2026-02-01	0.238268	0.659517	0	0	2.2479	3.2243	KAT2A;IFNG
regulation of telomere maintenance (GO:0032204)	2026-02-01	0.238268	0.659517	0	0	2.2479	3.2243	MYC;GNL3
RNA polyadenylation (GO:0043631)	2026-02-01	0.238268	0.659517	0	0	2.2479	3.2243	PNPT1;PAPOLA
mRNA polyadenylation (GO:0006378)	2026-02-01	0.238268	0.659517	0	0	2.2479	3.2243	PNPT1;PAPOLA
negative regulation of telomere maintenance via telomere lengthening (GO:1904357)	2026-02-01	0.238268	0.659517	0	0	2.2479	3.2243	PINX1;HNRNPU
positive regulation of viral transcription (GO:0050434)	2026-02-01	0.238268	0.659517	0	0	2.2479	3.2243	DHX9;POLR2F
positive regulation of protein modification process (GO:0031401)	10/214	0.238527	0.659517	0	0	1.32478	1.89877	CD74;HSP90AA1;CCND2;DDX3X;TFRC;SLCO3A1;IFNG;UBE2N;CALM1;TNF
cellular response to light stimulus (GO:0071482)	1970-04-01	0.241532	0.659517	0	0	1.63585	2.32414	PCNA;MYC;NOC2L;EIF2S1
snRNA transcription by RNA polymerase II (GO:0042795)	1970-04-01	0.241532	0.659517	0	0	1.63585	2.32414	NCBP1;SRRT;POLR2F;NABP1
base-excision repair (GO:0006284)	1948-03-01	0.246132	0.659517	0	0	1.79888	2.52182	PCNA;RFC4;APEX1
regulation of interleukin-10 production (GO:0032653)	1948-03-01	0.246132	0.659517	0	0	1.79888	2.52182	IRF4;IL13;HSPD1
inositol phosphate metabolic process (GO:0043647)	1948-03-01	0.246132	0.659517	0	0	1.79888	2.52182	INPP5B;ISYNA1;CALM1
positive regulation of DNA repair (GO:0045739)	1948-03-01	0.246132	0.659517	0	0	1.79888	2.52182	PCNA;DHX9;UBE2N
snRNA transcription (GO:0009301)	1971-04-01	0.249358	0.659517	0	0	1.61135	2.23795	NCBP1;SRRT;POLR2F;NABP1
cytoplasmic pattern recognition receptor signaling pathway (GO:0002753)	2027-02-01	0.25167	0.659517	0	0	2.15787	2.97708	TRAF6;UBE2N
regulation of transcription elongation from RNA polymerase II promoter (GO:0034243)	2027-02-01	0.25167	0.659517	0	0	2.15787	2.97708	HNRNPU;WDR43
response to glucocorticoid (GO:0051384)	2027-02-01	0.25167	0.659517	0	0	2.15787	2.97708	HNRNPU;TNF
L-alpha-amino acid transmembrane transport (GO:1902475)	2027-02-01	0.25167	0.659517	0	0	2.15787	2.97708	SLC7A5;SLC7A1
positive regulation of gene silencing by miRNA (GO:2000637)	2027-02-01	0.25167	0.659517	0	0	2.15787	2.97708	DHX9;EIF4G1
receptor-mediated endocytosis (GO:0006898)	7/143	0.252536	0.659517	0	0	1.39007	1.91301	HSP90AA1;HSPH1;TFRC;HYOU1;CALR;CD36;HSP90B1
antigen processing and presentation of endogenous peptide antigen via MHC class I (GO:0019885)	2022-08-01	0.25301	0.659517	0	0	3.85155	5.29328	IDE
aromatic compound biosynthetic process (GO:0019438)	2022-08-01	0.25301	0.659517	0	0	3.85155	5.29328	PSAT1
regulation of apoptotic cell clearance (GO:2000425)	2022-08-01	0.25301	0.659517	0	0	3.85155	5.29328	TGM2
basic amino acid transport (GO:0015802)	2022-08-01	0.25301	0.659517	0	0	3.85155	5.29328	SLC7A1
regulation of cardiac muscle cell action potential involved in regulation of contraction (GO:0098909)	2022-08-01	0.25301	0.659517	0	0	3.85155	5.29328	ATP2A2
regulation of chemokine (C-C motif) ligand 5 production (GO:0071649)	2022-08-01	0.25301	0.659517	0	0	3.85155	5.29328	DDX3X
regulation of cyclic-nucleotide phosphodiesterase activity (GO:0051342)	2022-08-01	0.25301	0.659517	0	0	3.85155	5.29328	CALM1
regulation of establishment of protein localization to mitochondrion (GO:1903747)	2022-08-01	0.25301	0.659517	0	0	3.85155	5.29328	HAX1
regulation of interleukin-18 production (GO:0032661)	2022-08-01	0.25301	0.659517	0	0	3.85155	5.29328	DHX9
regulation of intestinal cholesterol absorption (GO:0030300)	2022-08-01	0.25301	0.659517	0	0	3.85155	5.29328	LPCAT3
regulation of metaphase/anaphase transition of cell cycle (GO:1902099)	2022-08-01	0.25301	0.659517	0	0	3.85155	5.29328	CDC6
regulation of mitochondrial gene expression (GO:0062125)	2022-08-01	0.25301	0.659517	0	0	3.85155	5.29328	SHMT2
regulation of osteoclast development (GO:2001204)	2022-08-01	0.25301	0.659517	0	0	3.85155	5.29328	NOTCH2
regulation of pattern recognition receptor signaling pathway (GO:0062207)	2022-08-01	0.25301	0.659517	0	0	3.85155	5.29328	CD36
regulation of protein ADP-ribosylation (GO:0010835)	2022-08-01	0.25301	0.659517	0	0	3.85155	5.29328	IFNG
regulation of protein K63-linked ubiquitination (GO:1900044)	2022-08-01	0.25301	0.659517	0	0	3.85155	5.29328	DDX3X
regulation of protein localization to chromatin (GO:1905634)	2022-08-01	0.25301	0.659517	0	0	3.85155	5.29328	VCP
regulation of response to wounding (GO:1903034)	2022-08-01	0.25301	0.659517	0	0	3.85155	5.29328	SRSF6
forebrain neuron differentiation (GO:0021879)	2022-08-01	0.25301	0.659517	0	0	3.85155	5.29328	INHBA
regulation of vascular wound healing (GO:0061043)	2022-08-01	0.25301	0.659517	0	0	3.85155	5.29328	TNF
glycoside catabolic process (GO:0016139)	2022-08-01	0.25301	0.659517	0	0	3.85155	5.29328	GUSB
replication fork protection (GO:0048478)	2022-08-01	0.25301	0.659517	0	0	3.85155	5.29328	TIPIN
rRNA base methylation (GO:0070475)	2022-08-01	0.25301	0.659517	0	0	3.85155	5.29328	NOP2
internal protein amino acid acetylation (GO:0006475)	2022-08-01	0.25301	0.659517	0	0	3.85155	5.29328	KAT2A
isoprenoid metabolic process (GO:0006720)	2022-08-01	0.25301	0.659517	0	0	3.85155	5.29328	IDI2
spermidine metabolic process (GO:0008216)	2022-08-01	0.25301	0.659517	0	0	3.85155	5.29328	SRM
lipid import into cell (GO:0140354)	2022-08-01	0.25301	0.659517	0	0	3.85155	5.29328	CD36
sulfur amino acid biosynthetic process (GO:0000097)	2022-08-01	0.25301	0.659517	0	0	3.85155	5.29328	MTHFD1
T-helper cell lineage commitment (GO:0002295)	2022-08-01	0.25301	0.659517	0	0	3.85155	5.29328	IRF4
TORC1 signaling (GO:0038202)	2022-08-01	0.25301	0.659517	0	0	3.85155	5.29328	LARP1
methionine metabolic process (GO:0006555)	2022-08-01	0.25301	0.659517	0	0	3.85155	5.29328	MTHFD1
U4 snRNA 3'-end processing (GO:0034475)	2022-08-01	0.25301	0.659517	0	0	3.85155	5.29328	EXOSC2
mitochondrial tRNA processing (GO:0090646)	2022-08-01	0.25301	0.659517	0	0	3.85155	5.29328	ELAC2
multi-ciliated epithelial cell differentiation (GO:1903251)	2022-08-01	0.25301	0.659517	0	0	3.85155	5.29328	E2F4
myeloid leukocyte mediated immunity (GO:0002444)	2022-08-01	0.25301	0.659517	0	0	3.85155	5.29328	SERPINB9
negative regulation of B cell apoptotic process (GO:0002903)	2022-08-01	0.25301	0.659517	0	0	3.85155	5.29328	NOC2L
negative regulation of fatty acid oxidation (GO:0046322)	2022-08-01	0.25301	0.659517	0	0	3.85155	5.29328	MFSD2A
negative regulation of mitochondrial fusion (GO:0010637)	2022-08-01	0.25301	0.659517	0	0	3.85155	5.29328	TFRC
negative regulation of regulated secretory pathway (GO:1903306)	2022-08-01	0.25301	0.659517	0	0	3.85155	5.29328	RAP1B
positive regulation of glial cell migration (GO:1903977)	2022-08-01	0.25301	0.659517	0	0	3.85155	5.29328	CCL3
positive regulation of MHC class II biosynthetic process (GO:0045348)	2022-08-01	0.25301	0.659517	0	0	3.85155	5.29328	IFNG
positive regulation of ryanodine-sensitive calcium-release channel activity (GO:0060316)	2022-08-01	0.25301	0.659517	0	0	3.85155	5.29328	CALM1
progesterone receptor signaling pathway (GO:0050847)	2022-08-01	0.25301	0.659517	0	0	3.85155	5.29328	PHB
protein localization to microtubule (GO:0035372)	2022-08-01	0.25301	0.659517	0	0	3.85155	5.29328	HNRNPU
cellular protein-containing complex assembly (GO:0034622)	8/168	0.254883	0.663683	0	0	1.35056	1.84616	NUP93;NDC1;HSP90AA1;DHX9;PTGES3;POMP;PSMG2;HSPD1
regulation of interferon-beta production (GO:0032648)	1949-03-01	0.255816	0.663969	0	0	1.75968	2.39897	HSP90AA1;DDX3X;DHX9
regulation of smooth muscle cell proliferation (GO:0048660)	1949-03-01	0.255816	0.663969	0	0	1.75968	2.39897	IFNG;PHB;TNF
RNA catabolic process (GO:0006401)	1949-03-01	0.255816	0.663969	0	0	1.75968	2.39897	PNPT1;NCBP1;PABPC4
extrinsic apoptotic signaling pathway (GO:0097191)	1972-04-01	0.257238	0.666944	0	0	1.58757	2.15553	DDX3X;IFNG;INHBA;TNF
regulation of DNA damage response, signal transduction by p53 class mediator (GO:0043516)	2028-02-01	0.26509	0.680832	0	0	2.07477	2.75464	CD74;EEF1E1
response to interferon-beta (GO:0035456)	2028-02-01	0.26509	0.680832	0	0	2.07477	2.75464	IFITM3;PNPT1
histone mRNA metabolic process (GO:0008334)	2028-02-01	0.26509	0.680832	0	0	2.07477	2.75464	NCBP1;SNRPD3
macromolecule catabolic process (GO:0009057)	2028-02-01	0.26509	0.680832	0	0	2.07477	2.75464	IDE;UCHL3
neutral amino acid transport (GO:0015804)	2028-02-01	0.26509	0.680832	0	0	2.07477	2.75464	SLC7A5;SLC1A5
nucleotide-binding oligomerization domain containing signaling pathway (GO:0070423)	2028-02-01	0.26509	0.680832	0	0	2.07477	2.75464	TRAF6;UBE2N
positive regulation of monooxygenase activity (GO:0032770)	2028-02-01	0.26509	0.680832	0	0	2.07477	2.75464	IFNG;TNF
positive regulation of protein import into nucleus (GO:0042307)	2028-02-01	0.26509	0.680832	0	0	2.07477	2.75464	IFNG;FLNA
amino acid transport (GO:0006865)	1950-03-01	0.265551	0.680832	0	0	1.72215	2.28348	SLC7A5;SLC1A5;SLC7A1
positive regulation of cell morphogenesis involved in differentiation (GO:0010770)	1950-03-01	0.265551	0.680832	0	0	1.72215	2.28348	C1QBP;FLNA;CALR
protein homooligomerization (GO:0051260)	6/121	0.266199	0.680832	0	0	1.40862	1.86433	PNPT1;SHMT2;FUS;PRMT1;SHMT1;SLC1A5
positive regulation of I-kappaB kinase/NF-kappaB signaling (GO:0043123)	8/171	0.270109	0.680832	0	0	1.3255	1.73499	CD74;TFRC;TSPAN6;TRAF6;UBE2N;DDX21;FLNA;TNF
regulation of peptidyl-serine phosphorylation (GO:0033135)	1998-05-01	0.274159	0.680832	0	0	1.45116	1.87787	HSP90AA1;HAX1;TFRC;TNF;EIF4G1
positive regulation of defense response (GO:0031349)	1998-05-01	0.274159	0.680832	0	0	1.45116	1.87787	PTGER4;IFNG;DHX9;CCL3;TNF
positive regulation of cytosolic calcium ion concentration (GO:0007204)	7/147	0.274597	0.680832	0	0	1.35007	1.7449	PTGER4;BCAP31;CYSLTR1;CCR8;CD36;CCR4;F2RL2
negative regulation of protein ubiquitination (GO:0031397)	1951-03-01	0.27533	0.680832	0	0	1.68619	2.17482	U2AF2;PINX1;GTPBP4
regulation of DNA biosynthetic process (GO:2000278)	2029-02-01	0.27851	0.680832	0	0	1.99782	2.55382	MYC;PINX1
regulation of ubiquitin-protein transferase activity (GO:0051438)	2029-02-01	0.27851	0.680832	0	0	1.99782	2.55382	DCUN1D5;UBE2N
negative regulation of interferon-gamma production (GO:0032689)	2029-02-01	0.27851	0.680832	0	0	1.99782	2.55382	C1QBP;INHBA
positive regulation of extrinsic apoptotic signaling pathway (GO:2001238)	2029-02-01	0.27851	0.680832	0	0	1.99782	2.55382	INHBA;TNF
production of miRNAs involved in gene silencing by miRNA (GO:0035196)	2029-02-01	0.27851	0.680832	0	0	1.99782	2.55382	SRRT;HNRNPA2B1
axon regeneration (GO:0031103)	2022-09-01	0.279763	0.680832	0	0	3.36993	4.29266	GAP43
regulation of complement-dependent cytotoxicity (GO:1903659)	2022-09-01	0.279763	0.680832	0	0	3.36993	4.29266	IL13
CD40 signaling pathway (GO:0023035)	2022-09-01	0.279763	0.680832	0	0	3.36993	4.29266	PHB
regulation of endothelial cell development (GO:1901550)	2022-09-01	0.279763	0.680832	0	0	3.36993	4.29266	TNF
regulation of ER-associated ubiquitin-dependent protein catabolic process (GO:1903069)	2022-09-01	0.279763	0.680832	0	0	3.36993	4.29266	BCAP31
cellular response to interleukin-9 (GO:0071355)	2022-09-01	0.279763	0.680832	0	0	3.36993	4.29266	IL9
regulation of glial cell proliferation (GO:0060251)	2022-09-01	0.279763	0.680832	0	0	3.36993	4.29266	TNF
regulation of mammary gland epithelial cell proliferation (GO:0033599)	2022-09-01	0.279763	0.680832	0	0	3.36993	4.29266	GPX1
regulation of mitotic centrosome separation (GO:0046602)	2022-09-01	0.279763	0.680832	0	0	3.36993	4.29266	RANBP1
regulation of nuclear cell cycle DNA replication (GO:0033262)	2022-09-01	0.279763	0.680832	0	0	3.36993	4.29266	TIPIN
DNA topological change (GO:0006265)	2022-09-01	0.279763	0.680832	0	0	3.36993	4.29266	HMGB2
regulation of PERK-mediated unfolded protein response (GO:1903897)	2022-09-01	0.279763	0.680832	0	0	3.36993	4.29266	HSPA5
regulation of protein deacetylation (GO:0090311)	2022-09-01	0.279763	0.680832	0	0	3.36993	4.29266	IFNG
exonucleolytic trimming involved in rRNA processing (GO:0000459)	2022-09-01	0.279763	0.680832	0	0	3.36993	4.29266	EXOSC2
exonucleolytic trimming to generate mature 3'-end of 5.8S rRNA from tricistronic rRNA transcript (SSU-rRNA, 5.8S rRNA, LSU-rRNA) (GO:0000467)	2022-09-01	0.279763	0.680832	0	0	3.36993	4.29266	EXOSC2
regulation of smooth muscle cell apoptotic process (GO:0034391)	2022-09-01	0.279763	0.680832	0	0	3.36993	4.29266	IFNG
regulation of sterol biosynthetic process (GO:0106118)	2022-09-01	0.279763	0.680832	0	0	3.36993	4.29266	LPCAT3
response to type I interferon (GO:0034340)	2022-09-01	0.279763	0.680832	0	0	3.36993	4.29266	SHMT2
response to vitamin (GO:0033273)	2022-09-01	0.279763	0.680832	0	0	3.36993	4.29266	SPP1
response to vitamin D (GO:0033280)	2022-09-01	0.279763	0.680832	0	0	3.36993	4.29266	SPP1
hormone transport (GO:0009914)	2022-09-01	0.279763	0.680832	0	0	3.36993	4.29266	SLC7A5
icosanoid transport (GO:0071715)	2022-09-01	0.279763	0.680832	0	0	3.36993	4.29266	SLCO3A1
inositol metabolic process (GO:0006020)	2022-09-01	0.279763	0.680832	0	0	3.36993	4.29266	ISYNA1
interleukin-9-mediated signaling pathway (GO:0038113)	2022-09-01	0.279763	0.680832	0	0	3.36993	4.29266	IL9
intestinal cholesterol absorption (GO:0030299)	2022-09-01	0.279763	0.680832	0	0	3.36993	4.29266	CD36
small RNA loading onto RISC (GO:0070922)	2022-09-01	0.279763	0.680832	0	0	3.36993	4.29266	DHX9
mast cell mediated immunity (GO:0002448)	2022-09-01	0.279763	0.680832	0	0	3.36993	4.29266	SERPINB9
type B pancreatic cell differentiation (GO:0003309)	2022-09-01	0.279763	0.680832	0	0	3.36993	4.29266	CDK6
negative regulation of lipid localization (GO:1905953)	2022-09-01	0.279763	0.680832	0	0	3.36993	4.29266	TNF
negative regulation of production of molecular mediator of immune response (GO:0002701)	2022-09-01	0.279763	0.680832	0	0	3.36993	4.29266	TNF
negative regulation of protein-containing complex disassembly (GO:0043242)	2022-09-01	0.279763	0.680832	0	0	3.36993	4.29266	TNF
negative regulation of RNA catabolic process (GO:1902369)	2022-09-01	0.279763	0.680832	0	0	3.36993	4.29266	NAF1
ornithine metabolic process (GO:0006591)	2022-09-01	0.279763	0.680832	0	0	3.36993	4.29266	ODC1
peptidyl-cysteine modification (GO:0018198)	2022-09-01	0.279763	0.680832	0	0	3.36993	4.29266	PRDX3
positive regulation of ATP biosynthetic process (GO:2001171)	2022-09-01	0.279763	0.680832	0	0	3.36993	4.29266	VCP
positive regulation of megakaryocyte differentiation (GO:0045654)	2022-09-01	0.279763	0.680832	0	0	3.36993	4.29266	HMGB2
positive regulation of membrane potential (GO:0045838)	2022-09-01	0.279763	0.680832	0	0	3.36993	4.29266	VCP
positive regulation of protein polyubiquitination (GO:1902916)	2022-09-01	0.279763	0.680832	0	0	3.36993	4.29266	DDX3X
positive regulation of smooth muscle cell apoptotic process (GO:0034393)	2022-09-01	0.279763	0.680832	0	0	3.36993	4.29266	IFNG
protein hexamerization (GO:0034214)	2022-09-01	0.279763	0.680832	0	0	3.36993	4.29266	MAT2A
response to UV (GO:0009411)	1999-05-01	0.281073	0.681242	0	0	1.43565	1.82204	GPX1;PCNA;MYC;NOC2L;EIF2S1
fibroblast growth factor receptor signaling pathway (GO:0008543)	1975-04-01	0.281152	0.681242	0	0	1.52026	1.92899	HNRNPM;NCBP1;POLR2F;SHCBP1
regulation of tumor necrosis factor production (GO:0032680)	6/124	0.284628	0.681242	0	0	1.37259	1.72476	IL1A;IFNG;DHX9;CCL3;SLAMF1;IL17A
regulation of intrinsic apoptotic signaling pathway (GO:2001242)	1952-03-01	0.285144	0.681242	0	0	1.65169	2.07247	BCAP31;DDX3X;NOC2L
myeloid cell differentiation (GO:0030099)	1952-03-01	0.285144	0.681242	0	0	1.65169	2.07247	PRDX3;HSPA9;INHBA
negative regulation of protein metabolic process (GO:0051248)	1952-03-01	0.285144	0.681242	0	0	1.65169	2.07247	SF3B3;FLNA;PHB
negative regulation of protein-containing complex assembly (GO:0031333)	1952-03-01	0.285144	0.681242	0	0	1.65169	2.07247	PTGER4;DDX3X;HSPA5
positive regulation of hydrolase activity (GO:0051345)	7/149	0.285811	0.681242	0	0	1.33092	1.66687	RGS1;CCL20;RGS16;HMGB2;CCL3;CALM1;TGM2
establishment of protein localization to organelle (GO:0072594)	1976-04-01	0.289201	0.681242	0	0	1.49906	1.85979	NUP93;NUP155;CSE1L;NUTF2
regulation of RNA splicing (GO:0043484)	1976-04-01	0.289201	0.681242	0	0	1.49906	1.85979	U2AF2;FUS;TRA2B;SRSF3
protein import into nucleus (GO:0006606)	1976-04-01	0.289201	0.681242	0	0	1.49906	1.85979	NUP93;NUP155;CSE1L;NUTF2
protein targeting (GO:0006605)	6/125	0.290833	0.681242	0	0	1.36099	1.68083	BCAP31;TOMM40;PITRM1;TIMM17A;TIMM23;TOMM5
cellular response to oxidative stress (GO:0034599)	6/125	0.290833	0.681242	0	0	1.36099	1.68083	PRDX3;PNPT1;GPX1;PRDX1;CYCS;EIF2S1
platelet degranulation (GO:0002576)	6/125	0.290833	0.681242	0	0	1.36099	1.68083	LGALS3BP;FLNA;CD36;TIMP1;CALM1;TUBA4A
regulation of cytokine production (GO:0001817)	7/150	0.291459	0.681242	0	0	1.32154	1.62927	PTGER4;ITK;IL1A;KAT2A;IFNG;IL17F;TNF
cellular response to organic cyclic compound (GO:0071407)	7/150	0.291459	0.681242	0	0	1.32154	1.62927	RAP1B;LARP1;CCL3;SPP1;TNF;TGM2;HSP90B1
CENP-A containing chromatin organization (GO:0061641)	1930-02-01	0.291912	0.681242	0	0	1.92637	2.37195	NASP;RBBP7
CENP-A containing nucleosome assembly (GO:0034080)	1930-02-01	0.291912	0.681242	0	0	1.92637	2.37195	NASP;RBBP7
regulation of macrophage activation (GO:0043030)	1930-02-01	0.291912	0.681242	0	0	1.92637	2.37195	CD74;HSPD1
extrinsic apoptotic signaling pathway via death domain receptors (GO:0008625)	1930-02-01	0.291912	0.681242	0	0	1.92637	2.37195	DDX3X;TNF
fatty-acyl-CoA biosynthetic process (GO:0046949)	1930-02-01	0.291912	0.681242	0	0	1.92637	2.37195	FASN;ACSL4
ncRNA catabolic process (GO:0034661)	1930-02-01	0.291912	0.681242	0	0	1.92637	2.37195	DIS3;EXOSC2
positive regulation of B cell proliferation (GO:0030890)	1930-02-01	0.291912	0.681242	0	0	1.92637	2.37195	CD74;TFRC
positive regulation of phosphate metabolic process (GO:0045937)	1930-02-01	0.291912	0.681242	0	0	1.92637	2.37195	IFNG;PTGES3
positive regulation of protein import (GO:1904591)	1930-02-01	0.291912	0.681242	0	0	1.92637	2.37195	IFNG;FLNA
IRE1-mediated unfolded protein response (GO:0036498)	1953-03-01	0.294985	0.681242	0	0	1.61857	1.976	HSPA5;HYOU1;PDIA6
positive regulation of B cell activation (GO:0050871)	1953-03-01	0.294985	0.681242	0	0	1.61857	1.976	CD74;PAXIP1;TFRC
positive regulation of protein localization to membrane (GO:1905477)	5/101	0.295	0.681242	0	0	1.40559	1.71592	TFDP1;IFNG;YWHAB;GZMB;TNF
negative regulation of growth (GO:0045926)	6/126	0.297066	0.681242	0	0	1.34958	1.63812	NOTCH2;PNPT1;DDX3X;PHB;INHBA;RBBP7
regulation of cell death (GO:0010941)	5/102	0.302007	0.681242	0	0	1.39103	1.66549	DHCR24;PHB;CD36;SRSF6;EIF4G1
regulation of megakaryocyte differentiation (GO:0045652)	1954-03-01	0.304847	0.681242	0	0	1.58675	1.88497	EIF6;PRMT1;HMGB2
negative regulation of interleukin-6 production (GO:0032715)	1931-02-01	0.30528	0.681242	0	0	1.85985	2.20676	TNF;SLAMF1
negative regulation of response to biotic stimulus (GO:0002832)	1931-02-01	0.30528	0.681242	0	0	1.85985	2.20676	C1QBP;LYAR
positive regulation of proteolysis involved in cellular protein catabolic process (GO:1903052)	1931-02-01	0.30528	0.681242	0	0	1.85985	2.20676	PSMC5;PSMC2
positive regulation of ubiquitin-protein transferase activity (GO:0051443)	1931-02-01	0.30528	0.681242	0	0	1.85985	2.20676	DCUN1D5;UBE2N
prostaglandin metabolic process (GO:0006693)	1931-02-01	0.30528	0.681242	0	0	1.85985	2.20676	CD74;PTGES3
Rap protein signal transduction (GO:0032486)	2022-10-01	0.305559	0.681242	0	0	2.99534	3.55131	RAP1B
receptor recycling (GO:0001881)	2022-10-01	0.305559	0.681242	0	0	2.99534	3.55131	PLEKHJ1
regulation of attachment of spindle microtubules to kinetochore (GO:0051988)	2022-10-01	0.305559	0.681242	0	0	2.99534	3.55131	RCC2
regulation of DNA methylation (GO:0044030)	2022-10-01	0.305559	0.681242	0	0	2.99534	3.55131	MYC
regulation of endoplasmic reticulum unfolded protein response (GO:1900101)	2022-10-01	0.305559	0.681242	0	0	2.99534	3.55131	HSPA5
regulation of epithelial cell apoptotic process (GO:1904035)	2022-10-01	0.305559	0.681242	0	0	2.99534	3.55131	TNF
cellular response to dopamine (GO:1903351)	2022-10-01	0.305559	0.681242	0	0	2.99534	3.55131	TGM2
regulation of granulocyte differentiation (GO:0030852)	2022-10-01	0.305559	0.681242	0	0	2.99534	3.55131	HAX1
cellular response to oxidised low-density lipoprotein particle stimulus (GO:0140052)	2022-10-01	0.305559	0.681242	0	0	2.99534	3.55131	CD36
cellular response to prostaglandin stimulus (GO:0071379)	2022-10-01	0.305559	0.681242	0	0	2.99534	3.55131	PTGER4
regulation of high voltage-gated calcium channel activity (GO:1901841)	2022-10-01	0.305559	0.681242	0	0	2.99534	3.55131	CALM1
chylomicron assembly (GO:0034378)	2022-10-01	0.305559	0.681242	0	0	2.99534	3.55131	LPCAT3
cytoplasmic pattern recognition receptor signaling pathway in response to virus (GO:0039528)	2022-10-01	0.305559	0.681242	0	0	2.99534	3.55131	PHB
dicarboxylic acid biosynthetic process (GO:0043650)	2022-10-01	0.305559	0.681242	0	0	2.99534	3.55131	MTHFD1
DNA replication-dependent nucleosome assembly (GO:0006335)	2022-10-01	0.305559	0.681242	0	0	2.99534	3.55131	NASP
DNA replication-dependent nucleosome organization (GO:0034723)	2022-10-01	0.305559	0.681242	0	0	2.99534	3.55131	NASP
dosage compensation (GO:0007549)	2022-10-01	0.305559	0.681242	0	0	2.99534	3.55131	HNRNPU
regulation of phospholipid metabolic process (GO:1903725)	2022-10-01	0.305559	0.681242	0	0	2.99534	3.55131	MFSD2A
regulation of podosome assembly (GO:0071801)	2022-10-01	0.305559	0.681242	0	0	2.99534	3.55131	TNF
regulation of protein neddylation (GO:2000434)	2022-10-01	0.305559	0.681242	0	0	2.99534	3.55131	DCUN1D5
regulation of receptor binding (GO:1900120)	2022-10-01	0.305559	0.681242	0	0	2.99534	3.55131	ATP2A2
formation of translation preinitiation complex (GO:0001731)	2022-10-01	0.305559	0.681242	0	0	2.99534	3.55131	EIF5
removal of superoxide radicals (GO:0019430)	2022-10-01	0.305559	0.681242	0	0	2.99534	3.55131	PRDX1
granulocyte migration (GO:0097530)	2022-10-01	0.305559	0.681242	0	0	2.99534	3.55131	CCL3
response to dopamine (GO:1903350)	2022-10-01	0.305559	0.681242	0	0	2.99534	3.55131	TGM2
immunoglobulin mediated immune response (GO:0016064)	2022-10-01	0.305559	0.681242	0	0	2.99534	3.55131	CD74
rRNA 3'-end processing (GO:0031125)	2022-10-01	0.305559	0.681242	0	0	2.99534	3.55131	EXOSC2
small nucleolar ribonucleoprotein complex assembly (GO:0000491)	2022-10-01	0.305559	0.681242	0	0	2.99534	3.55131	NAF1
lipid phosphorylation (GO:0046834)	2022-10-01	0.305559	0.681242	0	0	2.99534	3.55131	DGKK
lipoprotein transport (GO:0042953)	2022-10-01	0.305559	0.681242	0	0	2.99534	3.55131	CD36
long-chain fatty acid import into cell (GO:0044539)	2022-10-01	0.305559	0.681242	0	0	2.99534	3.55131	CD36
telomere maintenance in response to DNA damage (GO:0043247)	2022-10-01	0.305559	0.681242	0	0	2.99534	3.55131	APEX1
UV protection (GO:0009650)	2022-10-01	0.305559	0.681242	0	0	2.99534	3.55131	GPX1
mitotic DNA replication checkpoint signaling (GO:0033314)	2022-10-01	0.305559	0.681242	0	0	2.99534	3.55131	CDC6
modification-dependent macromolecule catabolic process (GO:0043632)	2022-10-01	0.305559	0.681242	0	0	2.99534	3.55131	NEDD8
negative regulation of cellular protein catabolic process (GO:1903363)	2022-10-01	0.305559	0.681242	0	0	2.99534	3.55131	FURIN
negative regulation of circadian rhythm (GO:0042754)	2022-10-01	0.305559	0.681242	0	0	2.99534	3.55131	SFPQ
negative regulation of lymphocyte apoptotic process (GO:0070229)	2022-10-01	0.305559	0.681242	0	0	2.99534	3.55131	NOC2L
negative regulation of receptor binding (GO:1900121)	2022-10-01	0.305559	0.681242	0	0	2.99534	3.55131	ATP2A2
negative regulation of telomerase activity (GO:0051974)	2022-10-01	0.305559	0.681242	0	0	2.99534	3.55131	PINX1
negative regulation of transcription by competitive promoter binding (GO:0010944)	2022-10-01	0.305559	0.681242	0	0	2.99534	3.55131	PHB
negative regulation of transforming growth factor beta production (GO:0071635)	2022-10-01	0.305559	0.681242	0	0	2.99534	3.55131	FURIN
negative regulation of voltage-gated calcium channel activity (GO:1901386)	2022-10-01	0.305559	0.681242	0	0	2.99534	3.55131	CALM1
neuron projection regeneration (GO:0031102)	2022-10-01	0.305559	0.681242	0	0	2.99534	3.55131	GAP43
nuclear-transcribed mRNA catabolic process, exonucleolytic, 3'-5' (GO:0034427)	2022-10-01	0.305559	0.681242	0	0	2.99534	3.55131	EXOSC2
nucleic acid transport (GO:0050657)	2022-10-01	0.305559	0.681242	0	0	2.99534	3.55131	HNRNPA2B1
nucleoside metabolic process (GO:0009116)	2022-10-01	0.305559	0.681242	0	0	2.99534	3.55131	ERH
peptidyl-lysine acetylation (GO:0018394)	2022-10-01	0.305559	0.681242	0	0	2.99534	3.55131	KAT2A
positive regulation by symbiont of entry into host (GO:0075294)	2022-10-01	0.305559	0.681242	0	0	2.99534	3.55131	CD74
positive regulation of mesenchymal cell proliferation (GO:0002053)	2022-10-01	0.305559	0.681242	0	0	2.99534	3.55131	MYC
positive regulation of monocyte differentiation (GO:0045657)	2022-10-01	0.305559	0.681242	0	0	2.99534	3.55131	CD74
positive regulation of mRNA 3'-end processing (GO:0031442)	2022-10-01	0.305559	0.681242	0	0	2.99534	3.55131	NCBP1
positive regulation of transcription of nucleolar large rRNA by RNA polymerase I (GO:1901838)	2022-10-01	0.305559	0.681242	0	0	2.99534	3.55131	NOL11
positive regulation of viral entry into host cell (GO:0046598)	2022-10-01	0.305559	0.681242	0	0	2.99534	3.55131	CD74
protein insertion into ER membrane by stop-transfer membrane-anchor sequence (GO:0045050)	2022-10-01	0.305559	0.681242	0	0	2.99534	3.55131	EMC4
recombinational repair (GO:0000725)	1979-04-01	0.313517	0.694434	0	0	1.43888	1.66895	SFPQ;PSMD14;UBE2N;NABP1
positive regulation of proteasomal ubiquitin-dependent protein catabolic process (GO:0032436)	1979-04-01	0.313517	0.694434	0	0	1.43888	1.66895	BCAP31;VCP;RNF19B;HSPBP1
negative regulation of protein modification by small protein conjugation or removal (GO:1903321)	1955-03-01	0.314722	0.694434	0	0	1.55615	1.79902	U2AF2;PINX1;GTPBP4
7-methylguanosine mRNA capping (GO:0006370)	1932-02-01	0.3186	0.694434	0	0	1.79776	2.05631	NCBP1;POLR2F
7-methylguanosine RNA capping (GO:0009452)	1932-02-01	0.3186	0.694434	0	0	1.79776	2.05631	NCBP1;POLR2F
activation of phospholipase C activity (GO:0007202)	1932-02-01	0.3186	0.694434	0	0	1.79776	2.05631	ITK;PHB
regulation of cell morphogenesis (GO:0022604)	1932-02-01	0.3186	0.694434	0	0	1.79776	2.05631	LARP4;MFSD2A
cellular response to topologically incorrect protein (GO:0035967)	1932-02-01	0.3186	0.694434	0	0	1.79776	2.05631	HSPA9;HSPA5
chromatin remodeling at centromere (GO:0031055)	1932-02-01	0.3186	0.694434	0	0	1.79776	2.05631	NASP;RBBP7
gene silencing by miRNA (GO:0035195)	1932-02-01	0.3186	0.694434	0	0	1.79776	2.05631	EIF6;XPO5
long-chain fatty acid transport (GO:0015909)	1932-02-01	0.3186	0.694434	0	0	1.79776	2.05631	CD36;MFSD2A
modulation by host of symbiont process (GO:0051851)	1932-02-01	0.3186	0.694434	0	0	1.79776	2.05631	CCL3;TARDBP
negative regulation of DNA biosynthetic process (GO:2000279)	1932-02-01	0.3186	0.694434	0	0	1.79776	2.05631	PINX1;HNRNPU
negative regulation of intracellular steroid hormone receptor signaling pathway (GO:0033144)	1932-02-01	0.3186	0.694434	0	0	1.79776	2.05631	PHB;CALR
positive regulation of immune effector process (GO:0002699)	1932-02-01	0.3186	0.694434	0	0	1.79776	2.05631	IFNG;PHB
protein K63-linked deubiquitination (GO:0070536)	1932-02-01	0.3186	0.694434	0	0	1.79776	2.05631	PSMD14;SHMT2
regulation of inflammatory response (GO:0050727)	9/206	0.31886	0.694434	0	0	1.23337	1.40975	PTGER4;PSMA6;SEMA7A;IFNG;DHX9;LPCAT3;IL13;CCL3;TNF
response to interferon-gamma (GO:0034341)	1980-04-01	0.321666	0.694434	0	0	1.41987	1.61047	IFITM3;CD74;CCL20;CCL3
positive regulation of cellular metabolic process (GO:0031325)	5/105	0.323169	0.694434	0	0	1.34909	1.5239	IFNG;UHRF1;FASN;INHBA;EIF4G1
telomere maintenance (GO:0000723)	1956-03-01	0.324604	0.694434	0	0	1.52671	1.71778	PCNA;PTGES3;APEX1
nuclear-transcribed mRNA catabolic process, deadenylation-dependent decay (GO:0000288)	1956-03-01	0.324604	0.694434	0	0	1.52671	1.71778	DIS3;EXOSC2;EXOSC1
positive regulation of establishment of protein localization to mitochondrion (GO:1903749)	1956-03-01	0.324604	0.694434	0	0	1.52671	1.71778	TFDP1;YWHAB;GZMB
regulation of signal transduction by p53 class mediator (GO:1901796)	7/156	0.325822	0.694434	0	0	1.26793	1.42186	PRMT5;BOP1;RFC4;NOP2;RBBP7;NOC2L;RPF2
regulation of cell population proliferation (GO:0042127)	30/764	0.326449	0.694434	0	0	1.10521	1.23726	TFRC;UHRF1;NOP2;PINX1;HMGB2;PHB;TBRG4;PRDX3;CCND2;MYC;UTP20;TIMP1;SLAMF1;TIPIN;PRMT1;CDC6;INHBA;SHCBP1;GTPBP4;WDR77;GNL3;NME1;IL1A;IL3;CDK6;IFNG;CDK4;IL9;CALR;EEF1E1
activation of cysteine-type endopeptidase activity involved in apoptotic process (GO:0006919)	1981-04-01	0.32983	0.694434	0	0	1.40136	1.55436	VCP;CYCS;TNF;HSPD1
chromosome organization (GO:0051276)	5/106	0.330261	0.694434	0	0	1.33566	1.47974	NUP155;MYC;GPS1;HMGB2;COPS7A
peptidyl-lysine modification (GO:0018205)	5/106	0.330261	0.694434	0	0	1.33566	1.47974	NUP93;NDC1;NUP155;UBA2;NUP160
positive regulation of protein serine/threonine kinase activity (GO:0071902)	5/106	0.330261	0.694434	0	0	1.33566	1.47974	CCND2;DDX3X;IFNG;CALM1;TNF
protein oxidation (GO:0018158)	2022-11-01	0.330432	0.694434	0	0	2.69566	2.98505	PRDX3
pyrimidine nucleoside catabolic process (GO:0046135)	2022-11-01	0.330432	0.694434	0	0	2.69566	2.98505	NT5C
atrial septum morphogenesis (GO:0060413)	2022-11-01	0.330432	0.694434	0	0	2.69566	2.98505	NOTCH2
B cell mediated immunity (GO:0019724)	2022-11-01	0.330432	0.694434	0	0	2.69566	2.98505	CD74
cellular response to superoxide (GO:0071451)	2022-11-01	0.330432	0.694434	0	0	2.69566	2.98505	PRDX1
cyclooxygenase pathway (GO:0019371)	2022-11-01	0.330432	0.694434	0	0	2.69566	2.98505	PTGES3
regulation of mesenchymal cell proliferation (GO:0010464)	2022-11-01	0.330432	0.694434	0	0	2.69566	2.98505	MYC
regulation of mitochondrial fusion (GO:0010635)	2022-11-01	0.330432	0.694434	0	0	2.69566	2.98505	TFRC
ER-associated misfolded protein catabolic process (GO:0071712)	2022-11-01	0.330432	0.694434	0	0	2.69566	2.98505	VCP
erythrocyte development (GO:0048821)	2022-11-01	0.330432	0.694434	0	0	2.69566	2.98505	LYAR
response to corticosteroid (GO:0031960)	2022-11-01	0.330432	0.694434	0	0	2.69566	2.98505	TNF
response to prostaglandin E (GO:0034695)	2022-11-01	0.330432	0.694434	0	0	2.69566	2.98505	PTGER4
response to sterol (GO:0036314)	2022-11-01	0.330432	0.694434	0	0	2.69566	2.98505	CCL3
inositol phosphate dephosphorylation (GO:0046855)	2022-11-01	0.330432	0.694434	0	0	2.69566	2.98505	INPP5B
intestinal lipid absorption (GO:0098856)	2022-11-01	0.330432	0.694434	0	0	2.69566	2.98505	CD36
signal peptide processing (GO:0006465)	2022-11-01	0.330432	0.694434	0	0	2.69566	2.98505	FURIN
isotype switching (GO:0045190)	2022-11-01	0.330432	0.694434	0	0	2.69566	2.98505	HSPD1
somite development (GO:0061053)	2022-11-01	0.330432	0.694434	0	0	2.69566	2.98505	MTHFD1
lipoprotein localization (GO:0044872)	2022-11-01	0.330432	0.694434	0	0	2.69566	2.98505	CD36
T cell chemotaxis (GO:0010818)	2022-11-01	0.330432	0.694434	0	0	2.69566	2.98505	CCL3
miRNA mediated inhibition of translation (GO:0035278)	2022-11-01	0.330432	0.694434	0	0	2.69566	2.98505	EIF6
V(D)J recombination (GO:0033151)	2022-11-01	0.330432	0.694434	0	0	2.69566	2.98505	HMGB2
mitochondrion morphogenesis (GO:0070584)	2022-11-01	0.330432	0.694434	0	0	2.69566	2.98505	PNPT1
negative regulation of centrosome duplication (GO:0010826)	2022-11-01	0.330432	0.694434	0	0	2.69566	2.98505	KAT2A
negative regulation of interleukin-17 production (GO:0032700)	2022-11-01	0.330432	0.694434	0	0	2.69566	2.98505	IFNG
negative regulation of translation, ncRNA-mediated (GO:0040033)	2022-11-01	0.330432	0.694434	0	0	2.69566	2.98505	EIF6
Notch signaling involved in heart development (GO:0061314)	2022-11-01	0.330432	0.694434	0	0	2.69566	2.98505	NOTCH2
phosphorylated carbohydrate dephosphorylation (GO:0046838)	2022-11-01	0.330432	0.694434	0	0	2.69566	2.98505	INPP5B
positive regulation of bone resorption (GO:0045780)	2022-11-01	0.330432	0.694434	0	0	2.69566	2.98505	SPP1
positive regulation of ceramide biosynthetic process (GO:2000304)	2022-11-01	0.330432	0.694434	0	0	2.69566	2.98505	TNF
positive regulation of integrin activation (GO:0033625)	2022-11-01	0.330432	0.694434	0	0	2.69566	2.98505	RAP1B
positive regulation of interleukin-13 production (GO:0032736)	2022-11-01	0.330432	0.694434	0	0	2.69566	2.98505	IRF4
positive regulation of keratinocyte proliferation (GO:0010838)	2022-11-01	0.330432	0.694434	0	0	2.69566	2.98505	NOTCH2
positive regulation of nitric-oxide synthase biosynthetic process (GO:0051770)	2022-11-01	0.330432	0.694434	0	0	2.69566	2.98505	IFNG
positive regulation of sphingolipid biosynthetic process (GO:0090154)	2022-11-01	0.330432	0.694434	0	0	2.69566	2.98505	TNF
positive regulation of transcription from RNA polymerase II promoter in response to endoplasmic reticulum stress (GO:1990440)	2022-11-01	0.330432	0.694434	0	0	2.69566	2.98505	HSPA5
positive regulation of triglyceride biosynthetic process (GO:0010867)	2022-11-01	0.330432	0.694434	0	0	2.69566	2.98505	MFSD2A
protein kinase C-activating G protein-coupled receptor signaling pathway (GO:0007205)	2022-11-01	0.330432	0.694434	0	0	2.69566	2.98505	GAP43
signal transduction by p53 class mediator (GO:0072331)	1933-02-01	0.331859	0.694434	0	0	1.73968	1.91894	PAXIP1;MYBBP1A
phosphatidylcholine biosynthetic process (GO:0006656)	1933-02-01	0.331859	0.694434	0	0	1.73968	1.91894	LPCAT3;MFSD2A
positive regulation of ATP metabolic process (GO:1903580)	1933-02-01	0.331859	0.694434	0	0	1.73968	1.91894	VCP;IFNG
positive regulation of cytokine production involved in immune response (GO:0002720)	1933-02-01	0.331859	0.694434	0	0	1.73968	1.91894	SLC7A5;TRAF6
positive regulation of histone modification (GO:0031058)	1933-02-01	0.331859	0.694434	0	0	1.73968	1.91894	PAXIP1;UBE2N
carboxylic acid transport (GO:0046942)	1957-03-01	0.334485	0.698118	0	0	1.49836	1.64095	SLC7A5;SLC1A5;SLC7A1
dicarboxylic acid metabolic process (GO:0043648)	1957-03-01	0.334485	0.698118	0	0	1.49836	1.64095	MTHFD1;SHMT2;SHMT1
positive regulation of proteolysis (GO:0045862)	1957-03-01	0.334485	0.698118	0	0	1.49836	1.64095	IFNG;FURIN;TNF
regulation of cyclin-dependent protein serine/threonine kinase activity (GO:0000079)	1982-04-01	0.338004	0.704248	0	0	1.38332	1.50048	CCND2;CCNE2;CDC6;GTPBP4
regulation of G protein-coupled receptor signaling pathway (GO:0008277)	1982-04-01	0.338004	0.704248	0	0	1.38332	1.50048	YWHAB;RGS16;PHB;CALM1
receptor metabolic process (GO:0043112)	1958-03-01	0.344359	0.711479	0	0	1.47104	1.56824	TFRC;CD36;PLEKHJ1
cellular iron ion homeostasis (GO:0006879)	1958-03-01	0.344359	0.711479	0	0	1.47104	1.56824	TFRC;MYC;NEDD8
RNA modification (GO:0009451)	1958-03-01	0.344359	0.711479	0	0	1.47104	1.56824	NSUN2;NOP2;FTSJ3
regulation of amyloid-beta formation (GO:1902003)	1934-02-01	0.345042	0.711479	0	0	1.68522	1.79323	IFNG;TNF
negative regulation of extrinsic apoptotic signaling pathway via death domain receptors (GO:1902042)	1934-02-01	0.345042	0.711479	0	0	1.68522	1.79323	DDX3X;GPX1
negative regulation of mitochondrion organization (GO:0010823)	1934-02-01	0.345042	0.711479	0	0	1.68522	1.79323	GPX1;TFRC
positive regulation of pri-miRNA transcription by RNA polymerase II (GO:1902895)	1934-02-01	0.345042	0.711479	0	0	1.68522	1.79323	TNF;GNL3
positive regulation of multicellular organismal process (GO:0051240)	14/345	0.354033	0.711479	0	0	1.14193	1.18575	PTGER4;ITK;PAXIP1;TFRC;IL13;INHBA;TNF;IL1A;KAT2A;IFNG;IRF4;C1QBP;IL17F;CD36
negative regulation of autophagy (GO:0010507)	1959-03-01	0.35422	0.711479	0	0	1.4447	1.49936	RRAGA;EIF4G2;EIF4G1
positive regulation of tyrosine phosphorylation of STAT protein (GO:0042531)	1959-03-01	0.35422	0.711479	0	0	1.4447	1.49936	IL3;IFNG;TNF
actin crosslink formation (GO:0051764)	2022-12-01	0.354416	0.711479	0	0	2.45048	2.54184	FLNA
pyrimidine-containing compound metabolic process (GO:0072527)	2022-12-01	0.354416	0.711479	0	0	2.45048	2.54184	ERH
regulation of alcohol biosynthetic process (GO:1902930)	2022-12-01	0.354416	0.711479	0	0	2.45048	2.54184	LPCAT3
regulation of B cell apoptotic process (GO:0002902)	2022-12-01	0.354416	0.711479	0	0	2.45048	2.54184	NOC2L
regulation of CD4-positive, alpha-beta T cell differentiation (GO:0043370)	2022-12-01	0.354416	0.711479	0	0	2.45048	2.54184	IRF4
regulation of cell communication by electrical coupling involved in cardiac conduction (GO:1901844)	2022-12-01	0.354416	0.711479	0	0	2.45048	2.54184	CALM1
carnitine metabolic process (GO:0009437)	2022-12-01	0.354416	0.711479	0	0	2.45048	2.54184	SHMT1
cell cycle checkpoint signaling (GO:0000075)	2022-12-01	0.354416	0.711479	0	0	2.45048	2.54184	NABP1
regulation of DNA-dependent DNA replication (GO:0090329)	2022-12-01	0.354416	0.711479	0	0	2.45048	2.54184	TIPIN
chromatin assembly or disassembly (GO:0006333)	2022-12-01	0.354416	0.711479	0	0	2.45048	2.54184	NOC2L
regulation of MHC class II biosynthetic process (GO:0045346)	2022-12-01	0.354416	0.711479	0	0	2.45048	2.54184	IFNG
dosage compensation by inactivation of X chromosome (GO:0009048)	2022-12-01	0.354416	0.711479	0	0	2.45048	2.54184	HNRNPU
endoplasmic reticulum membrane organization (GO:0090158)	2022-12-01	0.354416	0.711479	0	0	2.45048	2.54184	LPCAT3
regulation of sensory perception (GO:0051931)	2022-12-01	0.354416	0.711479	0	0	2.45048	2.54184	CCL3
gas transport (GO:0015669)	2022-12-01	0.354416	0.711479	0	0	2.45048	2.54184	MYC
glutamine metabolic process (GO:0006541)	2022-12-01	0.354416	0.711479	0	0	2.45048	2.54184	CAD
inositol phosphate catabolic process (GO:0071545)	2022-12-01	0.354416	0.711479	0	0	2.45048	2.54184	INPP5B
sensory perception of taste (GO:0050909)	2022-12-01	0.354416	0.711479	0	0	2.45048	2.54184	CD36
macrophage chemotaxis (GO:0048246)	2022-12-01	0.354416	0.711479	0	0	2.45048	2.54184	CCL3
maintenance of protein localization in endoplasmic reticulum (GO:0035437)	2022-12-01	0.354416	0.711479	0	0	2.45048	2.54184	HSPA5
tricarboxylic acid metabolic process (GO:0072350)	2022-12-01	0.354416	0.711479	0	0	2.45048	2.54184	IDH3A
mitochondrial electron transport, ubiquinol to cytochrome c (GO:0006122)	2022-12-01	0.354416	0.711479	0	0	2.45048	2.54184	CYCS
mitochondrion distribution (GO:0048311)	2022-12-01	0.354416	0.711479	0	0	2.45048	2.54184	CLUH
motile cilium assembly (GO:0044458)	2022-12-01	0.354416	0.711479	0	0	2.45048	2.54184	E2F4
negative regulation of cell division (GO:0051782)	2022-12-01	0.354416	0.711479	0	0	2.45048	2.54184	MYC
negative regulation of gene silencing by miRNA (GO:0060965)	2022-12-01	0.354416	0.711479	0	0	2.45048	2.54184	TNF
negative regulation of production of miRNAs involved in gene silencing by miRNA (GO:1903799)	2022-12-01	0.354416	0.711479	0	0	2.45048	2.54184	TNF
negative regulation of release of sequestered calcium ion into cytosol (GO:0051280)	2022-12-01	0.354416	0.711479	0	0	2.45048	2.54184	CALM1
negative regulation of ryanodine-sensitive calcium-release channel activity (GO:0060315)	2022-12-01	0.354416	0.711479	0	0	2.45048	2.54184	CALM1
negative regulation of transcription elongation from RNA polymerase II promoter (GO:0034244)	2022-12-01	0.354416	0.711479	0	0	2.45048	2.54184	HNRNPU
nucleoside catabolic process (GO:0009164)	2022-12-01	0.354416	0.711479	0	0	2.45048	2.54184	NT5C
peptidyl-methionine modification (GO:0018206)	2022-12-01	0.354416	0.711479	0	0	2.45048	2.54184	NAA15
positive regulation of cellular senescence (GO:2000774)	2022-12-01	0.354416	0.711479	0	0	2.45048	2.54184	EEF1E1
posttranslational protein targeting to endoplasmic reticulum membrane (GO:0006620)	2022-12-01	0.354416	0.711479	0	0	2.45048	2.54184	HSPA5
cellular response to virus (GO:0098586)	1935-02-01	0.358139	0.714801	0	0	1.63407	1.67792	HSP90AA1;DDX3X
regulation of JUN kinase activity (GO:0043506)	1935-02-01	0.358139	0.714801	0	0	1.63407	1.67792	TRAF6;TNF
regulation of protein polymerization (GO:0032271)	1935-02-01	0.358139	0.714801	0	0	1.63407	1.67792	HSP90AA1;HAX1
response to estrogen (GO:0043627)	1935-02-01	0.358139	0.714801	0	0	1.63407	1.67792	SERPINB9;PELP1
semaphorin-plexin signaling pathway (GO:0071526)	1935-02-01	0.358139	0.714801	0	0	1.63407	1.67792	SEMA7A;FLNA
negative regulation of cell cycle G1/S phase transition (GO:1902807)	1935-02-01	0.358139	0.714801	0	0	1.63407	1.67792	CDK6;CDK4
positive regulation of reproductive process (GO:2000243)	1935-02-01	0.358139	0.714801	0	0	1.63407	1.67792	C1QBP;INHBA
peptide biosynthetic process (GO:0043043)	7/162	0.360777	0.718547	0	0	1.21846	1.24222	MRPL42;PABPC4;MRPS18B;FURIN;RSL24D1;GSPT1;EIF4G1
cellular protein catabolic process (GO:0044257)	1960-03-01	0.364063	0.718547	0	0	1.41928	1.43408	PSMA6;GZMB;IDE
response to organic cyclic compound (GO:0014070)	1960-03-01	0.364063	0.718547	0	0	1.41928	1.43408	CCL3;SPP1;TNF
regulation of interferon-gamma production (GO:0032649)	1986-04-01	0.370737	0.718547	0	0	1.31557	1.30539	SLC7A5;C1QBP;INHBA;HSPD1
regulation of neuron death (GO:1901214)	1986-04-01	0.370737	0.718547	0	0	1.31557	1.30539	IFNG;DHCR24;EIF2S1;EIF4G1
negative regulation of phosphorylation (GO:0042326)	1986-04-01	0.370737	0.718547	0	0	1.31557	1.30539	PRDX3;HNRNPU;INHBA;TARDBP
regulation of cardiac muscle contraction (GO:0055117)	1936-02-01	0.37114	0.718547	0	0	1.58593	1.57194	ATP2A2;CALM1
regulation of defense response to virus by host (GO:0050691)	1936-02-01	0.37114	0.718547	0	0	1.58593	1.57194	HSP90AA1;DHX9
endoderm formation (GO:0001706)	1936-02-01	0.37114	0.718547	0	0	1.58593	1.57194	DUSP5;INHBA
regulation of protein import into nucleus (GO:0042306)	1936-02-01	0.37114	0.718547	0	0	1.58593	1.57194	IFNG;FLNA
positive regulation of T cell mediated immunity (GO:0002711)	1936-02-01	0.37114	0.718547	0	0	1.58593	1.57194	TRAF6;HSPD1
protein-containing complex subunit organization (GO:0043933)	5/112	0.373035	0.718547	0	0	1.26037	1.24283	NDC1;CD74;NIFK;PPIH;PPID
iron ion homeostasis (GO:0055072)	1961-03-01	0.37388	0.718547	0	0	1.39474	1.37217	TFRC;MYC;NEDD8
pattern recognition receptor signaling pathway (GO:0002221)	1961-03-01	0.37388	0.718547	0	0	1.39474	1.37217	TRAF6;CD36;HSP90B1
pseudouridine synthesis (GO:0001522)	2013-01-01	0.377542	0.718547	0	0	2.24615	2.18792	DKC1
pyrimidine deoxyribonucleotide catabolic process (GO:0009223)	2013-01-01	0.377542	0.718547	0	0	2.24615	2.18792	NT5C
AMP metabolic process (GO:0046033)	2013-01-01	0.377542	0.718547	0	0	2.24615	2.18792	ADSL
regulation of actomyosin structure organization (GO:0110020)	2013-01-01	0.377542	0.718547	0	0	2.24615	2.18792	PTGER4
regulation of cell communication by electrical coupling (GO:0010649)	2013-01-01	0.377542	0.718547	0	0	2.24615	2.18792	CALM1
cell part morphogenesis (GO:0032990)	2013-01-01	0.377542	0.718547	0	0	2.24615	2.18792	PNPT1
regulation of histone modification (GO:0031056)	2013-01-01	0.377542	0.718547	0	0	2.24615	2.18792	UBE2N
central nervous system neuron axonogenesis (GO:0021955)	2013-01-01	0.377542	0.718547	0	0	2.24615	2.18792	HSP90AA1
regulation of interleukin-5 production (GO:0032674)	2013-01-01	0.377542	0.718547	0	0	2.24615	2.18792	IL9
detection of calcium ion (GO:0005513)	2013-01-01	0.377542	0.718547	0	0	2.24615	2.18792	CALM1
DNA replication-independent nucleosome organization (GO:0034724)	2013-01-01	0.377542	0.718547	0	0	2.24615	2.18792	NASP
embryonic hemopoiesis (GO:0035162)	2013-01-01	0.377542	0.718547	0	0	2.24615	2.18792	IL3
regulation of protein acetylation (GO:1901983)	2013-01-01	0.377542	0.718547	0	0	2.24615	2.18792	DDX3X
regulation of protein exit from endoplasmic reticulum (GO:0070861)	2013-01-01	0.377542	0.718547	0	0	2.24615	2.18792	SAR1B
regulation of response to stress (GO:0080134)	2013-01-01	0.377542	0.718547	0	0	2.24615	2.18792	EIF4G1
regulation of retrograde protein transport, ER to cytosol (GO:1904152)	2013-01-01	0.377542	0.718547	0	0	2.24615	2.18792	BCAP31
Golgi ribbon formation (GO:0090161)	2013-01-01	0.377542	0.718547	0	0	2.24615	2.18792	PRMT5
response to interleukin-6 (GO:0070741)	2013-01-01	0.377542	0.718547	0	0	2.24615	2.18792	PHB
homeostasis of number of cells (GO:0048872)	2013-01-01	0.377542	0.718547	0	0	2.24615	2.18792	LPCAT3
macrophage activation involved in immune response (GO:0002281)	2013-01-01	0.377542	0.718547	0	0	2.24615	2.18792	IFNG
mature B cell differentiation involved in immune response (GO:0002313)	2013-01-01	0.377542	0.718547	0	0	2.24615	2.18792	NOTCH2
toll-like receptor 9 signaling pathway (GO:0034162)	2013-01-01	0.377542	0.718547	0	0	2.24615	2.18792	TRAF6
tRNA 5'-leader removal (GO:0001682)	2013-01-01	0.377542	0.718547	0	0	2.24615	2.18792	POP4
mitotic DNA integrity checkpoint signaling (GO:0044774)	2013-01-01	0.377542	0.718547	0	0	2.24615	2.18792	CDC6
negative regulation of cell morphogenesis involved in differentiation (GO:0010771)	2013-01-01	0.377542	0.718547	0	0	2.24615	2.18792	RCC2
negative regulation of cellular senescence (GO:2000773)	2013-01-01	0.377542	0.718547	0	0	2.24615	2.18792	CDK6
negative regulation of DNA-dependent DNA replication (GO:2000104)	2013-01-01	0.377542	0.718547	0	0	2.24615	2.18792	TIPIN
negative regulation of endoplasmic reticulum unfolded protein response (GO:1900102)	2013-01-01	0.377542	0.718547	0	0	2.24615	2.18792	HSPA5
negative regulation of intrinsic apoptotic signaling pathway in response to DNA damage by p53 class mediator (GO:1902166)	2013-01-01	0.377542	0.718547	0	0	2.24615	2.18792	CD74
negative regulation of stem cell differentiation (GO:2000737)	2013-01-01	0.377542	0.718547	0	0	2.24615	2.18792	HNRNPU
negative regulation of substrate adhesion-dependent cell spreading (GO:1900025)	2013-01-01	0.377542	0.718547	0	0	2.24615	2.18792	RCC2
pentose-phosphate shunt (GO:0006098)	2013-01-01	0.377542	0.718547	0	0	2.24615	2.18792	PGD
positive regulation of calcineurin-mediated signaling (GO:0106058)	2013-01-01	0.377542	0.718547	0	0	2.24615	2.18792	TNF
positive regulation of calcineurin-NFAT signaling cascade (GO:0070886)	2013-01-01	0.377542	0.718547	0	0	2.24615	2.18792	TNF
positive regulation of calcium ion import (GO:0090280)	2013-01-01	0.377542	0.718547	0	0	2.24615	2.18792	CCL3
positive regulation of calcium-mediated signaling (GO:0050850)	2013-01-01	0.377542	0.718547	0	0	2.24615	2.18792	CCL3
positive regulation of cell aging (GO:0090343)	2013-01-01	0.377542	0.718547	0	0	2.24615	2.18792	EEF1E1
positive regulation of ERAD pathway (GO:1904294)	2013-01-01	0.377542	0.718547	0	0	2.24615	2.18792	BCAP31
positive regulation of lipid transport (GO:0032370)	2013-01-01	0.377542	0.718547	0	0	2.24615	2.18792	SPP1
positive regulation of mRNA metabolic process (GO:1903313)	2013-01-01	0.377542	0.718547	0	0	2.24615	2.18792	PNPT1
positive regulation of protein acetylation (GO:1901985)	2013-01-01	0.377542	0.718547	0	0	2.24615	2.18792	DDX3X
positive regulation of protein localization to cell surface (GO:2000010)	2013-01-01	0.377542	0.718547	0	0	2.24615	2.18792	TNF
positive regulation of purine nucleotide biosynthetic process (GO:1900373)	2013-01-01	0.377542	0.718547	0	0	2.24615	2.18792	VCP
positive regulation of reactive oxygen species biosynthetic process (GO:1903428)	2013-01-01	0.377542	0.718547	0	0	2.24615	2.18792	CD36
pre-mRNA cleavage required for polyadenylation (GO:0098789)	2013-01-01	0.377542	0.718547	0	0	2.24615	2.18792	NCBP1
regulation of actin cytoskeleton reorganization (GO:2000249)	1937-02-01	0.384033	0.723421	0	0	1.54054	1.47433	NOTCH2;HAX1
centromere complex assembly (GO:0034508)	1937-02-01	0.384033	0.723421	0	0	1.54054	1.47433	NASP;RBBP7
regulation of intracellular steroid hormone receptor signaling pathway (GO:0033143)	1937-02-01	0.384033	0.723421	0	0	1.54054	1.47433	CARM1;CALR
regulation of protein autophosphorylation (GO:0031952)	1937-02-01	0.384033	0.723421	0	0	1.54054	1.47433	DDX3X;CALM1
ncRNA metabolic process (GO:0034660)	1937-02-01	0.384033	0.723421	0	0	1.54054	1.47433	NIFK;XPO5
negative regulation of G1/S transition of mitotic cell cycle (GO:2000134)	1937-02-01	0.384033	0.723421	0	0	1.54054	1.47433	CDK6;CDK4
nucleotide-excision repair, DNA incision, 5'-to lesion (GO:0006296)	1937-02-01	0.384033	0.723421	0	0	1.54054	1.47433	PCNA;RFC4
phospholipid biosynthetic process (GO:0008654)	1937-02-01	0.384033	0.723421	0	0	1.54054	1.47433	IDI1;IDI2
protein insertion into ER membrane (GO:0045048)	1937-02-01	0.384033	0.723421	0	0	1.54054	1.47433	WDR83OS;EMC4
positive regulation of cellular component organization (GO:0051130)	5/114	0.387317	0.723421	0	0	1.23711	1.17342	VCP;GPX1;TFRC;IFNG;TNF
positive regulation of Ras protein signal transduction (GO:0046579)	1963-03-01	0.39342	0.723421	0	0	1.34811	1.25762	NOTCH2;LRRC59;F2RL2
second-messenger-mediated signaling (GO:0019932)	1989-04-01	0.395221	0.723421	0	0	1.26894	1.17796	CCL3;CCR8;CD36;CCR4
regulation of phosphoprotein phosphatase activity (GO:0043666)	1938-02-01	0.396811	0.723421	0	0	1.49767	1.38428	CALM1;HSP90B1
histone exchange (GO:0043486)	1938-02-01	0.396811	0.723421	0	0	1.49767	1.38428	NASP;RBBP7
tRNA aminoacylation (GO:0043039)	1938-02-01	0.396811	0.723421	0	0	1.49767	1.38428	PPA1;EEF1E1
positive regulation of cell development (GO:0010720)	1938-02-01	0.396811	0.723421	0	0	1.49767	1.38428	IFNG;TGM2
positive regulation of production of molecular mediator of immune response (GO:0002702)	1938-02-01	0.396811	0.723421	0	0	1.49767	1.38428	SLC7A5;PHB
protein modification by small protein conjugation or removal (GO:0070647)	2014-01-01	0.39984	0.723421	0	0	2.07327	1.90054	UBA2
pyrimidine nucleoside biosynthetic process (GO:0046134)	2014-01-01	0.39984	0.723421	0	0	2.07327	1.90054	CAD
antigen processing and presentation of endogenous peptide antigen (GO:0002483)	2014-01-01	0.39984	0.723421	0	0	2.07327	1.90054	IDE
antiviral innate immune response (GO:0140374)	2014-01-01	0.39984	0.723421	0	0	2.07327	1.90054	PHB
atrial septum development (GO:0003283)	2014-01-01	0.39984	0.723421	0	0	2.07327	1.90054	NOTCH2
regulation of cell projection organization (GO:0031344)	2014-01-01	0.39984	0.723421	0	0	2.07327	1.90054	MFSD2A
regulation of chromatin organization (GO:1902275)	2014-01-01	0.39984	0.723421	0	0	2.07327	1.90054	HNRNPU
regulation of fatty acid beta-oxidation (GO:0031998)	2014-01-01	0.39984	0.723421	0	0	2.07327	1.90054	MFSD2A
cellular response to low-density lipoprotein particle stimulus (GO:0071404)	2014-01-01	0.39984	0.723421	0	0	2.07327	1.90054	CD36
cGMP-mediated signaling (GO:0019934)	2014-01-01	0.39984	0.723421	0	0	2.07327	1.90054	CD36
regulation of intrinsic apoptotic signaling pathway in response to DNA damage by p53 class mediator (GO:1902165)	2014-01-01	0.39984	0.723421	0	0	2.07327	1.90054	CD74
regulation of IRE1-mediated unfolded protein response (GO:1903894)	2014-01-01	0.39984	0.723421	0	0	2.07327	1.90054	HSPA5
regulation of lipase activity (GO:0060191)	2014-01-01	0.39984	0.723421	0	0	2.07327	1.90054	FURIN
COPII-coated vesicle cargo loading (GO:0090110)	2014-01-01	0.39984	0.723421	0	0	2.07327	1.90054	SEC23B
defense response to protozoan (GO:0042832)	2014-01-01	0.39984	0.723421	0	0	2.07327	1.90054	IRF4
regulation of nitric-oxide synthase biosynthetic process (GO:0051769)	2014-01-01	0.39984	0.723421	0	0	2.07327	1.90054	IFNG
regulation of response to endoplasmic reticulum stress (GO:1905897)	2014-01-01	0.39984	0.723421	0	0	2.07327	1.90054	LPCAT3
regulation of response to interferon-gamma (GO:0060330)	2014-01-01	0.39984	0.723421	0	0	2.07327	1.90054	IFNG
regulation of retinoic acid receptor signaling pathway (GO:0048385)	2014-01-01	0.39984	0.723421	0	0	2.07327	1.90054	CALR
regulation of sensory perception of pain (GO:0051930)	2014-01-01	0.39984	0.723421	0	0	2.07327	1.90054	CCL3
regulation of transcription of nucleolar large rRNA by RNA polymerase I (GO:1901836)	2014-01-01	0.39984	0.723421	0	0	2.07327	1.90054	NOL11
heart process (GO:0003015)	2014-01-01	0.39984	0.723421	0	0	2.07327	1.90054	GPX1
immune response-regulating cell surface receptor signaling pathway (GO:0002768)	2014-01-01	0.39984	0.723421	0	0	2.07327	1.90054	BTLA
intestinal absorption (GO:0050892)	2014-01-01	0.39984	0.723421	0	0	2.07327	1.90054	CD36
sodium-independent organic anion transport (GO:0043252)	2014-01-01	0.39984	0.723421	0	0	2.07327	1.90054	SLCO3A1
steroid catabolic process (GO:0006706)	2014-01-01	0.39984	0.723421	0	0	2.07327	1.90054	SPP1
T-helper cell differentiation (GO:0042093)	2014-01-01	0.39984	0.723421	0	0	2.07327	1.90054	PTGER4
microvillus organization (GO:0032528)	2014-01-01	0.39984	0.723421	0	0	2.07327	1.90054	RAP1B
tRNA wobble base modification (GO:0002097)	2014-01-01	0.39984	0.723421	0	0	2.07327	1.90054	KTI12
tRNA wobble uridine modification (GO:0002098)	2014-01-01	0.39984	0.723421	0	0	2.07327	1.90054	KTI12
mRNA cleavage involved in mRNA processing (GO:0098787)	2014-01-01	0.39984	0.723421	0	0	2.07327	1.90054	NCBP1
myeloid dendritic cell activation (GO:0001773)	2014-01-01	0.39984	0.723421	0	0	2.07327	1.90054	SLAMF1
N-terminal protein amino acid modification (GO:0031365)	2014-01-01	0.39984	0.723421	0	0	2.07327	1.90054	NAA15
ncRNA transcription (GO:0098781)	2014-01-01	0.39984	0.723421	0	0	2.07327	1.90054	NIFK
negative regulation of bone mineralization (GO:0030502)	2014-01-01	0.39984	0.723421	0	0	2.07327	1.90054	CCL3
negative regulation of DNA damage response, signal transduction by p53 class mediator (GO:0043518)	2014-01-01	0.39984	0.723421	0	0	2.07327	1.90054	CD74
negative regulation of DNA-templated transcription, elongation (GO:0032785)	2014-01-01	0.39984	0.723421	0	0	2.07327	1.90054	HNRNPU
negative regulation of secretion (GO:0051048)	2014-01-01	0.39984	0.723421	0	0	2.07327	1.90054	CD74
negative regulation of translational initiation (GO:0045947)	2014-01-01	0.39984	0.723421	0	0	2.07327	1.90054	LARP1
negative regulation of viral transcription (GO:0032897)	2014-01-01	0.39984	0.723421	0	0	2.07327	1.90054	IFITM3
ovarian follicle development (GO:0001541)	2014-01-01	0.39984	0.723421	0	0	2.07327	1.90054	INHBA
positive regulation of brown fat cell differentiation (GO:0090336)	2014-01-01	0.39984	0.723421	0	0	2.07327	1.90054	HNRNPU
positive regulation of lymphocyte migration (GO:2000403)	2014-01-01	0.39984	0.723421	0	0	2.07327	1.90054	CCL20
positive regulation of mitochondrial translation (GO:0070131)	2014-01-01	0.39984	0.723421	0	0	2.07327	1.90054	C1QBP
positive regulation of protein deacetylation (GO:0090312)	2014-01-01	0.39984	0.723421	0	0	2.07327	1.90054	IFNG
positive regulation of protein-containing complex disassembly (GO:0043243)	2014-01-01	0.39984	0.723421	0	0	2.07327	1.90054	TNF
positive regulation of SMAD protein signal transduction (GO:0060391)	2014-01-01	0.39984	0.723421	0	0	2.07327	1.90054	NUP93
positive regulation of type 2 immune response (GO:0002830)	2014-01-01	0.39984	0.723421	0	0	2.07327	1.90054	CD74
protein localization to kinetochore (GO:0034501)	2014-01-01	0.39984	0.723421	0	0	2.07327	1.90054	RCC2
regulation of innate immune response (GO:0045088)	1964-03-01	0.403131	0.727743	0	0	1.32594	1.2046	DHX9;ABCE1;LYAR
negative regulation of cell cycle process (GO:0010948)	1964-03-01	0.403131	0.727743	0	0	1.32594	1.2046	TFDP1;RRM2;RBBP7
negative regulation of intrinsic apoptotic signaling pathway (GO:2001243)	1964-03-01	0.403131	0.727743	0	0	1.32594	1.2046	DDX3X;HYOU1;NOC2L
nitrogen compound transport (GO:0071705)	6/143	0.405398	0.72883	0	0	1.18106	1.06637	NDC1;SLC7A5;SLC1A5;SLC15A3;SLC7A1;HSP90B1
DNA replication-independent nucleosome assembly (GO:0006336)	1939-02-01	0.409465	0.72883	0	0	1.45711	1.30106	NASP;RBBP7
regulation of peptidyl-threonine phosphorylation (GO:0010799)	1939-02-01	0.409465	0.72883	0	0	1.45711	1.30106	CALM1;EIF4G1
regulation of T cell differentiation (GO:0045580)	1939-02-01	0.409465	0.72883	0	0	1.45711	1.30106	KAT2A;IFNG
regulation of viral entry into host cell (GO:0046596)	1939-02-01	0.409465	0.72883	0	0	1.45711	1.30106	IFITM3;CD74
replication fork processing (GO:0031297)	1939-02-01	0.409465	0.72883	0	0	1.45711	1.30106	PCNA;THOC1
mitochondrial electron transport, NADH to ubiquinone (GO:0006120)	1939-02-01	0.409465	0.72883	0	0	1.45711	1.30106	NDUFS8;NDUFA4
nucleotide-excision repair, DNA incision (GO:0033683)	1939-02-01	0.409465	0.72883	0	0	1.45711	1.30106	PCNA;RFC4
toll-like receptor signaling pathway (GO:0002224)	1991-04-01	0.411464	0.72883	0	0	1.23964	1.10084	TRAF6;CD36;HSP90B1;HSPD1
positive regulation of transport (GO:0051050)	1991-04-01	0.411464	0.72883	0	0	1.23964	1.10084	IFNG;CALR;TNF;LYAR
protein autoubiquitination (GO:0051865)	1965-03-01	0.412798	0.72883	0	0	1.30448	1.1542	UHRF1;TRAF6;RNF19B
nuclear-transcribed mRNA catabolic process (GO:0000956)	7/171	0.413653	0.72883	0	0	1.15105	1.01607	NCBP1;EIF4A3;MAGOH;RNPS1;ETF1;GSPT1;EIF4G1
negative regulation of response to external stimulus (GO:0032102)	5/118	0.415804	0.72883	0	0	1.19307	1.04697	PTGER4;C1QBP;LPCAT3;IL13;LYAR
cellular response to fibroblast growth factor stimulus (GO:0044344)	1992-04-01	0.419551	0.72883	0	0	1.22549	1.06442	HNRNPM;NCBP1;POLR2F;SHCBP1
positive regulation of cellular component biogenesis (GO:0044089)	1992-04-01	0.419551	0.72883	0	0	1.22549	1.06442	VCP;TFRC;IFNG;TNF
acute-phase response (GO:0006953)	2015-01-01	0.421341	0.72883	0	0	1.92507	1.66387	IL22
regulation of cytoplasmic translation (GO:2000765)	2015-01-01	0.421341	0.72883	0	0	1.92507	1.66387	DHX9
cellular response to ATP (GO:0071318)	2015-01-01	0.421341	0.72883	0	0	1.92507	1.66387	HSP90B1
cellular response to exogenous dsRNA (GO:0071360)	2015-01-01	0.421341	0.72883	0	0	1.92507	1.66387	DHX9
central nervous system neuron development (GO:0021954)	2015-01-01	0.421341	0.72883	0	0	1.92507	1.66387	HSP90AA1
regulation of lymphocyte activation (GO:0051249)	2015-01-01	0.421341	0.72883	0	0	1.92507	1.66387	KAT2A
regulation of macrophage differentiation (GO:0045649)	2015-01-01	0.421341	0.72883	0	0	1.92507	1.66387	INHBA
regulation of microglial cell activation (GO:1903978)	2015-01-01	0.421341	0.72883	0	0	1.92507	1.66387	CCL3
regulation of neuron projection arborization (GO:0150011)	2015-01-01	0.421341	0.72883	0	0	1.92507	1.66387	MFSD2A
endoderm development (GO:0007492)	2015-01-01	0.421341	0.72883	0	0	1.92507	1.66387	DUSP5
regulation of triglyceride biosynthetic process (GO:0010866)	2015-01-01	0.421341	0.72883	0	0	1.92507	1.66387	MFSD2A
glucan catabolic process (GO:0009251)	2015-01-01	0.421341	0.72883	0	0	1.92507	1.66387	CALM1
glycogen catabolic process (GO:0005980)	2015-01-01	0.421341	0.72883	0	0	1.92507	1.66387	CALM1
histone H3 deacetylation (GO:0070932)	2015-01-01	0.421341	0.72883	0	0	1.92507	1.66387	SFPQ
histone H4-K5 acetylation (GO:0043981)	2015-01-01	0.421341	0.72883	0	0	1.92507	1.66387	HCFC1
histone H4-K8 acetylation (GO:0043982)	2015-01-01	0.421341	0.72883	0	0	1.92507	1.66387	HCFC1
lipoxygenase pathway (GO:0019372)	2015-01-01	0.421341	0.72883	0	0	1.92507	1.66387	GPX1
macrophage differentiation (GO:0030225)	2015-01-01	0.421341	0.72883	0	0	1.92507	1.66387	IFNG
macrophage migration (GO:1905517)	2015-01-01	0.421341	0.72883	0	0	1.92507	1.66387	CCL3
synaptonemal complex assembly (GO:0007130)	2015-01-01	0.421341	0.72883	0	0	1.92507	1.66387	TRIP13
synaptonemal complex organization (GO:0070193)	2015-01-01	0.421341	0.72883	0	0	1.92507	1.66387	TRIP13
tRNA 5'-end processing (GO:0099116)	2015-01-01	0.421341	0.72883	0	0	1.92507	1.66387	POP4
microvillus assembly (GO:0030033)	2015-01-01	0.421341	0.72883	0	0	1.92507	1.66387	RAP1B
mitochondrial RNA metabolic process (GO:0000959)	2015-01-01	0.421341	0.72883	0	0	1.92507	1.66387	PNPT1
mitotic intra-S DNA damage checkpoint signaling (GO:0031573)	2015-01-01	0.421341	0.72883	0	0	1.92507	1.66387	TIPIN
modulation by host of viral genome replication (GO:0044827)	2015-01-01	0.421341	0.72883	0	0	1.92507	1.66387	PHB
mRNA methylation (GO:0080009)	2015-01-01	0.421341	0.72883	0	0	1.92507	1.66387	NSUN2
negative regulation of androgen receptor signaling pathway (GO:0060766)	2015-01-01	0.421341	0.72883	0	0	1.92507	1.66387	PHB
nitric oxide biosynthetic process (GO:0006809)	2015-01-01	0.421341	0.72883	0	0	1.92507	1.66387	CYB5B
peptidyl-tyrosine autophosphorylation (GO:0038083)	2015-01-01	0.421341	0.72883	0	0	1.92507	1.66387	ITK
photoreceptor cell development (GO:0042461)	2015-01-01	0.421341	0.72883	0	0	1.92507	1.66387	MFSD2A
positive regulation of acute inflammatory response (GO:0002675)	2015-01-01	0.421341	0.72883	0	0	1.92507	1.66387	TNF
positive regulation of cell killing (GO:0031343)	2015-01-01	0.421341	0.72883	0	0	1.92507	1.66387	IFNG
positive regulation of chromatin organization (GO:1905269)	2015-01-01	0.421341	0.72883	0	0	1.92507	1.66387	UBE2N
positive regulation of chromosome organization (GO:2001252)	2015-01-01	0.421341	0.72883	0	0	1.92507	1.66387	GNL3
positive regulation of DNA damage response, signal transduction by p53 class mediator (GO:0043517)	2015-01-01	0.421341	0.72883	0	0	1.92507	1.66387	EEF1E1
positive regulation of double-strand break repair via homologous recombination (GO:1905168)	2015-01-01	0.421341	0.72883	0	0	1.92507	1.66387	FUS
positive regulation of exosomal secretion (GO:1903543)	2015-01-01	0.421341	0.72883	0	0	1.92507	1.66387	IFNG
positive regulation of heterotypic cell-cell adhesion (GO:0034116)	2015-01-01	0.421341	0.72883	0	0	1.92507	1.66387	TNF
positive regulation of histone H3-K4 methylation (GO:0051571)	2015-01-01	0.421341	0.72883	0	0	1.92507	1.66387	PAXIP1
protein localization to chromosome, telomeric region (GO:0070198)	2015-01-01	0.421341	0.72883	0	0	1.92507	1.66387	PINX1
bone development (GO:0060348)	1940-02-01	0.421987	0.72883	0	0	1.41869	1.22402	PTGER4;TGM2
lymphocyte migration (GO:0072676)	1940-02-01	0.421987	0.72883	0	0	1.41869	1.22402	CCL20;CCL3
positive regulation of cation channel activity (GO:2001259)	1940-02-01	0.421987	0.72883	0	0	1.41869	1.22402	IFNG;CALM1
positive regulation of intrinsic apoptotic signaling pathway (GO:2001244)	1940-02-01	0.421987	0.72883	0	0	1.41869	1.22402	BCAP31;SFPQ
cellular response to nutrient levels (GO:0031669)	1966-03-01	0.422414	0.72883	0	0	1.28371	1.10626	RRAGA;MFSD2A;EIF4G1
embryonic organ development (GO:0048568)	1966-03-01	0.422414	0.72883	0	0	1.28371	1.10626	IL3;TNF;MFSD2A
cellular response to lipopolysaccharide (GO:0071222)	5/120	0.429974	0.740051	0	0	1.1722	0.989374	IL1A;TRAF6;HMGB2;CCL3;TNF
transcription elongation from RNA polymerase II promoter (GO:0006368)	1967-03-01	0.431977	0.740051	0	0	1.26359	1.06063	NCBP1;POLR2F;ELP2
positive regulation of catabolic process (GO:0009896)	1967-03-01	0.431977	0.740051	0	0	1.26359	1.06063	VCP;IDE;TNF
regulation of cell development (GO:0060284)	1941-02-01	0.434371	0.740051	0	0	1.38225	1.15259	NOTCH2;HMGB2
regulation of mitochondrial membrane potential (GO:0051881)	1941-02-01	0.434371	0.740051	0	0	1.38225	1.15259	PRDX3;VCP
regulation of response to DNA damage stimulus (GO:2001020)	1941-02-01	0.434371	0.740051	0	0	1.38225	1.15259	MYC;UBE2N
import into cell (GO:0098657)	1941-02-01	0.434371	0.740051	0	0	1.38225	1.15259	SLC7A5;SLC7A1
regulation of kinase activity (GO:0043549)	1994-04-01	0.435644	0.740051	0	0	1.19813	0.99556	PRDX3;VAC14;CD74;HNRNPU
hemopoiesis (GO:0030097)	1994-04-01	0.435644	0.740051	0	0	1.19813	0.99556	NOTCH2;PRDX3;IL3;INHBA
regulation of cytosolic calcium ion concentration (GO:0051480)	6/148	0.437356	0.740051	0	0	1.13918	0.94211	PTGER4;BCAP31;CYSLTR1;CCR8;CD36;CCR4
positive regulation of intracellular protein transport (GO:0090316)	6/148	0.437356	0.740051	0	0	1.13918	0.94211	TFDP1;IFNG;SAR1B;YWHAB;FLNA;GZMB
regulation of tyrosine phosphorylation of STAT protein (GO:0042509)	1968-03-01	0.441481	0.740051	0	0	1.24408	1.01719	IL3;IFNG;TNF
3'-UTR-mediated mRNA destabilization (GO:0061158)	2016-01-01	0.442073	0.740051	0	0	1.79664	1.46657	TARDBP
activation of NF-kappaB-inducing kinase activity (GO:0007250)	2016-01-01	0.442073	0.740051	0	0	1.79664	1.46657	TRAF6
apoptotic DNA fragmentation (GO:0006309)	2016-01-01	0.442073	0.740051	0	0	1.79664	1.46657	HMGB2
regulation of ATP biosynthetic process (GO:2001169)	2016-01-01	0.442073	0.740051	0	0	1.79664	1.46657	VCP
regulation of ceramide biosynthetic process (GO:2000303)	2016-01-01	0.442073	0.740051	0	0	1.79664	1.46657	TNF
regulation of chromatin silencing (GO:0031935)	2016-01-01	0.442073	0.740051	0	0	1.79664	1.46657	CDC45
cellular polysaccharide catabolic process (GO:0044247)	2016-01-01	0.442073	0.740051	0	0	1.79664	1.46657	CALM1
regulation of establishment of cell polarity (GO:2000114)	2016-01-01	0.442073	0.740051	0	0	1.79664	1.46657	RAP1B
cellular response to corticosteroid stimulus (GO:0071384)	2016-01-01	0.442073	0.740051	0	0	1.79664	1.46657	HNRNPU
regulation of granulocyte macrophage colony-stimulating factor production (GO:0032645)	2016-01-01	0.442073	0.740051	0	0	1.79664	1.46657	IL17F
regulation of interleukin-13 production (GO:0032656)	2016-01-01	0.442073	0.740051	0	0	1.79664	1.46657	IRF4
regulation of leukocyte activation (GO:0002694)	2016-01-01	0.442073	0.740051	0	0	1.79664	1.46657	CD74
regulation of mitotic sister chromatid separation (GO:0010965)	2016-01-01	0.442073	0.740051	0	0	1.79664	1.46657	CDC6
regulation of phosphate metabolic process (GO:0019220)	2016-01-01	0.442073	0.740051	0	0	1.79664	1.46657	MCM7
eosinophil chemotaxis (GO:0048245)	2016-01-01	0.442073	0.740051	0	0	1.79664	1.46657	CCL3
eosinophil migration (GO:0072677)	2016-01-01	0.442073	0.740051	0	0	1.79664	1.46657	CCL3
epiboly involved in wound healing (GO:0090505)	2016-01-01	0.442073	0.740051	0	0	1.79664	1.46657	FLNA
histone H2A acetylation (GO:0043968)	2016-01-01	0.442073	0.740051	0	0	1.79664	1.46657	ACTL6A
response to organophosphorus (GO:0046683)	2016-01-01	0.442073	0.740051	0	0	1.79664	1.46657	TYMS
mRNA cis splicing, via spliceosome (GO:0045292)	2016-01-01	0.442073	0.740051	0	0	1.79664	1.46657	SRSF1
N-terminal protein amino acid acetylation (GO:0006474)	2016-01-01	0.442073	0.740051	0	0	1.79664	1.46657	NAA15
negative regulation of cell-substrate junction organization (GO:0150118)	2016-01-01	0.442073	0.740051	0	0	1.79664	1.46657	RCC2
negative regulation of focal adhesion assembly (GO:0051895)	2016-01-01	0.442073	0.740051	0	0	1.79664	1.46657	RCC2
negative regulation of natural killer cell mediated cytotoxicity (GO:0045953)	2016-01-01	0.442073	0.740051	0	0	1.79664	1.46657	SERPINB9
negative regulation of release of cytochrome c from mitochondria (GO:0090201)	2016-01-01	0.442073	0.740051	0	0	1.79664	1.46657	GPX1
negative regulation of telomere maintenance (GO:0032205)	2016-01-01	0.442073	0.740051	0	0	1.79664	1.46657	PINX1
nitric oxide metabolic process (GO:0046209)	2016-01-01	0.442073	0.740051	0	0	1.79664	1.46657	CYB5B
nuclear transport (GO:0051169)	2016-01-01	0.442073	0.740051	0	0	1.79664	1.46657	NUTF2
oogenesis (GO:0048477)	2016-01-01	0.442073	0.740051	0	0	1.79664	1.46657	TRIP13
polyol biosynthetic process (GO:0046173)	2016-01-01	0.442073	0.740051	0	0	1.79664	1.46657	ISYNA1
positive regulation of TORC1 signaling (GO:1904263)	2016-01-01	0.442073	0.740051	0	0	1.79664	1.46657	RRAGA
ATP-dependent chromatin remodeling (GO:0043044)	1942-02-01	0.44661	0.744043	0	0	1.34762	1.08627	NASP;ACTL6A
regulation of double-strand break repair (GO:2000779)	1942-02-01	0.44661	0.744043	0	0	1.34762	1.08627	DEK;OTUB1
cellular respiration (GO:0045333)	1942-02-01	0.44661	0.744043	0	0	1.34762	1.08627	NDUFS8;CYCS
regulation of extrinsic apoptotic signaling pathway via death domain receptors (GO:1902041)	1942-02-01	0.44661	0.744043	0	0	1.34762	1.08627	DDX3X;GPX1
mitochondrial gene expression (GO:0140053)	1942-02-01	0.44661	0.744043	0	0	1.34762	1.08627	PTCD3;MRPS18B
monocyte chemotaxis (GO:0002548)	1942-02-01	0.44661	0.744043	0	0	1.34762	1.08627	CCL20;CCL3
nucleic acid-templated transcription (GO:0097659)	1942-02-01	0.44661	0.744043	0	0	1.34762	1.08627	POLR2F;RNPS1
DNA-templated transcription, elongation (GO:0006354)	1969-03-01	0.450922	0.749442	0	0	1.22517	0.975798	NCBP1;POLR2F;ELP2
positive regulation of protein transport (GO:0051222)	1969-03-01	0.450922	0.749442	0	0	1.22517	0.975798	IL1A;TNF;PPID
cellular response to organic substance (GO:0071310)	5/123	0.45109	0.749442	0	0	1.14222	0.909308	HAX1;TRAF6;CCL3;PTPN7;TNF
positive regulation of epithelial cell proliferation (GO:0050679)	5/123	0.45109	0.749442	0	0	1.14222	0.909308	NOTCH2;MYC;HMGB2;SRSF6;NME1
cellular transition metal ion homeostasis (GO:0046916)	1996-04-01	0.451609	0.749789	0	0	1.17196	0.931635	TFRC;MYC;SLC39A6;NEDD8
neutrophil degranulation (GO:0043312)	18/481	0.457723	0.751162	0	0	1.04828	0.819224	HSP90AA1;PSMD12;VCP;DDX3X;PSMD14;PA2G4;TUBB4B;DDOST;RAP1B;PSMD6;PSMD7;PSMA2;PSMD2;PSMC2;PSMD1;CD36;CCT8;GUSB
regulation of cytokine production involved in inflammatory response (GO:1900015)	1943-02-01	0.4587	0.751162	0	0	1.31468	1.02461	TNF;IL17A
lipid modification (GO:0030258)	1943-02-01	0.4587	0.751162	0	0	1.31468	1.02461	LPCAT3;DGKK
substantia nigra development (GO:0021762)	1943-02-01	0.4587	0.751162	0	0	1.31468	1.02461	HSPA5;CALM1
tRNA aminoacylation for protein translation (GO:0006418)	1943-02-01	0.4587	0.751162	0	0	1.31468	1.02461	PPA1;EEF1E1
positive regulation of phospholipase C activity (GO:0010863)	1943-02-01	0.4587	0.751162	0	0	1.31468	1.02461	ITK;PHB
protein maturation (GO:0051604)	1997-04-01	0.459537	0.751162	0	0	1.1593	0.901394	PITRM1;FURIN;NAA15;HSPD1
aerobic electron transport chain (GO:0019646)	1970-03-01	0.460298	0.751162	0	0	1.20682	0.936349	NDUFS8;NDUFA4;CYCS
acyl-CoA biosynthetic process (GO:0071616)	2017-01-01	0.462062	0.751162	0	0	1.68427	1.30035	FASN
pulmonary valve morphogenesis (GO:0003184)	2017-01-01	0.462062	0.751162	0	0	1.68427	1.30035	NOTCH2
pyrimidine-containing compound catabolic process (GO:0072529)	2017-01-01	0.462062	0.751162	0	0	1.68427	1.30035	NT5C
amyloid-beta metabolic process (GO:0050435)	2017-01-01	0.462062	0.751162	0	0	1.68427	1.30035	IDE
regulation of cardiac muscle contraction by regulation of the release of sequestered calcium ion (GO:0010881)	2017-01-01	0.462062	0.751162	0	0	1.68427	1.30035	CALM1
regulation of cholesterol biosynthetic process (GO:0045540)	2017-01-01	0.462062	0.751162	0	0	1.68427	1.30035	LPCAT3
cell surface receptor signaling pathway involved in heart development (GO:0061311)	2017-01-01	0.462062	0.751162	0	0	1.68427	1.30035	NOTCH2
cellular biogenic amine biosynthetic process (GO:0042401)	2017-01-01	0.462062	0.751162	0	0	1.68427	1.30035	SRM
regulation of establishment of endothelial barrier (GO:1903140)	2017-01-01	0.462062	0.751162	0	0	1.68427	1.30035	TNF
DNA biosynthetic process (GO:0071897)	2017-01-01	0.462062	0.751162	0	0	1.68427	1.30035	TYMS
regulation of transferase activity (GO:0051338)	2017-01-01	0.462062	0.751162	0	0	1.68427	1.30035	PINX1
gliogenesis (GO:0042063)	2017-01-01	0.462062	0.751162	0	0	1.68427	1.30035	CDK6
RNA interference (GO:0016246)	2017-01-01	0.462062	0.751162	0	0	1.68427	1.30035	DHX9
stem cell development (GO:0048864)	2017-01-01	0.462062	0.751162	0	0	1.68427	1.30035	NOLC1
tail-anchored membrane protein insertion into ER membrane (GO:0071816)	2017-01-01	0.462062	0.751162	0	0	1.68427	1.30035	EMC4
negative regulation of cell aging (GO:0090344)	2017-01-01	0.462062	0.751162	0	0	1.68427	1.30035	CDK6
negative regulation of cytokine production involved in immune response (GO:0002719)	2017-01-01	0.462062	0.751162	0	0	1.68427	1.30035	TNF
negative regulation of intrinsic apoptotic signaling pathway by p53 class mediator (GO:1902254)	2017-01-01	0.462062	0.751162	0	0	1.68427	1.30035	CD74
negative regulation of viral entry into host cell (GO:0046597)	2017-01-01	0.462062	0.751162	0	0	1.68427	1.30035	IFITM3
positive regulation of cyclin-dependent protein serine/threonine kinase activity (GO:0045737)	2017-01-01	0.462062	0.751162	0	0	1.68427	1.30035	CCND2
positive regulation of heart rate (GO:0010460)	2017-01-01	0.462062	0.751162	0	0	1.68427	1.30035	ATP2A2
positive regulation of stem cell proliferation (GO:2000648)	2017-01-01	0.462062	0.751162	0	0	1.68427	1.30035	HNRNPU
protein heterooligomerization (GO:0051291)	2017-01-01	0.462062	0.751162	0	0	1.68427	1.30035	MAT2A
mitochondrial ATP synthesis coupled electron transport (GO:0042775)	1971-03-01	0.469604	0.756443	0	0	1.18901	0.898732	NDUFS8;NDUFA4;CYCS
myeloid leukocyte differentiation (GO:0002573)	1971-03-01	0.469604	0.756443	0	0	1.18901	0.898732	IFNG;CDK4;DEK
positive regulation of cellular protein localization (GO:1903829)	1971-03-01	0.469604	0.756443	0	0	1.18901	0.898732	TFRC;TNF;GNL3
regulation of endothelial cell apoptotic process (GO:2000351)	1944-02-01	0.470634	0.756443	0	0	1.28331	0.967201	IL13;TNF
lymphocyte chemotaxis (GO:0048247)	1944-02-01	0.470634	0.756443	0	0	1.28331	0.967201	CCL20;CCL3
positive regulation of cell-matrix adhesion (GO:0001954)	1944-02-01	0.470634	0.756443	0	0	1.28331	0.967201	CDK6;CD36
neutrophil activation involved in immune response (GO:0002283)	18/485	0.471902	0.756443	0	0	1.03908	0.780335	HSP90AA1;PSMD12;VCP;DDX3X;PSMD14;PA2G4;TUBB4B;DDOST;RAP1B;PSMD6;PSMD7;PSMA2;PSMD2;PSMC2;PSMD1;CD36;CCT8;GUSB
positive regulation of protein kinase activity (GO:0045860)	6/154	0.475261	0.756443	0	0	1.09265	0.812816	HSP90AA1;DDX3X;IFNG;TRAF6;CALM1;TNF
transcription by RNA polymerase II (GO:0006366)	12/320	0.476387	0.756443	0	0	1.05018	0.778732	NOTCH2;TFDP1;NCBP1;SRRT;PAPOLA;ELP2;NABP1;DDX21;POLR2F;SNRPD3;TRIP13;DEK
response to ionizing radiation (GO:0010212)	1972-03-01	0.478837	0.756443	0	0	1.17172	0.862846	PAXIP1;MYC;NABP1
positive regulation of protein secretion (GO:0050714)	1972-03-01	0.478837	0.756443	0	0	1.17172	0.862846	IL1A;ACSL4;PPID
3'-UTR-mediated mRNA stabilization (GO:0070935)	2018-01-01	0.481337	0.756443	0	0	1.58511	1.15901	TARDBP
pulmonary valve development (GO:0003177)	2018-01-01	0.481337	0.756443	0	0	1.58511	1.15901	NOTCH2
regulation of B cell differentiation (GO:0045577)	2018-01-01	0.481337	0.756443	0	0	1.58511	1.15901	INHBA
regulation of brown fat cell differentiation (GO:0090335)	2018-01-01	0.481337	0.756443	0	0	1.58511	1.15901	HNRNPU
regulation of cartilage development (GO:0061035)	2018-01-01	0.481337	0.756443	0	0	1.58511	1.15901	KAT2A
regulation of cellular protein catabolic process (GO:1903362)	2018-01-01	0.481337	0.756443	0	0	1.58511	1.15901	HSP90AA1
regulation of chromosome segregation (GO:0051983)	2018-01-01	0.481337	0.756443	0	0	1.58511	1.15901	CDC6
cellular response to alkaloid (GO:0071312)	2018-01-01	0.481337	0.756443	0	0	1.58511	1.15901	TGM2
regulation of establishment or maintenance of cell polarity (GO:0032878)	2018-01-01	0.481337	0.756443	0	0	1.58511	1.15901	RAP1B
cellular response to dsRNA (GO:0071359)	2018-01-01	0.481337	0.756443	0	0	1.58511	1.15901	DHX9
cellular response to glucocorticoid stimulus (GO:0071385)	2018-01-01	0.481337	0.756443	0	0	1.58511	1.15901	HNRNPU
regulation of fatty acid metabolic process (GO:0019217)	2018-01-01	0.481337	0.756443	0	0	1.58511	1.15901	EIF6
chromatin disassembly (GO:0031498)	2018-01-01	0.481337	0.756443	0	0	1.58511	1.15901	SET
regulation of mRNA polyadenylation (GO:1900363)	2018-01-01	0.481337	0.756443	0	0	1.58511	1.15901	NCBP1
regulation of multicellular organism growth (GO:0040014)	2018-01-01	0.481337	0.756443	0	0	1.58511	1.15901	MFSD2A
DNA conformation change (GO:0071103)	2018-01-01	0.481337	0.756443	0	0	1.58511	1.15901	HMGB2
regulation of oxidative stress-induced intrinsic apoptotic signaling pathway (GO:1902175)	2018-01-01	0.481337	0.756443	0	0	1.58511	1.15901	SFPQ
regulation of presynapse assembly (GO:1905606)	2018-01-01	0.481337	0.756443	0	0	1.58511	1.15901	EIF4G1
regulation of presynapse organization (GO:0099174)	2018-01-01	0.481337	0.756443	0	0	1.58511	1.15901	EIF4G1
regulation of production of miRNAs involved in gene silencing by miRNA (GO:1903798)	2018-01-01	0.481337	0.756443	0	0	1.58511	1.15901	TNF
epithelial structure maintenance (GO:0010669)	2018-01-01	0.481337	0.756443	0	0	1.58511	1.15901	STRAP
response to axon injury (GO:0048678)	2018-01-01	0.481337	0.756443	0	0	1.58511	1.15901	GAP43
response to interferon-alpha (GO:0035455)	2018-01-01	0.481337	0.756443	0	0	1.58511	1.15901	IFITM3
hyaluronan catabolic process (GO:0030214)	2018-01-01	0.481337	0.756443	0	0	1.58511	1.15901	GUSB
rRNA transcription (GO:0009303)	2018-01-01	0.481337	0.756443	0	0	1.58511	1.15901	NIFK
leukocyte tethering or rolling (GO:0050901)	2018-01-01	0.481337	0.756443	0	0	1.58511	1.15901	TNF
long-chain fatty-acyl-CoA biosynthetic process (GO:0035338)	2018-01-01	0.481337	0.756443	0	0	1.58511	1.15901	ACSL4
maintenance of gastrointestinal epithelium (GO:0030277)	2018-01-01	0.481337	0.756443	0	0	1.58511	1.15901	STRAP
negative regulation of fibroblast proliferation (GO:0048147)	2018-01-01	0.481337	0.756443	0	0	1.58511	1.15901	MYC
negative regulation of signal transduction by p53 class mediator (GO:1901797)	2018-01-01	0.481337	0.756443	0	0	1.58511	1.15901	CD74
nitric oxide mediated signal transduction (GO:0007263)	2018-01-01	0.481337	0.756443	0	0	1.58511	1.15901	CD36
nucleosome disassembly (GO:0006337)	2018-01-01	0.481337	0.756443	0	0	1.58511	1.15901	SET
positive regulation of lymphocyte chemotaxis (GO:0140131)	2018-01-01	0.481337	0.756443	0	0	1.58511	1.15901	CCL3
positive regulation of macrophage derived foam cell differentiation (GO:0010744)	2018-01-01	0.481337	0.756443	0	0	1.58511	1.15901	CD36
positive regulation of nitric-oxide synthase activity (GO:0051000)	2018-01-01	0.481337	0.756443	0	0	1.58511	1.15901	TNF
positive regulation of peptidyl-serine phosphorylation of STAT protein (GO:0033141)	2018-01-01	0.481337	0.756443	0	0	1.58511	1.15901	IFNG
positive regulation of phosphoprotein phosphatase activity (GO:0032516)	2018-01-01	0.481337	0.756443	0	0	1.58511	1.15901	CALM1
regulation of ERK1 and ERK2 cascade (GO:0070372)	9/238	0.481402	0.756443	0	0	1.05925	0.774364	NOTCH2;CD74;SEMA7A;CCL20;CCL3;CD36;PHB;TNF;SLAMF1
regulation of pri-miRNA transcription by RNA polymerase II (GO:1902893)	1945-02-01	0.482409	0.756443	0	0	1.2534	0.913685	TNF;GNL3
mitotic G2/M transition checkpoint (GO:0044818)	1945-02-01	0.482409	0.756443	0	0	1.2534	0.913685	NABP1;CDC6
neural crest cell development (GO:0014032)	1945-02-01	0.482409	0.756443	0	0	1.2534	0.913685	SEMA7A;NOLC1
positive regulation of nervous system development (GO:0051962)	1945-02-01	0.482409	0.756443	0	0	1.2534	0.913685	IFNG;TGM2
protein deacetylation (GO:0006476)	1945-02-01	0.482409	0.756443	0	0	1.2534	0.913685	FLNA;PHB
neutrophil mediated immunity (GO:0002446)	18/488	0.48251	0.756443	0	0	1.03229	0.752283	HSP90AA1;PSMD12;VCP;DDX3X;PSMD14;PA2G4;TUBB4B;DDOST;RAP1B;PSMD6;PSMD7;PSMA2;PSMD2;PSMC2;PSMD1;CD36;CCT8;GUSB
ubiquitin-dependent ERAD pathway (GO:0030433)	1973-03-01	0.487995	0.760397	0	0	1.15492	0.828597	VCP;HSPA5;HSP90B1
positive regulation of cell cycle process (GO:0090068)	4/101	0.49083	0.760397	0	0	1.11126	0.790836	IL1A;RANBP1;RCC2;CDC6
alpha-amino acid metabolic process (GO:1901605)	1946-02-01	0.494021	0.760397	0	0	1.22485	0.86374	MTHFD1;ASNS
regulation of B cell proliferation (GO:0030888)	1946-02-01	0.494021	0.760397	0	0	1.22485	0.86374	CD74;TFRC
regulation of cellular protein localization (GO:1903827)	1946-02-01	0.494021	0.760397	0	0	1.22485	0.86374	VCP;HSP90AA1
vesicle organization (GO:0016050)	1946-02-01	0.494021	0.760397	0	0	1.22485	0.86374	SAR1B;PLEKHJ1
positive regulation of smooth muscle cell proliferation (GO:0048661)	1946-02-01	0.494021	0.760397	0	0	1.22485	0.86374	PHB;TNF
regulation of proteasomal ubiquitin-dependent protein catabolic process (GO:0032434)	4/102	0.498537	0.760397	0	0	1.09986	0.76559	VCP;RNF19B;HSPBP1;UCHL5
protein glycosylation (GO:0006486)	5/130	0.499456	0.760397	0	0	1.07786	0.74829	ALG8;RPN1;ALG3;MOGS;DDOST
activin receptor signaling pathway (GO:0032924)	2019-01-01	0.499922	0.760397	0	0	1.49697	1.03785	INHBA
regulation of autophagy of mitochondrion (GO:1903146)	2019-01-01	0.499922	0.760397	0	0	1.49697	1.03785	HAX1
regulation of bicellular tight junction assembly (GO:2000810)	2019-01-01	0.499922	0.760397	0	0	1.49697	1.03785	TNF
branching involved in ureteric bud morphogenesis (GO:0001658)	2019-01-01	0.499922	0.760397	0	0	1.49697	1.03785	MYC
cardiac atrium morphogenesis (GO:0003209)	2019-01-01	0.499922	0.760397	0	0	1.49697	1.03785	NOTCH2
regulation of centriole replication (GO:0046599)	2019-01-01	0.499922	0.760397	0	0	1.49697	1.03785	KAT2A
regulation of epithelial cell differentiation (GO:0030856)	2019-01-01	0.499922	0.760397	0	0	1.49697	1.03785	IFNG
regulation of exosomal secretion (GO:1903541)	2019-01-01	0.499922	0.760397	0	0	1.49697	1.03785	IFNG
regulation of histone H3-K4 methylation (GO:0051569)	2019-01-01	0.499922	0.760397	0	0	1.49697	1.03785	PAXIP1
regulation of lymphocyte proliferation (GO:0050670)	2019-01-01	0.499922	0.760397	0	0	1.49697	1.03785	TNFSF8
regulation of mitotic spindle assembly (GO:1901673)	2019-01-01	0.499922	0.760397	0	0	1.49697	1.03785	HNRNPU
regulation of neuroinflammatory response (GO:0150077)	2019-01-01	0.499922	0.760397	0	0	1.49697	1.03785	TNF
DNA double-strand break processing (GO:0000729)	2019-01-01	0.499922	0.760397	0	0	1.49697	1.03785	UBE2N
regulation of peptidyl-serine phosphorylation of STAT protein (GO:0033139)	2019-01-01	0.499922	0.760397	0	0	1.49697	1.03785	IFNG
regulation of RIG-I signaling pathway (GO:0039535)	2019-01-01	0.499922	0.760397	0	0	1.49697	1.03785	C1QBP
fatty acid transmembrane transport (GO:1902001)	2019-01-01	0.499922	0.760397	0	0	1.49697	1.03785	CD36
regulation of synaptic vesicle exocytosis (GO:2000300)	2019-01-01	0.499922	0.760397	0	0	1.49697	1.03785	RAP1B
regulation of T cell cytokine production (GO:0002724)	2019-01-01	0.499922	0.760397	0	0	1.49697	1.03785	TRAF6
response to ATP (GO:0033198)	2019-01-01	0.499922	0.760397	0	0	1.49697	1.03785	HSP90B1
response to cholesterol (GO:0070723)	2019-01-01	0.499922	0.760397	0	0	1.49697	1.03785	CCL3
response to fatty acid (GO:0070542)	2019-01-01	0.499922	0.760397	0	0	1.49697	1.03785	CD36
histone deubiquitination (GO:0016578)	2019-01-01	0.499922	0.760397	0	0	1.49697	1.03785	KAT2A
histone H4-K16 acetylation (GO:0043984)	2019-01-01	0.499922	0.760397	0	0	1.49697	1.03785	HCFC1
leukocyte adhesion to vascular endothelial cell (GO:0061756)	2019-01-01	0.499922	0.760397	0	0	1.49697	1.03785	TNF
long-term memory (GO:0007616)	2019-01-01	0.499922	0.760397	0	0	1.49697	1.03785	KAT2A
mesenchymal cell development (GO:0014031)	2019-01-01	0.499922	0.760397	0	0	1.49697	1.03785	NOLC1
ureteric bud morphogenesis (GO:0060675)	2019-01-01	0.499922	0.760397	0	0	1.49697	1.03785	MYC
negative regulation of nervous system development (GO:0051961)	2019-01-01	0.499922	0.760397	0	0	1.49697	1.03785	TNF
negative regulation of protein localization to nucleus (GO:1900181)	2019-01-01	0.499922	0.760397	0	0	1.49697	1.03785	POLR1A
negative regulation of RNA metabolic process (GO:0051253)	2019-01-01	0.499922	0.760397	0	0	1.49697	1.03785	TNF
neural crest cell differentiation (GO:0014033)	2019-01-01	0.499922	0.760397	0	0	1.49697	1.03785	NOLC1
nuclear membrane organization (GO:0071763)	2019-01-01	0.499922	0.760397	0	0	1.49697	1.03785	TARDBP
positive regulation of actin cytoskeleton reorganization (GO:2000251)	2019-01-01	0.499922	0.760397	0	0	1.49697	1.03785	HAX1
positive regulation of cellular protein catabolic process (GO:1903364)	2019-01-01	0.499922	0.760397	0	0	1.49697	1.03785	HSP90AA1
positive regulation of leukocyte activation (GO:0002696)	2019-01-01	0.499922	0.760397	0	0	1.49697	1.03785	HSPD1
positive regulation of macrophage migration (GO:1905523)	2019-01-01	0.499922	0.760397	0	0	1.49697	1.03785	CCL3
positive regulation of oxidoreductase activity (GO:0051353)	2019-01-01	0.499922	0.760397	0	0	1.49697	1.03785	TNF
positive regulation of triglyceride metabolic process (GO:0090208)	2019-01-01	0.499922	0.760397	0	0	1.49697	1.03785	MFSD2A
cellular response to starvation (GO:0009267)	6/158	0.50012	0.760397	0	0	1.06368	0.737029	RRAGA;HSPA5;MYBBP1A;ASNS;EIF2S1;MFSD2A
negative regulation of multicellular organismal process (GO:0051241)	8/214	0.501074	0.761368	0	0	1.04646	0.723105	PTGER4;IFNG;IL13;CALR;TIMP1;SRSF6;TNF;WDR77
cellular protein modification process (GO:0006464)	37/1025	0.50383	0.763869	0	0	1.00909	0.691751	PSMD12;PSMD14;GPS1;RPN1;COPS7A;NEDD8;HSP90B1;PPM1G;PSMB6;PSMD6;PSMD7;PSMB5;PSMD2;PENK;SPP1;PSMD1;TIMP1;RBBP7;DCAF13;TGM2;DUSP5;ALG3;UCHL3;PDIA6;DDOST;PSMA6;PSMA3;PSMC5;PSMA4;CDK6;PSMA2;PSMC4;CDK4;PSME3;PSMC1;PSMC2;PTPN7
regulation of cellular metabolic process (GO:0031323)	1947-02-01	0.505466	0.763869	0	0	1.19757	0.817074	EIF6;FASN
regulation of DNA binding (GO:0051101)	1947-02-01	0.505466	0.763869	0	0	1.19757	0.817074	HMGB2;NME1
regulation of protein localization to nucleus (GO:1900180)	1947-02-01	0.505466	0.763869	0	0	1.19757	0.817074	TFRC;BYSL
histone deacetylation (GO:0016575)	1947-02-01	0.505466	0.763869	0	0	1.19757	0.817074	SFPQ;PHB
response to amino acid starvation (GO:1990928)	1975-03-01	0.50607	0.763869	0	0	1.12272	0.764664	RRAGA;LARP1;EIF2S1
positive regulation of immune response (GO:0050778)	1975-03-01	0.50607	0.763869	0	0	1.12272	0.764664	CD74;IFNG;DHX9
positive regulation of lymphocyte proliferation (GO:0050671)	1975-03-01	0.50607	0.763869	0	0	1.12272	0.764664	CD74;TFRC;SLC7A1
positive regulation of T cell activation (GO:0050870)	1975-03-01	0.50607	0.763869	0	0	1.12272	0.764664	TFRC;SLC7A1;HSPD1
cellular response to organonitrogen compound (GO:0071417)	4/103	0.506193	0.763869	0	0	1.0887	0.741224	RAP1B;RRAGA;LARP1;HSP90B1
chromatin remodeling (GO:0006338)	4/103	0.506193	0.763869	0	0	1.0887	0.741224	KAT2A;MYC;ACTL6A;HCFC1
positive regulation of macromolecule metabolic process (GO:0010604)	14/384	0.510757	0.765684	0	0	1.01947	0.684939	CD74;DDX3X;TFRC;IL13;SERPINB9;PHB;INHBA;TNF;HCFC1;IL1A;IFNG;MYC;CCL3;CD36
regulation of T cell proliferation (GO:0042129)	1976-03-01	0.514982	0.765684	0	0	1.10728	0.734819	TFRC;TNFSF8;SLC7A1
water-soluble vitamin metabolic process (GO:0006767)	1976-03-01	0.514982	0.765684	0	0	1.10728	0.734819	MTHFD1;SHMT2;SHMT1
cellular response to alcohol (GO:0097306)	1948-02-01	0.516741	0.765684	0	0	1.17148	0.773425	PTGER4;LARP1
cognition (GO:0050890)	1948-02-01	0.516741	0.765684	0	0	1.17148	0.773425	TNF;MFSD2A
histone H4 acetylation (GO:0043967)	1948-02-01	0.516741	0.765684	0	0	1.17148	0.773425	ACTL6A;HCFC1
adaptive immune response based on somatic recombination of immune receptors built from immunoglobulin superfamily domains (GO:0002460)	2020-01-01	0.517841	0.765684	0	0	1.41811	0.933237	PHB
cellular response to interferon-beta (GO:0035458)	2020-01-01	0.517841	0.765684	0	0	1.41811	0.933237	PNPT1
cellular response to misfolded protein (GO:0071218)	2020-01-01	0.517841	0.765684	0	0	1.41811	0.933237	VCP
cortical actin cytoskeleton organization (GO:0030866)	2020-01-01	0.517841	0.765684	0	0	1.41811	0.933237	TNF
regulation of nuclear division (GO:0051783)	2020-01-01	0.517841	0.765684	0	0	1.41811	0.933237	PRMT5
embryonic digestive tract development (GO:0048566)	2020-01-01	0.517841	0.765684	0	0	1.41811	0.933237	TNF
regulation of programmed necrotic cell death (GO:0062098)	2020-01-01	0.517841	0.765684	0	0	1.41811	0.933237	HSP90AA1
energy reserve metabolic process (GO:0006112)	2020-01-01	0.517841	0.765684	0	0	1.41811	0.933237	MYC
regulation of T cell migration (GO:2000404)	2020-01-01	0.517841	0.765684	0	0	1.41811	0.933237	CCL20
maintenance of protein location in nucleus (GO:0051457)	2020-01-01	0.517841	0.765684	0	0	1.41811	0.933237	HNRNPU
miRNA metabolic process (GO:0010586)	2020-01-01	0.517841	0.765684	0	0	1.41811	0.933237	XPO5
xenobiotic transport (GO:0042908)	2020-01-01	0.517841	0.765684	0	0	1.41811	0.933237	SLC7A5
myeloid cell development (GO:0061515)	2020-01-01	0.517841	0.765684	0	0	1.41811	0.933237	LYAR
negative regulation of axon extension involved in axon guidance (GO:0048843)	2020-01-01	0.517841	0.765684	0	0	1.41811	0.933237	SEMA7A
negative regulation of dephosphorylation (GO:0035305)	2020-01-01	0.517841	0.765684	0	0	1.41811	0.933237	YWHAB
negative regulation of lipid storage (GO:0010888)	2020-01-01	0.517841	0.765684	0	0	1.41811	0.933237	TNF
negative regulation of osteoclast differentiation (GO:0045671)	2020-01-01	0.517841	0.765684	0	0	1.41811	0.933237	CCL3
negative regulation of viral life cycle (GO:1903901)	2020-01-01	0.517841	0.765684	0	0	1.41811	0.933237	IFITM3
nucleobase-containing compound biosynthetic process (GO:0034654)	2020-01-01	0.517841	0.765684	0	0	1.41811	0.933237	TYMS
positive regulation of alpha-beta T cell activation (GO:0046635)	2020-01-01	0.517841	0.765684	0	0	1.41811	0.933237	HSPH1
positive regulation of cyclin-dependent protein kinase activity (GO:1904031)	2020-01-01	0.517841	0.765684	0	0	1.41811	0.933237	CCND2
positive regulation of epithelial cell differentiation (GO:0030858)	2020-01-01	0.517841	0.765684	0	0	1.41811	0.933237	IL13
positive regulation of heart contraction (GO:0045823)	2020-01-01	0.517841	0.765684	0	0	1.41811	0.933237	ATP2A2
positive regulation of hormone secretion (GO:0046887)	2020-01-01	0.517841	0.765684	0	0	1.41811	0.933237	SPP1
positive regulation of peptidyl-lysine acetylation (GO:2000758)	2020-01-01	0.517841	0.765684	0	0	1.41811	0.933237	PAXIP1
positive regulation of protein processing (GO:0010954)	2020-01-01	0.517841	0.765684	0	0	1.41811	0.933237	LPCAT3
post-transcriptional gene silencing by RNA (GO:0035194)	2020-01-01	0.517841	0.765684	0	0	1.41811	0.933237	EIF6
positive regulation of protein kinase B signaling (GO:0051897)	6/161	0.518492	0.766178	0	0	1.04293	0.685025	HSP90AA1;HAX1;C1QBP;CCL3;PHB;TNF
cholesterol metabolic process (GO:0008203)	1977-03-01	0.523808	0.773088	0	0	1.09226	0.70629	IDI1;IDI2;DHCR24
negative regulation of developmental process (GO:0051093)	1977-03-01	0.523808	0.773088	0	0	1.09226	0.70629	CDK6;TFRC;WDR77
positive regulation of peptidyl-tyrosine phosphorylation (GO:0050731)	5/134	0.526354	0.776373	0	0	1.04422	0.670161	IL3;CD74;HAX1;IFNG;TNF
receptor internalization (GO:0031623)	1949-02-01	0.527844	0.776676	0	0	1.14649	0.732556	TFRC;CD36
cellular defense response (GO:0006968)	1949-02-01	0.527844	0.776676	0	0	1.14649	0.732556	LGALS3BP;ITK
response to hydrogen peroxide (GO:0042542)	1949-02-01	0.527844	0.776676	0	0	1.14649	0.732556	PRDX3;GPX1
negative regulation of cell projection organization (GO:0031345)	1949-02-01	0.527844	0.776676	0	0	1.14649	0.732556	DENND5A;FKBP4
cellular protein metabolic process (GO:0044267)	15/417	0.529746	0.778386	0	0	1.00507	0.638576	PABPC4;RPN1;MRPS18B;FURIN;NEDD8;IDE;PDIA6;GSPT1;HSP90B1;MRPL42;PENK;SPP1;TIMP1;RSL24D1;EIF4G1
aerobic respiration (GO:0009060)	2021-01-01	0.53512	0.778386	0	0	1.34713	0.842314	NDUFS8
androgen metabolic process (GO:0008209)	2021-01-01	0.53512	0.778386	0	0	1.34713	0.842314	SPP1
regulation of anoikis (GO:2000209)	2021-01-01	0.53512	0.778386	0	0	1.34713	0.842314	MYBBP1A
regulation of cholesterol metabolic process (GO:0090181)	2021-01-01	0.53512	0.778386	0	0	1.34713	0.842314	LPCAT3
regulation of lipid catabolic process (GO:0050994)	2021-01-01	0.53512	0.778386	0	0	1.34713	0.842314	TNF
regulation of lipopolysaccharide-mediated signaling pathway (GO:0031664)	2021-01-01	0.53512	0.778386	0	0	1.34713	0.842314	CD36
regulation of lipoprotein lipase activity (GO:0051004)	2021-01-01	0.53512	0.778386	0	0	1.34713	0.842314	FURIN
focal adhesion assembly (GO:0048041)	2021-01-01	0.53512	0.778386	0	0	1.34713	0.842314	RCC2
spindle assembly checkpoint signaling (GO:0071173)	2021-01-01	0.53512	0.778386	0	0	1.34713	0.842314	TRIP13
sterol transport (GO:0015918)	2021-01-01	0.53512	0.778386	0	0	1.34713	0.842314	CD36
mitochondrial calcium ion transmembrane transport (GO:0006851)	2021-01-01	0.53512	0.778386	0	0	1.34713	0.842314	PHB
mitotic spindle assembly checkpoint signaling (GO:0007094)	2021-01-01	0.53512	0.778386	0	0	1.34713	0.842314	TRIP13
mitotic spindle checkpoint signaling (GO:0071174)	2021-01-01	0.53512	0.778386	0	0	1.34713	0.842314	TRIP13
zinc ion transport (GO:0006829)	2021-01-01	0.53512	0.778386	0	0	1.34713	0.842314	SLC39A6
positive regulation of glycolytic process (GO:0045821)	2021-01-01	0.53512	0.778386	0	0	1.34713	0.842314	IFNG
positive regulation of purine nucleotide metabolic process (GO:1900544)	2021-01-01	0.53512	0.778386	0	0	1.34713	0.842314	IFNG
positive regulation of smoothened signaling pathway (GO:0045880)	2021-01-01	0.53512	0.778386	0	0	1.34713	0.842314	UCHL5
positive regulation of T cell cytokine production (GO:0002726)	2021-01-01	0.53512	0.778386	0	0	1.34713	0.842314	TRAF6
transcription, DNA-templated (GO:0006351)	8/221	0.537709	0.781681	0	0	1.0117	0.627696	PRMT5;TFDP1;NCBP1;DDX21;POLR2F;RNPS1;TRIP13;DEK
regulation of complement activation (GO:0030449)	1950-02-01	0.538773	0.782758	0	0	1.12255	0.694253	C1QBP;PHB
positive regulation of ubiquitin-dependent protein catabolic process (GO:2000060)	1979-03-01	0.541191	0.785798	0	0	1.06341	0.652916	VCP;RNF19B;HSPBP1
regulation of smoothened signaling pathway (GO:0008589)	1951-02-01	0.549526	0.789329	0	0	1.09958	0.65832	VCP;UCHL5
positive regulation of fat cell differentiation (GO:0045600)	1951-02-01	0.549526	0.789329	0	0	1.09958	0.65832	CARM1;HNRNPU
negative regulation of cellular component organization (GO:0051129)	1980-03-01	0.549743	0.789329	0	0	1.04954	0.627946	DDX3X;HSPA5;TNF
positive regulation of cell adhesion (GO:0045785)	1980-03-01	0.549743	0.789329	0	0	1.04954	0.627946	C1QBP;TNF;TGM2
lipid transport (GO:0006869)	4/109	0.550969	0.789329	0	0	1.02616	0.611673	SLCO3A1;PITPNB;CD36;MFSD2A
regulation of cardiac muscle cell membrane repolarization (GO:0099623)	2022-01-01	0.55178	0.789329	0	0	1.28292	0.76283	FLNA
regulation of chromosome organization (GO:0033044)	2022-01-01	0.55178	0.789329	0	0	1.28292	0.76283	MYC
regulation of DNA recombination at telomere (GO:0072695)	2022-01-01	0.55178	0.789329	0	0	1.28292	0.76283	POLR2F
cellular response to osmotic stress (GO:0071470)	2022-01-01	0.55178	0.789329	0	0	1.28292	0.76283	DDX3X
regulation of lipid storage (GO:0010883)	2022-01-01	0.55178	0.789329	0	0	1.28292	0.76283	TNF
female gonad development (GO:0008585)	2022-01-01	0.55178	0.789329	0	0	1.28292	0.76283	INHBA
lipid droplet organization (GO:0034389)	2022-01-01	0.55178	0.789329	0	0	1.28292	0.76283	PPID
membrane protein intracellular domain proteolysis (GO:0031293)	2022-01-01	0.55178	0.789329	0	0	1.28292	0.76283	TRAF6
zinc ion transmembrane transport (GO:0071577)	2022-01-01	0.55178	0.789329	0	0	1.28292	0.76283	SLC39A6
negative regulation of B cell activation (GO:0050869)	2022-01-01	0.55178	0.789329	0	0	1.28292	0.76283	INHBA
negative regulation of biomineral tissue development (GO:0070168)	2022-01-01	0.55178	0.789329	0	0	1.28292	0.76283	CCL3
negative regulation of DNA recombination at telomere (GO:0048239)	2022-01-01	0.55178	0.789329	0	0	1.28292	0.76283	POLR2F
negative regulation of mitotic metaphase/anaphase transition (GO:0045841)	2022-01-01	0.55178	0.789329	0	0	1.28292	0.76283	TRIP13
negative regulation of phosphate metabolic process (GO:0045936)	2022-01-01	0.55178	0.789329	0	0	1.28292	0.76283	INHBA
negative regulation of protein dephosphorylation (GO:0035308)	2022-01-01	0.55178	0.789329	0	0	1.28292	0.76283	YWHAB
phosphatidylserine acyl-chain remodeling (GO:0036150)	2022-01-01	0.55178	0.789329	0	0	1.28292	0.76283	LPCAT3
positive regulation of axon extension (GO:0045773)	2022-01-01	0.55178	0.789329	0	0	1.28292	0.76283	SEMA7A
positive regulation of calcium ion transmembrane transporter activity (GO:1901021)	2022-01-01	0.55178	0.789329	0	0	1.28292	0.76283	CALM1
positive regulation of DNA-templated transcription, initiation (GO:2000144)	2022-01-01	0.55178	0.789329	0	0	1.28292	0.76283	PAXIP1
positive regulation of signal transduction by p53 class mediator (GO:1901798)	2022-01-01	0.55178	0.789329	0	0	1.28292	0.76283	EEF1E1
regulation of I-kappaB kinase/NF-kappaB signaling (GO:0043122)	8/224	0.553093	0.79074	0	0	0.997489	0.590741	CD74;TFRC;TSPAN6;TRAF6;UBE2N;FLNA;DDX21;TNF
positive regulation of apoptotic process (GO:0043065)	11/310	0.555129	0.792931	0	0	0.990702	0.583082	DDX3X;MYBBP1A;C1QBP;TRAF6;CCL3;RNPS1;EEF1E1;TNF;PPID;TGM2;HSPD1
positive regulation of phosphorylation (GO:0042327)	9/253	0.555281	0.792931	0	0	0.993345	0.584366	CD74;VAC14;HSP90AA1;CCND2;TFRC;SLCO3A1;IFNG;PTGES3;TNF
regulation of interleukin-8 production (GO:0032677)	1981-03-01	0.558202	0.796631	0	0	1.03603	0.604044	CD74;IL17F;TNF
positive regulation of response to external stimulus (GO:0032103)	5/139	0.559051	0.796991	0	0	1.005	0.58442	PTGER4;IFNG;DHX9;CCL3;TNF
signal transduction in response to DNA damage (GO:0042770)	1952-02-01	0.560101	0.796991	0	0	1.07754	0.62458	PAXIP1;PRPF19
positive regulation of protein localization to cell periphery (GO:1904377)	1952-02-01	0.560101	0.796991	0	0	1.07754	0.62458	IFNG;TNF
positive regulation of protein localization to plasma membrane (GO:1903078)	1952-02-01	0.560101	0.796991	0	0	1.07754	0.62458	IFNG;TNF
protein homotetramerization (GO:0051289)	1952-02-01	0.560101	0.796991	0	0	1.07754	0.62458	SHMT2;SHMT1
cellular divalent inorganic cation homeostasis (GO:0072503)	4/111	0.565412	0.798149	0	0	1.00688	0.574123	SLC39A6;CCL3;ATP2A2;CALR
regulation of interferon-gamma-mediated signaling pathway (GO:0060334)	2023-01-01	0.567844	0.798149	0	0	1.22454	0.692977	IFNG
regulation of mononuclear cell migration (GO:0071675)	2023-01-01	0.567844	0.798149	0	0	1.22454	0.692977	TNF
diacylglycerol metabolic process (GO:0046339)	2023-01-01	0.567844	0.798149	0	0	1.22454	0.692977	DGKK
regulation of necroptotic process (GO:0060544)	2023-01-01	0.567844	0.798149	0	0	1.22454	0.692977	HSP90AA1
regulation of neural precursor cell proliferation (GO:2000177)	2023-01-01	0.567844	0.798149	0	0	1.22454	0.692977	SHCBP1
DNA catabolic process, endonucleolytic (GO:0000737)	2023-01-01	0.567844	0.798149	0	0	1.22454	0.692977	HMGB2
regulation of release of sequestered calcium ion into cytosol by sarcoplasmic reticulum (GO:0010880)	2023-01-01	0.567844	0.798149	0	0	1.22454	0.692977	CALM1
regulation of SMAD protein signal transduction (GO:0060390)	2023-01-01	0.567844	0.798149	0	0	1.22454	0.692977	NUP93
regulation of supramolecular fiber organization (GO:1902903)	2023-01-01	0.567844	0.798149	0	0	1.22454	0.692977	GPX1
glucose 6-phosphate metabolic process (GO:0051156)	2023-01-01	0.567844	0.798149	0	0	1.22454	0.692977	PGD
response to copper ion (GO:0046688)	2023-01-01	0.567844	0.798149	0	0	1.22454	0.692977	IL1A
response to nutrient levels (GO:0031667)	2023-01-01	0.567844	0.798149	0	0	1.22454	0.692977	EIF4G1
hyaluronan metabolic process (GO:0030212)	2023-01-01	0.567844	0.798149	0	0	1.22454	0.692977	GUSB
mitotic cell cycle checkpoint signaling (GO:0007093)	2023-01-01	0.567844	0.798149	0	0	1.22454	0.692977	NABP1
negative regulation of G protein-coupled receptor signaling pathway (GO:0045744)	2023-01-01	0.567844	0.798149	0	0	1.22454	0.692977	YWHAB
negative regulation of GTPase activity (GO:0034260)	2023-01-01	0.567844	0.798149	0	0	1.22454	0.692977	RCC2
negative regulation of phosphoprotein phosphatase activity (GO:0032515)	2023-01-01	0.567844	0.798149	0	0	1.22454	0.692977	TNF
negative regulation of smoothened signaling pathway (GO:0045879)	2023-01-01	0.567844	0.798149	0	0	1.22454	0.692977	VCP
nucleotide metabolic process (GO:0009117)	2023-01-01	0.567844	0.798149	0	0	1.22454	0.692977	REXO2
positive regulation of histone acetylation (GO:0035066)	2023-01-01	0.567844	0.798149	0	0	1.22454	0.692977	PAXIP1
regulation of immune effector process (GO:0002697)	1953-02-01	0.570498	0.801413	0	0	1.05635	0.592873	IRF4;C1QBP
positive regulation of protein phosphorylation (GO:0001934)	13/371	0.571304	0.80208	0	0	0.977606	0.547297	CD74;HSP90AA1;DDX3X;TFRC;INHBA;TNF;IL3;CCND2;HAX1;SLCO3A1;IFNG;CALM1;EIF4G1
positive regulation of cellular catabolic process (GO:0031331)	5/141	0.571811	0.802326	0	0	0.990113	0.553421	HSP90AA1;PNPT1;IFNG;FURIN;TNF
peptide metabolic process (GO:0006518)	1983-03-01	0.574828	0.805412	0	0	1.01003	0.559237	GPX1;FURIN;IDE
positive regulation of programmed cell death (GO:0043068)	10/286	0.575402	0.805412	0	0	0.97549	0.53914	DDX3X;IFNG;C1QBP;TRAF6;RNPS1;EEF1E1;TNF;PPID;TGM2;HSPD1
chromatin organization (GO:0006325)	5/142	0.578119	0.805412	0	0	0.982835	0.53857	KAT2A;MYC;ACTL6A;HMGB2;HCFC1
negative regulation of viral genome replication (GO:0045071)	1954-02-01	0.580715	0.805412	0	0	1.03598	0.563052	IFITM3;TNF
positive regulation of leukocyte chemotaxis (GO:0002690)	1954-02-01	0.580715	0.805412	0	0	1.03598	0.563052	C1QBP;CALR
inflammatory response (GO:0006954)	8/230	0.583199	0.805412	0	0	0.970224	0.523171	PTGER4;IL22;IL1A;IFNG;CCL20;IL9;CCL3;TNF
apoptotic nuclear changes (GO:0030262)	2024-01-01	0.583333	0.805412	0	0	1.17124	0.631294	HMGB2
regulation of axon extension involved in axon guidance (GO:0048841)	2024-01-01	0.583333	0.805412	0	0	1.17124	0.631294	SEMA7A
axon extension (GO:0048675)	2024-01-01	0.583333	0.805412	0	0	1.17124	0.631294	HSP90AA1
regulation of cellular response to transforming growth factor beta stimulus (GO:1903844)	2024-01-01	0.583333	0.805412	0	0	1.17124	0.631294	IL17F
cellular response to catecholamine stimulus (GO:0071870)	2024-01-01	0.583333	0.805412	0	0	1.17124	0.631294	TGM2
DNA packaging (GO:0006323)	2024-01-01	0.583333	0.805412	0	0	1.17124	0.631294	NOC2L
response to gamma radiation (GO:0010332)	2024-01-01	0.583333	0.805412	0	0	1.17124	0.631294	MYC
histone monoubiquitination (GO:0010390)	2024-01-01	0.583333	0.805412	0	0	1.17124	0.631294	UHRF1
long-chain fatty-acyl-CoA metabolic process (GO:0035336)	2024-01-01	0.583333	0.805412	0	0	1.17124	0.631294	ACSL4
lymphocyte activation involved in immune response (GO:0002285)	2024-01-01	0.583333	0.805412	0	0	1.17124	0.631294	CD74
sulfur amino acid metabolic process (GO:0000096)	2024-01-01	0.583333	0.805412	0	0	1.17124	0.631294	MTHFD1
wound healing, spreading of cells (GO:0044319)	2024-01-01	0.583333	0.805412	0	0	1.17124	0.631294	FLNA
ncRNA 3'-end processing (GO:0043628)	2024-01-01	0.583333	0.805412	0	0	1.17124	0.631294	ELAC2
negative regulation of lipid metabolic process (GO:0045833)	2024-01-01	0.583333	0.805412	0	0	1.17124	0.631294	TNF
negative regulation of neuron differentiation (GO:0045665)	2024-01-01	0.583333	0.805412	0	0	1.17124	0.631294	CALR
negative regulation of ossification (GO:0030279)	2024-01-01	0.583333	0.805412	0	0	1.17124	0.631294	CCL3
positive regulation of carbohydrate metabolic process (GO:0045913)	2024-01-01	0.583333	0.805412	0	0	1.17124	0.631294	IFNG
positive regulation of p38MAPK cascade (GO:1900745)	2024-01-01	0.583333	0.805412	0	0	1.17124	0.631294	PRMT1
positive regulation of transcription from RNA polymerase II promoter in response to stress (GO:0036003)	2024-01-01	0.583333	0.805412	0	0	1.17124	0.631294	HSPA5
positive regulation of viral life cycle (GO:1903902)	2024-01-01	0.583333	0.805412	0	0	1.17124	0.631294	CD74
protein insertion into mitochondrial membrane (GO:0051204)	2024-01-01	0.583333	0.805412	0	0	1.17124	0.631294	HSP90AA1
protein K48-linked deubiquitination (GO:0071108)	2024-01-01	0.583333	0.805412	0	0	1.17124	0.631294	OTUB1
response to lipid (GO:0033993)	4/114	0.586588	0.809444	0	0	0.979265	0.522372	PRDX3;HMGB2;SPP1;CD36
regulation of cell cycle G2/M phase transition (GO:1902749)	1985-03-01	0.591058	0.815147	0	0	0.985291	0.518107	HSP90AA1;TUBB4B;TUBA4A
protein quality control for misfolded or incompletely synthesized proteins (GO:0006515)	2025-01-01	0.598268	0.816709	0	0	1.12238	0.576585	VCP
receptor signaling pathway via STAT (GO:0097696)	2025-01-01	0.598268	0.816709	0	0	1.12238	0.576585	IFNG
regulation of calcium ion import (GO:0090279)	2025-01-01	0.598268	0.816709	0	0	1.12238	0.576585	CCL3
cardiac conduction system development (GO:0003161)	2025-01-01	0.598268	0.816709	0	0	1.12238	0.576585	NOTCH2
cellular response to hexose stimulus (GO:0071331)	2025-01-01	0.598268	0.816709	0	0	1.12238	0.576585	TRA2B
regulation of heterotypic cell-cell adhesion (GO:0034114)	2025-01-01	0.598268	0.816709	0	0	1.12238	0.576585	TNF
endosome transport via multivesicular body sorting pathway (GO:0032509)	2025-01-01	0.598268	0.816709	0	0	1.12238	0.576585	VCP
regulation of rhodopsin mediated signaling pathway (GO:0022400)	2025-01-01	0.598268	0.816709	0	0	1.12238	0.576585	CALM1
regulation of ryanodine-sensitive calcium-release channel activity (GO:0060314)	2025-01-01	0.598268	0.816709	0	0	1.12238	0.576585	CALM1
regulation of spindle assembly (GO:0090169)	2025-01-01	0.598268	0.816709	0	0	1.12238	0.576585	HNRNPU
glycolytic process through glucose-6-phosphate (GO:0061620)	2025-01-01	0.598268	0.816709	0	0	1.12238	0.576585	ADPGK
negative regulation of response to endoplasmic reticulum stress (GO:1903573)	2025-01-01	0.598268	0.816709	0	0	1.12238	0.576585	LPCAT3
organophosphate ester transport (GO:0015748)	2025-01-01	0.598268	0.816709	0	0	1.12238	0.576585	PITPNB
peptide catabolic process (GO:0043171)	2025-01-01	0.598268	0.816709	0	0	1.12238	0.576585	IDE
phosphatidylinositol dephosphorylation (GO:0046856)	2025-01-01	0.598268	0.816709	0	0	1.12238	0.576585	INPP5B
positive regulation of peptidyl-threonine phosphorylation (GO:0010800)	2025-01-01	0.598268	0.816709	0	0	1.12238	0.576585	CALM1
positive regulation of T cell migration (GO:2000406)	2025-01-01	0.598268	0.816709	0	0	1.12238	0.576585	CCL20
positive regulation of vascular endothelial growth factor production (GO:0010575)	2025-01-01	0.598268	0.816709	0	0	1.12238	0.576585	IL1A
response to interleukin-1 (GO:0070555)	1986-03-01	0.599021	0.817277	0	0	0.973369	0.498811	CCL20;TRAF6;CCL3
protein-containing complex disassembly (GO:0032984)	1956-02-01	0.60061	0.818521	0	0	0.99751	0.50854	VCP;MYC
chemokine-mediated signaling pathway (GO:0070098)	1956-02-01	0.60061	0.818521	0	0	0.99751	0.50854	CCL20;CCL3
negative regulation of cell population proliferation (GO:0008285)	13/379	0.602331	0.820405	0	0	0.955833	0.484558	PINX1;CDC6;PHB;INHBA;GTPBP4;NME1;IL1A;CDK6;TFDP1;IFNG;MYC;UTP20;EEF1E1
ERAD pathway (GO:0036503)	1987-03-01	0.606882	0.826111	0	0	0.961731	0.480309	VCP;HSPA5;HSP90B1
arachidonic acid metabolic process (GO:0019369)	1957-02-01	0.610287	0.826111	0	0	0.979323	0.483615	GPX1;PTGES3
regulation of mitotic nuclear division (GO:0007088)	1957-02-01	0.610287	0.826111	0	0	0.979323	0.483615	PRMT5;IL1A
monocarboxylic acid transport (GO:0015718)	1957-02-01	0.610287	0.826111	0	0	0.979323	0.483615	SLCO3A1;CD36
positive regulation of interferon-gamma production (GO:0032729)	1957-02-01	0.610287	0.826111	0	0	0.979323	0.483615	SLC7A5;HSPD1
regulation of actin filament bundle assembly (GO:0032231)	2026-01-01	0.612668	0.826111	0	0	1.07743	0.527867	PTGER4
regulation of mitotic metaphase/anaphase transition (GO:0030071)	2026-01-01	0.612668	0.826111	0	0	1.07743	0.527867	CDC6
endothelial cell development (GO:0001885)	2026-01-01	0.612668	0.826111	0	0	1.07743	0.527867	RAP1B
regulation of synapse organization (GO:0050807)	2026-01-01	0.612668	0.826111	0	0	1.07743	0.527867	TNF
glial cell development (GO:0021782)	2026-01-01	0.612668	0.826111	0	0	1.07743	0.527867	CDK6
hippo signaling (GO:0035329)	2026-01-01	0.612668	0.826111	0	0	1.07743	0.527867	YWHAB
TOR signaling (GO:0031929)	2026-01-01	0.612668	0.826111	0	0	1.07743	0.527867	LARP1
negative regulation of cell development (GO:0010721)	2026-01-01	0.612668	0.826111	0	0	1.07743	0.527867	TNF
negative regulation of intrinsic apoptotic signaling pathway in response to DNA damage (GO:1902230)	2026-01-01	0.612668	0.826111	0	0	1.07743	0.527867	CD74
negative regulation of signaling receptor activity (GO:2000272)	2026-01-01	0.612668	0.826111	0	0	1.07743	0.527867	TNF
phosphatidylethanolamine acyl-chain remodeling (GO:0036152)	2026-01-01	0.612668	0.826111	0	0	1.07743	0.527867	LPCAT3
positive regulation of histone methylation (GO:0031062)	2026-01-01	0.612668	0.826111	0	0	1.07743	0.527867	PAXIP1
positive regulation of ion transmembrane transporter activity (GO:0032414)	2026-01-01	0.612668	0.826111	0	0	1.07743	0.527867	NDUFA4
negative regulation of immune response (GO:0050777)	6/178	0.616798	0.831217	0	0	0.939011	0.453742	PTGER4;CYSLTR1;C1QBP;FURIN;LYAR;GPHB5
negative regulation of neuron projection development (GO:0010977)	1958-02-01	0.619785	0.834312	0	0	0.961785	0.460102	DENND5A;FKBP4
nucleosome assembly (GO:0006334)	1958-02-01	0.619785	0.834312	0	0	0.961785	0.460102	NASP;HMGB2
regulation of type I interferon production (GO:0032479)	1989-03-01	0.622294	0.835518	0	0	0.939267	0.445534	DHX9;POLR2F;NFKB2
mitochondrial translational elongation (GO:0070125)	1989-03-01	0.622294	0.835518	0	0	0.939267	0.445534	PTCD3;MRPL42;MRPS18B
mitochondrial translational termination (GO:0070126)	1989-03-01	0.622294	0.835518	0	0	0.939267	0.445534	PTCD3;MRPL42;MRPS18B
acute inflammatory response (GO:0002526)	2027-01-01	0.626552	0.835518	0	0	1.03593	0.484323	IL22
regulation of cardiac muscle cell contraction (GO:0086004)	2027-01-01	0.626552	0.835518	0	0	1.03593	0.484323	ATP2A2
regulation of cell junction assembly (GO:1901888)	2027-01-01	0.626552	0.835518	0	0	1.03593	0.484323	RAP1B
cellular senescence (GO:0090398)	2027-01-01	0.626552	0.835518	0	0	1.03593	0.484323	CALR
regulation of toll-like receptor signaling pathway (GO:0034121)	2027-01-01	0.626552	0.835518	0	0	1.03593	0.484323	CD36
regulation of transcription regulatory region DNA binding (GO:2000677)	2027-01-01	0.626552	0.835518	0	0	1.03593	0.484323	TRAF6
regulation of vascular endothelial growth factor production (GO:0010574)	2027-01-01	0.626552	0.835518	0	0	1.03593	0.484323	IL1A
mitotic chromosome condensation (GO:0007076)	2027-01-01	0.626552	0.835518	0	0	1.03593	0.484323	SET
negative regulation of catalytic activity (GO:0043086)	2027-01-01	0.626552	0.835518	0	0	1.03593	0.484323	TIMP1
negative regulation of cation channel activity (GO:2001258)	2027-01-01	0.626552	0.835518	0	0	1.03593	0.484323	CALM1
negative regulation of endothelial cell apoptotic process (GO:2000352)	2027-01-01	0.626552	0.835518	0	0	1.03593	0.484323	IL13
positive regulation of mitotic cell cycle (GO:0045931)	2027-01-01	0.626552	0.835518	0	0	1.03593	0.484323	ASNS
positive regulation of nuclear division (GO:0051785)	2027-01-01	0.626552	0.835518	0	0	1.03593	0.484323	IL1A
positive regulation of toll-like receptor signaling pathway (GO:0034123)	2027-01-01	0.626552	0.835518	0	0	1.03593	0.484323	DDX3X
regulated exocytosis (GO:0045055)	6/180	0.627602	0.836457	0	0	0.92812	0.432364	LGALS3BP;FLNA;CD36;TIMP1;CALM1;TUBA4A
response to reactive oxygen species (GO:0000302)	1959-02-01	0.629103	0.837073	0	0	0.944862	0.437907	PRDX3;GPX1
phospholipid transport (GO:0015914)	1959-02-01	0.629103	0.837073	0	0	0.944862	0.437907	PITPNB;MFSD2A
positive regulation of apoptotic signaling pathway (GO:2001235)	1959-02-01	0.629103	0.837073	0	0	0.944862	0.437907	BCAP31;TNF
cellular response to interferon-gamma (GO:0071346)	4/121	0.633575	0.839032	0	0	0.92034	0.420022	IFNG;IRF4;CCL20;CCL3
negative regulation of cytokine production (GO:0001818)	6/182	0.638227	0.839032	0	0	0.917478	0.412003	PTGER4;IFNG;C1QBP;INHBA;TNF;SLAMF1
adenylate cyclase-inhibiting G protein-coupled receptor signaling pathway (GO:0007193)	1960-02-01	0.638242	0.839032	0	0	0.928523	0.416942	RGS1;FLNA
cellular response to chemokine (GO:1990869)	1960-02-01	0.638242	0.839032	0	0	0.928523	0.416942	CCL20;CCL3
Notch signaling pathway (GO:0007219)	1960-02-01	0.638242	0.839032	0	0	0.928523	0.416942	NOTCH2;MYC
receptor clustering (GO:0043113)	2028-01-01	0.639939	0.839032	0	0	0.997514	0.445272	FLNA
regulation of calcineurin-NFAT signaling cascade (GO:0070884)	2028-01-01	0.639939	0.839032	0	0	0.997514	0.445272	TNF
regulation of calcium-mediated signaling (GO:0050848)	2028-01-01	0.639939	0.839032	0	0	0.997514	0.445272	CCL3
calcium ion import (GO:0070509)	2028-01-01	0.639939	0.839032	0	0	0.997514	0.445272	ATP2A2
cellular response to acid chemical (GO:0071229)	2028-01-01	0.639939	0.839032	0	0	0.997514	0.445272	RRAGA
cellular response to interleukin-6 (GO:0071354)	2028-01-01	0.639939	0.839032	0	0	0.997514	0.445272	PHB
cellular zinc ion homeostasis (GO:0006882)	2028-01-01	0.639939	0.839032	0	0	0.997514	0.445272	SLC39A6
regulation of immunoglobulin production (GO:0002637)	2028-01-01	0.639939	0.839032	0	0	0.997514	0.445272	PHB
cytosolic calcium ion transport (GO:0060401)	2028-01-01	0.639939	0.839032	0	0	0.997514	0.445272	ATP2A2
regulation of microtubule polymerization or depolymerization (GO:0031110)	2028-01-01	0.639939	0.839032	0	0	0.997514	0.445272	FKBP4
regulation of multicellular organismal development (GO:2000026)	2028-01-01	0.639939	0.839032	0	0	0.997514	0.445272	KAT2A
regulation of phosphatase activity (GO:0010921)	2028-01-01	0.639939	0.839032	0	0	0.997514	0.445272	HSP90B1
regulation of protein transport (GO:0051223)	2028-01-01	0.639939	0.839032	0	0	0.997514	0.445272	TNF
regulation of reactive oxygen species biosynthetic process (GO:1903426)	2028-01-01	0.639939	0.839032	0	0	0.997514	0.445272	CD36
glycogen metabolic process (GO:0005977)	2028-01-01	0.639939	0.839032	0	0	0.997514	0.445272	CALM1
internal peptidyl-lysine acetylation (GO:0018393)	2028-01-01	0.639939	0.839032	0	0	0.997514	0.445272	KAT2A
T cell activation involved in immune response (GO:0002286)	2028-01-01	0.639939	0.839032	0	0	0.997514	0.445272	CD74
negative regulation of calcium ion transmembrane transporter activity (GO:1901020)	2028-01-01	0.639939	0.839032	0	0	0.997514	0.445272	CALM1
positive regulation of cell communication (GO:0010647)	2028-01-01	0.639939	0.839032	0	0	0.997514	0.445272	TNF
positive regulation of cytosolic calcium ion concentration involved in phospholipase C-activating G protein-coupled signaling pathway (GO:0051482)	2028-01-01	0.639939	0.839032	0	0	0.997514	0.445272	F2RL2
positive regulation of defense response to virus by host (GO:0002230)	2028-01-01	0.639939	0.839032	0	0	0.997514	0.445272	HSP90AA1
protein localization to cell surface (GO:0034394)	2028-01-01	0.639939	0.839032	0	0	0.997514	0.445272	FLNA
regulation of lipid metabolic process (GO:0019216)	1992-03-01	0.644628	0.844264	0	0	0.907465	0.398451	IDI1;CARM1;FASN
regulation of peptidyl-tyrosine phosphorylation (GO:0050730)	1992-03-01	0.644628	0.844264	0	0	0.907465	0.398451	CD74;IL3;HAX1
negative regulation of response to stimulus (GO:0048585)	1961-02-01	0.647203	0.84672	0	0	0.912738	0.397128	CDK6;LPCAT3
positive regulation of interleukin-8 production (GO:0032757)	1961-02-01	0.647203	0.84672	0	0	0.912738	0.397128	CD74;TNF
positive regulation of MAPK cascade (GO:0043410)	9/274	0.650605	0.846777	0	0	0.913619	0.392721	NOTCH2;CD74;SEMA7A;CCL20;CCL3;CD36;PHB;TNF;SLAMF1
cytoplasmic translation (GO:0002181)	1993-03-01	0.651862	0.846777	0	0	0.897335	0.38399	TMA7;ETF1;GSPT1
fatty acid metabolic process (GO:0006631)	4/124	0.652624	0.846777	0	0	0.897191	0.38288	GPX1;FASN;ACSL4;CD36
aggrephagy (GO:0035973)	2029-01-01	0.652848	0.846777	0	0	0.961838	0.410139	UBE2N
regulation of actin polymerization or depolymerization (GO:0008064)	2029-01-01	0.652848	0.846777	0	0	0.961838	0.410139	HAX1
regulation of calcium ion transmembrane transporter activity (GO:1901019)	2029-01-01	0.652848	0.846777	0	0	0.961838	0.410139	CALM1
beta-catenin-TCF complex assembly (GO:1904837)	2029-01-01	0.652848	0.846777	0	0	0.961838	0.410139	MYC
regulation of fatty acid biosynthetic process (GO:0042304)	2029-01-01	0.652848	0.846777	0	0	0.961838	0.410139	EIF6
regulation of response to biotic stimulus (GO:0002831)	2029-01-01	0.652848	0.846777	0	0	0.961838	0.410139	CD36
establishment of endothelial barrier (GO:0061028)	2029-01-01	0.652848	0.846777	0	0	0.961838	0.410139	RAP1B
homologous chromosome pairing at meiosis (GO:0007129)	2029-01-01	0.652848	0.846777	0	0	0.961838	0.410139	TRIP13
limb development (GO:0060173)	2029-01-01	0.652848	0.846777	0	0	0.961838	0.410139	KAT2A
mismatch repair (GO:0006298)	2029-01-01	0.652848	0.846777	0	0	0.961838	0.410139	PCNA
negative regulation of wound healing (GO:0061045)	2029-01-01	0.652848	0.846777	0	0	0.961838	0.410139	TNF
positive regulation of dephosphorylation (GO:0035306)	2029-01-01	0.652848	0.846777	0	0	0.961838	0.410139	CALM1
positive regulation of leukocyte migration (GO:0002687)	2029-01-01	0.652848	0.846777	0	0	0.961838	0.410139	TNF
I-kappaB kinase/NF-kappaB signaling (GO:0007249)	1962-02-01	0.655988	0.849938	0	0	0.897479	0.378389	TRAF6;TNF
negative regulation of kinase activity (GO:0033673)	1962-02-01	0.655988	0.849938	0	0	0.897479	0.378389	PRDX3;HNRNPU
regulation of protein secretion (GO:0050708)	4/125	0.658825	0.851956	0	0	0.88973	0.371282	IL1A;IFNG;TNF;PPID
negative regulation of cell death (GO:0060548)	1994-03-01	0.65899	0.851956	0	0	0.887428	0.370099	PSMC5;SRSF6;EIF4G1
nucleosome organization (GO:0034728)	1994-03-01	0.65899	0.851956	0	0	0.887428	0.370099	SET;NASP;HMGB2
amyloid fibril formation (GO:1990000)	1963-02-01	0.664597	0.851956	0	0	0.88272	0.360658	FURIN;CD36
negative regulation of endopeptidase activity (GO:0010951)	1963-02-01	0.664597	0.851956	0	0	0.88272	0.360658	SERPINB9;TIMP1
negative regulation of peptidase activity (GO:0010466)	1963-02-01	0.664597	0.851956	0	0	0.88272	0.360658	SERPINB9;TIMP1
neuropeptide signaling pathway (GO:0007218)	1963-02-01	0.664597	0.851956	0	0	0.88272	0.360658	CYSLTR1;PENK
organonitrogen compound catabolic process (GO:1901565)	1963-02-01	0.664597	0.851956	0	0	0.88272	0.360658	IDE;UCHL3
negative regulation of cell growth (GO:0030308)	4/126	0.66495	0.851956	0	0	0.882391	0.360054	DDX3X;PHB;INHBA;RBBP7
regulation of striated muscle contraction (GO:0006942)	1930-01-01	0.665294	0.851956	0	0	0.928623	0.378439	CALM1
regulation of type I interferon-mediated signaling pathway (GO:0060338)	1930-01-01	0.665294	0.851956	0	0	0.928623	0.378439	ABCE1
response to alcohol (GO:0097305)	1930-01-01	0.665294	0.851956	0	0	0.928623	0.378439	CCL3
histone H3-K4 methylation (GO:0051568)	1930-01-01	0.665294	0.851956	0	0	0.928623	0.378439	PAXIP1
snRNA 3'-end processing (GO:0034472)	1930-01-01	0.665294	0.851956	0	0	0.928623	0.378439	EXOSC2
maintenance of blood-brain barrier (GO:0035633)	1930-01-01	0.665294	0.851956	0	0	0.928623	0.378439	MFSD2A
zinc ion homeostasis (GO:0055069)	1930-01-01	0.665294	0.851956	0	0	0.928623	0.378439	SLC39A6
negative regulation of cytoskeleton organization (GO:0051494)	1930-01-01	0.665294	0.851956	0	0	0.928623	0.378439	FKBP4
negative regulation of gene expression, epigenetic (GO:0045814)	1930-01-01	0.665294	0.851956	0	0	0.928623	0.378439	RBBP7
phosphatidylcholine acyl-chain remodeling (GO:0036151)	1930-01-01	0.665294	0.851956	0	0	0.928623	0.378439	LPCAT3
plasma membrane invagination (GO:0099024)	1930-01-01	0.665294	0.851956	0	0	0.928623	0.378439	CD36
positive regulation of endopeptidase activity (GO:0010950)	1930-01-01	0.665294	0.851956	0	0	0.928623	0.378439	PSME3
primary neural tube formation (GO:0014020)	1930-01-01	0.665294	0.851956	0	0	0.928623	0.378439	MTHFD1
ciliary basal body-plasma membrane docking (GO:0097711)	1995-03-01	0.666012	0.852425	0	0	0.877736	0.356754	HSP90AA1;TUBB4B;TUBA4A
regulation of extrinsic apoptotic signaling pathway (GO:2001236)	1964-02-01	0.673031	0.857339	0	0	0.868438	0.34387	PSME3;TNF
regulation of transcription initiation from RNA polymerase II promoter (GO:0060260)	1964-02-01	0.673031	0.857339	0	0	0.868438	0.34387	PAXIP1;CDK4
tRNA processing (GO:0008033)	1964-02-01	0.673031	0.857339	0	0	0.868438	0.34387	ELAC2;NSUN2
regulation of GTPase activity (GO:0043087)	6/189	0.673965	0.857339	0	0	0.88206	0.348041	RGS1;CCL20;RCC2;RGS16;CCL3;TGM2
negative regulation of cellular macromolecule biosynthetic process (GO:2000113)	18/547	0.676993	0.857339	0	0	0.914278	0.356654	SET;DDX3X;SHMT1;EIF4A3;HMGB2;GZMB;CDC6;PA2G4;PHB;TYMS;TNF;GTPBP4;SFPQ;LARP1;MYBBP1A;IFNG;TRAF6;CALR
aminoglycan catabolic process (GO:0006026)	1931-01-01	0.677294	0.857339	0	0	0.897622	0.349758	GUSB
receptor signaling pathway via JAK-STAT (GO:0007259)	1931-01-01	0.677294	0.857339	0	0	0.897622	0.349758	IFNG
regulation of developmental growth (GO:0048638)	1931-01-01	0.677294	0.857339	0	0	0.897622	0.349758	MFSD2A
cellular nitrogen compound biosynthetic process (GO:0044271)	1931-01-01	0.677294	0.857339	0	0	0.897622	0.349758	CYB5B
cellular response to cAMP (GO:0071320)	1931-01-01	0.677294	0.857339	0	0	0.897622	0.349758	RAP1B
regulation of macrophage derived foam cell differentiation (GO:0010743)	1931-01-01	0.677294	0.857339	0	0	0.897622	0.349758	CD36
embryonic skeletal system morphogenesis (GO:0048704)	1931-01-01	0.677294	0.857339	0	0	0.897622	0.349758	EIF4A3
regulation of transmembrane receptor protein serine/threonine kinase signaling pathway (GO:0090092)	1931-01-01	0.677294	0.857339	0	0	0.897622	0.349758	IL17F
tube closure (GO:0060606)	1931-01-01	0.677294	0.857339	0	0	0.897622	0.349758	MTHFD1
negative regulation of axon extension (GO:0030517)	1931-01-01	0.677294	0.857339	0	0	0.897622	0.349758	SEMA7A
negative regulation of osteoblast differentiation (GO:0045668)	1931-01-01	0.677294	0.857339	0	0	0.897622	0.349758	CDK6
negative regulation of proteasomal ubiquitin-dependent protein catabolic process (GO:0032435)	1931-01-01	0.677294	0.857339	0	0	0.897622	0.349758	UCHL5
peptide cross-linking (GO:0018149)	1931-01-01	0.677294	0.857339	0	0	0.897622	0.349758	TGM2
phospholipid translocation (GO:0045332)	1931-01-01	0.677294	0.857339	0	0	0.897622	0.349758	MFSD2A
positive regulation of Rho protein signal transduction (GO:0035025)	1931-01-01	0.677294	0.857339	0	0	0.897622	0.349758	F2RL2
protein acetylation (GO:0006473)	1931-01-01	0.677294	0.857339	0	0	0.897622	0.349758	NAA15
calcium ion homeostasis (GO:0055074)	1997-03-01	0.679739	0.859153	0	0	0.858972	0.331603	CCL3;ATP2A2;CALR
positive regulation of cold-induced thermogenesis (GO:0120162)	1997-03-01	0.679739	0.859153	0	0	0.858972	0.331603	IRF4;IL13;CD36
regulation of cell-matrix adhesion (GO:0001952)	1965-02-01	0.681292	0.859153	0	0	0.854609	0.327968	CDK6;CD36
cellular response to type I interferon (GO:0071357)	1965-02-01	0.681292	0.859153	0	0	0.854609	0.327968	IFITM3;IRF4
regulation of RNA metabolic process (GO:0051252)	1965-02-01	0.681292	0.859153	0	0	0.854609	0.327968	FUS;TRA2B
type I interferon signaling pathway (GO:0060337)	1965-02-01	0.681292	0.859153	0	0	0.854609	0.327968	IFITM3;IRF4
regulation of neuron apoptotic process (GO:0043523)	1998-03-01	0.686443	0.859153	0	0	0.849886	0.319754	SET;CCL3;TNF
regulation of response to external stimulus (GO:0032101)	4/130	0.688696	0.859153	0	0	0.8542	0.318578	PSMA6;SEMA7A;CD36;CALM1
B cell proliferation (GO:0042100)	1932-01-01	0.688865	0.859153	0	0	0.868622	0.323744	HSPD1
regulation of cellular amide metabolic process (GO:0034248)	1932-01-01	0.688865	0.859153	0	0	0.868622	0.323744	NOLC1
regulation of cellular biosynthetic process (GO:0031326)	1932-01-01	0.688865	0.859153	0	0	0.868622	0.323744	EIF6
cellular response to glucose stimulus (GO:0071333)	1932-01-01	0.688865	0.859153	0	0	0.868622	0.323744	TRA2B
regulation of intracellular estrogen receptor signaling pathway (GO:0033146)	1932-01-01	0.688865	0.859153	0	0	0.868622	0.323744	CARM1
DNA damage checkpoint signaling (GO:0000077)	1932-01-01	0.688865	0.859153	0	0	0.868622	0.323744	PRPF19
regulation of NMDA receptor activity (GO:2000310)	1932-01-01	0.688865	0.859153	0	0	0.868622	0.323744	IFNG
endodermal cell differentiation (GO:0035987)	1932-01-01	0.688865	0.859153	0	0	0.868622	0.323744	INHBA
ERBB2 signaling pathway (GO:0038128)	1932-01-01	0.688865	0.859153	0	0	0.868622	0.323744	HSP90AA1
response to amino acid (GO:0043200)	1932-01-01	0.688865	0.859153	0	0	0.868622	0.323744	RRAGA
hematopoietic progenitor cell differentiation (GO:0002244)	1932-01-01	0.688865	0.859153	0	0	0.868622	0.323744	INHBA
superoxide metabolic process (GO:0006801)	1932-01-01	0.688865	0.859153	0	0	0.868622	0.323744	PRDX1
mitochondrial membrane organization (GO:0007006)	1932-01-01	0.688865	0.859153	0	0	0.868622	0.323744	HSPA9
negative regulation of cell-matrix adhesion (GO:0001953)	1932-01-01	0.688865	0.859153	0	0	0.868622	0.323744	RCC2
negative regulation of chemotaxis (GO:0050922)	1932-01-01	0.688865	0.859153	0	0	0.868622	0.323744	SEMA7A
negative regulation of double-strand break repair (GO:2000780)	1932-01-01	0.688865	0.859153	0	0	0.868622	0.323744	OTUB1
negative regulation of microtubule polymerization or depolymerization (GO:0031111)	1932-01-01	0.688865	0.859153	0	0	0.868622	0.323744	FKBP4
positive regulation of receptor signaling pathway via STAT (GO:1904894)	1932-01-01	0.688865	0.859153	0	0	0.868622	0.323744	TNF
cellular component disassembly (GO:0022411)	1966-02-01	0.689382	0.859153	0	0	0.841211	0.312897	FURIN;TIMP1
regulation of protein localization (GO:0032880)	1966-02-01	0.689382	0.859153	0	0	0.841211	0.312897	RSL1D1;HSP90AA1
extracellular matrix disassembly (GO:0022617)	1966-02-01	0.689382	0.859153	0	0	0.841211	0.312897	FURIN;TIMP1
positive regulation of T cell proliferation (GO:0042102)	1966-02-01	0.689382	0.859153	0	0	0.841211	0.312897	TFRC;SLC7A1
positive regulation of stress-activated MAPK cascade (GO:0032874)	1999-03-01	0.693042	0.86327	0	0	0.840989	0.30836	PRMT1;TRAF6;SLAMF1
negative regulation of macromolecule metabolic process (GO:0010605)	6/194	0.698064	0.867052	0	0	0.858376	0.308539	NOTCH2;SLC7A5;IFNG;CCL3;TARDBP;TNF
organic acid transport (GO:0015849)	3/100	0.699536	0.867052	0	0	0.832275	0.297403	SLC1A5;SLC7A1;MFSD2A
actin filament bundle assembly (GO:0051017)	1933-01-01	0.700021	0.867052	0	0	0.841434	0.300093	HSP90B1
apoptotic cell clearance (GO:0043277)	1933-01-01	0.700021	0.867052	0	0	0.841434	0.300093	TGM2
apoptotic mitochondrial changes (GO:0008637)	1933-01-01	0.700021	0.867052	0	0	0.841434	0.300093	HSPD1
regulation of protein localization to cell surface (GO:2000008)	1933-01-01	0.700021	0.867052	0	0	0.841434	0.300093	TNF
negative chemotaxis (GO:0050919)	1933-01-01	0.700021	0.867052	0	0	0.841434	0.300093	SEMA7A
negative regulation of smooth muscle cell proliferation (GO:0048662)	1933-01-01	0.700021	0.867052	0	0	0.841434	0.300093	IFNG
neuron projection extension (GO:1990138)	1933-01-01	0.700021	0.867052	0	0	0.841434	0.300093	HSP90AA1
positive regulation of cholesterol transport (GO:0032376)	1933-01-01	0.700021	0.867052	0	0	0.841434	0.300093	LPCAT3
positive regulation of receptor signaling pathway via JAK-STAT (GO:0046427)	1933-01-01	0.700021	0.867052	0	0	0.841434	0.300093	TNF
proteolysis (GO:0006508)	9/287	0.703392	0.87078	0	0	0.8703	0.306208	PSMA6;PSMD6;PSMB5;PITRM1;PSMC4;GZMB;NEDD8;FURIN;IDE
interferon-gamma-mediated signaling pathway (GO:0060333)	1968-02-01	0.705054	0.871451	0	0	0.815635	0.285048	IFNG;IRF4
defense response to virus (GO:0051607)	4/133	0.705708	0.871451	0	0	0.834204	0.290765	IFITM3;FLNA;PHB;ABCE1
protein modification by small protein conjugation (GO:0032446)	13/409	0.708393	0.871451	0	0	0.882021	0.304082	NDC1;VCP;PCNA;DCUN1D5;NUP155;UHRF1;NEDD8;UCHL3;NUP160;NUP93;RRAGA;UBE2N;UBA2
B cell receptor signaling pathway (GO:0050853)	1934-01-01	0.710778	0.871451	0	0	0.815893	0.278542	ITK
cell-substrate junction assembly (GO:0007044)	1934-01-01	0.710778	0.871451	0	0	0.815893	0.278542	RCC2
cellular response to amino acid stimulus (GO:0071230)	1934-01-01	0.710778	0.871451	0	0	0.815893	0.278542	RRAGA
regulation of keratinocyte differentiation (GO:0045616)	1934-01-01	0.710778	0.871451	0	0	0.815893	0.278542	SRSF6
female gamete generation (GO:0007292)	1934-01-01	0.710778	0.871451	0	0	0.815893	0.278542	TRIP13
histone lysine methylation (GO:0034968)	1934-01-01	0.710778	0.871451	0	0	0.815893	0.278542	PAXIP1
tRNA methylation (GO:0030488)	1934-01-01	0.710778	0.871451	0	0	0.815893	0.278542	NSUN2
negative regulation of blood vessel endothelial cell migration (GO:0043537)	1934-01-01	0.710778	0.871451	0	0	0.815893	0.278542	TNF
neural tube closure (GO:0001843)	1934-01-01	0.710778	0.871451	0	0	0.815893	0.278542	MTHFD1
organelle disassembly (GO:1903008)	1934-01-01	0.710778	0.871451	0	0	0.815893	0.278542	VCP
phosphatidylinositol 3-kinase signaling (GO:0014065)	1934-01-01	0.710778	0.871451	0	0	0.815893	0.278542	C1QBP
phosphatidylserine metabolic process (GO:0006658)	1934-01-01	0.710778	0.871451	0	0	0.815893	0.278542	LPCAT3
positive regulation of protein dephosphorylation (GO:0035307)	1934-01-01	0.710778	0.871451	0	0	0.815893	0.278542	CALM1
positive regulation of release of sequestered calcium ion into cytosol (GO:0051281)	1934-01-01	0.710778	0.871451	0	0	0.815893	0.278542	CALM1
protein insertion into membrane (GO:0051205)	1934-01-01	0.710778	0.871451	0	0	0.815893	0.278542	WDR83OS
protein localization to chromosome (GO:0034502)	1934-01-01	0.710778	0.871451	0	0	0.815893	0.278542	PINX1
intrinsic apoptotic signaling pathway (GO:0097193)	3/102	0.71221	0.872408	0	0	0.815377	0.276725	DDX3X;MYBBP1A;C1QBP
cellular response to decreased oxygen levels (GO:0036294)	1969-02-01	0.712641	0.872408	0	0	0.80342	0.272181	MYC;HYOU1
positive regulation of MAP kinase activity (GO:0043406)	1969-02-01	0.712641	0.872408	0	0	0.80342	0.272181	TRAF6;TNF
COPII-coated vesicle budding (GO:0090114)	1970-02-01	0.720062	0.876174	0	0	0.791564	0.259963	SAR1B;SEC23B
negative regulation of viral process (GO:0048525)	1970-02-01	0.720062	0.876174	0	0	0.791564	0.259963	IFITM3;TNF
neutrophil chemotaxis (GO:0030593)	1970-02-01	0.720062	0.876174	0	0	0.791564	0.259963	CCL20;CCL3
cellular response to amyloid-beta (GO:1904646)	1935-01-01	0.72115	0.876174	0	0	0.791855	0.258864	CD36
regulation of lipid biosynthetic process (GO:0046890)	1935-01-01	0.72115	0.876174	0	0	0.791855	0.258864	EIF6
regulation of mitotic spindle organization (GO:0060236)	1935-01-01	0.72115	0.876174	0	0	0.791855	0.258864	HNRNPU
regulation of TORC1 signaling (GO:1903432)	1935-01-01	0.72115	0.876174	0	0	0.791855	0.258864	RRAGA
regulation of trans-synaptic signaling (GO:0099177)	1935-01-01	0.72115	0.876174	0	0	0.791855	0.258864	PSMC5
response to exogenous dsRNA (GO:0043330)	1935-01-01	0.72115	0.876174	0	0	0.791855	0.258864	DHX9
negative regulation of neurogenesis (GO:0050768)	1935-01-01	0.72115	0.876174	0	0	0.791855	0.258864	TNF
negative regulation of organelle assembly (GO:1902116)	1935-01-01	0.72115	0.876174	0	0	0.791855	0.258864	KAT2A
oxoacid metabolic process (GO:0043436)	1935-01-01	0.72115	0.876174	0	0	0.791855	0.258864	PPA1
peptidyl-tyrosine dephosphorylation (GO:0035335)	1935-01-01	0.72115	0.876174	0	0	0.791855	0.258864	DUSP5
positive regulation of lipid biosynthetic process (GO:0046889)	1935-01-01	0.72115	0.876174	0	0	0.791855	0.258864	MFSD2A
positive regulation of lymphocyte activation (GO:0051251)	1935-01-01	0.72115	0.876174	0	0	0.791855	0.258864	HSPD1
negative regulation of inflammatory response to antigenic stimulus (GO:0002862)	4/136	0.722036	0.87681	0	0	0.815117	0.265467	PTGER4;CYSLTR1;FURIN;GPHB5
DNA-templated transcription, initiation (GO:0006352)	5/168	0.72288	0.877308	0	0	0.824942	0.267703	NOTCH2;RRN3;POLR1A;POLR1B;POLR2F
cellular response to oxygen-containing compound (GO:1901701)	10/323	0.723936	0.877308	0	0	0.858502	0.277341	PRDX3;RAP1B;IL1A;RRAGA;VCP;SHMT1;TRAF6;HMGB2;TGM2;HSP90B1
cellular metal ion homeostasis (GO:0006875)	3/104	0.724467	0.877308	0	0	0.799147	0.25758	CCL3;ATP2A2;CALR
regulation of insulin secretion (GO:0050796)	3/104	0.724467	0.877308	0	0	0.799147	0.25758	IFNG;ACSL4;TNF
translational elongation (GO:0006414)	3/104	0.724467	0.877308	0	0	0.799147	0.25758	PTCD3;MRPL42;MRPS18B
protein tetramerization (GO:0051262)	1971-02-01	0.727322	0.877308	0	0	0.780051	0.248357	SHMT2;SHMT1
histone acetylation (GO:0016573)	1971-02-01	0.727322	0.877308	0	0	0.780051	0.248357	KAT2A;ACTL6A
[truncated: 420 more rows]

## Sheet: 1000 ug Wiki Pathway_UP
Term	Overlap	P-value	Adjusted P-value	Old P-value	Old Adjusted P-value	Odds Ratio	Combined Score	Genes
Proteasome Degradation WP183	20/62	2.06247e-14	7.0949e-12	0	0	13.165	414.86	PSMD12;H2AFZ;RPN1;UCHL3;PSMB6;PSMA6;PSMD6;PSMA3;PSMC5;PSMD7;PSMA4;PSMB5;IFNG;PSMA2;PSMC4;PSMD2;PSME3;PSMC1;PSMC2;PSMD1
mRNA Processing WP411	27/126	4.5736e-14	7.86659e-12	0	0	7.59401	233.257	SF3B4;SF3B3;DHX9;SRSF1;HNRNPU;U2AF1;PPM1G;EFTUD2;NXF1;U2AF2;TRA2B;PAPOLA;SNRPD3;SF3A2;NCBP1;FUS;PRMT1;HNRNPAB;HNRNPM;SFPQ;PHF5A;HNRNPA2B1;SRSF2;SRSF3;RNPS1;SRSF6;SRSF7
Retinoblastoma gene in cancer WP2446	19/87	1.87628e-10	2.15147e-08	0	0	7.70327	172.527	RRM1;RFC4;PCNA;RRM2;MCM7;H2AFZ;PRIM1;HMGB2;TYMS;TFDP1;CDC45;CDK6;CCNE2;CDK4;MYC;POLE2;MCM3;MCM4;RBBP7
G1 to S cell cycle control WP45	16/64	6.06294e-10	5.21413e-08	0	0	9.16	194.409	PCNA;MCM7;PRIM1;POLA2;CCND2;TFDP1;CDC45;CDK6;CCNE2;CDK4;MYC;POLE2;MCM3;MCM4;MCM5;MCM2
DNA Replication WP466	1942-12-01	1.66645e-08	1.14652e-06	0	0	10.9398	195.931	POLA2;PCNA;CDC45;RFC4;MCM7;PRIM1;POLE2;MCM3;MCM4;MCM5;CDC6;MCM2
Parkin-Ubiquitin Proteasomal System pathway WP2359	14/70	1.50951e-07	8.65451e-06	0	0	6.84758	107.55	HSPA9;PSMD12;PSMD14;HSPA5;TUBB4B;TUBA4A;PSMD6;PSMC5;PSMD7;PSMC4;PSMD2;PSMC1;PSMC2;PSMD1
Pyrimidine metabolism WP4022	14/85	1.80739e-06	8.88205e-05	0	0	5.39669	71.3639	DTYMK;RRM1;RRM2;PNPT1;PRIM1;CAD;TYMS;NME1;NT5C;POLA2;POLR1A;POLR1B;POLE2;TWISTNB
Serine Metabolism WP4688	2022-08-05	2.96859e-06	0.000127649	0	0	45.1969	575.24	SHMT2;PSAT1;SHMT1;PHGDH;TYMS
Cell cycle WP179	16/120	5.97273e-06	0.000228291	0	0	4.21538	50.7039	PCNA;MCM7;YWHAB;CDC6;CCND2;CDK6;TFDP1;CDC45;CCNE2;CDK4;MYC;MCM3;MCM4;MCM5;E2F4;MCM2
Disorders of Folate Metabolism and Transport WP4259	2013-05-01	5.87374e-05	0.00202057	0	0	16.9444	165.08	ATIC;MTHFD1;SHMT2;TYMS;GART
Trans-sulfuration and one-carbon metabolism WP2525	1931-07-01	9.07913e-05	0.00283929	0	0	7.92313	73.7402	MAT2A;MTHFD1;SHMT2;PSAT1;SHMT1;PHGDH;TYMS
Metabolic reprogramming in colon cancer WP4290	1942-08-01	0.000104079	0.00298359	0	0	6.39747	58.6672	SHMT2;PSAT1;PPAT;FASN;SLC1A5;PGD;GART;IDH3A
Pyrimidine metabolism and related diseases WP4225	2017-05-01	0.00025065	0.00663257	0	0	11.294	93.6433	NT5C;RRM1;RRM2;CAD;TYMS
Photodynamic therapy-induced unfolded protein response WP3613	2027-06-01	0.000320409	0.0078729	0	0	7.75171	62.3696	NARS;HSPA5;ASNS;CALR;PDIA6;HSP90B1
One-carbon metabolism WP241	1930-06-01	0.000586593	0.0134525	0	0	6.78169	50.4638	ATIC;MTHFD1;SHMT2;SHMT1;TYMS;GART
Development and heterogeneity of the ILC family WP3893	1932-06-01	0.000842418	0.018112	0	0	6.25937	44.3116	IL22;IFNG;IL13;IL9;TNF;IL17A
Purine metabolism and related disorders WP4224	2022-05-01	0.00091944	0.0186051	0	0	7.97013	55.7251	ADSL;ATIC;MAT2A;PPAT;GART
Ebstein-Barr virus LMP1 signaling WP262	2023-05-01	0.00114055	0.0217971	0	0	7.52696	51.0045	HSP90AA1;CCL20;TRAF6;TNF;NFKB2
Biomarkers for pyrimidine metabolism disorders WP4584	2015-04-01	0.00162153	0.0293582	0	0	9.84321	63.2366	NT5C;RRM1;RRM2;TYMS
miRNAs involvement in the immune response in sepsis WP4329	1937-06-01	0.00185713	0.0319426	0	0	5.24843	33.0059	IL1A;TRAF6;CCL3;GZMB;TNF;NFKB2
Cytokines and Inflammatory Response WP530	2026-05-01	0.00204038	0.0334233	0	0	6.45067	39.9595	IL3;IL1A;IFNG;IL13;TNF
Translation Factors WP107	1952-07-01	0.00241116	0.0377017	0	0	4.22106	25.4431	CLUH;EIF5;EIF6;ETF1;EIF2S1;EIF3B;EIF4G1
Folate Metabolism WP176	1969-08-01	0.00316295	0.0473067	0	0	3.5608	20.4969	GPX1;MTHFD1;IFNG;SHMT2;SHMT1;TNF;GART;NFKB2
Nucleotide metabolism WP404	2019-04-01	0.00410918	0.0588983	0	0	7.21685	39.6532	RRM1;ADSL;RRM2;SRM
Interleukin-1 Induced Activation of NF-kappa-B WP3656	2022-10-03	0.00454065	0.0601821	0	0	11.5871	62.5085	IL1A;TRAF6;UBE2N
Gastric Cancer Network 2 WP2363	1931-05-01	0.00454865	0.0601821	0	0	5.20881	28.0907	RFC4;MYC;BRIX1;CACYBP;CD48
NO metabolism in cystic fibrosis WP4947	2013-03-01	0.00998881	0.127265	0	0	8.10968	37.3555	PRMT5;PRMT1;CARM1
miRNA regulation of DNA damage response WP1530	1971-07-01	0.0134086	0.164734	0	0	2.965	12.7847	CCND2;CDK6;MCM7;CCNE2;CDK4;MYC;CYCS
Allograft Rejection WP2328	1989-08-01	0.0143843	0.170628	0	0	2.6788	11.3625	IL22;IL1A;IFNG;IL13;GZMB;HARS;TNF;IL17A
Metastatic brain tumor WP2249	2022-06-02	0.0174426	0.200008	0	0	13.5014	54.665	CDK6;MYC
IL-18 signaling pathway WP4754	17/272	0.0189949	0.210782	0	0	1.81488	7.19343	TOMM40;CCL20;RGS16;IL13;DEK;TNF;NFKB2;IFNG;TRAF6;IL9;SPP1;CCL3;CYCS;CD36;TIMP1;PTPN7;TGM2
nsp1 from SARS-CoV-2 inhibits translation initiation in the host cell WP5027	2017-03-01	0.0213593	0.229613	0	0	5.79142	22.2754	EIF5;EIF2S1;EIF3B
T-Cell antigen Receptor (TCR) pathway during Staphylococcus aureus infection WP3863	1962-06-01	0.023219	0.234367	0	0	2.90161	10.9181	ITK;IFNG;CDK4;AHSA1;CALM1;TNF
Aryl Hydrocarbon Receptor Pathway WP2873	1946-05-01	0.023699	0.234367	0	0	3.30057	12.3518	SLC7A5;HSP90AA1;IFNG;PTGES3;TNF
EV release from cardiac cells and their functional effects WP3297	2022-07-02	0.0238455	0.234367	0	0	10.8006	40.3526	RGS16;TNF
Simplified Depiction of MYD88 Distinct Input-Output Pathway WP3877	2018-03-01	0.0249637	0.238542	0	0	5.40505	19.9464	IL1A;TRAF6;UBE2N
NO/cGMP/PKG mediated Neuroprotection WP4008	1947-05-01	0.025765	0.239442	0	0	3.22182	11.7878	IFNG;CYCS;CALM1;TNF;PPID
Hair Follicle Development: Organogenesis - Part 2 of 3 WP2839	1932-04-01	0.0264499	0.239442	0	0	3.86356	14.0344	CCND2;MYC;INHBA;GTPBP4
LTF danger signal response pathway WP4478	2019-03-01	0.0288739	0.251738	0	0	5.06697	17.9615	IL1A;TRAF6;TNF
Fluoropyrimidine Activity WP1601	1933-04-01	0.0292718	0.251738	0	0	3.73014	13.1716	RRM1;RRM2;PPAT;TYMS
ApoE and miR-146 in inflammation and atherosclerosis WP3926	2022-08-02	0.0310487	0.260506	0	0	9	31.2498	TRAF6;NFKB2
DNA damage response WP707	1968-06-01	0.0346219	0.277007	0	0	2.61999	8.81173	CCND2;CDK6;CCNE2;CDK4;MYC;CYCS
Senescence and Autophagy in Cancer WP615	8/105	0.0347928	0.277007	0	0	2.23507	7.50615	IL3;IL1A;RSL1D1;PCNA;IFNG;IL24;CCL3;INHBA
Photodynamic therapy-induced NF-kB survival signaling WP3617	1935-04-01	0.0354312	0.277007	0	0	3.48913	11.6543	IL1A;TRAF6;TNF;NFKB2
One-carbon metabolism and related pathways WP3940	1952-05-01	0.0377999	0.288959	0	0	2.87833	9.42781	GPX1;MAT2A;SHMT2;SHMT1;TYMS
Methionine De Novo and Salvage Pathway WP3580	2022-03-01	0.0424163	0.3172	0	0	4.26626	13.4823	MAT2A;ODC1;SRM
DNA Mismatch Repair WP531	2023-03-01	0.0475213	0.347816	0	0	4.05273	12.347	PCNA;RFC4;POLE2
16p11.2 proximal deletion syndrome WP4949	1974-06-01	0.0491239	0.352055	0	0	2.38807	7.19623	CCT3;CCT6A;PCNA;PAXIP1;TRAF6;CCT8
Oxidative Damage WP3941	1940-04-01	0.053862	0.378133	0	0	3.00375	8.77493	PCNA;TRAF6;CYCS;TNF
Mevalonate arm of cholesterol biosynthesis pathway WP4190	2022-11-02	0.0568253	0.390958	0	0	5.99907	17.204	IDI1;IDI2
Glycosylation and related congenital defects WP4521	2025-03-01	0.0585848	0.39516	0	0	3.68392	10.4523	ALG8;ALG3;MOGS
Lung fibrosis WP3624	1963-05-01	0.0746992	0.484274	0	0	2.3311	6.04755	IL13;CCL3;SPP1;TIMP1;TNF
Mammary gland development pathway - Puberty (Stage 2 of 4) WP2814	2013-02-01	0.0769072	0.484274	0	0	4.90782	12.5893	MYC;TIMP1
Purine metabolism WP4792	2013-02-01	0.0769072	0.484274	0	0	4.90782	12.5893	ADSL;ATIC
Apoptosis WP254	1984-06-01	0.0805262	0.484274	0	0	2.08082	5.24195	IRF4;MYC;LTA;GZMB;CYCS;TNF
Aryl Hydrocarbon Receptor Netpath WP2586	1946-04-01	0.0815981	0.484274	0	0	2.57384	6.4499	HSP90AA1;MYC;CD36;TNF
Cholesterol metabolism (includes both Bloch and Kandutsch-Russell pathways) WP4718	1946-04-01	0.0815981	0.484274	0	0	2.57384	6.4499	IDI1;FASN;DHCR24;ACSL4
Selective expression of chemokine receptors during T-cell polarization WP4494	2029-03-01	0.083925	0.484274	0	0	3.11652	7.72221	IFNG;CCL3;CCR4
Gastric Cancer Network 1 WP2361	2029-03-01	0.083925	0.484274	0	0	3.11652	7.72221	ACTL6A;MCM4;MYBL2
Omega-9 FA synthesis WP4724	2014-02-01	0.0876619	0.484274	0	0	4.4986	10.9508	FASN;ACSL4
Acute viral myocarditis WP4298	1986-06-01	0.0878957	0.484274	0	0	2.02859	4.93273	IFNG;CYCS;TNF;EIF4G2;NFKB2;EIF4G1
Ciliary landscape WP4352	12/216	0.0885943	0.484274	0	0	1.59425	3.86397	EFTUD2;PSMD12;PSMD7;MCM7;PSMC4;MCM3;MCM4;COPS7A;MCM5;CALM1;EXOSC2;MCM2
Exercise-induced Circadian Regulation WP410	1948-04-01	0.0921419	0.484274	0	0	2.45659	5.85755	HIST1H2BN;IDI1;PSMA4;EIF4G2
Base Excision Repair WP4752	1931-03-01	0.0980693	0.484274	0	0	2.89361	6.71919	PCNA;APEX1;POLE2
Tumor suppressor activity of SMARCB1 WP4204	1931-03-01	0.0980693	0.484274	0	0	2.89361	6.71919	CDK6;CDK4;ACTL6A
COVID-19 adverse outcome pathway WP4891	2015-02-01	0.0988301	0.484274	0	0	4.15234	9.60998	CCL3;TNF
Mammary gland development pathway - Embryonic development (Stage 1 of 4) WP2813	2015-02-01	0.0988301	0.484274	0	0	4.15234	9.60998	MYC;TNF
miRNAs involved in DNA damage response WP1545	2015-02-01	0.0988301	0.484274	0	0	4.15234	9.60998	CDK6;MYC
Selenium Micronutrient Network WP15	1989-06-01	0.0996159	0.484274	0	0	1.95496	4.50899	PRDX3;GPX1;IFNG;PRDX1;TNF;NFKB2
Vitamin B12 metabolism WP1533	1950-04-01	0.103297	0.484274	0	0	2.34954	5.33378	IFNG;SHMT2;TNF;NFKB2
Photodynamic therapy-induced AP-1 survival signaling. WP3611	1950-04-01	0.103297	0.484274	0	0	2.34954	5.33378	HSP90AA1;IFNG;TRAF6;TNF
T-cell receptor (TCR) signaling pathway WP69	1990-06-01	0.103697	0.484274	0	0	1.93159	4.37752	ITK;IL1A;IRF4;TRAF6;IL9;IL17A
IL17 signaling pathway WP2112	1932-03-01	0.105478	0.484274	0	0	2.79368	6.2837	TRAF6;IL17F;IL17A
SARS-CoV-2 mitochondrial interactions WP5038	1932-03-01	0.105478	0.484274	0	0	2.79368	6.2837	TRAF6;PHB;NFKB2
Glucocorticoid Receptor Pathway WP2880	1970-05-01	0.105583	0.484274	0	0	2.0793	4.67481	HSP90AA1;CCL20;PTGES3;SERPINB9;NFKB2
Amino Acid metabolism WP3925	1991-06-01	0.107865	0.48823	0	0	1.90877	4.25059	RARS;CAD;ODC1;ASNS;IARS;SRM
Signal transduction through IL1R WP4496	1933-03-01	0.113099	0.492481	0	0	2.70042	5.88555	IL1A;TRAF6;TNF
Endothelin Pathways WP2197	1933-03-01	0.113099	0.492481	0	0	2.70042	5.88555	CAD;ATP2A2;CALM1
Prion disease pathway WP3995	1933-03-01	0.113099	0.492481	0	0	2.70042	5.88555	HSPA5;IRF4;HSP90B1
Airway smooth muscle cell contraction WP4962	2017-02-01	0.122236	0.519127	0	0	3.59832	7.56294	IL13;CALM1
Cells and molecules involved in local acute inflammatory response WP4493	2017-02-01	0.122236	0.519127	0	0	3.59832	7.56294	IL1A;TNF
TGF-beta Receptor Signaling WP560	1954-04-01	0.127333	0.534176	0	0	2.16112	4.45397	IFNG;SPP1;INHBA;TNF
Small cell lung cancer WP4658	1996-06-01	0.129956	0.536279	0	0	1.80225	3.6776	CDK6;CCNE2;CDK4;MYC;TRAF6;CYCS
Spinal Cord Injury WP2431	7/118	0.130952	0.536279	0	0	1.70537	3.46689	IL1A;GAP43;IFNG;CDK4;MYC;APEX1;TNF
Fatty acid transporters WP5061	2018-02-01	0.134395	0.543906	0	0	3.37325	6.77	ACSL4;CD36
Mitochondrial Gene Expression WP391	2019-02-01	0.14681	0.587239	0	0	3.17466	6.09095	PPRC1;HCFC1
TGF-beta receptor signaling in skeletal dysplasias WP4816	1958-04-01	0.153456	0.602131	0	0	2.00062	3.74985	IFNG;SPP1;INHBA;TNF
Amyotrophic lateral sclerosis (ALS) WP2447	1938-03-01	0.154034	0.602131	0	0	2.31405	4.32862	TOMM40;GPX1;TNF
Hypertrophy Model WP516	2020-02-01	0.159446	0.609436	0	0	2.99813	5.50473	IL1A;IFNG
Imatinib and Chronic Myeloid Leukemia WP3640	2020-02-01	0.159446	0.609436	0	0	2.99813	5.50473	MYC;NOP2
SARS-CoV-2 altering angiogenesis via NRP1 WP5065	2022-05-01	0.166649	0.61167	0	0	6.74126	12.0794	FURIN
Novel intracellular components of RIG-I-like receptor (RLR) pathway WP3865	1960-04-01	0.167216	0.61167	0	0	1.92897	3.4499	DDX3X;IFNG;TRAF6;TNF
Oxidative phosphorylation WP623	1960-04-01	0.167216	0.61167	0	0	1.92897	3.4499	NDUFS8;NDUFA4;GZMB;ND3
Ferroptosis WP4313	1940-03-01	0.171543	0.61167	0	0	2.18873	3.85856	TFRC;LPCAT3;ACSL4
Urea cycle and metabolism of amino groups WP497	2021-02-01	0.172271	0.61167	0	0	2.84019	4.995	ODC1;SRM
Nuclear Receptors Meta-Pathway WP2882	15/319	0.1727	0.61167	0	0	1.33597	2.34623	HSP90AA1;CCL20;PTGES3;SERPINB9;PGD;TNF;NFKB2;SLC7A5;PSMC5;IFNG;CDK4;MYC;PRDX1;FASN;SLC39A6
TYROBP causal network in microglia WP3945	1961-04-01	0.174255	0.61167	0	0	1.89503	3.31107	GPX1;RGS1;SPP1;SLC1A5
Prader-Willi and Angelman Syndrome WP3998	1961-04-01	0.174255	0.61167	0	0	1.89503	3.31107	CCND2;CDK6;CDK4;CDC6
Alzheimer's disease WP2059	1983-05-01	0.176416	0.613002	0	0	1.73158	3.00414	ATP2A2;CYCS;IDE;CALM1;TNF
Fatty Acid Biosynthesis WP357	2022-02-01	0.185256	0.621112	0	0	2.69804	4.54893	FASN;ACSL4
FGF23 signaling in hypophosphatemic rickets and related disorders WP4790	2022-02-01	0.185256	0.621112	0	0	2.69804	4.54893	SPP1;NFKB2
3q29 copy number variation syndrome WP4906	1963-04-01	0.188627	0.621112	0	0	1.8306	3.05342	TFRC;NCBP1;MYC;UBE2N
Genotoxicity pathway WP4286	1963-04-01	0.188627	0.621112	0	0	1.8306	3.05342	PTGER4;HIST1H2BN;HIST1H2BM;HIST1H2BG
Pathways in clear cell renal cell carcinoma WP4018	1985-05-01	0.18863	0.621112	0	0	1.68812	2.81572	SHMT2;PSAT1;SHMT1;FASN;PHGDH
Fas ligand pathway and stress induction of heat shock proteins WP314	1942-03-01	0.189584	0.621112	0	0	2.07628	3.45269	IL1A;CYCS;TNF
exRNA mechanism of action and biogenesis WP2805	2022-06-01	0.196491	0.621636	0	0	5.39273	8.77472	XPO5
let-7 inhibition of ES cell reprogramming WP3299	2022-06-01	0.196491	0.621636	0	0	5.39273	8.77472	MYC
miRNA Biogenesis WP2338	2022-06-01	0.196491	0.621636	0	0	5.39273	8.77472	XPO5
Kynurenine Pathway and links to Cellular Senescence WP5044	2023-02-01	0.198374	0.621636	0	0	2.56943	4.15631	IFNG;TNF
Eukaryotic Transcription Initiation WP405	1943-03-01	0.198779	0.621636	0	0	2.02426	3.27032	POLR1A;POLR1B;POLR2F
Nucleotide Excision Repair WP4753	1944-03-01	0.208078	0.632954	0	0	1.97479	3.10011	PCNA;RFC4;POLE2
Thyroid stimulating hormone (TSH) signaling pathway WP2032	1966-04-01	0.210851	0.632954	0	0	1.74175	2.71122	RAP1B;CDK4;MYC;APEX1
SARS-CoV-2 innate immunity evasion and cell-specific immune response WP5039	1966-04-01	0.210851	0.632954	0	0	1.74175	2.71122	LARP1;TRAF6;CCL3;TNF
Unfolded protein response WP4925	2024-02-01	0.211598	0.632954	0	0	2.45251	3.80891	HSPA5;EIF2S1
IL1 and megakaryocytes in obesity WP2865	2024-02-01	0.211598	0.632954	0	0	2.45251	3.80891	IFNG;TIMP1
Androgen receptor signaling pathway WP138	1990-05-01	0.220398	0.64576	0	0	1.5884	2.40217	PRDX1;CARM1;FLNA;CALR;FKBP4
MTHFR deficiency WP4288	2025-02-01	0.224903	0.64576	0	0	2.34576	3.50007	MARS;CYCS
Cholesterol Biosynthesis with Skeletal Dysplasias WP4804	2022-07-01	0.225265	0.64576	0	0	4.49371	6.69777	DHCR24
Glial Cell Differentiation WP2276	2022-07-01	0.225265	0.64576	0	0	4.49371	6.69777	GAP43
Pentose Phosphate Metabolism WP134	2022-07-01	0.225265	0.64576	0	0	4.49371	6.69777	PGD
Sterol regulatory element-binding proteins (SREBP) signaling WP1982	1969-04-01	0.233763	0.661001	0	0	1.66111	2.41433	IDI1;SAR1B;FASN;SEC23B
Endoplasmic reticulum stress response in coronavirus infection WP4861	1947-03-01	0.236508	0.661001	0	0	1.83986	2.65266	PPP1R14B;HSPA5;EIF2S1
Energy Metabolism WP1541	1947-03-01	0.236508	0.661001	0	0	1.83986	2.65266	MYBBP1A;PRMT1;PPRC1
PPAR-alpha pathway WP2878	2026-02-01	0.238268	0.661001	0	0	2.2479	3.2243	CDK4;MYC
Structural Pathway of Interleukin 1 (IL-1) WP2637	1949-03-01	0.255816	0.702301	0	0	1.75968	2.39897	IL1A;MYC;TRAF6
Non-small cell lung cancer WP4255	1972-04-01	0.257238	0.702301	0	0	1.58757	2.15553	CDK6;CRABP2;CDK4;CYCS
TLR4 Signaling and Tolerance WP3851	2028-02-01	0.26509	0.707111	0	0	2.07477	2.75464	TRAF6;TNF
Interactions between immune cells and microRNAs in tumor microenvironment WP4559	2028-02-01	0.26509	0.707111	0	0	2.07477	2.75464	TRAF6;NFKB2
Head and Neck Squamous Cell Carcinoma WP4674	1973-04-01	0.265167	0.707111	0	0	1.56448	2.07669	NOTCH2;CDK6;CDK4;NFKB2
T-Cell Receptor and Co-stimulatory Signaling WP2583	2029-02-01	0.27851	0.718198	0	0	1.99782	2.55382	ITK;CALM1
RAS and bradykinin pathways in COVID-19 WP4969	2029-02-01	0.27851	0.718198	0	0	1.99782	2.55382	IL1A;TNF
Macrophage markers WP4146	2022-09-01	0.279763	0.718198	0	0	3.36993	4.29266	CD74
Methylation Pathways WP704	2022-09-01	0.279763	0.718198	0	0	3.36993	4.29266	MAT2A
Role of Altered Glycolysation of MUC1 in Tumour Microenvironment WP4480	2022-09-01	0.279763	0.718198	0	0	3.36993	4.29266	TNF
Matrix Metalloproteinases WP129	1930-02-01	0.291912	0.743834	0	0	1.92637	2.37195	TIMP1;TNF
Apoptosis-related network due to altered Notch3 in ovarian cancer WP2864	1953-03-01	0.294985	0.745478	0	0	1.61857	1.976	HSPA5;TNF;HSPD1
Hepatitis B infection WP4666	7/152	0.302828	0.745478	0	0	1.30318	1.55676	DDX3X;PCNA;YWHAB;MYC;TRAF6;CYCS;TNF
Toll-like Receptor Signaling related to MyD88 WP3858	1931-02-01	0.30528	0.745478	0	0	1.85985	2.20676	TRAF6;NFKB2
Liver X receptor pathway WP2874	2022-10-01	0.305559	0.745478	0	0	2.99534	3.55131	FASN
Mammary gland development pathway - Involution (Stage 4 of 4) WP2815	2022-10-01	0.305559	0.745478	0	0	2.99534	3.55131	MYC
SARS-CoV-2 and COVID-19 Pathway WP4846	2022-10-01	0.305559	0.745478	0	0	2.99534	3.55131	FURIN
DNA IR-double strand breaks and cellular response via ATM WP3959	1955-03-01	0.314722	0.755114	0	0	1.55615	1.79902	PCNA;TRAF6;ACTL6A
IL-1 signaling pathway WP195	1955-03-01	0.314722	0.755114	0	0	1.55615	1.79902	IL1A;TRAF6;UBE2N
7q11.23 copy number variation syndrome WP4932	5/104	0.316094	0.755114	0	0	1.36278	1.56954	PCNA;MYBBP1A;MYC;DDX21;DEK
Ovarian infertility WP34	1932-02-01	0.3186	0.755852	0	0	1.79776	2.05631	CCND2;CDK4
DNA IR-damage and cellular response via ATR WP4016	1980-04-01	0.321666	0.757898	0	0	1.41987	1.61047	PCNA;CDC45;EEF1E1;MCM2
SRF and miRs in Smooth Muscle Differentiation and Proliferation WP1991	2022-11-01	0.330432	0.76617	0	0	2.69566	2.98505	CCND2
Autosomal recessive Osteopetrosis pathways WP4788	2022-11-01	0.330432	0.76617	0	0	2.69566	2.98505	TRAF6
Pregnane X receptor pathway WP2876	1933-02-01	0.331859	0.76617	0	0	1.73968	1.91894	HSP90AA1;PSMC5
TGF-beta Signaling Pathway WP366	6/132	0.334932	0.76811	0	0	1.28491	1.40547	TFDP1;MYC;TRAF6;STRAP;E2F4;UCHL5
Sudden Infant Death Syndrome (SIDS) Susceptibility Pathways WP706	7/158	0.337424	0.7687	0	0	1.251	1.35911	IL1A;YWHAB;IL13;TNF;HSP90B1;NFKB2;HSPD1
IL-10 Anti-inflammatory Signaling Pathway WP4495	2022-12-01	0.354416	0.784713	0	0	2.45048	2.54184	IL1A
Iron metabolism in placenta WP2007	2022-12-01	0.354416	0.784713	0	0	2.45048	2.54184	TFRC
MAPK and NFkB signaling pathways inhibited by Yersinia YopJ WP3849	2022-12-01	0.354416	0.784713	0	0	2.45048	2.54184	TRAF6
Nanoparticle triggered regulated necrosis WP2513	2022-12-01	0.354416	0.784713	0	0	2.45048	2.54184	TNF
The influence of laminopathies on Wnt signaling WP4844	1935-02-01	0.358139	0.784713	0	0	1.63407	1.67792	CDK6;SPP1
FBXL10 enhancement of MAP/ERK signaling in diffuse large B-cell lymphoma WP4553	1935-02-01	0.358139	0.784713	0	0	1.63407	1.67792	H2AFZ;HIST1H3E
Target Of Rapamycin (TOR) Signaling WP1471	1936-02-01	0.37114	0.795828	0	0	1.58593	1.57194	IDI1;RRAGA
Modulators of TCR signaling and T cell activation WP5072	1961-03-01	0.37388	0.795828	0	0	1.39474	1.37217	ITK;CD5;TRAF6
Control of immune tolerance by vasoactive intestinal peptide WP4484	2013-01-01	0.377542	0.795828	0	0	2.24615	2.18792	IFNG
Development of pulmonary dendritic cells and macrophage subsets WP3892	2013-01-01	0.377542	0.795828	0	0	2.24615	2.18792	IRF4
Osteopontin Signaling WP1434	2013-01-01	0.377542	0.795828	0	0	2.24615	2.18792	SPP1
VEGFA-VEGFR2 Signaling Pathway WP3888	17/432	0.379566	0.795828	0	0	1.10579	1.07121	DUSP5;LRRC59;HSP90AA1;SET;GPX1;PGD;SLC7A1;PDIA6;PPM1G;RAP1B;STIP1;CYCS;HYOU1;CALR;ABCF2;EIF4G2;EIF4G1
Type II interferon signaling (IFNG) WP619	1937-02-01	0.384033	0.795828	0	0	1.54054	1.47433	IFNG;IRF4
Effect of progerin on genes involved in Hutchinson-Gilford progeria syndrome WP4320	1937-02-01	0.384033	0.795828	0	0	1.54054	1.47433	RBBP7;HIST1H3E
Melatonin metabolism and effects WP3298	1937-02-01	0.384033	0.795828	0	0	1.54054	1.47433	TRAF6;CALM1
Parkinson's disease pathway WP2371	1938-02-01	0.396811	0.813876	0	0	1.49767	1.38428	CCNE2;CYCS
H19 action Rb-E2F1 signaling and CDK-Beta-catenin activity WP3969	2014-01-01	0.39984	0.813876	0	0	2.07327	1.90054	CDK4
Omega-3/Omega-6 FA synthesis WP4723	2014-01-01	0.39984	0.813876	0	0	2.07327	1.90054	ACSL4
TNF-alpha signaling pathway WP231	1992-04-01	0.419551	0.819327	0	0	1.22549	1.06442	HSP90AA1;PSMD2;TNF;NFKB2
Cholesterol Biosynthesis Pathway WP197	2015-01-01	0.421341	0.819327	0	0	1.92507	1.66387	IDI1
Role of Osx and miRNAs in tooth development WP3971	2015-01-01	0.421341	0.819327	0	0	1.92507	1.66387	NOTCH2
Bladder cancer WP2828	1940-02-01	0.421987	0.819327	0	0	1.41869	1.22402	CDK4;MYC
Male infertility WP4673	6/146	0.424601	0.819327	0	0	1.15557	0.98987	GPX1;MTHFD1;PSAT1;SHMT1;TRIP13;TNF
Histone Modifications WP2369	1967-03-01	0.431977	0.819327	0	0	1.26359	1.06063	SET;HIST1H4C;HIST1H3E
Fibrin Complement Receptor 3 Signaling Pathway WP4136	1941-02-01	0.434371	0.819327	0	0	1.38225	1.15259	TRAF6;TNF
LncRNA involvement in canonical Wnt signaling and colorectal cancer WP4258	1994-04-01	0.435644	0.819327	0	0	1.19813	0.99556	CCND2;CDK6;MYC;HNRNPU
Melanoma WP4685	1968-03-01	0.441481	0.819327	0	0	1.24408	1.01719	CDK6;CDK4;CALM1
SREBF and miR33 in cholesterol and lipid homeostasis WP2011	2016-01-01	0.442073	0.819327	0	0	1.79664	1.46657	FASN
TCA Cycle and Deficiency of Pyruvate Dehydrogenase complex (PDHc) WP2453	2016-01-01	0.442073	0.819327	0	0	1.79664	1.46657	IDH3A
Interactome of polycomb repressive complex 2 (PRC2) WP2916	2016-01-01	0.442073	0.819327	0	0	1.79664	1.46657	RBBP7
MAPK pathway in congenital thyroid cancer WP4928	2016-01-01	0.442073	0.819327	0	0	1.79664	1.46657	MYC
Osteoclast Signaling WP12	2016-01-01	0.442073	0.819327	0	0	1.79664	1.46657	SPP1
TNF related weak inducer of apoptosis (TWEAK) Signaling Pathway WP2036	1942-02-01	0.44661	0.819327	0	0	1.34762	1.08627	TNF;NFKB2
Tryptophan metabolism WP465	1942-02-01	0.44661	0.819327	0	0	1.34762	1.08627	PRMT1;DHCR24
Common Pathways Underlying Drug Addiction WP2636	1942-02-01	0.44661	0.819327	0	0	1.34762	1.08627	RAP1B;CALM1
IL-2 signaling pathway WP49	1942-02-01	0.44661	0.819327	0	0	1.34762	1.08627	CCND2;MYC
Calcium Regulation in the Cardiac Cell WP536	6/150	0.450058	0.819327	0	0	1.12324	0.89677	RGS1;YWHAB;RGS16;ATP2A2;CALR;CALM1
Vitamin A and carotenoid metabolism WP716	1943-02-01	0.4587	0.819327	0	0	1.31468	1.02461	CRABP2;CD36
Genes controlling nephrogenesis WP4823	1943-02-01	0.4587	0.819327	0	0	1.31468	1.02461	NOTCH2;CD36
Glycosaminoglycan degradation WP4815	2017-01-01	0.462062	0.819327	0	0	1.68427	1.30035	GUSB
IL-9 signaling pathway WP22	2017-01-01	0.462062	0.819327	0	0	1.68427	1.30035	IL9
Mitochondrial LC-Fatty Acid Beta-Oxidation WP368	2017-01-01	0.462062	0.819327	0	0	1.68427	1.30035	ACSL4
Nephrogenesis WP5052	2017-01-01	0.462062	0.819327	0	0	1.68427	1.30035	NOTCH2
Non-genomic actions of 1,25 dihydroxyvitamin D3 WP4341	1971-03-01	0.469604	0.825615	0	0	1.18901	0.898732	IFNG;TNF;NFKB2
Integrated Cancer Pathway WP1971	1944-02-01	0.470634	0.825615	0	0	1.28331	0.967201	CDK4;MYC
MECP2 and Associated Rett Syndrome WP3584	1972-03-01	0.478837	0.825615	0	0	1.17172	0.862846	DHX9;FUS;TARDBP
TCA Cycle (aka Krebs or citric acid cycle) WP78	2018-01-01	0.481337	0.825615	0	0	1.58511	1.15901	IDH3A
Transcription co-factors SKI and SKIL protein partners WP4533	2018-01-01	0.481337	0.825615	0	0	1.58511	1.15901	PRMT5
Nonalcoholic fatty liver disease WP4396	6/155	0.481511	0.825615	0	0	1.08526	0.793139	IL1A;NDUFS8;NDUFA4;CYCS;TNF;EIF2S1
Notch Signaling WP268	1945-02-01	0.482409	0.825615	0	0	1.2534	0.913685	NOTCH2;KAT2A
Oxysterols derived from cholesterol WP4545	1946-02-01	0.494021	0.830788	0	0	1.22485	0.86374	IL17F;IL17A
Small Ligand GPCRs WP247	2019-01-01	0.499922	0.830788	0	0	1.49697	1.03785	PTGER4
Apoptosis Modulation by HSP70 WP384	2019-01-01	0.499922	0.830788	0	0	1.49697	1.03785	CYCS
TP53 network WP1742	2019-01-01	0.499922	0.830788	0	0	1.49697	1.03785	MYC
Extracellular vesicles in the crosstalk of cardiac cells WP4300	2019-01-01	0.499922	0.830788	0	0	1.49697	1.03785	SPP1
Overview of nanoparticle effects WP3287	2019-01-01	0.499922	0.830788	0	0	1.49697	1.03785	TNF
Thymic Stromal LymphoPoietin (TSLP) Signaling Pathway WP2203	1947-02-01	0.505466	0.83316	0	0	1.19757	0.817074	MYC;NFKB2
Toll-like Receptor Signaling Pathway WP75	4/103	0.506193	0.83316	0	0	1.0887	0.741224	TRAF6;CCL3;SPP1;TNF
Differentiation Pathway WP2848	1948-02-01	0.516741	0.840271	0	0	1.17148	0.773425	IL3;INHBA
Hematopoietic Stem Cell Gene Regulation by GABP alpha/beta Complex WP3657	2020-01-01	0.517841	0.840271	0	0	1.41811	0.933237	GZMB
Nanomaterial induced apoptosis WP2507	2020-01-01	0.517841	0.840271	0	0	1.41811	0.933237	CYCS
Hepatitis C and Hepatocellular Carcinoma WP3646	1949-02-01	0.527844	0.848497	0	0	1.14649	0.732556	RRM2;MYC
IL-3 signaling pathway WP286	1949-02-01	0.527844	0.848497	0	0	1.14649	0.732556	IL3;YWHAB
FOXA2 pathway WP5066	2021-01-01	0.53512	0.850642	0	0	1.34713	0.842314	FASN
Host-pathogen interaction of human coronaviruses - apoptosis WP4864	2021-01-01	0.53512	0.850642	0	0	1.34713	0.842314	TNF
Chemokine signaling pathway WP3929	6/164	0.536597	0.850642	0	0	1.02296	0.636803	RAP1B;ITK;CCL20;CCL3;CCR8;CCR4
Transcription factor regulation in adipogenesis WP3599	2022-01-01	0.55178	0.855011	0	0	1.28292	0.76283	TNF
Type II diabetes mellitus WP1584	2022-01-01	0.55178	0.855011	0	0	1.28292	0.76283	TNF
Vitamin D in inflammatory diseases WP4482	2022-01-01	0.55178	0.855011	0	0	1.28292	0.76283	TNF
PI3K/AKT/mTOR - VitD3 signaling WP4141	2022-01-01	0.55178	0.855011	0	0	1.28292	0.76283	MYC
Regulation of apoptosis by parathyroid hormone-related protein WP3872	2022-01-01	0.55178	0.855011	0	0	1.28292	0.76283	MYC
Regulation of toll-like receptor signaling pathway WP1449	5/139	0.559051	0.856332	0	0	1.005	0.58442	TRAF6;CCL3;SPP1;TNF;NFKB2
Wnt Signaling Pathway WP363	1952-02-01	0.560101	0.856332	0	0	1.07754	0.62458	CDK6;MYC
Netrin-UNC5B signaling pathway WP4747	1952-02-01	0.560101	0.856332	0	0	1.07754	0.62458	IL1A;TNF
Glioblastoma signaling pathways WP2261	1982-03-01	0.566564	0.856747	0	0	1.02287	0.581158	CCND2;CDK6;CDK4
Cancer immunotherapy by PD-1 blockade WP4585	2023-01-01	0.567844	0.856747	0	0	1.22454	0.692977	IFNG
Glutathione metabolism WP100	2023-01-01	0.567844	0.856747	0	0	1.22454	0.692977	GPX1
Endoderm differentiation WP2853	5/141	0.571811	0.858965	0	0	0.990113	0.553421	WDHD1;DUSP5;C1QBP;NAA15;NME1
Circadian rhythm related genes WP3594	7/201	0.583057	0.861105	0	0	0.97153	0.524111	PRMT5;SFPQ;MYBBP1A;DHX9;CDK4;HNRNPU;TYMS
The Overlap Between Signal Transduction Pathways that Contribute to a Range of LMNA Laminopathies WP4879	1955-02-01	0.590752	0.861105	0	0	1.01638	0.534982	CDK4;SPP1
Cardiac Hypertrophic Response WP2795	1955-02-01	0.590752	0.861105	0	0	1.01638	0.534982	CALM1;TNF
Hematopoietic Stem Cell Differentiation WP2849	1955-02-01	0.590752	0.861105	0	0	1.01638	0.534982	IL1A;IL3
Pathogenic Escherichia coli infection WP2272	1955-02-01	0.590752	0.861105	0	0	1.01638	0.534982	TUBB4B;TUBA4A
RANKL/RANK signaling pathway WP2018	1955-02-01	0.590752	0.861105	0	0	1.01638	0.534982	TRAF6;NFKB2
Hypothesized Pathways in Pathogenesis of Cardiovascular Disease WP3668	2025-01-01	0.598268	0.861105	0	0	1.12238	0.576585	FLNA
IL-7 signaling pathway WP205	2025-01-01	0.598268	0.861105	0	0	1.12238	0.576585	MYC
Physiological and pathological hypertrophy of the heart WP1528	2025-01-01	0.598268	0.861105	0	0	1.12238	0.576585	CALM1
Relationship between inflammation, COX-2 and EGFR WP4483	2025-01-01	0.598268	0.861105	0	0	1.12238	0.576585	PTGER4
Wnt/beta-catenin signaling pathway in leukemia WP3658	2026-01-01	0.612668	0.878157	0	0	1.07743	0.527867	MYC
Pre-implantation embryo WP3527	1958-02-01	0.619785	0.884672	0	0	0.961785	0.460102	IRF4;HNRNPAB
Canonical and non-canonical Notch signaling WP3845	2027-01-01	0.626552	0.885898	0	0	1.03593	0.484323	NOTCH2
DNA Repair Pathways Full Network WP4946	4/120	0.627078	0.885898	0	0	0.928322	0.433234	RFC4;PCNA;POLE2;APEX1
Vitamin D Receptor Pathway WP2877	6/182	0.638227	0.885898	0	0	0.917478	0.412003	PTGER4;IRF4;MYC;BTLA;SPP1;CLPTM1L
Notch Signaling Pathway Netpath WP61	1961-02-01	0.647203	0.885898	0	0	0.912738	0.397128	NOTCH2;MYC
Breast cancer pathway WP4262	5/154	0.649723	0.885898	0	0	0.903114	0.38943	NOTCH2;CDK6;CDK4;MYC;NFKB2
Eicosanoid metabolism via lipooxygenases (LOX) WP4721	2029-01-01	0.652848	0.885898	0	0	0.961838	0.410139	CYSLTR1
Lipid Metabolism Pathway WP3965	2029-01-01	0.652848	0.885898	0	0	0.961838	0.410139	FASN
MAPK Signaling Pathway WP382	8/246	0.658383	0.885898	0	0	0.90424	0.377944	RAP1B;IL1A;MYC;TRAF6;FLNA;PTPN7;TNF;NFKB2
Myometrial relaxation and contraction pathways WP289	5/156	0.66088	0.885898	0	0	0.891059	0.369062	RGS1;YWHAB;RGS16;ATP2A2;CALM1
Inflammatory Response Pathway WP453	1930-01-01	0.665294	0.885898	0	0	0.928623	0.378439	IFNG
Oligodendrocyte specification and differentiation, leading to myelin components for CNS WP4304	1930-01-01	0.665294	0.885898	0	0	0.928623	0.378439	TNF
Endochondral Ossification with Skeletal Dysplasias WP4808	1964-02-01	0.673031	0.885898	0	0	0.868438	0.34387	SPP1;CALM1
Endochondral Ossification WP474	1964-02-01	0.673031	0.885898	0	0	0.868438	0.34387	SPP1;CALM1
16p11.2 distal deletion syndrome WP4950	1931-01-01	0.677294	0.885898	0	0	0.897622	0.349758	PRMT1
Type I interferon induction and signaling during SARS-CoV-2 infection WP4868	1931-01-01	0.677294	0.885898	0	0	0.897622	0.349758	TRAF6
Ethanol effects on histone modifications WP3996	1931-01-01	0.677294	0.885898	0	0	0.897622	0.349758	TYMS
Complement system WP2806	1997-03-01	0.679739	0.885898	0	0	0.858972	0.331603	C1QBP;SPP1;CALR
Pathways affected in adenoid cystic carcinoma WP3651	1965-02-01	0.681292	0.885898	0	0	0.854609	0.327968	UHRF1;MYC
Ebola Virus Pathway on Host WP4217	4/129	0.682874	0.885898	0	0	0.861079	0.328455	C1QBP;FLNA;EIF2S1;NFKB2
Constitutive Androstane Receptor Pathway WP2875	1932-01-01	0.688865	0.885898	0	0	0.868622	0.323744	HSP90AA1
White fat cell differentiation WP4149	1932-01-01	0.688865	0.885898	0	0	0.868622	0.323744	IRF4
Mammary gland development pathway - Pregnancy and lactation (Stage 3 of 4) WP2817	1932-01-01	0.688865	0.885898	0	0	0.868622	0.323744	MYC
Monoamine Transport WP727	1932-01-01	0.688865	0.885898	0	0	0.868622	0.323744	TNF
AGE/RAGE pathway WP2324	1966-02-01	0.689382	0.885898	0	0	0.841211	0.312897	CYCS;DDOST
Association Between Physico-Chemical Features and Toxicity Associated Pathways WP3680	1966-02-01	0.689382	0.885898	0	0	0.841211	0.312897	GPX1;MYC
PPAR signaling pathway WP3942	1967-02-01	0.697302	0.885898	0	0	0.828227	0.298606	ACSL4;CD36
Host-pathogen interaction of human coronaviruses - interferon induction WP4880	1933-01-01	0.700021	0.885898	0	0	0.841434	0.300093	TRAF6
Oxidative Stress WP408	1933-01-01	0.700021	0.885898	0	0	0.841434	0.300093	GPX1
Resistin as a regulator of inflammation WP4481	1933-01-01	0.700021	0.885898	0	0	0.841434	0.300093	TNF
Neural Crest Differentiation WP2064	3/101	0.705925	0.885898	0	0	0.82374	0.286864	NOTCH2;MYC;NFKB2
Signaling of Hepatocyte Growth Factor Receptor WP313	1934-01-01	0.710778	0.885898	0	0	0.815893	0.278542	RAP1B
CAMKK2 Pathway WP4874	1934-01-01	0.710778	0.885898	0	0	0.815893	0.278542	CALM1
Type 2 papillary renal cell carcinoma WP4241	1934-01-01	0.710778	0.885898	0	0	0.815893	0.278542	SFPQ
Fatty acid beta-oxidation WP143	1934-01-01	0.710778	0.885898	0	0	0.815893	0.278542	ACSL4
p38 MAPK Signaling Pathway WP400	1934-01-01	0.710778	0.885898	0	0	0.815893	0.278542	MYC
Electron Transport Chain (OXPHOS system in mitochondria) WP111	3/103	0.71839	0.892152	0	0	0.807181	0.266969	NDUFS8;NDUFA4;ND3
Mitochondrial CIV Assembly WP4922	1935-01-01	0.72115	0.892358	0	0	0.791855	0.258864	NDUFA4
Zinc homeostasis WP3529	1936-01-01	0.73115	0.89827	0	0	0.769191	0.240862	SLC39A6
Host-pathogen interaction of human coronaviruses - MAPK signaling WP4877	1936-01-01	0.73115	0.89827	0	0	0.769191	0.240862	IFITM3
Neovascularisation processes WP4331	1937-01-01	0.740792	0.901162	0	0	0.747786	0.224362	NFKB2
Overview of interferons-mediated signaling pathway WP4558	1937-01-01	0.740792	0.901162	0	0	0.747786	0.224362	IFNG
Chromosomal and microsatellite instability in colorectal cancer WP4216	1973-02-01	0.741363	0.901162	0	0	0.757999	0.226842	MYC;CYCS
Peptide GPCRs WP24	1974-02-01	0.748149	0.906209	0	0	0.747432	0.21687	CCR8;CCR4
DNA damage response (only ATM dependent) WP710	3/110	0.758792	0.910646	0	0	0.754099	0.208152	CCND2;MYC;NFKB2
G13 Signaling Pathway WP524	1939-01-01	0.759053	0.910646	0	0	0.708355	0.195282	CALM1
Prolactin Signaling Pathway WP2037	1976-02-01	0.761262	0.910646	0	0	0.727156	0.198352	MYC;FLNA
Glycogen Synthesis and Degradation WP500	1940-01-01	0.767696	0.910646	0	0	0.690156	0.182451	CALM1
IL-5 signaling pathway WP127	1940-01-01	0.767696	0.910646	0	0	0.690156	0.182451	MYC
Neural Crest Cell Migration during Development WP4564	1940-01-01	0.767696	0.910646	0	0	0.690156	0.182451	F2RL2
NRF2 pathway WP2884	4/146	0.771587	0.912117	0	0	0.757319	0.196377	HSP90AA1;PRDX1;SLC39A6;PGD
Nucleotide-binding Oligomerization Domain (NOD) pathway WP1433	1941-01-01	0.776029	0.914226	0	0	0.672867	0.170616	HSP90AA1
IL-6 signaling pathway WP364	1943-01-01	0.79181	0.925765	0	0	0.640759	0.149575	TIMP1
Neural Crest Cell Migration in Cancer WP4565	1943-01-01	0.79181	0.925765	0	0	0.640759	0.149575	F2RL2
Integrated breast cancer pathway WP1984	4/152	0.797826	0.925765	0	0	0.726389	0.164066	CDK4;MYC;ODC1;PHB
Hedgehog Signaling Pathway WP4249	1944-01-01	0.799279	0.925765	0	0	0.625825	0.140213	CCND2
Renin-angiotensin-aldosterone system (RAAS) WP4756	1944-01-01	0.799279	0.925765	0	0	0.625825	0.140213	CALM1
Prostaglandin Synthesis and Regulation WP98	1945-01-01	0.806481	0.929545	0	0	0.61157	0.131534	PTGER4
MicroRNAs in cardiomyocyte hypertrophy WP1544	1984-02-01	0.807948	0.929545	0	0	0.65594	0.139884	CALM1;TNF
Translation inhibitors in chronically activated PDGFRA cells WP4566	1946-01-01	0.813424	0.929628	0	0	0.597949	0.123478	EIF4G1
Regulation of Microtubule Cytoskeleton WP2038	1946-01-01	0.813424	0.929628	0	0	0.597949	0.123478	F2RL2
ncRNAs involved in Wnt signaling in hepatocellular carcinoma WP4336	1986-02-01	0.818273	0.932073	0	0	0.640256	0.128409	CCND2;MYC
Pancreatic adenocarcinoma pathway WP4263	1989-02-01	0.832829	0.945522	0	0	0.618082	0.113064	CDK6;CDK4
Apoptosis Modulation and Signaling WP1772	1990-02-01	0.837443	0.947632	0	0	0.611026	0.108398	TRAF6;CYCS
Corticotropin-releasing hormone signaling pathway WP2355	1993-02-01	0.850599	0.957401	0	0	0.59079	0.0955984	RAP1B;HSP90AA1
22q11.2 copy number variation syndrome WP4657	3/131	0.852466	0.957401	0	0	0.62969	0.100512	RANBP1;CDC45;HIST1H4C
Cardiac Progenitor Differentiation WP2406	1953-01-01	0.85554	0.957401	0	0	0.517267	0.0807055	INHBA
IL-4 signaling pathway WP395	1954-01-01	0.860725	0.957401	0	0	0.507481	0.0761121	FLNA
Interferon type I signaling pathways WP585	1954-01-01	0.860725	0.957401	0	0	0.507481	0.0761121	PRMT1
PI3K-Akt signaling pathway WP4172	9/340	0.862774	0.957401	0	0	0.728909	0.107588	IL3;HSP90AA1;CCND2;CDK6;CCNE2;CDK4;MYC;SPP1;HSP90B1
B Cell Receptor Signaling Pathway WP23	1997-02-01	0.866632	0.95859	0	0	0.565797	0.0809884	IRF4;MYC
MET in type 1 papillary renal cell carcinoma WP4205	1959-01-01	0.883993	0.972047	0	0	0.463612	0.0571661	RAP1B
Wnt signaling pathway and pluripotency WP399	2/102	0.88445	0.972047	0	0	0.537367	0.0659831	CCND2;MYC
Oxidation by Cytochrome P450 WP43	1961-01-01	0.892174	0.975257	0	0	0.448112	0.0511267	CYB5B
Brain-derived neurotrophic factor (BDNF) signaling pathway WP2380	3/144	0.89304	0.975257	0	0	0.571245	0.0646212	TRAF6;SPP1;EIF2S1
Endometrial cancer WP4155	1963-01-01	0.899779	0.976738	0	0	0.433612	0.0457919	MYC
Mesodermal commitment pathway WP2857	3/147	0.900853	0.976738	0	0	0.559257	0.0583938	WDHD1;C1QBP;INHBA
Thermogenesis WP4321	2/108	0.902915	0.976738	0	0	0.506791	0.0517569	ACTL6A;ACSL4
p53 transcriptional gene network WP4963	1967-01-01	0.91342	0.980464	0	0	0.407247	0.0368802	GPX1
RAC1/PAK1/p38/MMP2 Pathway WP3303	1968-01-01	0.91653	0.980464	0	0	0.401148	0.0349644	MYC
AMP-activated protein kinase (AMPK) signaling WP1403	1969-01-01	0.919528	0.980464	0	0	0.395228	0.0331575	FASN
Wnt signaling WP428	2/115	0.920966	0.980464	0	0	0.475224	0.0391259	CCND2;MYC
Focal Adhesion WP306	4/198	0.927344	0.980464	0	0	0.552821	0.0416996	RAP1B;CCND2;SPP1;FLNA
Primary focal segmental glomerulosclerosis (FSGS) WP2572	1972-01-01	0.927893	0.980464	0	0	0.378469	0.0283242	PCNA
Epithelial to mesenchymal transition in colorectal cancer WP4239	3/160	0.929081	0.980464	0	0	0.5126	0.0377067	NOTCH2;TRAF6;STRAP
EGF/EGFR signaling pathway WP437	3/162	0.932702	0.980464	0	0	0.5061	0.0352596	PCNA;MYBL2;NEDD8
Arrhythmogenic Right Ventricular Cardiomyopathy WP2118	1974-01-01	0.932982	0.980464	0	0	0.368062	0.0255324	ATP2A2
Cytosolic DNA-sensing pathway WP4655	1975-01-01	0.93539	0.980464	0	0	0.363069	0.0242502	POLR2F
Joubert Syndrome WP4656	1976-01-01	0.937711	0.980464	0	0	0.35821	0.0230376	FLNA
Regulatory circuits of the STAT3 signaling pathway WP4538	1978-01-01	0.942108	0.982076	0	0	0.348869	0.0208051	F2RL2
Adipogenesis WP236	2/130	0.949557	0.986765	0	0	0.419205	0.0216979	E2F4;TNF
EGFR Tyrosine Kinase Inhibitor Resistance WP4806	1984-01-01	0.953523	0.986765	0	0	0.323549	0.0153982	MYC
GPCRs, Class A Rhodopsin-like WP455	5/257	0.955211	0.986765	0	0	0.53111	0.0243368	PTGER4;CYSLTR1;CCR8;CCR4;F2RL2
Ectoderm Differentiation WP2858	2/138	0.960459	0.989215	0	0	0.394381	0.0159109	MYC;HMGB2
ErbB signaling pathway WP673	1991-01-01	0.964032	0.989586	0	0	0.298275	0.0109261	MYC
G Protein Signaling Pathways WP35	1993-01-01	0.966572	0.989586	0	0	0.29176	0.00991963	CALM1
Integrin-mediated Cell Adhesion WP185	1/101	0.975064	0.99489	0	0	0.268308	0.00677539	RAP1B
Gastrin signaling pathway WP4659	1/114	0.984515	0.99489	0	0	0.23728	0.00370292	MYC
Osteoblast differentiation WP4787	1/118	0.986628	0.99489	0	0	0.22912	0.00308451	NOTCH2
Hippo-Merlin Signaling Dysregulation WP4541	1/120	0.987573	0.99489	0	0	0.225245	0.00281657	MYC
Fragile X Syndrome WP4549	1/121	0.988021	0.99489	0	0	0.223357	0.00269178	EIF4G1
Ras signaling WP4223	2/184	0.990653	0.99489	0	0	0.293995	0.00276102	RAP1B;CALM1
Angiopoietin Like Protein 8 Regulatory Pathway WP3915	1/132	0.991998	0.99489	0	0	0.204484	0.00164282	FASN
Focal Adhesion-PI3K-Akt-mTOR-signaling pathway WP3932	3/303	0.998863	0.998863	0	0	0.266255	0.000302778	HSP90AA1;SPP1;HSP90B1

## Sheet: 1000 ug KEGG_UP
Term	Overlap	P-value	Adjusted P-value	Old P-value	Old Adjusted P-value	Odds Ratio	Combined Score	Genes
Proteasome	19/46	4.42729e-16	9.78431e-14	0	0	19.4422	687.352	PSMD12;PSMD14;POMP;PSMB6;PSMA6;PSMD6;PSMA3;PSMC5;PSMB5;PSMD7;PSMA4;IFNG;PSMA2;PSMC4;PSMD2;PSMC1;PSME3;PSMC2;PSMD1
Spliceosome	27/150	3.75914e-12	4.15384e-10	0	0	6.10461	160.593	SF3B4;SF3B3;DDX46;EIF4A3;SRSF1;HNRNPU;U2AF1;PRPF19;EFTUD2;U2AF2;TRA2B;MAGOH;TRA2A;SNRPD3;SF3A2;NCBP1;FUS;THOC1;HNRNPM;PHF5A;DDX39B;SRSF2;SRSF3;PPIH;PRPF31;SRSF6;SRSF7
Amyotrophic lateral sclerosis	39/364	1.12725e-09	8.30411e-08	0	0	3.36053	69.2387	PSMD12;VCP;TOMM40;PSMD14;TNF;NUP160;PSMB6;NXF1;PSMD6;PSMD7;PSMB5;PSMD2;PSMD1;NDC1;GPX1;HSPA5;NUP155;NCBP1;FUS;NDUFA4;TUBB4B;EIF2S1;TUBA4A;NUP93;PSMA6;PSMA3;PSMC5;PSMA4;NDUFS8;PSMA2;PSMC4;PSMC1;HNRNPA2B1;PSMC2;SRSF3;CYCS;TARDBP;ND3;SRSF7
Ribosome biogenesis in eukaryotes	19/108	8.75469e-09	4.83697e-07	0	0	5.87921	109.081	UTP15;NOP56;WDR36;NOP58;UTP6;POP4;HEATR1;WDR75;IMP4;REXO2;GTPBP4;WDR43;GNL3;NOL6;FBL;NXF1;EIF6;DKC1;BMS1
RNA transport	25/186	1.31805e-08	5.8258e-07	0	0	4.29726	77.9718	POP4;EIF4A3;NUP160;NXF1;MAGOH;XPO5;NDC1;PRMT5;NUP155;NCBP1;FUS;ELAC2;PABPC4;THOC1;EIF2S1;NUP93;EIF5;DDX39B;XPOT;STRAP;RNPS1;TARDBP;EIF4G2;EIF4G1;EIF3B
DNA replication	1936-10-01	3.54927e-07	1.30732e-05	0	0	10.4914	155.811	POLA2;PCNA;RFC4;MCM7;PRIM1;POLE2;MCM3;MCM4;MCM5;MCM2
Spinocerebellar ataxia	19/143	8.64459e-07	2.72922e-05	0	0	4.21206	58.8053	NOP56;PSMD12;PSMD14;ATP2A2;PSMB6;PSMA6;PSMD6;PSMA3;PSMC5;PSMD7;PSMA4;PSMB5;PSMA2;PSMC4;PSMD2;PSMC1;PSMC2;PSMD1;CYCS
Prion disease	27/273	1.98345e-06	5.47927e-05	0	0	3.03271	39.8215	PSMD12;PSMD14;TNF;PSMB6;STIP1;PSMD6;PSMD7;PSMB5;PSMD2;PSMD1;HSPA5;NDUFA4;TUBB4B;EIF2S1;TUBA4A;IL1A;PSMA6;PSMA3;PSMC5;PSMA4;NDUFS8;PSMA2;PSMC4;PSMC1;PSMC2;CYCS;ND3
Parkinson disease	25/249	3.60668e-06	8.8564e-05	0	0	3.07848	38.5818	PSMD12;PSMD14;PSMB6;PSMD6;PSMD7;PSMB5;PSMD2;PSMD1;HSPA5;NDUFA4;TUBB4B;EIF2S1;TUBA4A;PSMA6;PSMA3;PSMC5;PSMA4;NDUFS8;PSMA2;PSMC4;PSMC1;PSMC2;CYCS;CALM1;ND3
Cell cycle	16/124	9.15625e-06	0.000202353	0	0	4.05841	47.0819	PCNA;MCM7;YWHAB;CDC6;CCND2;CDK6;TFDP1;CDC45;CCNE2;CDK4;MYC;MCM3;MCM4;MCM5;E2F4;MCM2
Epstein-Barr virus infection	20/202	4.06421e-05	0.000816536	0	0	3.01598	30.4937	PSMD12;PSMD14;TNF;NFKB2;PSMD6;PSMC5;PSMD7;CCND2;CDK6;CCNE2;PSMC4;CDK4;MYC;PSMD2;PSMC1;TRAF6;PSMC2;PSMD1;CYCS;CALR
One carbon pool by folate	2020-06-01	5.19639e-05	0.000957002	0	0	11.6318	114.747	ATIC;MTHFD1;SHMT2;SHMT1;TYMS;GART
Alzheimer disease	29/369	6.87563e-05	0.00116886	0	0	2.35198	22.5436	PSMD12;PSMD14;ATP2A2;IDE;TNF;PSMB6;PSMD6;PSMD7;PSMB5;PSMD2;PSMD1;NDUFA4;TUBB4B;EIF2S1;TUBA4A;IL1A;PSMA6;PSMA3;PSMC5;PSMA4;NDUFS8;PSMA2;PSMC4;PSMC1;PSMC2;CYCS;CALM1;ND3;PPID
Pathways of neurodegeneration	34/475	0.000108204	0.00170808	0	0	2.13013	19.4513	PSMD12;VCP;TOMM40;PSMD14;ATP2A2;TNF;PSMB6;PSMD6;PSMD7;PSMB5;PSMD2;PSMD1;GPX1;HSPA5;FUS;NDUFA4;TUBB4B;EIF2S1;TUBA4A;PSMA6;IL1A;PSMA3;PSMC5;PSMA4;NDUFS8;PSMA2;PSMC4;PSMC1;PSMC2;CYCS;ND3;CALM1;TARDBP;PPID
Huntington disease	25/306	0.000116672	0.00171897	0	0	2.44668	22.1575	PSMD12;PSMD14;PSMB6;PSMD6;PSMD7;PSMB5;PSMD2;PSMD1;POLR2F;TGM2;GPX1;NDUFA4;TUBB4B;TUBA4A;PSMA6;PSMA3;PSMC5;PSMA4;NDUFS8;PSMA2;PSMC4;PSMC1;PSMC2;CYCS;ND3
Protein processing in endoplasmic reticulum	17/171	0.000143164	0.00197746	0	0	3.02111	26.7414	BCAP31;VCP;HSP90AA1;HSPA5;SAR1B;RPN1;MOGS;PDIA6;HSPBP1;EIF2S1;DDOST;PDIA4;HSP90B1;HSPH1;HYOU1;CALR;SEC23B
mRNA surveillance pathway	1998-12-01	0.000196187	0.00255043	0	0	3.8051	32.482	NXF1;DDX39B;NCBP1;FUS;PABPC4;EIF4A3;MAGOH;PAPOLA;RNPS1;ETF1;TARDBP;GSPT1
IL-17 signaling pathway	1994-10-01	0.00195771	0.0240364	0	0	3.23756	20.1893	HSP90AA1;IFNG;CCL20;TRAF6;IL13;SRSF1;IL17F;TNF;HSP90B1;IL17A
Pyrimidine metabolism	1956-07-01	0.00369642	0.0429952	0	0	3.87568	21.7053	NT5C;DTYMK;RRM1;RRM2;CAD;TYMS;NME1
Type I diabetes mellitus	1943-06-01	0.00406305	0.0448966	0	0	4.39596	24.2034	IL1A;IFNG;LTA;GZMB;TNF;HSPD1
Inflammatory bowel disease	1965-07-01	0.00842564	0.0886698	0	0	3.27275	15.6322	IL22;IL1A;IFNG;IL13;IL17F;TNF;IL17A
Viral carcinogenesis	14/203	0.0147901	0.146422	0	0	2.01488	8.49028	RANBP1;VAC14;DDX3X;YWHAB;MRPS18B;NFKB2;KAT2A;CCND2;CDK6;CCNE2;CDK4;PSMC1;CCR8;CCR4
Glutathione metabolism	1957-06-01	0.015901	0.146422	0	0	3.18691	13.1982	RRM1;GPX1;RRM2;ODC1;PGD;SRM
Legionellosis	1957-06-01	0.015901	0.146422	0	0	3.18691	13.1982	VCP;SAR1B;CYCS;TNF;HSPD1;NFKB2
Antigen processing and presentation	1978-07-01	0.0215472	0.190477	0	0	2.67171	10.2527	CD74;HSP90AA1;IFNG;HSPA5;PSME3;CALR;TNF
RNA degradation	1979-07-01	0.0229387	0.194792	0	0	2.63446	9.94491	HSPA9;PNPT1;DIS3;PABPC4;EXOSC2;EXOSC1;HSPD1
Asthma	1931-04-01	0.0237981	0.194792	0	0	4.00687	14.9783	IL3;IL13;IL9;TNF
N-Glycan biosynthesis	1950-05-01	0.0326393	0.257618	0	0	3.00656	10.2892	ALG8;RPN1;ALG3;MOGS;DDOST
Cytokine-cytokine receptor interaction	17/295	0.0373383	0.284544	0	0	1.66271	5.46656	IL22;CCL20;IL24;IL13;INHBA;TNF;IL1A;IL3;IFNG;IL9;LTA;CCL3;CCR8;TNFSF8;IL17F;CCR4;IL17A
Alanine, aspartate and glutamate metabolism	1937-04-01	0.0422834	0.311488	0	0	3.27732	10.3674	ADSL;PPAT;CAD;ASNS
p53 signaling pathway	1973-06-01	0.046484	0.331386	0	0	2.42384	7.4379	CCND2;RRM2;CDK6;CCNE2;CDK4;CYCS
Glycine, serine and threonine metabolism	1940-04-01	0.053862	0.36294	0	0	3.00375	8.77493	SHMT2;PSAT1;SHMT1;PHGDH
Cellular senescence	10/156	0.0541946	0.36294	0	0	1.85669	5.41257	IL1A;CCND2;CDK6;CCNE2;CDK4;MYC;MYBL2;E2F4;CALM1;PPID
Hepatitis C	10/157	0.0561202	0.364782	0	0	1.84396	5.31109	CDK6;IFNG;CDK4;YWHAB;MYC;PSME3;TRAF6;CYCS;TNF;EIF2S1
Measles	9/139	0.0623466	0.38331	0	0	1.8756	5.20486	IL1A;CCND2;CDK6;CCNE2;CDK4;TRAF6;CYCS;EIF2S1;SLAMF1
Graft-versus-host disease	1942-04-01	0.0624396	0.38331	0	0	2.84536	7.89176	IL1A;IFNG;GZMB;TNF
Viral protein interaction with cytokine and cytokine receptor	7/100	0.0675465	0.403453	0	0	2.03735	5.49055	CCL20;IL24;LTA;CCL3;CCR8;TNF;CCR4
Lipid and atherosclerosis	12/215	0.0863181	0.502008	0	0	1.60219	3.92491	RAP1B;HSP90AA1;HSPA5;TRAF6;CCL3;CYCS;CD36;CALM1;TNF;EIF2S1;HSP90B1;HSPD1
Purine metabolism	8/129	0.0921415	0.522135	0	0	1.78951	4.26697	NT5C;ADSL;RRM1;ATIC;RRM2;PPAT;GART;NME1
RNA polymerase	1931-03-01	0.0980693	0.541833	0	0	2.89361	6.71919	POLR1A;POLR1B;POLR2F
Cysteine and methionine metabolism	1950-04-01	0.103297	0.556799	0	0	2.34954	5.33378	MAT2A;PSAT1;PHGDH;SRM
Small cell lung cancer	1992-06-01	0.112117	0.581276	0	0	1.88647	4.128	CDK6;CCNE2;CDK4;MYC;TRAF6;CYCS
Base excision repair	1933-03-01	0.113099	0.581276	0	0	2.70042	5.88555	PCNA;APEX1;POLE2
Rheumatoid arthritis	1993-06-01	0.116454	0.584916	0	0	1.86469	4.00957	IL1A;IFNG;CCL20;CCL3;TNF;IL17A
TGF-beta signaling pathway	1994-06-01	0.120873	0.593622	0	0	1.84341	3.89514	TFDP1;IFNG;MYC;E2F4;INHBA;TNF
Fatty acid biosynthesis	2018-02-01	0.134395	0.645683	0	0	3.37325	6.77	FASN;ACSL4
Hematopoietic cell lineage	1999-06-01	0.144172	0.677917	0	0	1.74384	3.37738	IL3;IL1A;TFRC;CD5;CD36;TNF
Allograft rejection	1938-03-01	0.154034	0.709196	0	0	2.31405	4.32862	IFNG;GZMB;TNF
Various types of N-glycan biosynthesis	1939-03-01	0.162717	0.723296	0	0	2.24965	4.08478	RPN1;ALG3;DDOST
Human T-cell leukemia virus 1 infection	11/219	0.163642	0.723296	0	0	1.43096	2.59015	RANBP1;VAC14;KAT2A;CCND2;CCNE2;CDK4;MYC;LTA;CALR;TNF;NFKB2
Ferroptosis	1941-03-01	0.180502	0.77257	0	0	2.13103	3.64834	TFRC;LPCAT3;ACSL4
Terpenoid backbone biosynthesis	2022-02-01	0.185256	0.77257	0	0	2.69804	4.54893	IDI1;IDI2
Th17 cell differentiation	6/107	0.185277	0.77257	0	0	1.60505	2.70596	IL22;HSP90AA1;IFNG;IRF4;IL17F;IL17A
Vitamin B6 metabolism	2022-06-01	0.196491	0.782869	0	0	5.39273	8.77472	PSAT1
Tuberculosis	9/180	0.197601	0.782869	0	0	1.42284	2.30714	HSPA9;IL1A;CD74;IFNG;TRAF6;CYCS;CALM1;TNF;HSPD1
Mismatch repair	2023-02-01	0.198374	0.782869	0	0	2.56943	4.15631	PCNA;RFC4
Hepatitis B	8/162	0.225303	0.858484	0	0	1.40362	2.09183	DDX3X;PCNA;CCNE2;YWHAB;MYC;TRAF6;CYCS;TNF
JAK-STAT signaling pathway	8/162	0.225303	0.858484	0	0	1.40362	2.09183	IL3;IL22;CCND2;IFNG;MYC;IL9;IL24;IL13
Nucleotide excision repair	1947-03-01	0.236508	0.885902	0	0	1.83986	2.65266	PCNA;RFC4;POLE2
Malaria	1950-03-01	0.265551	0.978115	0	0	1.72215	2.28348	IFNG;CD36;TNF
Influenza A	8/172	0.275241	0.997186	0	0	1.31735	1.69952	IL1A;NXF1;CDK6;IFNG;CDK4;CYCS;TNF;EIF2S1
Thyroid hormone synthesis	1975-04-01	0.281152	0.999996	0	0	1.52026	1.92899	GPX1;HSPA5;PDIA4;HSP90B1
Pertussis	1976-04-01	0.289201	0.999996	0	0	1.49906	1.85979	IL1A;TRAF6;CALM1;TNF
Glyoxylate and dicarboxylate metabolism	1930-02-01	0.291912	0.999996	0	0	1.92637	2.37195	SHMT2;SHMT1
Leishmaniasis	1977-04-01	0.297281	0.999996	0	0	1.47845	1.79348	IL1A;IFNG;TRAF6;TNF
Chagas disease	5/102	0.302007	0.999996	0	0	1.39103	1.66549	IFNG;TRAF6;CCL3;CALR;TNF
Viral myocarditis	1960-03-01	0.364063	0.999996	0	0	1.41928	1.43408	CYCS;EIF4G2;EIF4G1
Fluid shear stress and atherosclerosis	6/139	0.379728	0.999996	0	0	1.21684	1.17826	IL1A;HSP90AA1;IFNG;CALM1;TNF;HSP90B1
African trypanosomiasis	1937-02-01	0.384033	0.999996	0	0	1.54054	1.47433	IFNG;TNF
Apoptosis	6/142	0.398984	0.999996	0	0	1.18981	1.09324	IL3;CYCS;GZMB;TNF;EIF2S1;TUBA4A
Salmonella infection	10/249	0.40096	0.999996	0	0	1.1287	1.03151	HSP90AA1;MYC;CSE1L;TRAF6;FLNA;CYCS;TUBB4B;TNF;TUBA4A;HSP90B1
Human cytomegalovirus infection	9/225	0.415268	0.999996	0	0	1.12376	0.987598	PTGER4;CDK6;CDK4;MYC;CCL3;CYCS;CALR;CALM1;TNF
Bladder cancer	1941-02-01	0.434371	0.999996	0	0	1.38225	1.15259	CDK4;MYC
Fc epsilon RI signaling pathway	1968-03-01	0.441481	0.999996	0	0	1.24408	1.01719	IL3;IL13;TNF
Adipocytokine signaling pathway	1969-03-01	0.450922	0.999996	0	0	1.22517	0.975798	ACSL4;CD36;TNF
Central carbon metabolism in cancer	1970-03-01	0.460298	0.999996	0	0	1.20682	0.936349	SLC7A5;MYC;SLC1A5
RIG-I-like receptor signaling pathway	1970-03-01	0.460298	0.999996	0	0	1.20682	0.936349	DDX3X;TRAF6;TNF
Osteoclast differentiation	5/127	0.478908	0.999996	0	0	1.10454	0.813215	IL1A;IFNG;TRAF6;TNF;NFKB2
Non-alcoholic fatty liver disease	6/155	0.481511	0.999996	0	0	1.08526	0.793139	IL1A;NDUFS8;NDUFA4;CYCS;TNF;EIF2S1
Amoebiasis	4/102	0.498537	0.999996	0	0	1.09986	0.76559	IFNG;PRDX1;SERPINB9;TNF
Glycosaminoglycan degradation	2019-01-01	0.499922	0.999996	0	0	1.49697	1.03785	GUSB
Glioma	1975-03-01	0.50607	0.999996	0	0	1.12272	0.764664	CDK6;CDK4;CALM1
NF-kappa B signaling pathway	4/104	0.513797	0.999996	0	0	1.07775	0.717704	TRAF6;LTA;TNF;NFKB2
T cell receptor signaling pathway	4/104	0.513797	0.999996	0	0	1.07775	0.717704	ITK;IFNG;CDK4;TNF
Toll-like receptor signaling pathway	4/104	0.513797	0.999996	0	0	1.07775	0.717704	TRAF6;CCL3;SPP1;TNF
Chronic myeloid leukemia	1976-03-01	0.514982	0.999996	0	0	1.10728	0.734819	CDK6;CDK4;MYC
Steroid biosynthesis	2020-01-01	0.517841	0.999996	0	0	1.41811	0.933237	DHCR24
Arginine and proline metabolism	1950-02-01	0.538773	0.999996	0	0	1.12255	0.694253	ODC1;SRM
Kaposi sarcoma-associated herpesvirus infection	7/193	0.539859	0.999996	0	0	1.01374	0.624917	CDK6;CDK4;MYC;CCR8;CYCS;CALM1;CCR4
Drug metabolism	4/108	0.543653	0.999996	0	0	1.03608	0.631436	RRM1;RRM2;GUSB;NME1
Protein export	2023-01-01	0.567844	0.999996	0	0	1.22454	0.692977	HSPA5
Toxoplasmosis	4/112	0.572537	0.999996	0	0	0.997503	0.556286	IFNG;TRAF6;CYCS;TNF
Breast cancer	5/147	0.608896	0.999996	0	0	0.94798	0.4703	NOTCH2;CDK6;CDK4;MYC;NFKB2
Notch signaling pathway	1959-02-01	0.629103	0.999996	0	0	0.944862	0.437907	NOTCH2;KAT2A
Thyroid hormone signaling pathway	4/121	0.633575	0.999996	0	0	0.92034	0.420022	NOTCH2;KAT2A;MYC;ATP2A2
Phagosome	5/152	0.638338	0.999996	0	0	0.915497	0.410955	TFRC;CALR;CD36;TUBB4B;TUBA4A
Phototransduction	2028-01-01	0.639939	0.999996	0	0	0.997514	0.445272	CALM1
Th1 and Th2 cell differentiation	1992-03-01	0.644628	0.999996	0	0	0.907465	0.398451	NOTCH2;IFNG;IL13
Arachidonic acid metabolism	1961-02-01	0.647203	0.999996	0	0	0.912738	0.397128	GPX1;PTGES3
Ascorbate and aldarate metabolism	1930-01-01	0.665294	0.999996	0	0	0.928623	0.378439	GUSB
Citrate cycle (TCA cycle)	1930-01-01	0.665294	0.999996	0	0	0.928623	0.378439	IDH3A
Pentose phosphate pathway	1930-01-01	0.665294	0.999996	0	0	0.928623	0.378439	PGD
Necroptosis	5/159	0.677179	0.999996	0	0	0.873564	0.340533	IL1A;HSP90AA1;IFNG;TNF;PPID
Phosphatidylinositol signaling system	1997-03-01	0.679739	0.999996	0	0	0.858972	0.331603	INPP5B;DGKK;CALM1
Prostate cancer	1997-03-01	0.679739	0.999996	0	0	0.858972	0.331603	HSP90AA1;CCNE2;HSP90B1
Chemokine signaling pathway	6/192	0.68857	0.999996	0	0	0.867697	0.323771	RAP1B;ITK;CCL20;CCL3;CCR8;CCR4
Natural killer cell mediated cytotoxicity	4/131	0.694443	0.999996	0	0	0.84743	0.309011	IFNG;GZMB;CD48;TNF
Acute myeloid leukemia	1967-02-01	0.697302	0.999996	0	0	0.828227	0.298606	IL3;MYC
Long-term potentiation	1967-02-01	0.697302	0.999996	0	0	0.828227	0.298606	RAP1B;CALM1
AGE-RAGE signaling pathway in diabetic complications	3/100	0.699536	0.999996	0	0	0.832275	0.297403	IL1A;CDK4;TNF
Oxidative phosphorylation	4/133	0.705708	0.999996	0	0	0.834204	0.290765	NDUFS8;PPA1;NDUFA4;ND3
Pentose and glucuronate interconversions	1934-01-01	0.710778	0.999996	0	0	0.815893	0.278542	GUSB
Pathogenic Escherichia coli infection	6/197	0.711939	0.999996	0	0	0.844761	0.287019	TRAF6;CYCS;TUBB4B;ABCF2;TNF;TUBA4A
Renin secretion	1969-02-01	0.712641	0.999996	0	0	0.80342	0.272181	PTGER4;CALM1
Nicotinate and nicotinamide metabolism	1935-01-01	0.72115	0.999996	0	0	0.791855	0.258864	NT5C
C-type lectin receptor signaling pathway	3/104	0.724467	0.999996	0	0	0.799147	0.25758	CALM1;TNF;NFKB2
Estrogen signaling pathway	4/137	0.727328	0.999996	0	0	0.808947	0.257551	HSP90AA1;FKBP4;CALM1;HSP90B1
MAPK signaling pathway	9/294	0.729612	0.999996	0	0	0.848612	0.267519	RAP1B;DUSP5;IL1A;MYC;TRAF6;FLNA;PTPN7;TNF;NFKB2
Melanoma	1972-02-01	0.734422	0.999996	0	0	0.768868	0.237328	CDK6;CDK4
Non-small cell lung cancer	1972-02-01	0.734422	0.999996	0	0	0.768868	0.237328	CDK6;CDK4
Thyroid cancer	1937-01-01	0.740792	0.999996	0	0	0.747786	0.224362	MYC
Inositol phosphate metabolism	1973-02-01	0.741363	0.999996	0	0	0.757999	0.226842	INPP5B;ISYNA1
Ubiquitin mediated proteolysis	4/140	0.742749	0.999996	0	0	0.790978	0.235234	TRAF6;UBE2N;UBA2;PRPF19
PPAR signaling pathway	1974-02-01	0.748149	0.999996	0	0	0.747432	0.21687	ACSL4;CD36
Human papillomavirus infection	10/331	0.751098	0.999996	0	0	0.836753	0.239495	PTGER4;BCAP31;NOTCH2;CCND2;CDK6;CCNE2;CDK4;PSMC1;SPP1;TNF
HIF-1 signaling pathway	3/109	0.753322	0.999996	0	0	0.761253	0.215634	TFRC;IFNG;TIMP1
Chemical carcinogenesis	7/239	0.756245	0.999996	0	0	0.810783	0.226524	NOTCH2;HSP90AA1;MYC;PTGES3;CDC6;MIR29A;HSP90B1
Pancreatic cancer	1976-02-01	0.761262	0.999996	0	0	0.727156	0.198352	CDK6;CDK4
TNF signaling pathway	3/112	0.769438	0.999996	0	0	0.740186	0.193999	CCL20;LTA;TNF
Shigellosis	7/246	0.781679	0.999996	0	0	0.786747	0.193785	RRAGA;TRAF6;UBE2N;CYCS;U2AF1;TNF;PPID
Herpes simplex virus 1 infection	15/498	0.788484	0.999996	0	0	0.832927	0.19794	CD74;SRSF1;TNF;EIF2S1;HCFC1;NXF1;IFNG;TRAF6;SRSF2;LTA;SRSF3;CYCS;CALR;SRSF6;SRSF7
Fat digestion and absorption	1943-01-01	0.79181	0.999996	0	0	0.640759	0.149575	CD36
Fatty acid degradation	1943-01-01	0.79181	0.999996	0	0	0.640759	0.149575	ACSL4
Porphyrin and chlorophyll metabolism	1943-01-01	0.79181	0.999996	0	0	0.640759	0.149575	GUSB
Pathways in cancer	16/531	0.794074	0.999996	0	0	0.833021	0.192077	NOTCH2;PTGER4;HSP90AA1;IL13;HSP90B1;NFKB2;IL3;CDK6;CCND2;CCNE2;IFNG;CDK4;MYC;TRAF6;CYCS;CALM1
Peroxisome	1982-02-01	0.797103	0.999996	0	0	0.672409	0.152483	PRDX1;ACSL4
Neurotrophin signaling pathway	3/119	0.803706	0.999996	0	0	0.695265	0.15193	RAP1B;TRAF6;CALM1
Cushing syndrome	4/155	0.810005	0.999996	0	0	0.711846	0.149997	RAP1B;CDK6;CCNE2;CDK4
Type II diabetes mellitus	1946-01-01	0.813424	0.999996	0	0	0.597949	0.123478	TNF
Colorectal cancer	1986-02-01	0.818273	0.999996	0	0	0.640256	0.128409	MYC;CYCS
PI3K-Akt signaling pathway	10/354	0.818733	0.999996	0	0	0.77986	0.15597	IL3;HSP90AA1;CCND2;CDK6;CCNE2;CDK4;YWHAB;MYC;SPP1;HSP90B1
Transcriptional misregulation in cancer	5/192	0.821499	0.999996	0	0	0.718165	0.141208	IL3;CCND2;FUS;MYC;GZMB
ECM-receptor interaction	1988-02-01	0.828098	0.999996	0	0	0.625301	0.117947	SPP1;CD36
Gap junction	1988-02-01	0.828098	0.999996	0	0	0.625301	0.117947	TUBB4B;TUBA4A
PD-L1 expression and PD-1 checkpoint pathway in cancer	1989-02-01	0.832829	0.999996	0	0	0.618082	0.113064	IFNG;TRAF6
Hypertrophic cardiomyopathy	1990-02-01	0.837443	0.999996	0	0	0.611026	0.108398	ATP2A2;TNF
Cholesterol metabolism	1950-01-01	0.838798	0.999996	0	0	0.549022	0.0965101	CD36
Vibrio cholerae infection	1950-01-01	0.838798	0.999996	0	0	0.549022	0.0965101	PDIA4
Oocyte meiosis	3/129	0.845152	0.999996	0	0	0.639752	0.107631	CCNE2;YWHAB;CALM1
Autoimmune thyroid disease	1953-01-01	0.85554	0.999996	0	0	0.517267	0.0807055	GZMB
Hepatocellular carcinoma	4/168	0.856018	0.999996	0	0	0.654974	0.101825	CDK6;CDK4;MYC;ACTL6A
Diabetic cardiomyopathy	5/203	0.856165	0.999996	0	0	0.677876	0.105269	NDUFS8;NDUFA4;ATP2A2;CD36;ND3
Dilated cardiomyopathy	1996-02-01	0.862779	0.999996	0	0	0.571846	0.0844026	ATP2A2;TNF
Systemic lupus erythematosus	3/135	0.866196	0.999996	0	0	0.610481	0.0876921	IFNG;SNRPD3;TNF
MicroRNAs in cancer	8/310	0.869609	0.999996	0	0	0.710218	0.0992255	NOTCH2;CCND2;CDK6;MIR155;CCNE2;MYC;MIR29A;SLC7A1
Glycerophospholipid metabolism	1998-02-01	0.870386	0.999996	0	0	0.559874	0.0777207	LPCAT3;DGKK
Inflammatory mediator regulation of TRP channels	1998-02-01	0.870386	0.999996	0	0	0.559874	0.0777207	PTGER4;CALM1
Hedgehog signaling pathway	1956-01-01	0.870545	0.999996	0	0	0.488976	0.0677898	CCND2
Autophagy	3/137	0.872629	0.999996	0	0	0.601306	0.0819246	RRAGA;TRAF6;EIF2S1
Endometrial cancer	1958-01-01	0.879673	0.999996	0	0	0.47177	0.0604833	MYC
Human immunodeficiency virus 1 infection	5/212	0.880183	0.999996	0	0	0.648097	0.082714	TRAF6;CYCS;CALR;CALM1;TNF
Pancreatic secretion	2/102	0.88445	0.999996	0	0	0.537367	0.0659831	RAP1B;ATP2A2
Glycerolipid metabolism	1961-01-01	0.892174	0.999996	0	0	0.448112	0.0511267	DGKK
Cytosolic DNA-sensing pathway	1963-01-01	0.899779	0.999996	0	0	0.433612	0.0457919	POLR2F
Glucagon signaling pathway	2/107	0.900042	0.999996	0	0	0.511645	0.0538834	PRMT1;CALM1
Insulin resistance	2/108	0.902915	0.999996	0	0	0.506791	0.0517569	CD36;TNF
Retrograde endocannabinoid signaling	3/148	0.903341	0.999996	0	0	0.555371	0.0564565	NDUFS8;NDUFA4;ND3
GnRH secretion	1964-01-01	0.903379	0.999996	0	0	0.426707	0.0433592	SPP1
Glycolysis / Gluconeogenesis	1967-01-01	0.91342	0.999996	0	0	0.407247	0.0368802	ADPGK
mTOR signaling pathway	3/154	0.917117	0.999996	0	0	0.533136	0.0461271	SLC7A5;RRAGA;TNF
Leukocyte transendothelial migration	2/114	0.918596	0.999996	0	0	0.479492	0.0407129	RAP1B;ITK
Amphetamine addiction	1969-01-01	0.919528	0.999996	0	0	0.395228	0.0331575	CALM1
Renal cell carcinoma	1969-01-01	0.919528	0.999996	0	0	0.395228	0.0331575	RAP1B
Thermogenesis	5/232	0.921568	0.999996	0	0	0.590377	0.0482213	NDUFS8;NDUFA4;ACTL6A;ACSL4;ND3
Prolactin signaling pathway	1970-01-01	0.922419	0.999996	0	0	0.38948	0.0314528	CCND2
AMPK signaling pathway	2/120	0.931873	0.999996	0	0	0.454968	0.032102	FASN;CD36
Focal adhesion	4/201	0.932349	0.999996	0	0	0.544316	0.0381285	RAP1B;CCND2;SPP1;FLNA
Hippo signaling pathway	3/163	0.934449	0.999996	0	0	0.50291	0.0340967	CCND2;YWHAB;MYC
Gastric acid secretion	1976-01-01	0.937711	0.999996	0	0	0.35821	0.0230376	CALM1
Wnt signaling pathway	3/166	0.939439	0.999996	0	0	0.493577	0.0308347	CCND2;MYC;CACYBP
Arrhythmogenic right ventricular cardiomyopathy	1977-01-01	0.93995	0.999996	0	0	0.353478	0.0218905	ATP2A2
Tight junction	3/169	0.944077	0.999996	0	0	0.484581	0.0278864	PCNA;CDK4;TUBA4A
FoxO signaling pathway	2/131	0.951062	0.999996	0	0	0.415934	0.0208698	CCND2;PRMT1
Complement and coagulation cascades	1985-01-01	0.955194	0.999996	0	0	0.31968	0.0146544	F2RL2
ErbB signaling pathway	1985-01-01	0.955194	0.999996	0	0	0.31968	0.0146544	MYC
Cardiac muscle contraction	1987-01-01	0.958358	0.999996	0	0	0.312213	0.0132797	ATP2A2
Apelin signaling pathway	2/137	0.959231	0.999996	0	0	0.397323	0.0165378	SPP1;CALM1
Insulin signaling pathway	2/137	0.959231	0.999996	0	0	0.397323	0.0165378	FASN;CALM1
Yersinia infection	2/137	0.959231	0.999996	0	0	0.397323	0.0165378	TRAF6;TNF
NOD-like receptor signaling pathway	3/181	0.959519	0.999996	0	0	0.451629	0.0186626	HSP90AA1;TRAF6;TNF
Signaling pathways regulating pluripotency of stem cells	2/143	0.966084	0.999996	0	0	0.380297	0.0131218	MYC;INHBA
GnRH signaling pathway	1993-01-01	0.966572	0.999996	0	0	0.29176	0.00991963	CALM1
Salivary secretion	1993-01-01	0.966572	0.999996	0	0	0.29176	0.00991963	CALM1
Circadian entrainment	1997-01-01	0.971128	0.999996	0	0	0.279545	0.00818979	CALM1
Gastric cancer	2/149	0.971823	0.999996	0	0	0.36466	0.0104227	CCNE2;MYC
Aldosterone synthesis and secretion	1998-01-01	0.972167	0.999996	0	0	0.276649	0.00780924	CALM1
Choline metabolism in cancer	1998-01-01	0.972167	0.999996	0	0	0.276649	0.00780924	DGKK
Adrenergic signaling in cardiomyocytes	2/150	0.972683	0.999996	0	0	0.362177	0.0100312	ATP2A2;CALM1
Progesterone-mediated oocyte maturation	1/100	0.974133	0.999996	0	0	0.271032	0.00710298	HSP90AA1
Melanogenesis	1/101	0.975064	0.999996	0	0	0.268308	0.00677539	CALM1
Protein digestion and absorption	1/103	0.976826	0.999996	0	0	0.263019	0.00616696	SLC1A5
Proteoglycans in cancer	3/205	0.979192	0.999996	0	0	0.39747	0.00835763	MYC;FLNA;TNF
cGMP-PKG signaling pathway	2/167	0.983955	0.999996	0	0	0.324573	0.00525005	ATP2A2;CALM1
cAMP signaling pathway	3/216	0.984777	0.999996	0	0	0.376726	0.00577888	RAP1B;ATP2A2;CALM1
Sphingolipid signaling pathway	1/119	0.987109	0.999996	0	0	0.227166	0.00294738	TNF
Platelet activation	1/124	0.989269	0.999996	0	0	0.217875	0.00235065	RAP1B
Coronavirus disease	3/232	0.990409	0.999996	0	0	0.350111	0.00337418	TRAF6;TNF;RSL24D1
Lysosome	1/128	0.990733	0.999996	0	0	0.210969	0.00196407	GUSB
Dopaminergic synapse	1/132	0.991998	0.999996	0	0	0.204484	0.00164282	CALM1
Vascular smooth muscle contraction	1/133	0.992286	0.999996	0	0	0.202924	0.00157133	CALM1
Calcium signaling pathway	3/240	0.99241	0.999996	0	0	0.33815	0.00257648	CYSLTR1;ATP2A2;CALM1
Phospholipase D signaling pathway	1/148	0.995552	0.999996	0	0	0.182075	0.000811676	DGKK
Rap1 signaling pathway	2/210	0.995962	0.999996	0	0	0.256895	0.00103935	RAP1B;CALM1
Oxytocin signaling pathway	1/154	0.996431	0.999996	0	0	0.17488	0.000625197	CALM1
Ribosome	1/158	0.996919	0.999996	0	0	0.170389	0.00052581	RSL24D1
Ras signaling pathway	2/232	0.998035	0.999996	0	0	0.232055	0.000456334	RAP1B;CALM1
Neuroactive ligand-receptor interaction	4/341	0.998391	0.999996	0	0	0.315857	0.000508707	PTGER4;CYSLTR1;PENK;F2RL2
Axon guidance	1/182	0.998724	0.999996	0	0	0.14761	0.000188535	SEMA7A
Alcoholism	1/186	0.998898	0.999996	0	0	0.144389	0.000159222	CALM1
Endocytosis	2/252	0.998986	0.999996	0	0	0.213266	0.000216397	TFRC;TRAF6
Olfactory transduction	1/440	0.999996	0.999996	0	0	0.0600379	2.38198e-07	CALM1

## Sheet: 1000 ug Bioplanet_UP
Term	Overlap	P-value	Adjusted P-value	Old P-value	Old Adjusted P-value	Odds Ratio	Combined Score	Genes
Mitotic G1-G1/S phases	38/135	8.64786e-24	7.07395e-21	0	0	11.0864	588.739	PSMD12;PCNA;PSMD14;MCM7;PRIM1;TYMS;PSMB6;PSMD6;CCND2;PSMD7;CDC45;PSMB5;MYC;PSMD2;PSMD1;MYBL2;E2F4;RRM2;CDC6;PSMA6;POLA2;PSMA3;PSMC5;CDK6;PSMA4;TFDP1;CCNE2;CDK4;PSMA2;PSMC4;PSME3;POLE2;PSMC1;PSMC2;MCM3;MCM4;MCM5;MCM2
S phase	32/112	1.88541e-20	7.71134e-18	0	0	11.2304	510.058	PSMD12;PCNA;PSMD14;MCM7;PRIM1;PSMB6;PSMD6;PSMD7;CDC45;PSMB5;MYC;PSMD2;PSMD1;RFC4;CDC6;PSMA6;POLA2;PSMA3;PSMC5;PSMA4;CCNE2;CDK4;PSMA2;PSMC4;PSME3;POLE2;PSMC1;PSMC2;MCM3;MCM4;MCM5;MCM2
Licensing factor removal from origins	24/61	2.29196e-19	6.24941e-17	0	0	18.0412	774.325	PSMD12;MCM7;PSMD14;ODC1;CDC6;PSMB6;PSMA6;PSMD6;PSMA3;PSMC5;PSMD7;PSMA4;PSMB5;PSMA2;PSMC4;PSMD2;PSME3;PSMC1;PSMC2;MCM3;PSMD1;MCM4;MCM5;MCM2
DNA replication pre-Initiation	27/88	2.3772e-18	4.86138e-16	0	0	12.3491	501.135	PSMD12;MCM7;PSMD14;PRIM1;PSMB6;PSMD6;PSMD7;CDC45;PSMB5;PSMD2;PSMD1;CDC6;PSMA6;PSMA3;POLA2;PSMC5;PSMA4;PSMA2;PSMC4;PSME3;POLE2;PSMC1;PSMC2;MCM3;MCM4;MCM5;MCM2
Gene expression	87/968	1.71498e-15	2.80571e-13	0	0	2.88922	98.2318	YWHAB;EIF4A3;HNRNPU;HIST2H2AC;EFTUD2;NARS;PSMD6;PSMD7;MYC;PSMD2;RARS;MAGOH;XPO5;PAPOLA;PSMD1;SNRPD3;PRMT5;NCBP1;DIS3;H2AFZ;DDOST;WDR77;NUP93;PSMA6;PSMA3;KAT2A;PSMA4;TFDP1;PSMA2;POLR1A;PPA1;PSME3;POLR1B;SRSF2;SRSF3;GARS;ETF1;SRSF6;EEF1E1;SRSF7;SF3B4;NOTCH2;HIST1H2BN;HIST1H2BM;PSMD12;SET;SF3B3;RRN3;PSMD14;HIST1H2BJ;DHX9;HIST1H2BL;RPN1;SRSF1;HIST1H2BK;TARS;U2AF1;NUP160;PSMB6;NXF1;PSMB5;U2AF2;LARS;PO…
Cell cycle	54/453	8.01896e-15	1.09325e-12	0	0	3.86082	125.311	MCM7;YWHAB;HIST2H2AC;PSMD6;PSMD7;CCND2;MYC;PSMD2;PSMD1;MYBL2;HSP90AA1;RFC4;H2AFZ;TUBA4A;PSMA6;PSMA3;PSMA4;TFDP1;CCNE2;PSMA2;DKC1;PSME3;MCM3;MCM4;MCM5;MCM2;HIST1H2BN;HIST1H2BM;PSMD12;PCNA;PSMD14;HIST1H2BJ;PRIM1;HIST1H2BL;HIST1H2BK;TYMS;NUP160;PSMB6;PSMB5;CDC45;E2F4;RBBP7;RRM2;RCC2;CDC6;TUBB4B;PSMC5;POLA2;CDK6;PSMC4;CDK4;PSMC1;POLE2;PSMC2
mRNA stability regulation by proteins that bind AU-rich elements	23/86	2.1851e-14	2.55344e-12	0	0	10.1258	318.503	PSMD12;SET;PSMD14;YWHAB;DIS3;PSMB6;PSMA6;PSMD6;PSMA3;PSMC5;PSMD7;PSMA4;PSMB5;PSMA2;PSMC4;PSMD2;PSME3;PSMC1;PSMC2;PSMD1;EXOSC2;EXOSC1;EIF4G1
Proteasome degradation	20/63	2.92169e-14	2.98743e-12	0	0	12.8582	400.713	PSMD12;H2AFZ;RPN1;UCHL3;PSMB6;PSMA6;PSMD6;PSMA3;PSMC5;PSMD7;PSMA4;PSMB5;IFNG;PSMA2;PSMC4;PSMD2;PSME3;PSMC1;PSMC2;PSMD1
Cell cycle checkpoints	26/117	5.41531e-14	4.92191e-12	0	0	7.94741	242.769	PSMD12;PSMD14;MCM7;PSMB6;PSMD6;PSMD7;CDC45;PSMB5;PSMD2;PSMD1;RFC4;CDC6;PSMA6;PSMA3;PSMC5;PSMA4;CCNE2;PSMA2;PSMC4;PSME3;PSMC1;PSMC2;MCM3;MCM4;MCM5;MCM2
Destabilization of mRNA by AUF1 (hnRNP D0)	20/66	7.9611e-14	6.51218e-12	0	0	12.0177	362.475	PSMD12;PSMD14;PSMB6;PSMA6;PSMD6;PSMA3;PSMC5;PSMD7;PSMA4;PSMB5;PSMA2;CDK4;PSMC4;PSMD2;PSME3;PSMC1;PSMC2;PSMD1;TCEB1;EIF4G1
Spliceosome	26/127	4.20352e-13	3.12589e-11	0	0	7.15681	203.952	SF3B4;SF3B3;DDX46;EIF4A3;SRSF1;HNRNPU;U2AF1;PRPF19;EFTUD2;U2AF2;TRA2B;MAGOH;TRA2A;SNRPD3;SF3A2;NCBP1;THOC1;HNRNPM;PHF5A;DDX39B;SRSF2;SRSF3;PPIH;PRPF31;SRSF6;SRSF7
Capped intron-containing pre-mRNA processing	27/138	4.70539e-13	3.14116e-11	0	0	6.7688	192.132	SF3B4;SF3B3;DHX9;SRSF1;HNRNPU;U2AF1;NUP160;EFTUD2;NXF1;U2AF2;MAGOH;PAPOLA;POLR2F;SNRPD3;SF3A2;NUP155;NCBP1;FUS;NUP93;HNRNPM;PHF5A;HNRNPA2B1;SRSF2;SRSF3;RNPS1;SRSF6;SRSF7
Cyclin A-Cdk2-associated events at S phase entry	20/72	4.99206e-13	3.14116e-11	0	0	10.6278	301.039	PSMD12;PSMD14;PSMB6;PSMA6;PSMD6;PSMA3;PSMC5;PSMD7;PSMA4;PSMB5;CCNE2;PSMA2;CDK4;PSMC4;MYC;PSMD2;PSME3;PSMC1;PSMC2;PSMD1
Autodegradation of Cdh1 by Cdh1-APC/C	18/58	8.88507e-13	5.19142e-11	0	0	12.4066	344.273	PSMD12;PSMD14;CDC6;PSMB6;PSMA6;PSMD6;PSMA3;PSMC5;PSMD7;PSMA4;PSMB5;PSMA2;PSMC4;PSMD2;PSME3;PSMC1;PSMC2;PSMD1
Messenger RNA processing	32/203	1.64812e-12	8.98773e-11	0	0	5.2291	141.873	SF3B4;SF3B3;DHX9;SRSF1;HNRNPU;U2AF1;NUP160;PPM1G;EFTUD2;NXF1;U2AF2;TRA2B;MAGOH;PAPOLA;POLR2F;SNRPD3;SF3A2;NUP155;NCBP1;PRMT1;FUS;HNRNPAB;NUP93;HNRNPM;SFPQ;PHF5A;HNRNPA2B1;SRSF2;SRSF3;RNPS1;SRSF6;SRSF7
Apoptosis regulation	20/78	2.58855e-12	1.32339e-10	0	0	9.52537	254.136	PSMD12;PSMD14;POMP;PSMB6;PSMA6;PSMD6;PSMA3;PSMC5;PSMD7;PSMA4;PSMB5;CCNE2;IFNG;PSMA2;PSMC4;PSMD2;PSME3;PSMC1;PSMC2;PSMD1
HIF-1 degradation in normoxia	21/88	3.33948e-12	1.60688e-10	0	0	8.66653	229.015	HSP90AA1;PSMD12;PSMD14;PSMB6;PSMA6;PSMD6;PSMA3;PSMC5;PSMD7;PSMA4;PSMB5;PSMA2;PSMC4;PSMD2;PSME3;APEX1;PSMC1;PSMC2;PSMD1;TCEB1;PSMG2
Ubiquitin-mediated degradation of phosphorylated Cdc25A	18/64	5.81457e-12	2.6424e-10	0	0	10.785	279.014	PSMD12;PSMD14;ODC1;PSMB6;PSMA6;PSMD6;PSMA3;PSMC5;PSMD7;PSMA4;PSMB5;PSMA2;PSMC4;PSMD2;PSME3;PSMC1;PSMC2;PSMD1
DNA replication	31/207	1.44984e-11	6.24195e-10	0	0	4.9133	122.621	PSMD12;PCNA;PSMD14;MCM7;PRIM1;NUP160;PSMB6;PSMD6;PSMD7;PSMB5;CDC45;PSMD2;PSMD1;RFC4;RCC2;CDC6;PSMA6;POLA2;PSMA3;PSMC5;PSMA4;PSMA2;PSMC4;PSME3;PSMC1;POLE2;PSMC2;MCM3;MCM4;MCM5;MCM2
Activation of NF-kappaB in B cells	18/68	1.79788e-11	7.35333e-10	0	0	9.92011	245.442	PSMD12;PSMD14;CDC6;PSMB6;PSMA6;PSMD6;PSMA3;PSMC5;PSMD7;PSMA4;PSMB5;PSMA2;PSMC4;PSMD2;PSME3;PSMC1;PSMC2;PSMD1
Antigen processing: cross presentation	19/79	3.10534e-11	1.2096e-09	0	0	8.734	211.322	PSMD12;PSMD14;PSMB6;PSMA6;PSMD6;PSMA3;PSMC5;PSMD7;PSMA4;PSMB5;PSMA2;PSMC4;PSMD2;PSME3;PSMC1;PSMC2;PSMD1;CD36;CALR
G1 to S cell cycle control	17/67	1.36524e-10	5.0762e-09	0	0	9.35559	212.508	PCNA;MCM7;PRIM1;POLA2;CCND2;TFDP1;CDC45;CDK6;CCNE2;CDK4;MYC;POLE2;MCM3;MCM4;MCM5;E2F4;MCM2
Degradation of beta-catenin by the destruction complex	17/73	5.8557e-10	2.08259e-08	0	0	8.3506	177.521	PSMD12;PSMD14;PSMB6;PSMA6;PSMD6;PSMA3;PSMC5;PSMD7;PSMA4;PSMB5;PSMA2;PSMC4;PSMD2;PSME3;PSMC1;PSMC2;PSMD1
Apoptosis	31/242	8.04698e-10	2.74268e-08	0	0	4.09079	85.6635	PSMD12;PSMD14;YWHAB;HMGB2;TNF;PSMB6;PSMD6;PSMD7;PSMB5;MYC;PSMD2;PSMD1;HIST1H1A;HIST1H1B;BCAP31;GZMB;IL1A;PSMA6;IL3;PSMA3;PSMC5;PSMA4;TFDP1;PSMA2;PSMC4;IRF4;PSME3;PSMC1;PSMC2;LTA;CYCS
HIV factor interactions with host	22/128	9.36028e-10	3.06268e-08	0	0	5.73536	119.235	RANBP1;PSMD12;PSMD14;NUP155;NUP160;NUP93;PSMB6;PSMA6;PSMD6;PSMA3;PSMC5;PSMD7;PSMA4;PSMB5;PSMA2;PSMC4;PSMD2;PSME3;PSMC1;PSMC2;PSMD1;TCEB1
Messenger RNA splicing: major pathway	16/68	1.59587e-09	5.02086e-08	0	0	8.45363	171.235	DHX9;FUS;SRSF1;HNRNPU;U2AF1;HNRNPM;PHF5A;U2AF2;MAGOH;HNRNPA2B1;PAPOLA;SRSF2;SRSF3;RNPS1;SRSF6;SRSF7
APC/C-mediated degradation of cell cycle proteins	17/82	3.97278e-09	1.18123e-07	0	0	7.191	139.101	PSMD12;PSMD14;PSMB6;PSMA6;PSMD6;PSMA3;PSMC5;PSMD7;PSMA4;PSMB5;PSMA2;PSMC4;PSMD2;PSME3;PSMC1;PSMC2;PSMD1
Cytosolic tRNA aminoacylation	2024-10-01	4.04333e-09	1.18123e-07	0	0	19.4962	376.787	NARS;LARS;PPA1;MARS;RARS;TARS;GARS;HARS;IARS;EEF1E1
Transport of mature transcript to cytoplasm	14/55	5.58983e-09	1.57672e-07	0	0	9.36009	177.863	NCBP1;NUP155;SRSF1;U2AF1;NUP160;NUP93;NXF1;U2AF2;MAGOH;SRSF2;SRSF3;RNPS1;SRSF6;SRSF7
T cell receptor regulation of apoptosis	51/603	1.26482e-08	3.44875e-07	0	0	2.60252	47.3287	IFITM3;BZW1;TNF;FBL;CCND2;MYC;MYBL2;DUSP5;HSP90AA1;IFRD2;IL13;GTPBP4;NME1;PSMA6;IL1A;RRAGA;HAX1;IFNG;PPA1;IRF4;TRAF6;LTA;EEF1E1;GART;PSMD12;UHRF1;SHMT1;GPS1;ODC1;NOP2;ISG20L2;PHB;HSP90B1;HSPD1;PRDX1;CCL3;FLNA;TCEB1;E2F4;HSPA9;HSPA5;CCL20;GZMB;DHCR24;CDK4;IL9;UBE2N;CYCS;PTPN7;RSL24D1;IL17A
Cleavage of growing transcript in the termination region	1943-12-01	2.23676e-08	5.90217e-07	0	0	10.5863	186.485	NCBP1;U2AF2;SRSF1;MAGOH;PAPOLA;SRSF2;SRSF3;U2AF1;RNPS1;SNRPD3;SRSF6;SRSF7
Interleukin-2 signaling pathway	63/847	3.30435e-08	8.27538e-07	0	0	2.27658	39.2151	IFITM3;ITK;YWHAB;IL24;TNF;ATIC;CCND2;RGS1;MYC;BCAP29;CCR8;DUSP5;PRMT5;HSP90AA1;ADSL;IL13;PPRC1;NME1;SLC7A5;SFPQ;MTHFD1;IFNG;DKC1;IRF4;LTA;GARS;HIST1H2BG;HIST1H2BN;IDI1;HIST1H2BM;PCNA;HIST1H2BJ;RGS16;ODC1;NOLC1;TARS;DDX21;FURIN;SLC1A5;SLC7A1;STIP1;PITRM1;MAT2A;CCL3;TCEB1;E2F4;SLAMF1;NOP56;NOP16;ASNS;GZMB;PA2G4;LARP4;HNRNPAB;BYSL;BOP1;IL3;PSAT1;CD5;IL9;UBE2N;PTPN7;ABCE1
Transcription	24/181	3.35204e-08	8.27538e-07	0	0	4.22525	72.7212	HIST1H2BN;HIST1H2BM;RRN3;NCBP1;HIST1H2BJ;H2AFZ;HIST1H2BL;HIST1H2BK;SRSF1;U2AF1;HIST2H2AC;POLR1A;U2AF2;POLR1B;MAGOH;PAPOLA;SRSF2;SRSF3;POLR2F;RNPS1;TCEB1;SNRPD3;SRSF6;SRSF7
Amino acid metabolism	25/195	3.43965e-08	8.27538e-07	0	0	4.06785	69.9072	PSMD12;PSMD14;SHMT1;ODC1;SRM;PSMB6;PSMD6;PSMD7;PSMB5;MAT2A;PSMD2;PSMD1;PHGDH;ASNS;INHBA;PSMA6;PSMA3;PSMC5;PSMA4;PSMA2;PSMC4;PSAT1;PSME3;PSMC1;PSMC2
Myc active pathway	16/85	4.84723e-08	1.13287e-06	0	0	6.36522	107.205	DDX18;HSP90AA1;TFRC;SHMT1;ACTL6A;CAD;ODC1;EIF2S1;NME1;HSPD1;PRDX3;KAT2A;CCND2;CDK4;MYC;EIF4G1
Activation of the pre-replicative complex	1930-10-01	5.09688e-08	1.15812e-06	0	0	13.6431	229.095	POLA2;CDC45;MCM7;PRIM1;POLE2;MCM3;MCM4;MCM5;CDC6;MCM2
Downstream signaling events Of B cell receptor (BCR)	17/98	6.5674e-08	1.45193e-06	0	0	5.76575	95.3572	PSMD12;PSMD14;PSMB6;PSMA6;PSMD6;PSMA3;PSMC5;PSMD7;PSMA4;PSMB5;PSMA2;PSMC4;PSMD2;PSME3;PSMC1;PSMC2;PSMD1
DNA strand elongation	1931-10-01	7.28361e-08	1.55453e-06	0	0	12.9927	213.536	POLA2;PCNA;CDC45;RFC4;MCM7;PRIM1;MCM3;MCM4;MCM5;MCM2
Proteasome complex	2024-09-01	7.41159e-08	1.55453e-06	0	0	16.3528	268.474	PSMB6;PSMA6;PSMD12;PSMA3;PSMA4;PSMB5;PSMD14;PSMA2;RPN1
Telomere maintenance	13/59	1.26015e-07	2.577e-06	0	0	7.73375	122.865	HIST1H2BN;HIST1H2BM;RFC4;PCNA;HIST1H2BJ;H2AFZ;HIST1H2BL;PRIM1;HIST1H2BK;HIST2H2AC;POLA2;DKC1;POLE2
HIV infection	24/200	2.27166e-07	4.53225e-06	0	0	3.76537	57.6011	RANBP1;PSMD12;PSMD14;NUP155;NCBP1;NUP160;NUP93;PSMB6;PSMA6;PSMD6;PSMA3;PSMC5;PSMD7;PSMA4;PSMB5;PSMA2;PSMC4;PSMD2;PSME3;PSMC1;PSMC2;PSMD1;POLR2F;TCEB1
Unwinding of DNA	2022-11-06	8.16705e-07	1.59063e-05	0	0	32.5842	456.765	CDC45;MCM7;MCM3;MCM4;MCM5;MCM2
Messenger RNA splicing: minor pathway	1942-10-01	1.69168e-06	3.21813e-05	0	0	8.5216	113.25	SF3B4;EFTUD2;SF3B3;NCBP1;SRSF1;SRSF2;POLR2F;SNRPD3;SRSF6;SRSF7
E2F transcription factor network	13/74	1.98805e-06	3.69597e-05	0	0	5.82746	76.505	PRMT5;RANBP1;RRM1;RRM2;CDC6;TYMS;KAT2A;TFDP1;CCNE2;MYC;MCM3;MYBL2;E2F4
Transfer RNA aminoacylation	1946-10-01	4.11767e-06	7.485e-05	0	0	7.57318	93.9092	NARS;LARS;PPA1;RARS;MARS;TARS;GARS;HARS;IARS;EEF1E1
Antigen presentation: folding, assembly, and peptide loading of class I MHC proteins	25/255	5.50948e-06	9.7973e-05	0	0	2.99723	36.2936	PSMD12;PSMD14;SAR1B;RNF19B;PSMB6;PSMD6;PSMD7;PSMB5;PSMD2;PSMD1;TCEB1;CD36;HSPA5;PSMA6;PSMA3;PSMC5;PSMA4;PSMA2;PSMC4;PSME3;PSMC1;PSMC2;UBE2N;UBA2;CALR
Nucleotide metabolism	1970-12-01	6.40062e-06	0.000111398	0	0	5.65027	67.5723	NT5C;ADSL;DTYMK;RRM1;ATIC;GPX1;RRM2;PPAT;CAD;TYMS;GART;NME1
Signaling by the B cell receptor (BCR)	18/151	7.96551e-06	0.000135746	0	0	3.71327	43.5953	PSMD12;PSMD14;PSMB6;PSMA6;PSMD6;PSMA3;PSMC5;PSMD7;PSMA4;PSMB5;PSMA2;PSMC4;PSMD2;PSME3;PSMC1;PSMC2;PSMD1;CALM1
Pyrimidine metabolism	14/100	1.28155e-05	0.00021394	0	0	4.45193	50.1504	DTYMK;RRM1;PNPT1;RRM2;PRIM1;CAD;TYMS;NME1;NT5C;POLA2;POLR1A;POLR1B;POLE2;POLR2F
RNA polymerase II transcription	14/101	1.43957e-05	0.000235513	0	0	4.40053	49.0597	NCBP1;SRSF1;U2AF1;U2AF2;MAGOH;PAPOLA;SRSF2;SRSF3;POLR2F;RNPS1;TCEB1;SNRPD3;SRSF6;SRSF7
E2F-mediated regulation of DNA replication	1933-08-01	1.62723e-05	0.000260995	0	0	8.70463	95.9777	POLA2;PCNA;CDC45;RRM2;TFDP1;PRIM1;CDC6;TYMS
Chromosome maintenance	14/103	1.80797e-05	0.000280759	0	0	4.30119	46.9721	HIST1H2BN;HIST1H2BM;RFC4;PCNA;HIST1H2BJ;H2AFZ;HIST1H2BL;PRIM1;HIST1H2BK;HIST2H2AC;POLA2;DKC1;POLE2;RBBP7
G1/S-specific transcription	2017-06-01	1.8191e-05	0.000280759	0	0	14.8064	161.606	PCNA;RRM2;CDC45;TFDP1;CDC6;TYMS
RNA polymerase I transcription	1955-10-01	2.20944e-05	0.000334689	0	0	6.05571	64.9184	HIST1H2BN;HIST1H2BM;RRN3;HIST1H2BJ;H2AFZ;POLR1A;POLR1B;HIST1H2BL;HIST1H2BK;HIST2H2AC
CDK regulation of DNA replication	2018-06-01	2.64618e-05	0.000393559	0	0	13.5718	143.044	MCM7;MCM3;MCM4;MCM5;CDC6;MCM2
Granzyme A-mediated apoptosis pathway	2022-12-05	3.7243e-05	0.000544014	0	0	19.3661	197.496	SET;APEX1;HMGB2;GZMB;NME1
Disease	45/674	4.79919e-05	0.000688725	0	0	1.989	19.7796	HIST1H2BN;HIST1H2BM;PSMD12;PSMD14;HIST1H2BJ;YWHAB;HIST1H2BL;HIST1H2BK;NUP160;HIST2H2AC;HSP90B1;PSMB6;PSMD6;PSMD7;PSMB5;MYC;PSMD2;PSMD1;POLR2F;TCEB1;EXOSC2;EXOSC1;RANBP1;HSP90AA1;HSPA5;NUP155;NCBP1;DIS3;H2AFZ;ASNS;PDIA6;EIF2S1;NUP93;PSMA6;PSMA3;PSMC5;PSMA4;PSMA2;PSMC4;PSME3;PSMC1;PSMC2;HYOU1;CALR;CALM1
RNA polymerase I promoter opening	1931-07-01	9.07913e-05	0.00128047	0	0	7.92313	73.7402	HIST1H2BN;HIST1H2BM;HIST1H2BJ;H2AFZ;HIST1H2BL;HIST1H2BK;HIST2H2AC
Protein processing in the endoplasmic reticulum	17/166	9.94274e-05	0.0013785	0	0	3.1233	28.7846	BCAP31;VCP;HSP90AA1;HSPA5;SAR1B;RPN1;MOGS;PDIA6;HSPBP1;EIF2S1;DDOST;PDIA4;HSP90B1;HSPH1;HYOU1;CALR;SEC23B
Packaging of telomere ends	1932-07-01	0.00011265	0.00153196	0	0	7.60581	69.1461	HIST1H2BN;HIST1H2BM;HIST1H2BJ;H2AFZ;HIST1H2BL;HIST1H2BK;HIST2H2AC
EGFR1 pathway	16/152	0.000114241	0.00153196	0	0	3.21815	29.2118	NOP56;RANBP1;ADSL;RRM2;CAD;DDX21;HNRNPAB;CDK4;MYC;PPAT;UBE2N;MCM3;SPP1;CYCS;MYBL2;FKBP4
G2/M checkpoints	1943-08-01	0.000123898	0.00163465	0	0	6.21437	55.9048	CDC45;RFC4;MCM7;MCM3;MCM4;MCM5;CDC6;MCM2
Deposition of new CENP-A-containing nucleosomes at the centromere	1945-08-01	0.00017292	0.00224522	0	0	5.87784	50.9179	HIST1H2BN;HIST1H2BM;HIST1H2BJ;H2AFZ;HIST1H2BL;HIST1H2BK;RBBP7;HIST2H2AC
G0 and early G1 pathway	2025-06-01	0.00020376	0.00257998	0	0	8.56857	72.8206	PCNA;TFDP1;CCNE2;MYBL2;E2F4;CDC6
Cytokines and inflammatory response	1935-07-01	0.00020501	0.00257998	0	0	6.78984	57.6624	IL1A;IL3;IFNG;IL13;IL9;TNF;IL17A
Eukaryotic protein translation	2017-05-01	0.00025065	0.00310653	0	0	11.294	93.6433	EIF5;EIF6;EIF2S1;EIF4G2;EIF4G1
Purine metabolism	16/164	0.000275881	0.00336822	0	0	2.95537	24.2208	ADSL;RRM1;PNPT1;GPX1;RRM2;PRIM1;NME1;NT5C;POLA2;ATIC;POLR1A;PPAT;POLR1B;POLE2;POLR2F;GART
Extension of telomeres	2028-06-01	0.000395551	0.00468929	0	0	7.39898	57.9727	POLA2;PCNA;RFC4;DKC1;PRIM1;POLE2
PERK-regulated gene expression	2028-06-01	0.000395551	0.00468929	0	0	7.39898	57.9727	HSPA5;DIS3;ASNS;EXOSC2;EIF2S1;EXOSC1
Purine ribonucleoside monophosphate biosynthesis	2022-11-04	0.000439523	0.00513614	0	0	15.4711	119.589	ADSL;ATIC;PPAT;GART
Systemic lupus erythematosus	14/139	0.000472339	0.00544188	0	0	3.05671	23.4077	HIST1H2BN;HIST1H2BM;HIST1H2BJ;H2AFZ;HIST1H2AK;HIST1H2BL;HIST1H2BK;TNF;HIST2H2AC;IFNG;SNRPD3;HIST1H2BG;HIST1H4C;HIST1H3E
Mitochondrial protein import	1952-08-01	0.000484392	0.00550323	0	0	4.94093	37.7123	HSPA9;TOMM40;TOMM70A;TIMM17A;TIMM23;ATP5G1;TOMM5;HSPD1
Unfolded protein response	1979-10-01	0.000503425	0.00564112	0	0	3.94445	29.9545	HSPA5;DIS3;ASNS;HYOU1;CALR;PDIA6;EXOSC2;EIF2S1;EXOSC1;HSP90B1
RNA polymerase I, RNA polymerase III, and mitochondrial transcription	1995-11-01	0.000582305	0.00643683	0	0	3.56636	26.5641	HIST1H2BN;HIST1H2BM;RRN3;HIST1H2BJ;H2AFZ;POLR1A;POLR1B;HIST1H2BL;HIST1H2BK;POLR2F;HIST2H2AC
Meiotic recombination	1954-08-01	0.000628975	0.00686002	0	0	4.72562	34.8345	HIST1H2BN;HIST1H2BM;HIST1H2BJ;H2AFZ;CDK4;HIST1H2BL;HIST1H2BK;HIST2H2AC
One-carbon metabolism	1931-06-01	0.000705586	0.00759433	0	0	6.51008	47.2403	ATIC;MTHFD1;SHMT2;SHMT1;TYMS;GART
DNA replication initiation	2022-06-03	0.000842676	0.00895206	0	0	27.0421	191.429	POLA2;POLE2;PRIM1
Epstein-Barr virus LMP1 signaling	2022-05-01	0.00091944	0.00964233	0	0	7.97013	55.7251	HSP90AA1;CCL20;TRAF6;TNF;NFKB2
Leading strand biosynthesis	2014-04-01	0.00122355	0.0126692	0	0	10.8281	72.6132	POLA2;PCNA;RFC4;PRIM1
Erythrocyte differentiation pathway	2015-04-01	0.00162153	0.0163754	0	0	9.84321	63.2366	IL1A;IL3;IL9;CCL3
Spliceosomal assembly	2015-04-01	0.00162153	0.0163754	0	0	9.84321	63.2366	U2AF2;SRSF2;U2AF1;SNRPD3
Non-coding RNA metabolism	1950-07-01	0.00191449	0.0188681	0	0	4.41785	27.6482	NUP93;PRMT5;NCBP1;NUP155;SNRPD3;NUP160;WDR77
Translation factors	1950-07-01	0.00191449	0.0188681	0	0	4.41785	27.6482	CLUH;EIF5;EIF6;ETF1;EIF2S1;EIF3B;EIF4G1
Interleukin-9 regulation of target genes	2026-05-01	0.00204038	0.0198694	0	0	6.45067	39.9595	IL22;MYC;IL13;CCL3;GZMB
Amyloids	1951-07-01	0.00215178	0.0207078	0	0	4.31722	26.514	HIST1H2BN;HIST1H2BM;HIST1H2BJ;H2AFZ;HIST1H2BL;HIST1H2BK;HIST2H2AC
Antigen processing and presentation	1981-09-01	0.00240351	0.0228596	0	0	3.39675	20.4852	PSMB6;CD74;HSP90AA1;PSMB5;IFNG;HSPA5;PSME3;CALR;TNF
Cooperation of prefoldin and TriC/CCT in actin and tubulin folding	2027-05-01	0.00243128	0.0228596	0	0	6.15714	37.0619	CCT3;CCT6A;CCT8;TUBB4B;TUBA4A
Dendritic cells in regulating TH1 and TH2 development	2017-04-01	0.00267071	0.0248254	0	0	8.328	49.3468	IL3;IFNG;CD5;IL13
Folding of actin by CCT/TriC	2022-09-03	0.0032648	0.030001	0	0	13.5189	77.3899	CCT3;CCT6A;CCT8
Meiotic synapsis	1955-07-01	0.00333518	0.030001	0	0	3.95663	22.5656	HIST1H2BN;HIST1H2BM;HIST1H2BJ;H2AFZ;HIST1H2BL;HIST1H2BK;HIST2H2AC
Nucleotide di- and triphosphate biosynthesis and interconversion	2018-04-01	0.00333752	0.030001	0	0	7.73274	44.0962	DTYMK;RRM1;RRM2;NME1
Type 1 diabetes mellitus	1943-06-01	0.00406305	0.0361258	0	0	4.39596	24.2034	IL1A;IFNG;LTA;GZMB;TNF;HSPD1
Destabilization of mRNA by butyrate response factor 1 (BRF1)	2019-04-01	0.00410918	0.0361431	0	0	7.21685	39.6532	DIS3;YWHAB;EXOSC2;EXOSC1
Thymic stromal lymphopoietin (TSLP) pathway	1990-09-01	0.00490272	0.0426641	0	0	3.01792	16.0492	PSMC5;PSMA4;TFRC;PSMA2;CCL20;MYC;IL13;CCL3;NME1
RNA degradation	1959-07-01	0.0049597	0.0427056	0	0	3.65151	19.3764	HSPA9;PNPT1;DIS3;PAPOLA;EXOSC2;EXOSC1;HSPD1
Protein metabolism	27/442	0.00512114	0.0436364	0	0	1.78174	9.39759	TOMM40;SAR1B;RPN1;FURIN;ATP5G1;HSPD1;TIMM17A;CCT8;NOP56;CCT3;HSPA9;ALG8;TIMM23;ALG3;MOGS;TUBB4B;EIF2S1;TUBA4A;DDOST;CCT6A;EIF5;TOMM70A;ETF1;CALR;TOMM5;EIF4G1;EIF3B
Messenger RNA decay by 3' to 5' exoribonuclease	2022-11-03	0.00607858	0.0512606	0	0	10.1381	51.7348	DIS3;EXOSC2;EXOSC1
Folate metabolism	1963-07-01	0.00711741	0.0594085	0	0	3.38999	16.7642	IFNG;MTHFD1;SHMT2;SHMT1;TNF;GART;NFKB2
Activation of chaperones by ATF6 alpha	2022-12-03	0.00789123	0.0645502	0	0	9.01122	43.6324	HSPA5;CALR;HSP90B1
Inhibition of replication initiation of damaged DNA by RB1/E2F1	2022-12-03	0.00789123	0.0645502	0	0	9.01122	43.6324	POLA2;TFDP1;PRIM1
Cyclins and cell cycle regulation	2023-04-01	0.00838306	0.0678945	0	0	5.69633	27.2373	CCND2;CDK6;TFDP1;CDK4
Glutathione metabolism	1951-06-01	0.00943947	0.075656	0	0	3.61296	16.8467	RRM1;GPX1;RRM2;ODC1;PGD;SRM
Meiosis	1983-08-01	0.00966581	0.075656	0	0	2.89401	13.4258	HIST1H2BN;HIST1H2BM;HIST1H2BJ;H2AFZ;CDK4;HIST1H2BL;HIST1H2BK;HIST2H2AC
Tumor suppressor Arf inhibits ribosomal biogenesis	2024-04-01	0.00977994	0.075656	0	0	5.41124	25.0401	HSP90AA1;POLR1A;MYC;POLR1B
Interleukin-23-mediated signaling events	1937-05-01	0.00978868	0.075656	0	0	4.23084	19.5741	IFNG;IL24;IL17F;TNF;IL17A
p53 activity regulation	10/118	0.00986982	0.075656	0	0	2.51495	11.6147	PRMT5;CCND2;CDK6;PCNA;RRM2;CCNE2;CDK4;CSE1L;CYCS;NEDD8
Telomerase regulation	1967-07-01	0.00990251	0.075656	0	0	3.16333	14.5987	HSP90AA1;IFNG;DKC1;MYC;PTGES3;PINX1;RBBP7
Activation of DNA fragmentation factor	2013-03-01	0.00998881	0.075656	0	0	8.10968	37.3555	HMGB2;HIST1H1A;HIST1H1B
Diabetes pathways	11/137	0.0103091	0.0773659	0	0	2.37237	10.853	HSPA5;DIS3;MYC;ASNS;HYOU1;CALR;PDIA6;EIF2S1;EXOSC2;EXOSC1;HSP90B1
Cyclin D-associated events in G1	1938-05-01	0.0109476	0.0806772	0	0	4.10242	18.5209	CCND2;CDK6;TFDP1;CDK4;E2F4
Transport of mature mRNAs derived from intronless transcripts	1938-05-01	0.0109476	0.0806772	0	0	4.10242	18.5209	NUP93;NXF1;NCBP1;NUP155;NUP160
Protein folding	1953-06-01	0.0113344	0.0827814	0	0	3.45886	15.4954	CCT3;NOP56;CCT6A;CCT8;TUBB4B;TUBA4A
Maturation of Notch precursor via proteolytic cleavage	2022-05-02	0.0119093	0.0862105	0	0	18.0028	79.7603	NOTCH2;FURIN
Antiviral mechanism by interferon-stimulated genes	1970-07-01	0.0124595	0.0886247	0	0	3.01222	13.2094	NUP93;NUP155;EIF4A3;UBE2N;NUP160;EIF4G2;EIF4G1
MicroRNA regulation of DNA damage response	1970-07-01	0.0124595	0.0886247	0	0	3.01222	13.2094	CCND2;CDK6;MCM7;CCNE2;CDK4;MYC;CYCS
Adhesion and diapedesis of granulocytes	2015-03-01	0.0150688	0.10446	0	0	6.75736	28.348	IL1A;IFNG;TNF
Lagging strand processive biosynthesis	2015-03-01	0.0150688	0.10446	0	0	6.75736	28.348	POLA2;PCNA;PRIM1
Stress induction of HSP regulation	2015-03-01	0.0150688	0.10446	0	0	6.75736	28.348	IL1A;CYCS;TNF
RANKL regulation of apoptosis and immune response	1974-07-01	0.0165658	0.113872	0	0	2.8318	11.6116	CCND2;CDK4;LTA;CCL3;CALM1;TNF;CCR4
Pyrimidine biosynthesis	2022-06-02	0.0174426	0.1189	0	0	13.5014	54.665	CAD;TYMS
Amino acid biosynthesis and interconversion (transamination)	2016-03-01	0.0180613	0.1211	0	0	6.23724	25.0362	PSAT1;ASNS;PHGDH
Gap-filling DNA repair biosynthesis and ligation in global genomic nucleotide excision repair	2016-03-01	0.0180613	0.1211	0	0	6.23724	25.0362	PCNA;RFC4;POLE2
Adaptive immune system	32/606	0.0188674	0.125314	0	0	1.52495	6.05454	ITK;PSMD12;PSMD14;SAR1B;YWHAB;RNF19B;PSMB6;RAP1B;PSMD6;PSMD7;PSMB5;PSMD2;BTLA;PSMD1;TCEB1;CD36;CD74;HSPA5;PSMA6;PSMA3;PSMC5;PSMA4;PSMA2;PSMC4;PSME3;PSMC1;TRAF6;PSMC2;UBE2N;UBA2;CALR;CALM1
Association of TriC/CCT with target proteins during biosynthesis	2029-04-01	0.0189962	0.125314	0	0	4.32787	17.1536	CCT3;NOP56;CCT6A;CCT8
Apoptosis intrinsic pathway	1930-04-01	0.0213143	0.136499	0	0	4.16119	16.0138	TFDP1;YWHAB;GZMB;CYCS
Asthma	1930-04-01	0.0213143	0.136499	0	0	4.16119	16.0138	IL3;IL13;IL9;TNF
Interleukin-2/STAT5 pathway	1930-04-01	0.0213143	0.136499	0	0	4.16119	16.0138	CCND2;CDK6;MYC;LTA
Destabilization of mRNA by KSRP	2017-03-01	0.0213593	0.136499	0	0	5.79142	22.2754	DIS3;EXOSC2;EXOSC1
Androgen receptor proteolysis and transcription regulation	1961-06-01	0.0216032	0.136988	0	0	2.95452	11.3303	CDK6;PRDX1;CARM1;PA2G4;FKBP4;PELP1
Cyanoamino acid metabolism	2022-07-02	0.0238455	0.146659	0	0	10.8006	40.3526	SHMT2;SHMT1
Endothelial NOS activation	2022-07-02	0.0238455	0.146659	0	0	10.8006	40.3526	HSP90AA1;CALM1
Interleukin-1 processing	2022-07-02	0.0238455	0.146659	0	0	10.8006	40.3526	IL1A;NFKB2
Internal ribosome entry pathway	2022-07-02	0.0238455	0.146659	0	0	10.8006	40.3526	EIF4G2;EIF4G1
Pre-NOTCH processing in Golgi	2018-03-01	0.0249637	0.15239	0	0	5.40505	19.9464	NOTCH2;ATP2A2;FURIN
Regulation of NFAT transcription factors	1947-05-01	0.025765	0.156017	0	0	3.22182	11.7878	IL3;IFNG;CDK4;IRF4;TNF
Prolactin regulation of apoptosis	9/118	0.0259392	0.156017	0	0	2.2394	8.1783	NUP93;SF3B4;HSP90AA1;HAX1;PSMA4;HSPA5;PSMD2;NABP1;PPRC1
Alanine, aspartate and glutamate metabolism	1932-04-01	0.0264499	0.156783	0	0	3.86356	14.0344	ADSL;PPAT;CAD;ASNS
Glycine, serine and threonine metabolism	1932-04-01	0.0264499	0.156783	0	0	3.86356	14.0344	SHMT2;PSAT1;SHMT1;PHGDH
N-glycan biosynthesis	1948-05-01	0.0279426	0.164439	0	0	3.14673	11.2577	ALG8;RPN1;ALG3;MOGS;DDOST
Fluoropyrimidine activity	1933-04-01	0.0292718	0.171031	0	0	3.73014	13.1716	RRM1;RRM2;PPAT;TYMS
Cytokine-cytokine receptor interaction	16/265	0.029611	0.171786	0	0	1.74733	6.14993	IL22;CCL20;IL24;IL13;INHBA;TNF;IL1A;IL3;IFNG;IL9;LTA;CCL3;CCR8;TNFSF8;CCR4;IL17A
Deadenylation-dependent mRNA decay	1949-05-01	0.0302336	0.174163	0	0	3.07505	10.759	DIS3;EIF4A3;EXOSC2;EXOSC1;EIF4G1
Signaling by TGF-beta receptor complex	1966-06-01	0.0304871	0.174395	0	0	2.70761	9.45076	TFDP1;MYC;STRAP;FURIN;E2F4;UCHL5
Folate and pterine metabolism	2022-08-02	0.0310487	0.176374	0	0	9	31.2498	MTHFD1;SHMT1
Asparagine N-linked glycosylation	1985-07-01	0.0326006	0.183912	0	0	2.43105	8.32252	ALG8;SAR1B;RPN1;ALG3;MOGS;CALR;DDOST
Post-elongation processing of intronless pre-mRNA	2023-03-01	0.0475213	0.255106	0	0	4.05273	12.347	NCBP1;PAPOLA;SNRPD3
Apoptotic DNA fragmentation and tissue homeostasis	2022-10-02	0.0475986	0.255106	0	0	6.7493	20.5513	HMGB2;GZMB
Free radical-induced apoptosis	2022-10-02	0.0475986	0.255106	0	0	6.7493	20.5513	GPX1;TNF
IKK complex recruitment by IRAK1	2022-10-02	0.0475986	0.255106	0	0	6.7493	20.5513	TRAF6;UBE2N
Purine catabolism	2022-10-02	0.0475986	0.255106	0	0	6.7493	20.5513	NT5C;GPX1
TRAF6-mediated IRF7 activation in TLR7/8 or 9 signaling	2022-10-02	0.0475986	0.255106	0	0	6.7493	20.5513	TRAF6;UBE2N
Tetrahydrobiopterin (BH4) biosynthesis, recycling, salvage and regulation	2022-10-02	0.0475986	0.255106	0	0	6.7493	20.5513	HSP90AA1;CALM1
Immune system	46/998	0.0477155	0.255106	0	0	1.32207	4.02241	IFITM3;ITK;PSMD12;PSMD14;SAR1B;YWHAB;EIF4A3;RNF19B;NUP160;HSP90B1;PSMB6;RAP1B;PSMD6;PSMD7;PSMB5;PSMD2;BTLA;PSMD1;TCEB1;CD36;CD74;HSPA5;NUP155;DDOST;NFKB2;NUP93;PSMA6;IL1A;IL3;PSMA3;PSMC5;PSMA4;IFNG;PSMA2;PSMC4;IRF4;PSME3;PSMC1;TRAF6;PSMC2;UBE2N;UBA2;CALR;CALM1;EIF4G2;EIF4G1
BDNF signaling pathway	15/261	0.0492748	0.261733	0	0	1.656	4.98512	DUSP5;CRABP2;HSPA5;PRPF19;PDIA4;SLC7A5;STIP1;GAP43;SFPQ;MYC;CARM1;SPP1;HYOU1;CALR;TIMP1
Pre-NOTCH expression and processing	1957-05-01	0.0527766	0.275687	0	0	2.60089	7.651	NOTCH2;KAT2A;TFDP1;ATP2A2;FURIN
Cholesterol biosynthesis	2024-03-01	0.052913	0.275687	0	0	3.85955	11.3436	IDI1;IDI2;DHCR24
NF-kappaB signaling pathway	2024-03-01	0.052913	0.275687	0	0	3.85955	11.3436	IL1A;TRAF6;TNF
SLBP-dependent processing of replication-dependent histone pre-mRNAs	2022-11-02	0.0568253	0.290519	0	0	5.99907	17.204	NCBP1;SNRPD3
Valine, leucine and isoleucine biosynthesis	2022-11-02	0.0568253	0.290519	0	0	5.99907	17.204	LARS;IARS
eIF2 regulation	2022-11-02	0.0568253	0.290519	0	0	5.99907	17.204	EIF5;EIF2S1
Graft-versus-host disease	1941-04-01	0.0580658	0.294002	0	0	2.92241	8.3177	IL1A;IFNG;GZMB;TNF
C-Myc pathway	2025-03-01	0.0585848	0.294002	0	0	3.68392	10.4523	KAT2A;MYC;ACTL6A
RNA polymerase I transcription initiation	2025-03-01	0.0585848	0.294002	0	0	3.68392	10.4523	RRN3;POLR1A;POLR1B
p53 signaling pathway	9/139	0.0623466	0.310973	0	0	1.8756	5.20486	DUSP5;KAT2A;GPX1;TFDP1;PCNA;PRMT1;CSE1L;CARM1;SPP1
Selenium pathway	1960-05-01	0.0632009	0.313323	0	0	2.45864	6.78937	PRDX3;IFNG;PRDX1;TNF;NFKB2
Interleukin-27-mediated signaling events	2026-03-01	0.0645298	0.315084	0	0	3.52357	9.65679	IFNG;TNF;IL17A
Selective expression of chemokine receptors during T-cell polarization	2026-03-01	0.0645298	0.315084	0	0	3.52357	9.65679	IFNG;CCL3;CCR4
Senescence and autophagy	1999-07-01	0.0647116	0.315084	0	0	2.05961	5.63882	IL3;IL1A;RSL1D1;IFNG;IL24;CCL3;INHBA
Control of gene expression by vitamin D receptor	2027-03-01	0.0707403	0.336428	0	0	3.37658	8.94368	PRMT1;CARM1;ACTL6A
Rev-mediated nuclear export of HIV-1 RNA	2027-03-01	0.0707403	0.336428	0	0	3.37658	8.94368	NUP93;RANBP1;NUP155
TWEAK regulation of gene expression	2027-03-01	0.0707403	0.336428	0	0	3.37658	8.94368	CCL3;SPP1;TNF
eIF4E and p70 S6 kinase regulation	2027-03-01	0.0707403	0.336428	0	0	3.37658	8.94368	PSMC4;EIF4G2;EIF4G1
Interactions of HIV Vpr protein with host cellular proteins	1944-04-01	0.0716905	0.338976	0	0	2.70281	7.12298	NUP93;RANBP1;NUP155;NUP160
SMAD2/3 nuclear pathway	1982-06-01	0.0735171	0.345615	0	0	2.1358	5.57496	KAT2A;TFDP1;CDK4;MYC;E2F4;RBBP7
N-glycan trimming in the ER and calnexin/calreticulin cycle	2013-02-01	0.0769072	0.350869	0	0	4.90782	12.5893	MOGS;CALR
NICD trafficking to the nucleus	2013-02-01	0.0769072	0.350869	0	0	4.90782	12.5893	NOTCH2;KAT2A
p27 phosphorylation regulation during cell cycle progression	2013-02-01	0.0769072	0.350869	0	0	4.90782	12.5893	TFDP1;NEDD8
Response to elevated platelet cytosolic calcium	1983-06-01	0.0769764	0.350869	0	0	2.10796	5.40534	HSPA5;FLNA;CD36;TIMP1;CALM1;TUBA4A
Cell cycle: G1/S checkpoint	2028-03-01	0.0772082	0.350869	0	0	3.24135	8.3019	CDK6;TFDP1;CDK4
TGF-beta receptor activation of SMADs	2028-03-01	0.0772082	0.350869	0	0	3.24135	8.3019	STRAP;FURIN;UCHL5
Immune system signaling by interferons, interleukins, prolactin, and growth hormones	15/280	0.0794535	0.357992	0	0	1.53573	3.88937	IFITM3;NUP155;YWHAB;EIF4A3;NUP160;NFKB2;NUP93;IL1A;IL3;IFNG;IRF4;TRAF6;UBE2N;EIF4G2;EIF4G1
Influenza viral RNA transcription and replication	8/125	0.0801581	0.357992	0	0	1.85108	4.67167	HSP90AA1;NCBP1;EIF4A3;MAGOH;POLR2F;RNPS1;ETF1;EIF4G1
Interferon signaling	10/168	0.0802783	0.357992	0	0	1.7146	4.32466	IFITM3;NUP93;NUP155;IFNG;IRF4;EIF4A3;UBE2N;NUP160;EIF4G2;EIF4G1
Small cell lung cancer	1984-06-01	0.0805262	0.357992	0	0	2.08082	5.24195	CDK6;CCNE2;CDK4;MYC;TRAF6;CYCS
Influence of Ras and Rho proteins on G1 to S transition	2029-03-01	0.083925	0.366212	0	0	3.11652	7.72221	CDK6;TFDP1;CDK4
RNA polymerase	2029-03-01	0.083925	0.366212	0	0	3.11652	7.72221	POLR1A;POLR1B;POLR2F
C-Myb transcription factor network	1985-06-01	0.0841661	0.366212	0	0	2.05438	5.08451	CDK6;MAT2A;H2AFZ;MYC;MCM4;PPID
TGF-beta regulation of skeletal system development	1985-06-01	0.0841661	0.366212	0	0	2.05438	5.08451	TFDP1;IFNG;MYC;E2F4;INHBA;TNF
Retinoblastoma protein regulation	1966-05-01	0.0872534	0.375432	0	0	2.21611	5.40496	CCND2;TFDP1;CDK6;CDK4;E2F4
Intronless pre-mRNA processing	2014-02-01	0.0876619	0.375432	0	0	4.4986	10.9508	NCBP1;PAPOLA
Polyamine metabolism	2014-02-01	0.0876619	0.375432	0	0	4.4986	10.9508	ODC1;SRM
Diurnally regulated genes with circadian orthologs	1948-04-01	0.0921419	0.392563	0	0	2.45659	5.85755	HIST1H2BN;IDI1;PSMA4;EIF4G2
Hematopoietic cell lineage	1988-06-01	0.0956212	0.404215	0	0	1.97891	4.64521	IL1A;IL3;TFRC;CD5;CD36;TNF
Amino acid and oligopeptide SLC transporters	1949-04-01	0.0976448	0.404215	0	0	2.40187	5.58776	SLC7A5;SLC1A5;SLC15A3;SLC7A1
Amino acid transport across the plasma membrane	1931-03-01	0.0980693	0.404215	0	0	2.89361	6.71919	SLC7A5;SLC1A5;SLC7A1
ATR activation in response to replication stress	2015-02-01	0.0988301	0.404215	0	0	4.15234	9.60998	RFC4;CDC45
Eicosanoid ligand-binding G-protein coupled receptors	2015-02-01	0.0988301	0.404215	0	0	4.15234	9.60998	PTGER4;CYSLTR1
Hematopoiesis regulation by cytokines	2015-02-01	0.0988301	0.404215	0	0	4.15234	9.60998	IL3;IL9
Interleukin-17 signaling pathway	2015-02-01	0.0988301	0.404215	0	0	4.15234	9.60998	IL3;IL17A
Terpenoid backbone biosynthesis	2015-02-01	0.0988301	0.404215	0	0	4.15234	9.60998	IDI1;IDI2
Interleukin-4 regulation of apoptosis	14/267	0.100103	0.407386	0	0	1.50014	3.45265	MCM7;CCL20;RNF19B;GZMB;INHBA;TNF;CYSLTR1;CDC45;MYC;SPP1;MCM3;MCM4;MCM5;MCM2
Signaling events mediated by HDAC class I	1970-05-01	0.105583	0.427559	0	0	2.0793	4.67481	PRMT5;RBBP7;TNF;FKBP3;WDR77
Acetylation and deacetylation of RelA in the nucleus	2016-02-01	0.110368	0.438259	0	0	3.85554	8.49735	TRAF6;TNF
Control of cell cycle and breast tumor growth by estrogen-responsive protein Efp	2016-02-01	0.110368	0.438259	0	0	3.85554	8.49735	CDK6;CDK4
Interleukin-10 anti-inflammatory signaling pathway	2016-02-01	0.110368	0.438259	0	0	3.85554	8.49735	IL1A;TNF
Rap1 signaling	2016-02-01	0.110368	0.438259	0	0	3.85554	8.49735	RAP1B;YWHAB
Global genomic nucleotide excision repair (GG-NER)	1933-03-01	0.113099	0.446932	0	0	2.70042	5.88555	PCNA;RFC4;POLE2
Apoptotic execution phase	1952-04-01	0.115038	0.448099	0	0	2.2514	4.86865	BCAP31;HMGB2;HIST1H1A;HIST1H1B
Interleukin-2 receptor beta chain in T cell activation	1952-04-01	0.115038	0.448099	0	0	2.2514	4.86865	CCND2;TFDP1;PCNA;MYC
Vitamin B12 metabolism	1952-04-01	0.115038	0.448099	0	0	2.2514	4.86865	IFNG;SHMT2;TNF;NFKB2
Amyotrophic lateral sclerosis (ALS)	1953-04-01	0.121118	0.460781	0	0	2.20534	4.65546	GPX1;TOMM40;CYCS;TNF
Activation of BH3-only proteins	2017-02-01	0.122236	0.460781	0	0	3.59832	7.56294	TFDP1;YWHAB
Cadmium-induced DNA biosynthesis and proliferation in macrophages	2017-02-01	0.122236	0.460781	0	0	3.59832	7.56294	MYC;TNF
Cells and molecules involved in local acute inflammatory response	2017-02-01	0.122236	0.460781	0	0	3.59832	7.56294	IL1A;TNF
Endocytotic role of NDK, phosphins and dynamin	2017-02-01	0.122236	0.460781	0	0	3.59832	7.56294	CALM1;NME1
Nitric oxide metabolism	2017-02-01	0.122236	0.460781	0	0	3.59832	7.56294	HSP90AA1;CALM1
Post-chaperonin tubulin folding pathway	2017-02-01	0.122236	0.460781	0	0	3.59832	7.56294	TUBB4B;TUBA4A
Binding of chemokines to chemokine receptors	1954-04-01	0.127333	0.477239	0	0	2.16112	4.45397	CCL20;CCL3;CCR8;CCR4
TGF-beta signaling pathway	10/185	0.128499	0.477239	0	0	1.54666	3.17349	TFDP1;IFNG;MYC;TRAF6;SPP1;STRAP;INHBA;E2F4;TNF;UCHL5
Base excision repair	1935-03-01	0.128936	0.477239	0	0	2.53138	5.18538	PCNA;APEX1;POLE2
Prion diseases	1935-03-01	0.128936	0.477239	0	0	2.53138	5.18538	STIP1;IL1A;HSPA5
HIV life cycle	7/118	0.130952	0.482516	0	0	1.70537	3.46689	NUP93;RANBP1;NUP155;NCBP1;POLR2F;TCEB1;NUP160
Corticosteroids and cardioprotection	2018-02-01	0.134395	0.490784	0	0	3.37325	6.77	HSP90AA1;CALM1
Fatty acyl-CoA biosynthesis	2018-02-01	0.134395	0.490784	0	0	3.37325	6.77	FASN;ACSL4
Allograft rejection	1937-03-01	0.145502	0.517631	0	0	2.38223	4.5919	IFNG;GZMB;TNF
Interleukin-5 regulation of apoptosis	8/144	0.145566	0.517631	0	0	1.59089	3.06586	IDI1;DUSP5;IL1A;SFPQ;TRA2A;CCL3;INHBA;NFKB2
Activation of mRNA upon binding of the cap-binding complex and eIFs, and subsequent binding to 43S	1957-04-01	0.146744	0.517631	0	0	2.03848	3.91197	EIF5;EIF2S1;EIF3B;EIF4G1
ER-associated degradation (ERAD) pathway	2019-02-01	0.14681	0.517631	0	0	3.17466	6.09095	UBA2;MOGS
Hypoxic and oxygen homeostasis regulation of HIF-1-alpha	2019-02-01	0.14681	0.517631	0	0	3.17466	6.09095	HSP90AA1;TCEB1
Mitochondrial gene expression	2019-02-01	0.14681	0.517631	0	0	3.17466	6.09095	PPRC1;HCFC1
Resolution of abasic sites (AP sites)	2019-02-01	0.14681	0.517631	0	0	3.17466	6.09095	PCNA;APEX1
Telomeres, telomerase, cellular aging, and immortality	2019-02-01	0.14681	0.517631	0	0	3.17466	6.09095	HSP90AA1;MYC
Alzheimer's disease	9/169	0.15334	0.536168	0	0	1.52153	2.85303	NDUFS8;NDUFA4;CYCS;ATP2A2;ATP5G3;IDE;CALM1;TNF;ATP5G1
Nucleotide excision repair	1958-04-01	0.153456	0.536168	0	0	2.00062	3.74985	RFC4;PCNA;POLE2;POLR2F
Signal transduction through IL-1R	1938-03-01	0.154034	0.536168	0	0	2.31405	4.32862	IL1A;TRAF6;TNF
Apoptotic signaling in response to DNA damage	2020-02-01	0.159446	0.543444	0	0	2.99813	5.50473	CYCS;EIF2S1
GATA3-mediated activation of Th2 cytokine expression	2020-02-01	0.159446	0.543444	0	0	2.99813	5.50473	IL1A;IL13
Hypertrophy pathway	2020-02-01	0.159446	0.543444	0	0	2.99813	5.50473	IL1A;IFNG
Interleukin-3 regulation of hematopoietic cells	2020-02-01	0.159446	0.543444	0	0	2.99813	5.50473	CYSLTR1;TNF
Urea cycle and metabolism of amino groups	2020-02-01	0.159446	0.543444	0	0	2.99813	5.50473	ODC1;SRM
FAS pathway and stress induction of heat shock protein regulation	1939-03-01	0.162717	0.552293	0	0	2.24965	4.08478	IL1A;CYCS;TNF
Activation of NOXA and translocation to mitochondria	2022-05-01	0.166649	0.554143	0	0	6.74126	12.0794	TFDP1
Cycling of Ran in nucleocytoplasmic transport	2022-05-01	0.166649	0.554143	0	0	6.74126	12.0794	RANBP1
Leukotriene receptors	2022-05-01	0.166649	0.554143	0	0	6.74126	12.0794	CYSLTR1
Nifedipine activity	2022-05-01	0.166649	0.554143	0	0	6.74126	12.0794	PCNA
Phospholipase C delta-1 interactions in phospholipid-associated cell signaling	2022-05-01	0.166649	0.554143	0	0	6.74126	12.0794	TGM2
Translation	8/151	0.17476	0.578761	0	0	1.51246	2.63825	EIF5;RPN1;ETF1;EIF2S1;RSL24D1;DDOST;EIF4G1;EIF3B
Jak-STAT signaling pathway	10/199	0.177687	0.58608	0	0	1.43104	2.47246	IL22;IL3;CCND2;IFNG;MYC;IL24;IL13;IL9;IL17F;PTPN7
Transcriptional activity of SMAD2/SMAD3-SMAD4 heterotrimer	1941-03-01	0.180502	0.592974	0	0	2.13103	3.64834	TFDP1;MYC;E2F4
T cell receptor downstream signaling	2022-02-01	0.185256	0.601	0	0	2.69804	4.54893	TRAF6;UBE2N
TRAF6 mediated NF-kB activation	2022-02-01	0.185256	0.601	0	0	2.69804	4.54893	TRAF6;NFKB2
NOD signaling pathway	1985-05-01	0.18863	0.601	0	0	1.68812	2.81572	HSP90AA1;TRAF6;UBE2N;TNF;HSP90B1
Eukaryotic transcription initiation	1942-03-01	0.189584	0.601	0	0	2.07628	3.45269	POLR1A;POLR1B;POLR2F
Hexose transport	1942-03-01	0.189584	0.601	0	0	2.07628	3.45269	NUP93;NUP155;NUP160
Parkinson's disease	7/131	0.190118	0.601	0	0	1.52555	2.53258	NDUFS8;NDUFA4;CYCS;ATP5G3;ND3;ATP5G1;PPID
Validated nuclear estrogen receptor alpha network	1964-04-01	0.195951	0.601	0	0	1.8	2.9338	PCNA;SET;MYC;NEDD8
Signaling by interleukins	6/109	0.196209	0.601	0	0	1.57372	2.56292	IL3;IL1A;YWHAB;TRAF6;UBE2N;NFKB2
Alternative NF-kappaB pathway	2022-06-01	0.196491	0.601	0	0	5.39273	8.77472	NFKB2
Basic mechanisms of SUMOylation	2022-06-01	0.196491	0.601	0	0	5.39273	8.77472	UBA2
MSP/RON receptor signaling pathway	2022-06-01	0.196491	0.601	0	0	5.39273	8.77472	TNF
NF-kappaB activation	2022-06-01	0.196491	0.601	0	0	5.39273	8.77472	TRAF6
Pre-NOTCH Processing in the endoplasmic reticulum	2022-06-01	0.196491	0.601	0	0	5.39273	8.77472	NOTCH2
Proteolysis and signaling pathway of Notch	2022-06-01	0.196491	0.601	0	0	5.39273	8.77472	FURIN
Telomere extension by telomerase	2022-06-01	0.196491	0.601	0	0	5.39273	8.77472	DKC1
Vitamin B6 metabolism	2022-06-01	0.196491	0.601	0	0	5.39273	8.77472	PSAT1
Deadenylation of mRNA	2023-02-01	0.198374	0.601	0	0	2.56943	4.15631	EIF4A3;EIF4G1
Eicosanoid metabolism	2023-02-01	0.198374	0.601	0	0	2.56943	4.15631	PTGER4;CYSLTR1
Mismatch repair	2023-02-01	0.198374	0.601	0	0	2.56943	4.15631	PCNA;RFC4
Mitochondrial pathway of apoptosis: antiapoptotic Bcl-2 family	2023-02-01	0.198374	0.601	0	0	2.56943	4.15631	CDK6;HAX1
Modulation of interferon signaling by chaperones	2023-02-01	0.198374	0.601	0	0	2.56943	4.15631	IFNG;TNF
Leptin influence on immune response	6/110	0.201764	0.609015	0	0	1.5585	2.49463	TFRC;IFNG;IL13;CD36;TIMP1;TNF
Interleukin-12-mediated signaling events	1965-04-01	0.203361	0.611577	0	0	1.7704	2.81985	IFNG;CCL3;GZMB;NFKB2
Androgen receptor signaling, proteolysis, and transcription regulation	1988-05-01	0.207493	0.62172	0	0	1.62684	2.55847	PRDX1;CARM1;FLNA;CALR;FKBP4
TNF-alpha effects on cytokine activity, cell motility, and apoptosis	7/135	0.210207	0.624863	0	0	1.47757	2.3045	IL1A;GPX1;CRABP2;TNFSF8;INHBA;TNF;NFKB2
Thyroid-stimulating hormone signaling pathway	1966-04-01	0.210851	0.624863	0	0	1.74175	2.71122	RAP1B;CDK4;MYC;APEX1
SREBP signaling	2024-02-01	0.211598	0.624863	0	0	2.45251	3.80891	SAR1B;SEC23B
TAK1 activates NF-kappaB by phosphorylation and activation of IKK complex	2024-02-01	0.211598	0.624863	0	0	2.45251	3.80891	TRAF6;NFKB2
Huntington's disease	9/184	0.214911	0.632363	0	0	1.39003	2.13721	GPX1;NDUFS8;NDUFA4;CYCS;POLR2F;ATP5G3;ATP5G1;PPID;TGM2
mTOR signaling pathway	6/113	0.218763	0.639815	0	0	1.51457	2.3018	RRAGA;RRN3;YWHAB;CYCS;EIF4G2;EIF4G1
Alpha-9 beta-1 integrin pathway	2025-02-01	0.224903	0.639815	0	0	2.34576	3.50007	SPP1;TGM2
Fatty acid biosynthesis	2025-02-01	0.224903	0.639815	0	0	2.34576	3.50007	FASN;ACSL4
Regulatory RNA pathways	2025-02-01	0.224903	0.639815	0	0	2.34576	3.50007	XPO5;POLR2F
Apoptotic factor-mediated response	2022-07-01	0.225265	0.639815	0	0	4.49371	6.69777	CYCS
BAD activation and translocation to mitochondria	2022-07-01	0.225265	0.639815	0	0	4.49371	6.69777	YWHAB
FYVE-finger proteins in vesicle transport	2022-07-01	0.225265	0.639815	0	0	4.49371	6.69777	TFRC
MEK activation	2022-07-01	0.225265	0.639815	0	0	4.49371	6.69777	YWHAB
PELP1 modulation of estrogen receptor activity	2022-07-01	0.225265	0.639815	0	0	4.49371	6.69777	PELP1
SARS coronavirus protease	2022-07-01	0.225265	0.639815	0	0	4.49371	6.69777	FBL
CD8/T cell receptor downstream pathway	1968-04-01	0.226057	0.639844	0	0	1.68715	2.50873	IFNG;GZMB;PTPN7;TNF
NFAT involvement in hypertrophy of the heart	1969-04-01	0.233763	0.659374	0	0	1.66111	2.41433	ATP2A2;CALR;CALM1;TNF
Actions of nitric oxide in the heart	1947-03-01	0.236508	0.660688	0	0	1.83986	2.65266	HSP90AA1;CALM1;SLC7A1
LKB1 signaling events	1947-03-01	0.236508	0.660688	0	0	1.83986	2.65266	HSP90AA1;YWHAB;MYC
CARM1 and regulation of the estrogen receptor	2026-02-01	0.238268	0.660688	0	0	2.2479	3.2243	CARM1;PELP1
Inhibition of activated T cell apoptosis by neuropeptides VIP and PACAP	2026-02-01	0.238268	0.660688	0	0	2.2479	3.2243	MYC;CALM1
Selenoamino acid metabolism	2026-02-01	0.238268	0.660688	0	0	2.2479	3.2243	MAT2A;MARS
AP-1 transcription factor network	1970-04-01	0.241532	0.667477	0	0	1.63585	2.32414	IFNG;MYC;PENK;TIMP1
Activation of chaperones by IRE1 alpha	1948-03-01	0.246132	0.669781	0	0	1.79888	2.52182	HSPA5;HYOU1;PDIA6
Energy metabolism	1948-03-01	0.246132	0.669781	0	0	1.79888	2.52182	MYBBP1A;PRMT1;PPRC1
Binding of RNA by insulin-like growth factor 2 mRNA binding proteins (IGF2BPs/IMPs/VICKZs)	2022-08-01	0.25301	0.669781	0	0	3.85155	5.29328	MYC
CHL1 interactions	2022-08-01	0.25301	0.669781	0	0	3.85155	5.29328	STIP1
ChREBP activates metabolic gene expression	2022-08-01	0.25301	0.669781	0	0	3.85155	5.29328	FASN
Cross-presentation of particulate exogenous antigens (phagosomes)	2022-08-01	0.25301	0.669781	0	0	3.85155	5.29328	CD36
Eosinophils in the chemokine network of allergy	2022-08-01	0.25301	0.669781	0	0	3.85155	5.29328	IL3
Recycling of eIF2-GDP complex	2022-08-01	0.25301	0.669781	0	0	3.85155	5.29328	EIF2S1
S6K1 signaling	2022-08-01	0.25301	0.669781	0	0	3.85155	5.29328	EIF4G1
Stabilization of mRNA by HuR	2022-08-01	0.25301	0.669781	0	0	3.85155	5.29328	SET
Support of platelet aggregation by Eph kinases and ephrins	2022-08-01	0.25301	0.669781	0	0	3.85155	5.29328	RAP1B
TSP1-induced apoptosis in microvascular endothelial cell	2022-08-01	0.25301	0.669781	0	0	3.85155	5.29328	CD36
Visceral fat deposits and the metabolic syndrome	2022-08-01	0.25301	0.669781	0	0	3.85155	5.29328	TNF
Signaling by NOTCH	6/119	0.254088	0.670463	0	0	1.4337	1.96428	NOTCH2;KAT2A;TFDP1;MYC;ATP2A2;FURIN
Ceramide signaling pathway	1949-03-01	0.255816	0.672854	0	0	1.75968	2.39897	MYC;CYCS;TNF
Leishmaniasis	1972-04-01	0.257238	0.674425	0	0	1.58757	2.15553	IL1A;IFNG;TRAF6;TNF
Interleukin-1 regulation of extracellular matrix	6/120	0.260125	0.679815	0	0	1.42105	1.91358	IL1A;IFNG;CCL20;SPP1;INHBA;TNF
Messenger RNA capping	2028-02-01	0.26509	0.687409	0	0	2.07477	2.75464	NCBP1;POLR2F
Cap-dependent translation initiation	1973-04-01	0.265167	0.687409	0	0	1.56448	2.07669	EIF5;EIF2S1;EIF3B;EIF4G1
Type II interferon signaling (interferon-gamma)	1950-03-01	0.265551	0.687409	0	0	1.72215	2.28348	IFNG;IRF4;HIST1H4C
TSH regulation of gene expression	1997-05-01	0.267281	0.689704	0	0	1.46701	1.93565	NOTCH2;MYC;RGS16;ATP2A2;PDIA4
Malaria	1951-03-01	0.27533	0.699835	0	0	1.68619	2.17482	IFNG;CD36;TNF
Metabolism of vitamins and cofactors	1951-03-01	0.27533	0.699835	0	0	1.68619	2.17482	MTHFD1;SHMT1;FASN
Matrix metalloproteinases	2029-02-01	0.27851	0.699835	0	0	1.99782	2.55382	TIMP1;TNF
T cell receptor calcium pathway	2029-02-01	0.27851	0.699835	0	0	1.99782	2.55382	IL3;IFNG
COPII-mediated vesicle transport	2022-09-01	0.279763	0.699835	0	0	3.36993	4.29266	SAR1B
Calcium/calmodulin-dependent protein kinase activation	2022-09-01	0.279763	0.699835	0	0	3.36993	4.29266	CALM1
Inhibition of matrix metalloproteinases	2022-09-01	0.279763	0.699835	0	0	3.36993	4.29266	TIMP1
Polyadenylation of mRNA	2022-09-01	0.279763	0.699835	0	0	3.36993	4.29266	PAPOLA
Prostanoid ligand receptors	2022-09-01	0.279763	0.699835	0	0	3.36993	4.29266	PTGER4
West Nile virus infection	2022-09-01	0.279763	0.699835	0	0	3.36993	4.29266	CYCS
Activation of matrix metalloproteinases	1930-02-01	0.291912	0.721401	0	0	1.92637	2.37195	FURIN;TIMP1
Biosynthesis of the N-glycan precursor (dolichol lipid-linked oligosaccharide, LLO) and transfer to a nascent protein	1930-02-01	0.291912	0.721401	0	0	1.92637	2.37195	ALG8;ALG3
Ovarian infertility genes	1930-02-01	0.291912	0.721401	0	0	1.92637	2.37195	CCND2;CDK4
Tumor necrosis factor (TNF) pathway	1930-02-01	0.291912	0.721401	0	0	1.92637	2.37195	TNF;NFKB2
Mitochondrial pathway of apoptosis: caspases	1977-04-01	0.297281	0.730257	0	0	1.47845	1.79348	HSP90AA1;CAD;CYCS;HSPD1
Transcriptional regulation of white adipocyte differentiation	1977-04-01	0.297281	0.730257	0	0	1.47845	1.79348	CDK4;CARM1;CD36;TNF
CD40/CD40L signaling	1931-02-01	0.30528	0.73084	0	0	1.85985	2.20676	MYC;TRAF6
Stathmin and breast cancer resistance to antimicrotubule agents	1931-02-01	0.30528	0.73084	0	0	1.85985	2.20676	HSPA5;TUBA4A
Activation of calcium-permeable kainate receptor	2022-10-01	0.305559	0.73084	0	0	2.99534	3.55131	CALM1
Glycoprotein 1b-IX-V activation signaling	2022-10-01	0.305559	0.73084	0	0	2.99534	3.55131	FLNA
IRAK2-mediated activation of TAK1 complex	2022-10-01	0.305559	0.73084	0	0	2.99534	3.55131	TRAF6
PIP biosynthesis at the late endosome membrane	2022-10-01	0.305559	0.73084	0	0	2.99534	3.55131	VAC14
Ran role in mitotic spindle regulation	2022-10-01	0.305559	0.73084	0	0	2.99534	3.55131	RANBP1
Reduction of cytosolic calcium levels	2022-10-01	0.305559	0.73084	0	0	2.99534	3.55131	ATP2A2
Zinc influx into cells by the SLC39 gene family	2022-10-01	0.305559	0.73084	0	0	2.99534	3.55131	SLC39A6
p73 transcription factor network	1979-04-01	0.313517	0.738508	0	0	1.43888	1.66895	CDK6;CCNE2;MYC;FASN
Platelet activation, signaling and aggregation	9/205	0.313892	0.738508	0	0	1.23973	1.43648	RAP1B;HSPA5;FLNA;CD36;TIMP1;CALM1;DGKK;F2RL2;TUBA4A
Chagas disease	5/104	0.316094	0.738508	0	0	1.36278	1.56954	IFNG;TRAF6;CCL3;CALR;TNF
DNA repair	5/105	0.323169	0.738508	0	0	1.34909	1.5239	RFC4;PCNA;APEX1;POLE2;POLR2F
Electron transport chain	5/105	0.323169	0.738508	0	0	1.34909	1.5239	NDUFS8;NDUFA4;ATP5G3;ND3;ATP5G1
Oncostatin M	13/311	0.323453	0.738508	0	0	1.17816	1.32979	CRABP2;HSPA5;MCM7;CCL20;RGS16;DHCR24;SRM;MYC;TIMP1;PTPN7;GART;NOMO1;TGM2
Respiratory electron transport, ATP biosynthesis by chemiosmotic coupling, and heat production by uncoupling proteins	1981-04-01	0.32983	0.738508	0	0	1.40136	1.55436	NDUFS8;NDUFA4;CYCS;ATP5G1
BTG family proteins and cell cycle regulation	2022-11-01	0.330432	0.738508	0	0	2.69566	2.98505	PRMT1
Bone mineralization regulation	2022-11-01	0.330432	0.738508	0	0	2.69566	2.98505	SPP1
CDC6 association with the ORC-origin complex	2022-11-01	0.330432	0.738508	0	0	2.69566	2.98505	CDC6
Cardiac protection against reactive oxygen species	2022-11-01	0.330432	0.738508	0	0	2.69566	2.98505	GPX1
E2F1 destruction pathway	2022-11-01	0.330432	0.738508	0	0	2.69566	2.98505	TFDP1
Gamma-carboxylation, transport, and amino-terminal cleavage of proteins	2022-11-01	0.330432	0.738508	0	0	2.69566	2.98505	FURIN
Glypican-3 pathway	2022-11-01	0.330432	0.738508	0	0	2.69566	2.98505	FURIN
Mammalian target of rapamycin complex 1 (mTORC1)-mediated signaling	2022-11-01	0.330432	0.738508	0	0	2.69566	2.98505	EIF4G1
Mechanism of protein import into the nucleus	2022-11-01	0.330432	0.738508	0	0	2.69566	2.98505	NUTF2
Methylation	2022-11-01	0.330432	0.738508	0	0	2.69566	2.98505	MAT2A
Notch receptor processing	2022-11-01	0.330432	0.738508	0	0	2.69566	2.98505	NOTCH2
Osteopontin signaling	2022-11-01	0.330432	0.738508	0	0	2.69566	2.98505	SPP1
Regulated proteolysis of p75 neurotrophin receptor	2022-11-01	0.330432	0.738508	0	0	2.69566	2.98505	TRAF6
SUMOylation as a mechanism to modulate CtBP-dependent gene responses	2022-11-01	0.330432	0.738508	0	0	2.69566	2.98505	UBA2
Telomerase protein component gene hTERT transcriptional regulation	2022-11-01	0.330432	0.738508	0	0	2.69566	2.98505	MYC
Transport of organic anions	2022-11-01	0.330432	0.738508	0	0	2.69566	2.98505	SLCO3A1
Vitamin B5 (pantothenate) metabolism	2022-11-01	0.330432	0.738508	0	0	2.69566	2.98505	FASN
Mechanism of gene regulation by peroxisome proliferators via PPAR-alpha	1957-03-01	0.334485	0.745528	0	0	1.49836	1.64095	HSP90AA1;MYC;TNF
Regular glucocorticoid receptor pathway	1982-04-01	0.338004	0.751325	0	0	1.38332	1.50048	HSP90AA1;IFNG;IL13;FKBP4
Cysteine and methionine metabolism	1934-02-01	0.345042	0.760767	0	0	1.68522	1.79323	MAT2A;SRM
HIF-2-alpha transcription factor network	1934-02-01	0.345042	0.760767	0	0	1.68522	1.79323	APEX1;TCEB1
Interleukin-7 interactions in immune response	1934-02-01	0.345042	0.760767	0	0	1.68522	1.79323	IL3;IL24
ATF2 transcription factor network	1959-03-01	0.35422	0.760925	0	0	1.4447	1.49936	DUSP5;IFNG;CDK4
Caspase cascade in apoptosis	1959-03-01	0.35422	0.760925	0	0	1.4447	1.49936	GZMB;CYCS;TNF
D4-GDI signaling pathway	2022-12-01	0.354416	0.760925	0	0	2.45048	2.54184	GZMB
Iron metabolism in placenta	2022-12-01	0.354416	0.760925	0	0	2.45048	2.54184	TFRC
Peptide hormone biosynthesis	2022-12-01	0.354416	0.760925	0	0	2.45048	2.54184	INHBA
Pyrimidine catabolism	2022-12-01	0.354416	0.760925	0	0	2.45048	2.54184	NT5C
Resolution of AP sites via the single-nucleotide replacement pathway	2022-12-01	0.354416	0.760925	0	0	2.45048	2.54184	APEX1
SODD/TNFR1 signaling pathway	2022-12-01	0.354416	0.760925	0	0	2.45048	2.54184	TNF
SRF and microRNAs in smooth muscle differentiation and proliferation	2022-12-01	0.354416	0.760925	0	0	2.45048	2.54184	CCND2
Toll-like receptor endosomal trafficking and processing	2022-12-01	0.354416	0.760925	0	0	2.45048	2.54184	HSP90B1
Interleukin-2/PI3K pathway	1935-02-01	0.358139	0.764904	0	0	1.63407	1.67792	HSP90AA1;MYC
PIK3C1/AKT pathway	1935-02-01	0.358139	0.764904	0	0	1.63407	1.67792	HSP90AA1;YWHAB
Oxidative phosphorylation	6/136	0.360485	0.767908	0	0	1.24511	1.2704	NDUFS8;PPA1;NDUFA4;ATP5G3;ND3;ATP5G1
HIV genome transcription	1961-03-01	0.37388	0.785825	0	0	1.39474	1.37217	NCBP1;POLR2F;TCEB1
Advanced glycosylation endproduct receptor signaling	2013-01-01	0.377542	0.785825	0	0	2.24615	2.18792	DDOST
CTL mediated immune response against target cells	2013-01-01	0.377542	0.785825	0	0	2.24615	2.18792	GZMB
Chemiosmotic coupling formation of ATP	2013-01-01	0.377542	0.785825	0	0	2.24615	2.18792	ATP5G1
Death receptor signaling	2013-01-01	0.377542	0.785825	0	0	2.24615	2.18792	TNF
Double stranded RNA-induced gene expression	2013-01-01	0.377542	0.785825	0	0	2.24615	2.18792	EIF2S1
Interleukin-22 soluble receptor signaling pathway	2013-01-01	0.377542	0.785825	0	0	2.24615	2.18792	IL22
PIP biosynthesis at the early endosome membrane	2013-01-01	0.377542	0.785825	0	0	2.24615	2.18792	VAC14
TACI and BCMA stimulation of B cell immune responses	2013-01-01	0.377542	0.785825	0	0	2.24615	2.18792	TRAF6
T cell receptor signaling pathway	6/139	0.379728	0.788369	0	0	1.21684	1.17826	ITK;IFNG;CDK4;PTPN7;CALM1;TNF
Signaling events mediated by HDAC class II	1938-02-01	0.396811	0.801641	0	0	1.49767	1.38428	HSP90AA1;YWHAB
Triglyceride biosynthesis	1938-02-01	0.396811	0.801641	0	0	1.49767	1.38428	FASN;ACSL4
Influenza infection	6/142	0.398984	0.801641	0	0	1.18981	1.09324	NUP93;HSP90AA1;NUP155;POLR2F;CALR;NUP160
Adhesion and diapedesis of lymphocytes	2014-01-01	0.39984	0.801641	0	0	2.07327	1.90054	IL1A
CARM1 transcriptional regulation by protein methylation	2014-01-01	0.39984	0.801641	0	0	2.07327	1.90054	CARM1
Glycogen breakdown (glycogenolysis)	2014-01-01	0.39984	0.801641	0	0	2.07327	1.90054	CALM1
HIV-1 early elongation complex formation	2014-01-01	0.39984	0.801641	0	0	2.07327	1.90054	NCBP1
Hyaluronan metabolism	2014-01-01	0.39984	0.801641	0	0	2.07327	1.90054	GUSB
Initiation of the second proteolytic cleavage of Notch receptor by receptor-ligand binding	2014-01-01	0.39984	0.801641	0	0	2.07327	1.90054	NOTCH2
Interferon gamma signaling regulation	2014-01-01	0.39984	0.801641	0	0	2.07327	1.90054	IFNG
Interleukin-6 regulation of target genes	2014-01-01	0.39984	0.801641	0	0	2.07327	1.90054	TIMP1
Signaling by NOTCH2	2014-01-01	0.39984	0.801641	0	0	2.07327	1.90054	NOTCH2
T cell receptor/Ras pathway	2014-01-01	0.39984	0.801641	0	0	2.07327	1.90054	PTPN7
Viral messenger RNA biosynthesis	2014-01-01	0.39984	0.801641	0	0	2.07327	1.90054	POLR2F
Post-translational protein modification	8/196	0.403802	0.807604	0	0	1.14773	1.0408	ALG8;SAR1B;RPN1;ALG3;MOGS;FURIN;CALR;DDOST
Tricarboxylic acid (TCA) cycle and respiratory electron transport	5/117	0.408697	0.810998	0	0	1.20379	1.07713	NDUFS8;NDUFA4;CYCS;ATP5G1;IDH3A
Aurora B signaling	1939-02-01	0.409465	0.810998	0	0	1.45711	1.30106	PSMA3;NSUN2
E-cadherin nascent AJ-like junctions pathway	1939-02-01	0.409465	0.810998	0	0	1.45711	1.30106	RAP1B;NME1
Vitamin A and carotenoid metabolism	1939-02-01	0.409465	0.810998	0	0	1.45711	1.30106	CRABP2;CD36
Glioma	1965-03-01	0.412798	0.814792	0	0	1.30448	1.1542	CDK6;CDK4;CALM1
Arf6 vesicle-mediated transport	2015-01-01	0.421341	0.814792	0	0	1.92507	1.66387	NME1
Association of licensing factors with the pre-replicative complex	2015-01-01	0.421341	0.814792	0	0	1.92507	1.66387	CDC6
Coagulation intrinsic pathway	2015-01-01	0.421341	0.814792	0	0	1.92507	1.66387	C1QBP
Mechanisms of transcriptional repression by DNA methylation	2015-01-01	0.421341	0.814792	0	0	1.92507	1.66387	RBBP7
PRC2 complex long-term gene silencing through modification of histone tails	2015-01-01	0.421341	0.814792	0	0	1.92507	1.66387	RBBP7
Sema3A/PAK-dependent axon repulsion	2015-01-01	0.421341	0.814792	0	0	1.92507	1.66387	HSP90AA1
Signaling to p38 via RIT and RIN	2015-01-01	0.421341	0.814792	0	0	1.92507	1.66387	YWHAB
TRAF6-mediated induction of TAK1 complex	2015-01-01	0.421341	0.814792	0	0	1.92507	1.66387	TRAF6
Validated nuclear estrogen receptor beta network	2015-01-01	0.421341	0.814792	0	0	1.92507	1.66387	NEDD8
Adipocytokine signaling pathway	1967-03-01	0.431977	0.821173	0	0	1.26359	1.06063	ACSL4;CD36;TNF
T cell receptor signaling in naive CD4+ T cells	1967-03-01	0.431977	0.821173	0	0	1.26359	1.06063	ITK;TRAF6;FLNA
Alpha-M beta-2 integrin signaling	1941-02-01	0.434371	0.821173	0	0	1.38225	1.15259	RAP1B;TNF
FOXM1 transcription factor network	1941-02-01	0.434371	0.821173	0	0	1.38225	1.15259	CDK4;MYC
Insulin biosynthesis and processing	1941-02-01	0.434371	0.821173	0	0	1.38225	1.15259	RPN1;DDOST
Notch signaling pathway	5/121	0.437033	0.821173	0	0	1.16204	0.96187	NOTCH2;KAT2A;MYC;FURIN;TNF
CD40L signaling pathway	2016-01-01	0.442073	0.821173	0	0	1.79664	1.46657	TRAF6
Cell death signaling by NRIF in the nucleus	2016-01-01	0.442073	0.821173	0	0	1.79664	1.46657	TRAF6
Cell-extracellular matrix interactions	2016-01-01	0.442073	0.821173	0	0	1.79664	1.46657	FLNA
Glyoxylate and dicarboxylate metabolism	2016-01-01	0.442073	0.821173	0	0	1.79664	1.46657	MTHFD1
Hypoxia-inducible factor in the cardivascular system	2016-01-01	0.442073	0.821173	0	0	1.79664	1.46657	HSP90AA1
Interleukin-9 signaling pathway	2016-01-01	0.442073	0.821173	0	0	1.79664	1.46657	IL9
JNK (c-Jun kinases) phosphorylation and activation mediated by activated human TAK1	2016-01-01	0.442073	0.821173	0	0	1.79664	1.46657	TRAF6
Other semaphorin interactions	2016-01-01	0.442073	0.821173	0	0	1.79664	1.46657	SEMA7A
Rb tumor suppressor/checkpoint signaling in response to DNA damage	2016-01-01	0.442073	0.821173	0	0	1.79664	1.46657	CDK4
SREBF and miR-33 in cholesterol and lipid homeostasis	2016-01-01	0.442073	0.821173	0	0	1.79664	1.46657	FASN
p75 neurotrophin receptor signaling via NF-kB	2016-01-01	0.442073	0.821173	0	0	1.79664	1.46657	TRAF6
Transport of inorganic cations/anions and amino acids/oligopeptides	1995-04-01	0.443644	0.821173	0	0	1.1849	0.963007	SLC7A5;SLC1A5;SLC15A3;SLC7A1
Calcium regulation in the cardiac cell	6/149	0.443714	0.821173	0	0	1.13115	0.919146	RGS1;YWHAB;RGS16;ATP2A2;CALR;CALM1
Bladder cancer	1942-02-01	0.44661	0.822809	0	0	1.34762	1.08627	CDK4;MYC
VEGF, hypoxia, and angiogenesis	1942-02-01	0.44661	0.822809	0	0	1.34762	1.08627	HSP90AA1;EIF2S1
Metabolism	59/1615	0.454868	0.823457	0	0	1.02314	0.80598	ADPGK;PITPNB;ATP5G3;ATP5G1;ATIC;PPAT;PHGDH;CD36;GUSB;IDH3A;HSP90AA1;ADSL;ALG8;GPX1;CAD;ALG3;MOGS;ACSL4;PGD;DDOST;NME1;NUP93;NDUFS8;MTHFD1;POLR1A;POLR1B;ND3;GART;IDI1;DTYMK;ISYNA1;SHMT2;SHMT1;PRIM1;IDI2;RPN1;ODC1;TYMS;NUP160;SRM;INPP5B;NT5C;MAT2A;POLR2F;RRM1;RRM2;NUP155;NDUFA4;ASNS;DHCR24;INHBA;POLA2;PSAT1;FASN;LPCAT3;POLE2;CARM1;CYCS;CALM1
G alpha q pathway	1970-03-01	0.460298	0.823457	0	0	1.20682	0.936349	RGS1;RGS16;NFKB2
Acyl chain remodelling of phosphatidylserine	2017-01-01	0.462062	0.823457	0	0	1.68427	1.30035	LPCAT3
Apoptotic cleavage of cellular proteins	2017-01-01	0.462062	0.823457	0	0	1.68427	1.30035	BCAP31
Chylomicron-mediated lipid transport	2017-01-01	0.462062	0.823457	0	0	1.68427	1.30035	SAR1B
GRB2-SOS provides linkage to MAPK signaling for integrins	2017-01-01	0.462062	0.823457	0	0	1.68427	1.30035	RAP1B
HIV-1 elongation complex formation in the absence of HIV-1 Tat	2017-01-01	0.462062	0.823457	0	0	1.68427	1.30035	NCBP1
Ion channel function in vascular endothelium	2017-01-01	0.462062	0.823457	0	0	1.68427	1.30035	HSP90AA1
NO2-dependent IL-12 pathway in NK cells	2017-01-01	0.462062	0.823457	0	0	1.68427	1.30035	IFNG
Osteoclast signaling	2017-01-01	0.462062	0.823457	0	0	1.68427	1.30035	SPP1
PIP biosynthesis at the Golgi membrane	2017-01-01	0.462062	0.823457	0	0	1.68427	1.30035	VAC14
SHC-related events	2017-01-01	0.462062	0.823457	0	0	1.68427	1.30035	YWHAB
SHC1 events in EGFR signaling	2017-01-01	0.462062	0.823457	0	0	1.68427	1.30035	YWHAB
TAK1-mediated activation of p38 MAPK	2017-01-01	0.462062	0.823457	0	0	1.68427	1.30035	TRAF6
Zinc transporters	2017-01-01	0.462062	0.823457	0	0	1.68427	1.30035	SLC39A6
Interleukin-6 signaling pathway	1971-03-01	0.469604	0.831464	0	0	1.18901	0.898732	MYC;TIMP1;HSP90B1
RIG-I-like receptor signaling pathway	1971-03-01	0.469604	0.831464	0	0	1.18901	0.898732	DDX3X;TRAF6;TNF
Viral myocarditis	1971-03-01	0.469604	0.831464	0	0	1.18901	0.898732	CYCS;EIF4G2;EIF4G1
Bone remodeling	2018-01-01	0.481337	0.837814	0	0	1.58511	1.15901	TRAF6
Downregulation of MTA-3 in ER-negative breast tumors	2018-01-01	0.481337	0.837814	0	0	1.58511	1.15901	TUBA4A
Effect of METS on macrophage differentiation	2018-01-01	0.481337	0.837814	0	0	1.58511	1.15901	E2F4
Pertussis toxin-insensitive CCR5 signaling in macrophage	2018-01-01	0.481337	0.837814	0	0	1.58511	1.15901	CALM1
TNFR2 signaling pathway	2018-01-01	0.481337	0.837814	0	0	1.58511	1.15901	LTA
Transcriptional activity regulation by PML	2018-01-01	0.481337	0.837814	0	0	1.58511	1.15901	TNF
Integrin-linked kinase signaling	1945-02-01	0.482409	0.837814	0	0	1.2534	0.913685	HSP90AA1;PPP1R14B
Interleukin-12/STAT4 pathway	1945-02-01	0.482409	0.837814	0	0	1.2534	0.913685	IFNG;IL13
RNA polymerase III transcription	1945-02-01	0.482409	0.837814	0	0	1.2534	0.913685	SFPQ;POLR2F
Chronic myeloid leukemia	1973-03-01	0.487995	0.841432	0	0	1.15492	0.828597	CDK6;CDK4;MYC
TNF-alpha signaling pathway	4/101	0.49083	0.841432	0	0	1.11126	0.790836	HSP90AA1;PSMD2;TNF;NFKB2
Alpha-6 beta-1 and alpha-6 beta-4 integrin signaling	1946-02-01	0.494021	0.841432	0	0	1.22485	0.86374	IL1A;YWHAB
Apoptosis modulation by HSP70	2019-01-01	0.499922	0.841432	0	0	1.49697	1.03785	CYCS
Calcineurin in effects in keratinocyte differentiation	2019-01-01	0.499922	0.841432	0	0	1.49697	1.03785	CALM1
Cell cycle progression regulation by PLK3	2019-01-01	0.499922	0.841432	0	0	1.49697	1.03785	CYCS
FRS2-mediated activation	2019-01-01	0.499922	0.841432	0	0	1.49697	1.03785	YWHAB
Glycosaminoglycan degradation	2019-01-01	0.499922	0.841432	0	0	1.49697	1.03785	GUSB
Platelet calcium homeostasis	2019-01-01	0.499922	0.841432	0	0	1.49697	1.03785	ATP2A2
Ras activation upon calcium influx through NMDA receptor	2019-01-01	0.499922	0.841432	0	0	1.49697	1.03785	CALM1
Signaling by NODAL	2019-01-01	0.499922	0.841432	0	0	1.49697	1.03785	FURIN
Signaling by constitutively active EGFR	2019-01-01	0.499922	0.841432	0	0	1.49697	1.03785	HSP90AA1
Small ligand GPCRs	2019-01-01	0.499922	0.841432	0	0	1.49697	1.03785	PTGER4
TP53 network	2019-01-01	0.499922	0.841432	0	0	1.49697	1.03785	MYC
Tob role in T-cell activation	2019-01-01	0.499922	0.841432	0	0	1.49697	1.03785	IFNG
Delta Np63 pathway	1947-02-01	0.505466	0.845544	0	0	1.19757	0.817074	IL1A;FASN
Nucleotide-binding domain, leucine rich repeat containing receptor (NLR) signaling pathways	1947-02-01	0.505466	0.845544	0	0	1.19757	0.817074	TRAF6;UBE2N
Regulation of transcription by NOTCH1 intracellular domain	1947-02-01	0.505466	0.845544	0	0	1.19757	0.817074	KAT2A;MYC
ATM pathway	1948-02-01	0.516741	0.855746	0	0	1.17148	0.773425	YWHAB;UBE2N
4-1BB-dependent immune response	2020-01-01	0.517841	0.855746	0	0	1.41811	0.933237	IFNG
Heparan sulfate/heparin glycosaminoglycan (HS-GAG) degradation	2020-01-01	0.517841	0.855746	0	0	1.41811	0.933237	GUSB
RNA polymerase III abortive and retractive initiation	2020-01-01	0.517841	0.855746	0	0	1.41811	0.933237	POLR2F
Signaling by Hippo	2020-01-01	0.517841	0.855746	0	0	1.41811	0.933237	YWHAB
Skeletal muscle hypertrophy is regulated via AKT/mTOR pathway	2020-01-01	0.517841	0.855746	0	0	1.41811	0.933237	EIF2S1
Cytosolic sensors of pathogen-associated DNA	2021-01-01	0.53512	0.873709	0	0	1.34713	0.842314	NFKB2
Mitochondrial role in apoptotic signaling	2021-01-01	0.53512	0.873709	0	0	1.34713	0.842314	CYCS
Mitochondrial tRNA aminoacylation	2021-01-01	0.53512	0.873709	0	0	1.34713	0.842314	GARS
Prion pathway	2021-01-01	0.53512	0.873709	0	0	1.34713	0.842314	HSPA5
T cell activation co-stimulatory signal	2021-01-01	0.53512	0.873709	0	0	1.34713	0.842314	ITK
p38 MK2 pathway	2021-01-01	0.53512	0.873709	0	0	1.34713	0.842314	YWHAB
Phosphatidylinositol metabolism	1950-02-01	0.538773	0.877462	0	0	1.12255	0.694253	VAC14;PITPNB
Ubiquitin-mediated proteolysis	5/136	0.539564	0.877462	0	0	1.02817	0.634376	TRAF6;UBE2N;UBA2;TCEB1;PRPF19
Fc epsilon receptor I signaling pathway	1979-03-01	0.541191	0.878361	0	0	1.06341	0.652916	IL3;IL13;TNF
SLC-mediated transmembrane transport	9/251	0.545657	0.883856	0	0	1.00166	0.60677	NUP93;SLC7A5;SLCO3A1;NUP155;SLC39A6;SLC1A5;SLC15A3;SLC7A1;NUP160
Nuclear beta-catenin signaling and target gene transcription regulation	1980-03-01	0.549743	0.885012	0	0	1.04954	0.627946	CCND2;YWHAB;MYC
AKT signaling pathway	2022-01-01	0.55178	0.885012	0	0	1.28292	0.76283	HSP90AA1
Beta-alanine metabolism	2022-01-01	0.55178	0.885012	0	0	1.28292	0.76283	SRM
Nitric oxide signaling pathway	2022-01-01	0.55178	0.885012	0	0	1.28292	0.76283	CALM1
Smooth muscle contraction	2022-01-01	0.55178	0.885012	0	0	1.28292	0.76283	CALM1
TGF-beta regulation of extracellular matrix	20/565	0.553282	0.885685	0	0	0.988031	0.584803	PTGER4;IDI1;CRABP2;ODC1;CAD;ASNS;CDC6;INHBA;SLC7A5;CYSLTR1;CDK6;TFDP1;PPA1;MYC;ASNA1;GARS;MCM5;IARS;E2F4;CD36
Hypoxia and p53 in the cardiovascular system	2023-01-01	0.567844	0.898446	0	0	1.22454	0.692977	HSP90AA1
Interleukin-11 pathway	2023-01-01	0.567844	0.898446	0	0	1.22454	0.692977	TIMP1
Mitochondrial fatty acid beta-oxidation	2023-01-01	0.567844	0.898446	0	0	1.22454	0.692977	ACSL4
Nitrogen metabolism	2023-01-01	0.567844	0.898446	0	0	1.22454	0.692977	ASNS
RNA polymerase III transcription termination	2023-01-01	0.567844	0.898446	0	0	1.22454	0.692977	POLR2F
Th1/Th2 differentiation pathway	2023-01-01	0.567844	0.898446	0	0	1.22454	0.692977	IFNG
Androgen receptor regulation of biosynthesis and transcription	1953-02-01	0.570498	0.900902	0	0	1.05635	0.592873	HSP90AA1;CARM1
T cell signal transduction	1983-03-01	0.574828	0.902016	0	0	1.01003	0.559237	ITK;PRDX1;NFKB2
Toll-like receptor signaling pathway regulation	5/142	0.578119	0.902016	0	0	0.982835	0.53857	TRAF6;CCL3;SPP1;TNF;NFKB2
Arginine and proline metabolism	1954-02-01	0.580715	0.902016	0	0	1.03598	0.563052	ODC1;SRM
Non-small cell lung cancer	1954-02-01	0.580715	0.902016	0	0	1.03598	0.563052	CDK6;CDK4
RANKL signaling pathway	1954-02-01	0.580715	0.902016	0	0	1.03598	0.563052	TRAF6;NFKB2
Dorso-ventral axis formation	2024-01-01	0.583333	0.902016	0	0	1.17124	0.631294	NOTCH2
Endogenous Toll-like receptor signaling	2024-01-01	0.583333	0.902016	0	0	1.17124	0.631294	HSPD1
Inhibition of cellular proliferation by Gleevec	2024-01-01	0.583333	0.902016	0	0	1.17124	0.631294	MYC
Nicotinate and nicotinamide metabolism	2024-01-01	0.583333	0.902016	0	0	1.17124	0.631294	NT5C
Protein export	2024-01-01	0.583333	0.902016	0	0	1.17124	0.631294	HSPA5
Sulfur amino acid metabolism	2024-01-01	0.583333	0.902016	0	0	1.17124	0.631294	MAT2A
Fas signaling pathway	4/115	0.593512	0.907902	0	0	0.970392	0.506252	IL1A;CAD;CYCS;NFKB2
Basigin interactions	2025-01-01	0.598268	0.907902	0	0	1.12238	0.576585	SLC7A5
Cellular response to hypoxia	2025-01-01	0.598268	0.907902	0	0	1.12238	0.576585	TCEB1
Corticotropin releasing hormone pathway	2025-01-01	0.598268	0.907902	0	0	1.12238	0.576585	HSP90AA1
DARPP-32 events	2025-01-01	0.598268	0.907902	0	0	1.12238	0.576585	CALM1
Ghrelin pathway	2025-01-01	0.598268	0.907902	0	0	1.12238	0.576585	FASN
Metal ion solute carrier family (SLC) transporters	2025-01-01	0.598268	0.907902	0	0	1.12238	0.576585	SLC39A6
PIP2 hydrolysis	2025-01-01	0.598268	0.907902	0	0	1.12238	0.576585	DGKK
SHC1 events in ERBB2 signaling	2025-01-01	0.598268	0.907902	0	0	1.12238	0.576585	YWHAB
Mitotic G2-G2/M phases	1987-03-01	0.606882	0.907902	0	0	0.961731	0.480309	HSP90AA1;TUBB4B;TUBA4A
Inositol phosphate metabolism	1957-02-01	0.610287	0.907902	0	0	0.979323	0.483615	INPP5B;ISYNA1
Pathogenic Escherichia coli infection	1957-02-01	0.610287	0.907902	0	0	0.979323	0.483615	TUBB4B;TUBA4A
ALK1 pathway	2026-01-01	0.612668	0.907902	0	0	1.07743	0.527867	INHBA
Acyl chain remodelling of phosphatidylcholine	2026-01-01	0.612668	0.907902	0	0	1.07743	0.527867	LPCAT3
ERBB2 role in signal transduction and oncology	2026-01-01	0.612668	0.907902	0	0	1.07743	0.527867	CARM1
Estrogen receptor transcription factor targets	2026-01-01	0.612668	0.907902	0	0	1.07743	0.527867	CARM1
Fibroblast growth factor 1	2026-01-01	0.612668	0.907902	0	0	1.07743	0.527867	ODC1
PGC-1a regulation	2026-01-01	0.612668	0.907902	0	0	1.07743	0.527867	CALM1
Physiological and pathological hypertrophy of the heart	2026-01-01	0.612668	0.907902	0	0	1.07743	0.527867	CALM1
RXR/VDR pathway	2026-01-01	0.612668	0.907902	0	0	1.07743	0.527867	TNF
Segmentation clock	2026-01-01	0.612668	0.907902	0	0	1.07743	0.527867	NOTCH2
Steroid biosynthesis	2026-01-01	0.612668	0.907902	0	0	1.07743	0.527867	DHCR24
YAP1- and WWTR1 (TAZ)-stimulated gene expression	2026-01-01	0.612668	0.907902	0	0	1.07743	0.527867	CARM1
HIV-1 Nef as negative effector of Fas and TNF	1958-02-01	0.619785	0.908723	0	0	0.961785	0.460102	CYCS;TNF
Tryptophan metabolism	1958-02-01	0.619785	0.908723	0	0	0.961785	0.460102	PRMT1;DHCR24
Prostate cancer	1989-03-01	0.622294	0.908723	0	0	0.939267	0.445534	HSP90AA1;CCNE2;HSP90B1
BAD phosphorylation regulation	2027-01-01	0.626552	0.908723	0	0	1.03593	0.484323	IL3
CTCF pathway	2027-01-01	0.626552	0.908723	0	0	1.03593	0.484323	MYC
Insulin regulation of blood glucose	2027-01-01	0.626552	0.908723	0	0	1.03593	0.484323	YWHAB
Pentose phosphate pathway	2027-01-01	0.626552	0.908723	0	0	1.03593	0.484323	PGD
Proteins and DNA sequences in cardicac structures	2027-01-01	0.626552	0.908723	0	0	1.03593	0.484323	ATP2A2
RNA polymerase III transcription initiation from type 2 promoter	2027-01-01	0.626552	0.908723	0	0	1.03593	0.484323	POLR2F
RORA activates circadian expression	2027-01-01	0.626552	0.908723	0	0	1.03593	0.484323	CARM1
TNF/stress-related signaling	2027-01-01	0.626552	0.908723	0	0	1.03593	0.484323	TNF
VEGFR1 pathway	2027-01-01	0.626552	0.908723	0	0	1.03593	0.484323	HSP90AA1
Neural crest differentiation	1991-03-01	0.637289	0.913646	0	0	0.917825	0.41351	NOTCH2;MYC;NFKB2
RAGE pathway	1960-02-01	0.638242	0.913646	0	0	0.928523	0.416942	TIMP1;TNF
Dual incision reaction in TC-NER	2028-01-01	0.639939	0.913646	0	0	0.997514	0.445272	POLR2F
Interleukin receptor SHC signaling	2028-01-01	0.639939	0.913646	0	0	0.997514	0.445272	IL3
Multi-step regulation of transcription by PITX2	2028-01-01	0.639939	0.913646	0	0	0.997514	0.445272	CCND2
PKB-mediated events	2028-01-01	0.639939	0.913646	0	0	0.997514	0.445272	EIF4G1
PTM: gamma carboxylation, hypusine formation and arylsulfatase activation	2028-01-01	0.639939	0.913646	0	0	0.997514	0.445272	FURIN
RNA polymerase III transcription initiation From type 3 promoter	2028-01-01	0.639939	0.913646	0	0	0.997514	0.445272	POLR2F
Signaling by PDGF	4/122	0.639999	0.913646	0	0	0.912493	0.407236	YWHAB;SPP1;FURIN;CALM1
Phagosome	5/154	0.649723	0.917724	0	0	0.903114	0.38943	TFRC;CALR;CD36;TUBB4B;TUBA4A
BARD1 signaling events	2029-01-01	0.652848	0.917724	0	0	0.961838	0.410139	PCNA
Lipoprotein metabolism	2029-01-01	0.652848	0.917724	0	0	0.961838	0.410139	SAR1B
Pentose and glucuronate interconversions	2029-01-01	0.652848	0.917724	0	0	0.961838	0.410139	GUSB
Phototransduction	2029-01-01	0.652848	0.917724	0	0	0.961838	0.410139	CALM1
Skeletal myogenesis control by HDAC and calcium/calmodulin-dependent kinase (CaMK)	2029-01-01	0.652848	0.917724	0	0	0.961838	0.410139	CALM1
Thyroid cancer	2029-01-01	0.652848	0.917724	0	0	0.961838	0.410139	MYC
Transferrin endocytosis and recycling	2029-01-01	0.652848	0.917724	0	0	0.961838	0.410139	TFRC
Myometrial relaxation and contraction pathways	5/155	0.655331	0.917724	0	0	0.897046	0.379106	RGS1;YWHAB;RGS16;ATP2A2;CALM1
Colorectal cancer	1962-02-01	0.655988	0.917724	0	0	0.897479	0.378389	MYC;CYCS
Neurotrophin signaling pathway	4/126	0.66495	0.917724	0	0	0.882391	0.360054	RAP1B;YWHAB;TRAF6;CALM1
Activation of kainate receptors upon glutamate binding	1930-01-01	0.665294	0.917724	0	0	0.928623	0.378439	CALM1
CDC42 activity regulation	1930-01-01	0.665294	0.917724	0	0	0.928623	0.378439	NME1
Inflammatory response pathway	1930-01-01	0.665294	0.917724	0	0	0.928623	0.378439	IFNG
Interferon-beta enhancer pathway	1930-01-01	0.665294	0.917724	0	0	0.928623	0.378439	IRF4
Nectin adhesion pathway	1930-01-01	0.665294	0.917724	0	0	0.928623	0.378439	RAP1B
Signaling pathway from G-protein families	1930-01-01	0.665294	0.917724	0	0	0.928623	0.378439	CALM1
TNFR1 signaling pathway	1930-01-01	0.665294	0.917724	0	0	0.928623	0.378439	TNF
TRAF6-mediated IRF7 activation	1930-01-01	0.665294	0.917724	0	0	0.928623	0.378439	TRAF6
p38-alpha and p38-beta regulation	1930-01-01	0.665294	0.917724	0	0	0.928623	0.378439	TRAF6
Interferon alpha/beta signaling	1964-02-01	0.673031	0.924919	0	0	0.868438	0.34387	IFITM3;IRF4
Chemokine signaling pathway	6/189	0.673965	0.924919	0	0	0.88206	0.348041	RAP1B;ITK;CCL20;CCL3;CCR8;CCR4
Alpha-V beta-3 integrin/OPN pathway	1931-01-01	0.677294	0.924919	0	0	0.897622	0.349758	SPP1
NF-kappaB activation by non-typeable Hemophilus influenzae	1931-01-01	0.677294	0.924919	0	0	0.897622	0.349758	TNF
Prostaglandin biosynthesis and regulation	1931-01-01	0.677294	0.924919	0	0	0.897622	0.349758	PTGER4
Transport of vitamins, nucleosides, and related molecules	1931-01-01	0.677294	0.924919	0	0	0.897622	0.349758	SLCO3A1
Interferon-gamma signaling pathway	1997-03-01	0.679739	0.92671	0	0	0.858972	0.331603	RAP1B;IFNG;IRF4
Peptide G-protein coupled receptors	6/192	0.68857	0.927491	0	0	0.867697	0.323771	CCL20;PENK;CCL3;CCR8;CCR4;F2RL2
Fibrin clot formation (clotting cascade)	1932-01-01	0.688865	0.927491	0	0	0.868622	0.323744	C1QBP
Hypothetical network for drug addiction	1932-01-01	0.688865	0.927491	0	0	0.868622	0.323744	PPA1
Prothrombin activation intrinsic pathway	1932-01-01	0.688865	0.927491	0	0	0.868622	0.323744	C1QBP
Beta-1 integrin cell surface interactions	1966-02-01	0.689382	0.927491	0	0	0.841211	0.312897	SPP1;TGM2
Endochondral ossification	1966-02-01	0.689382	0.927491	0	0	0.841211	0.312897	SPP1;CALM1
HIF-1 transcriptional activity in hypoxia	1966-02-01	0.689382	0.927491	0	0	0.841211	0.312897	TFRC;FURIN
Semaphorin interactions	1966-02-01	0.689382	0.927491	0	0	0.841211	0.312897	HSP90AA1;SEMA7A
MAPK signaling pathway	10/314	0.691159	0.928355	0	0	0.884337	0.326661	RAP1B;DUSP5;IL1A;HSPA5;MYC;TRAF6;FLNA;PTPN7;TNF;NFKB2
SIDS susceptibility pathways	1967-02-01	0.697302	0.935071	0	0	0.828227	0.298606	TNF;HSPD1
EGF receptor transactivation by GPCRs in cardiac hypertrophy	1934-01-01	0.710778	0.940379	0	0	0.815893	0.278542	MYC
Fatty acid beta oxidation	1934-01-01	0.710778	0.940379	0	0	0.815893	0.278542	ACSL4
MAPK/TRK pathway	1934-01-01	0.710778	0.940379	0	0	0.815893	0.278542	RAP1B
Monoamine transport	1934-01-01	0.710778	0.940379	0	0	0.815893	0.278542	TNF
N-cadherin signaling events	1934-01-01	0.710778	0.940379	0	0	0.815893	0.278542	GAP43
TOR signaling	1934-01-01	0.710778	0.940379	0	0	0.815893	0.278542	RRAGA
Signaling by ERBB2	3/102	0.71221	0.940379	0	0	0.815377	0.276725	HSP90AA1;YWHAB;CALM1
PPAR signaling pathway	1969-02-01	0.712641	0.940379	0	0	0.80342	0.272181	ACSL4;CD36
Long-term potentiation	1970-02-01	0.720062	0.940379	0	0	0.791564	0.259963	RAP1B;CALM1
Pancreatic cancer	1970-02-01	0.720062	0.940379	0	0	0.791564	0.259963	CDK6;CDK4
Renal cell carcinoma	1970-02-01	0.720062	0.940379	0	0	0.791564	0.259963	RAP1B;TCEB1
Autophagy regulation	1935-01-01	0.72115	0.940379	0	0	0.791855	0.258864	IFNG
Integrated cancer pathway	1935-01-01	0.72115	0.940379	0	0	0.791855	0.258864	CDK4
Interleukin-7 signaling pathway	1935-01-01	0.72115	0.940379	0	0	0.791855	0.258864	MYC
MEF2D role in T cell apoptosis	1935-01-01	0.72115	0.940379	0	0	0.791855	0.258864	CALM1
fMLP induced chemokine gene expression in HMC-1 cells	1935-01-01	0.72115	0.940379	0	0	0.791855	0.258864	CALM1
Melanoma	1971-02-01	0.727322	0.940379	0	0	0.780051	0.248357	CDK6;CDK4
Natural killer cell-mediated cytotoxicity	4/137	0.727328	0.940379	0	0	0.808947	0.257551	IFNG;GZMB;CD48;TNF
Amoebiasis	3/105	0.730441	0.940379	0	0	0.791271	0.248543	IFNG;SERPINB9;TNF
Pathways in cancer	10/325	0.730902	0.940379	0	0	0.852961	0.267383	HSP90AA1;CDK6;CCNE2;CDK4;MYC;TRAF6;CYCS;TCEB1;HSP90B1;NFKB2
Generation of second messenger molecules	1936-01-01	0.73115	0.940379	0	0	0.769191	0.240862	ITK
Glycogen metabolism	1936-01-01	0.73115	0.940379	0	0	0.769191	0.240862	CALM1
Ion transport by P-type ATPases	1936-01-01	0.73115	0.940379	0	0	0.769191	0.240862	ATP2A2
PI3K/PLC/TRK pathway	1936-01-01	0.73115	0.940379	0	0	0.769191	0.240862	YWHAB
Signaling to ERKs	1936-01-01	0.73115	0.940379	0	0	0.769191	0.240862	YWHAB
Transport to the Golgi and subsequent modification	1936-01-01	0.73115	0.940379	0	0	0.769191	0.240862	SAR1B
Activation of NMDA receptor upon glutamate binding and postsynaptic events	1937-01-01	0.740792	0.949038	0	0	0.747786	0.224362	CALM1
Platelet aggregation (plug formation)	1937-01-01	0.740792	0.949038	0	0	0.747786	0.224362	RAP1B
Signaling by NOTCH1	1973-02-01	0.741363	0.949038	0	0	0.757999	0.226842	KAT2A;MYC
G alpha i pathway	3/108	0.747753	0.951276	0	0	0.768543	0.223402	RAP1B;RGS1;RGS16
Integrins in angiogenesis	1974-02-01	0.748149	0.951276	0	0	0.747432	0.21687	HSP90AA1;SPP1
BMAL1-CLOCK/NPAS2 activates circadian expression	1938-01-01	0.750089	0.951276	0	0	0.727537	0.209213	CARM1
EGFR interaction with phospholipase C-gamma	1938-01-01	0.750089	0.951276	0	0	0.727537	0.209213	CALM1
Signaling of hepatocyte growth factor receptor	1938-01-01	0.750089	0.951276	0	0	0.727537	0.209213	RAP1B
Trefoil factor initiation of mucosal healing	1938-01-01	0.750089	0.951276	0	0	0.727537	0.209213	CYCS
Prolactin activation of MAPK signaling	1975-02-01	0.754781	0.952309	0	0	0.737155	0.207382	MYC;FLNA
Angiotensin II-mediated activation of JNK pathway via Pyk2-dependent signaling	1939-01-01	0.759053	0.952309	0	0	0.708355	0.195282	CALM1
FRS2-mediated cascade	1939-01-01	0.759053	0.952309	0	0	0.708355	0.195282	YWHAB
G13 signaling pathway	1939-01-01	0.759053	0.952309	0	0	0.708355	0.195282	CALM1
HIV-1 transcription initiation	1939-01-01	0.759053	0.952309	0	0	0.708355	0.195282	POLR2F
Iron uptake and transport	1939-01-01	0.759053	0.952309	0	0	0.708355	0.195282	TFRC
Tricarboxylic acid (TCA) cycle	1939-01-01	0.759053	0.952309	0	0	0.708355	0.195282	IDH3A
RIG-I/MDA5-mediated induction of interferon-alpha/beta pathways	1976-02-01	0.761262	0.953618	0	0	0.727156	0.198352	TRAF6;NFKB2
Signaling by EGFR in cancer	3/111	0.764164	0.955789	0	0	0.747078	0.200944	HSP90AA1;YWHAB;CALM1
Pyruvate metabolism and citric acid (TCA) cycle	1940-01-01	0.767696	0.958741	0	0	0.690156	0.182451	IDH3A
Antigen-activated B-cell receptor generation of second messengers	6/211	0.770832	0.9589	0	0	0.786493	0.204712	IRF4;MYC;PRDX1;TRAF6;CALM1;NFKB2
Peroxisome	1978-02-01	0.77378	0.9589	0	0	0.707946	0.181565	PRDX1;ACSL4
Phosphatidylinositol signaling system	1978-02-01	0.77378	0.9589	0	0	0.707946	0.181565	INPP5B;CALM1
Oocyte meiosis	3/113	0.774616	0.9589	0	0	0.733418	0.187306	CCNE2;YWHAB;CALM1
Bioactive peptide-induced signaling pathway	1941-01-01	0.776029	0.9589	0	0	0.672867	0.170616	CALM1
Fc epsilon receptor I signaling in mast cells	1941-01-01	0.776029	0.9589	0	0	0.672867	0.170616	CALM1
Plasma membrane estrogen receptor signaling	1941-01-01	0.776029	0.9589	0	0	0.672867	0.170616	PELP1
Signaling events mediated by hepatocyte growth factor receptor (c-Met)	1979-02-01	0.779821	0.962132	0	0	0.698716	0.173764	RAP1B;F2RL2
Fatty acid metabolism	1942-01-01	0.784063	0.964457	0	0	0.656422	0.159685	ACSL4
TWEAK signaling pathway	1942-01-01	0.784063	0.964457	0	0	0.656422	0.159685	NFKB2
Apoptosis modulation and signaling	1980-02-01	0.785721	0.965044	0	0	0.689722	0.166329	TRAF6;CYCS
Beta-3 integrin cell surface interactions	1943-01-01	0.79181	0.965277	0	0	0.640759	0.149575	SPP1
Cell differentiation by G alpha (i/o) pathway inferred from mouse Neuro2A model	1943-01-01	0.79181	0.965277	0	0	0.640759	0.149575	RAP1B
Insulin secretion regulation by glucagon-like peptide-1	1943-01-01	0.79181	0.965277	0	0	0.640759	0.149575	RAP1B
Mitotic prometaphase	1943-01-01	0.79181	0.965277	0	0	0.640759	0.149575	RCC2
Porphyrin and chlorophyll metabolism	1943-01-01	0.79181	0.965277	0	0	0.640759	0.149575	GUSB
ATM-dependent DNA damage response	1982-02-01	0.797103	0.970284	0	0	0.672409	0.152483	CCND2;MYC
G-protein-mediated events	1944-01-01	0.799279	0.971487	0	0	0.625825	0.140213	CALM1
HNF3B pathway	1945-01-01	0.806481	0.972259	0	0	0.61157	0.131534	TFRC
Interleukin-3 signaling pathway	1945-01-01	0.806481	0.972259	0	0	0.61157	0.131534	IL3
Interleukin-3, interleukin-5, and GM-CSF signaling	1945-01-01	0.806481	0.972259	0	0	0.61157	0.131534	IL3
RhoA signaling pathway	1945-01-01	0.806481	0.972259	0	0	0.61157	0.131534	F2RL2
Wnt interactions in lipid metabolism and immune response	1945-01-01	0.806481	0.972259	0	0	0.61157	0.131534	MYC
ECM-receptor interaction	1984-02-01	0.807948	0.972259	0	0	0.65594	0.139884	SPP1;CD36
G alpha s pathway	3/120	0.808235	0.972259	0	0	0.689287	0.146751	RAP1B;RGS1;RGS16
Integrin cell surface interactions	1985-02-01	0.813174	0.975332	0	0	0.648004	0.134014	RAP1B;SPP1
MicroRNAs in cardiomyocyte hypertrophy	1985-02-01	0.813174	0.975332	0	0	0.648004	0.134014	CALM1;TNF
Glycerophospholipid biosynthesis	1986-02-01	0.818273	0.980011	0	0	0.640256	0.128409	PITPNB;LPCAT3
Toll receptor cascades	4/159	0.825305	0.981597	0	0	0.693331	0.133121	TRAF6;UBE2N;HSP90B1;NFKB2
p75 neurotrophin receptor-mediated signaling	3/124	0.825478	0.981597	0	0	0.666361	0.127803	TRAF6;CYCS;FURIN
Lipid digestion, mobilization, and transport	1948-01-01	0.826574	0.981597	0	0	0.572445	0.109031	SAR1B
Post-translational regulation of adherens junction stability and disassembly	1948-01-01	0.826574	0.981597	0	0	0.572445	0.109031	NME1
Presenilin action in Notch and Wnt signaling	1948-01-01	0.826574	0.981597	0	0	0.572445	0.109031	MYC
Interleukin-1 signaling pathway	3/125	0.829576	0.981597	0	0	0.660865	0.123477	IL1A;TRAF6;UBE2N
Angiopoietin receptor Tie2-mediated signaling	1949-01-01	0.832798	0.981597	0	0	0.56049	0.10255	TNF
Arf6 integrin-mediated signaling pathway	1949-01-01	0.832798	0.981597	0	0	0.56049	0.10255	NME1
FoxO family signaling	1949-01-01	0.832798	0.981597	0	0	0.56049	0.10255	YWHAB
Interleukin-5 signaling pathway	1949-01-01	0.832798	0.981597	0	0	0.56049	0.10255	MYC
Muscle contraction	1949-01-01	0.832798	0.981597	0	0	0.56049	0.10255	CALM1
FSH regulation of apoptosis	7/263	0.835131	0.982931	0	0	0.733846	0.132215	IFITM3;RGS16;PSMD1;ATP2A2;PPIH;CD36;TIMP1
Gap junction pathway	1990-02-01	0.837443	0.984236	0	0	0.611026	0.108398	TUBB4B;TUBA4A
Type 2 diabetes mellitus	1950-01-01	0.838798	0.984292	0	0	0.549022	0.0965101	TNF
G alpha (i) signaling events	5/199	0.844266	0.984292	0	0	0.691998	0.117147	CCL20;RGS1;PENK;CCR8;CCR4
Type I interferon (interferon-alpha/beta) pathway	1951-01-01	0.844583	0.984292	0	0	0.538014	0.0908768	PTPN7
PDGFB signaling pathway	3/129	0.845152	0.984292	0	0	0.639752	0.107631	RAP1B;YWHAB;MYC
Carbohydrate metabolism	6/235	0.850111	0.984292	0	0	0.70318	0.114188	NUP93;NUP155;CALM1;PGD;GUSB;NUP160
Autoimmune thyroid disease	1952-01-01	0.850162	0.984292	0	0	0.527437	0.0856183	GZMB
Drug metabolism: other enzymes	1952-01-01	0.850162	0.984292	0	0	0.527437	0.0856183	GUSB
Endometrial cancer	1952-01-01	0.850162	0.984292	0	0	0.527437	0.0856183	MYC
Heparan sulfate/heparin glycosaminoglycan (HS-GAG) metabolism	1952-01-01	0.850162	0.984292	0	0	0.527437	0.0856183	GUSB
Extracellular matrix organization	1993-02-01	0.850599	0.984292	0	0	0.59079	0.0955984	FURIN;TIMP1
Cell surface interactions at the vascular wall	1994-02-01	0.854764	0.984292	0	0	0.584338	0.0916998	SLC7A5;CD48
ERBB signaling pathway	1994-02-01	0.854764	0.984292	0	0	0.584338	0.0916998	HSP90AA1;MYC
JNK/MAPK pathway	1953-01-01	0.85554	0.984292	0	0	0.517267	0.0807055	TRAF6
Starch and sucrose metabolism	1953-01-01	0.85554	0.984292	0	0	0.517267	0.0807055	GUSB
Thrombin signaling through protease-activated receptors	1953-01-01	0.85554	0.984292	0	0	0.517267	0.0807055	F2RL2
Hemostasis pathway	13/468	0.85982	0.98596	0	0	0.765251	0.115578	HSPA5;ATP2A2;TUBA4A;RAP1B;SLC7A5;C1QBP;FLNA;CD48;TIMP1;CD36;DGKK;CALM1;F2RL2
Phospholipase C-mediated cascade	1954-01-01	0.860725	0.98596	0	0	0.507481	0.0761121	CALM1
M phase pathway	1996-02-01	0.862779	0.98596	0	0	0.571846	0.0844026	RCC2;NUP160
Calcineurin-dependent NFAT signaling role in lymphocytes	1955-01-01	0.865725	0.98596	0	0	0.498057	0.0718142	YWHAB
T cell receptor signaling in naive CD8+ T cells	1955-01-01	0.865725	0.98596	0	0	0.498057	0.0718142	TRAF6
TAp63 pathway	1955-01-01	0.865725	0.98596	0	0	0.498057	0.0718142	NOC2L
Vibrio cholerae infection	1955-01-01	0.865725	0.98596	0	0	0.498057	0.0718142	PDIA4
Mitochondrial pathway of apoptosis: BH3-only Bcl-2 family	1997-02-01	0.866632	0.98596	0	0	0.565797	0.0809884	C1QBP;GZMB
Wnt signaling pathway and pluripotency	1998-02-01	0.870386	0.986821	0	0	0.559874	0.0777207	CCND2;MYC
Thromboxane A2 receptor signaling	1956-01-01	0.870545	0.986821	0	0	0.488976	0.0677898	TGM2
Fatty acid, triacylglycerol, and ketone body metabolism	4/173	0.871008	0.986821	0	0	0.63543	0.0877551	FASN;CARM1;ACSL4;CD36
Acute myeloid leukemia	1957-01-01	0.875192	0.987458	0	0	0.48022	0.0640189	MYC
Keratinocyte differentiation	1957-01-01	0.875192	0.987458	0	0	0.48022	0.0640189	TNF
SHP2 signaling	1957-01-01	0.875192	0.987458	0	0	0.48022	0.0640189	IFNG
Dilated cardiomyopathy	2/100	0.877604	0.987549	0	0	0.548391	0.0715977	ATP2A2;TNF
Arachidonic acid metabolism	1958-01-01	0.879673	0.987549	0	0	0.47177	0.0604833	GPX1
Pancreatic secretion	2/101	0.881072	0.987549	0	0	0.542823	0.0687298	RAP1B;ATP2A2
Calcium signaling pathway	4/178	0.884636	0.987549	0	0	0.617009	0.0756325	CYSLTR1;ATP2A2;CALM1;PPID
EGF/EGFR signaling pathway	3/141	0.88468	0.987549	0	0	0.583755	0.0715269	PCNA;MYBL2;NEDD8
MHC class II antigen presentation	2/103	0.887738	0.987549	0	0	0.532019	0.0633521	CD74;SAR1B
Ephrin receptor B forward pathway	1960-01-01	0.888158	0.987549	0	0	0.455731	0.054052	RAP1B
Neurotrophic factor-mediated Trk receptor signaling	1960-01-01	0.888158	0.987549	0	0	0.455731	0.054052	RAP1B
Interleukin-4 signaling pathway	2/104	0.890939	0.987549	0	0	0.526775	0.0608315	IRF4;LTA
Clathrin derived vesicle budding	1961-01-01	0.892174	0.987549	0	0	0.448112	0.0511267	TFRC
Cytochrome P450 pathway	1961-01-01	0.892174	0.987549	0	0	0.448112	0.0511267	CYB5B
FGF signaling pathway	1961-01-01	0.892174	0.987549	0	0	0.448112	0.0511267	SPP1
Glucose metabolism	1961-01-01	0.892174	0.987549	0	0	0.448112	0.0511267	CALM1
Ion channel transport	1961-01-01	0.892174	0.987549	0	0	0.448112	0.0511267	ATP2A2
Circadian rhythm	1962-01-01	0.896046	0.987643	0	0	0.440743	0.0483773	CARM1
Shigellosis	1962-01-01	0.896046	0.987643	0	0	0.440743	0.0483773	U2AF1
Signaling events mediated by focal adhesion kinase	1962-01-01	0.896046	0.987643	0	0	0.440743	0.0483773	RAP1B
ERBB1 downstream pathway	2/106	0.897089	0.987643	0	0	0.516591	0.0561017	YWHAB;F2RL2
Endothelins	1964-01-01	0.903379	0.993231	0	0	0.426707	0.0433592	CYSLTR1
Signaling by insulin receptor	2/109	0.905711	0.994373	0	0	0.502029	0.0497183	YWHAB;EIF4G1
ERK1/ERK2 MAPK pathway	1965-01-01	0.906849	0.994373	0	0	0.420017	0.0410692	MYC
Transmembrane transport of small molecules	11/432	0.908963	0.995357	0	0	0.699089	0.0667287	NUP93;SLC7A5;TFRC;SLCO3A1;NUP155;SLC39A6;ATP2A2;SLC1A5;SLC15A3;SLC7A1;NUP160
Integrated breast cancer pathway	3/152	0.912737	0.996492	0	0	0.540348	0.049338	CDK4;MYC;PHB
G alpha 13 pathway	1967-01-01	0.91342	0.996492	0	0	0.407247	0.0368802	NFKB2
Lipid metabolism regulation by peroxisome proliferator-activated receptor alpha (PPAR-alpha)	2/112	0.913654	0.996492	0	0	0.488261	0.0440914	CARM1;CD36
AMPK signaling	1968-01-01	0.91653	0.997457	0	0	0.401148	0.0349644	FASN
Integrin signaling pathway	3/155	0.919231	0.997457	0	0	0.529601	0.0446019	RAP1B;TSPAN6;NOLC1
CDC42 signaling events	1970-01-01	0.922419	0.997457	0	0	0.38948	0.0314528	F2RL2
NCAM signaling for neurite out-growth	1970-01-01	0.922419	0.997457	0	0	0.38948	0.0314528	YWHAB
Signaling events mediated by VEGFR1 and VEGFR2	1970-01-01	0.922419	0.997457	0	0	0.38948	0.0314528	HSP90AA1
CXCR4 signaling pathway	2/116	0.923272	0.997457	0	0	0.471031	0.0376033	RAP1B;RGS1
Mitochondrial pathway of apoptosis: multidomain Bcl-2 family	1971-01-01	0.925206	0.997457	0	0	0.383896	0.0298436	UBL7
Phase II of biological oxidations: conjugation	1971-01-01	0.925206	0.997457	0	0	0.383896	0.0298436	MAT2A
Leukocyte transendothelial migration	2/117	0.925513	0.997457	0	0	0.46691	0.0361421	RAP1B;ITK
Costimulation by the CD28 family	1972-01-01	0.927893	0.998706	0	0	0.378469	0.0283242	BTLA
Myc repressed pathway	1973-01-01	0.930484	0.999996	0	0	0.373193	0.0268888	MYC
Gastric acid secretion	1974-01-01	0.932982	0.999996	0	0	0.368062	0.0255324	CALM1
Seven transmembrane receptor signaling through beta-arrestin	1974-01-01	0.932982	0.999996	0	0	0.368062	0.0255324	NFKB2
Arrhythmogenic right ventricular cardiomyopathy (ARVC)	1975-01-01	0.93539	0.999996	0	0	0.363069	0.0242502	ATP2A2
Glycolysis and gluconeogenesis	1975-01-01	0.93539	0.999996	0	0	0.363069	0.0242502	ADPGK
Gastrin-CREB signaling pathway via PKC and MAPK	4/206	0.940001	0.999996	0	0	0.530704	0.0328371	CYSLTR1;YWHAB;DGKK;F2RL2
Integration of energy metabolism	2/125	0.941345	0.999996	0	0	0.43636	0.026376	RAP1B;FASN
Signaling by SCF-KIT	1978-01-01	0.942108	0.999996	0	0	0.348869	0.0208051	YWHAB
Glycerophospholipid metabolism	1979-01-01	0.944188	0.999996	0	0	0.344379	0.0197776	LPCAT3
Cardiac muscle contraction	1980-01-01	0.946194	0.999996	0	0	0.340002	0.0188046	ATP2A2
Opioid signaling	1980-01-01	0.946194	0.999996	0	0	0.340002	0.0188046	CALM1
Signaling by FGFR in disease	2/128	0.946413	0.999996	0	0	0.425904	0.0234572	YWHAB;CALM1
MAP kinase signaling pathway	1981-01-01	0.948128	0.999996	0	0	0.335734	0.0178831	MYC
Platelet homeostasis	1982-01-01	0.949993	0.999996	0	0	0.331572	0.01701	ATP2A2
Class A GPCRs (rhodopsin-like)	5/253	0.950908	0.999996	0	0	0.539789	0.0271717	PTGER4;CYSLTR1;CCR8;CCR4;F2RL2
Cell junction organization	1984-01-01	0.953523	0.999996	0	0	0.323549	0.0153982	FLNA
Differentiation pathway in PC12 cells	1984-01-01	0.953523	0.999996	0	0	0.323549	0.0153982	RAP1B
Adipogenesis	2/133	0.953945	0.999996	0	0	0.409541	0.0193095	E2F4;TNF
Membrane trafficking	2/133	0.953945	0.999996	0	0	0.409541	0.0193095	TFRC;SAR1B
Progesterone-mediated oocyte maturation	1986-01-01	0.956805	0.999996	0	0	0.315903	0.013949	HSP90AA1
NGF signaling via TRKA from the plasma membrane	2/136	0.957967	0.999996	0	0	0.400309	0.01719	YWHAB;CALM1
Signaling by NGF	4/221	0.958465	0.999996	0	0	0.493631	0.0209408	YWHAB;TRAF6;FURIN;CALM1
Adrenergic pathway	2/137	0.959231	0.999996	0	0	0.397323	0.0165378	RGS1;RGS16
Salivary secretion	1989-01-01	0.961298	0.999996	0	0	0.305086	0.0120418	CALM1
Lipid and lipoprotein metabolism	11/489	0.965492	0.999996	0	0	0.613864	0.0215575	IDI1;VAC14;SAR1B;FASN;LPCAT3;PITPNB;IDI2;CARM1;DHCR24;ACSL4;CD36
Signaling by ERBB4	1993-01-01	0.966572	0.999996	0	0	0.29176	0.00991963	YWHAB
Developmental biology	9/420	0.966995	0.999996	0	0	0.584551	0.0196187	STIP1;SEMA7A;HSP90AA1;CDK4;YWHAB;CARM1;FURIN;CD36;TNF
Wnt signaling pathway	4/231	0.96769	0.999996	0	0	0.471638	0.0154901	CCND2;MYC;CACYBP;INHBA
L1CAM interactions	1994-01-01	0.967774	0.999996	0	0	0.288608	0.00945371	STIP1
G-protein signaling pathways	1995-01-01	0.968934	0.999996	0	0	0.285523	0.0090109	CALM1
Focal adhesion	4/233	0.96929	0.999996	0	0	0.46747	0.0145812	RAP1B;CCND2;SPP1;FLNA
Transport of glucose and other sugars, bile salts and organic acids, metal ions and amine compounds	1996-01-01	0.970051	0.999996	0	0	0.282503	0.00858998	SLC39A6
Insulin signaling pathway	5/277	0.971996	0.999996	0	0	0.49154	0.0139614	PSMC4;FASN;CALM1;TNF;F2RL2
Granule cell survival pathway	1999-01-01	0.973168	0.999996	0	0	0.273812	0.00744729	CYCS
Integrin-mediated cell adhesion	1/100	0.974133	0.999996	0	0	0.271032	0.00710298	RAP1B
GnRH signaling pathway	1/101	0.975064	0.999996	0	0	0.268308	0.00677539	CALM1
Melanogenesis	1/101	0.975064	0.999996	0	0	0.268308	0.00677539	CALM1
[truncated: 21 more rows]

## Sheet: 1000 ug Biological Process_Down
Term	Overlap	P-value	Adjusted P-value	Old P-value	Old Adjusted P-value	Odds Ratio	Combined Score	Genes
[truncated: 2,704 more rows]

[truncated: 3 more sheets: 1000 ug Wiki Pathway_Down, 1000 ug KEGG_Down, 1000 ug Bioplanet_Down]
