# Supplementary material for: Deciphering the mechanism of Tinospora cordifolia extract on Th17 cells through in-depth transcriptomic profiling and in silico analysis
Source: Front Pharmacol. 2023 Jan 9;13:1056677. doi: 10.3389/fphar.2022.1056677 (PMC9868420; doi:10.3389/fphar.2022.1056677)
Supplement: Supplementary file 3 [file Table6.xlsx]

## Sheet: Sheet1
			Binding Energies of Docking
Tinospora Cordifolia Compounds	TGF-b	TGF-bR	IL-6	IL-6R	IL-17	IL-17R	IL-23	IL-23R
56_Apigenin6Cglucosyl	-6.757	-12.5386	-4.853	-5.75988	-5.737	-6.72497	-5.674	-5.72198
61_Pinoresinol	-6.73	-7.717	-7.691	-5.73812	-4.945	-6.08372	-5.971	-8.49539
22_AmritosideA	-4.906	-7.70268	-6.6	-4.57178	-4.216	-6.53923	-5.51	-8.91529
23_AmritosideB	-5.129	NA	-2.056	-3.88037	-4.527	-6.79715	-6.066	-5.11388
9_Acetylasimilobine	-3.597	-5.36134	-4.623	-7.57311	-6.004	-6.60377	-6.913	-6.4978
60_CordifoliosideB	-5.883	-9.30902	-3.958	-4.34041	-6.659	-6.73641	-5.171	-4.93343
63_Secoisolariciresinol_9	-5.25	-11.7177	-5.569	-5.82806	-5.269	-6.52024	-7.095	-7.57558
59_CordifoliosideA	-3.947	-7.0126	-4.656	-6.08077	-5.762	-5.62711	-5.71	-6.05477
57_Syringin	-3.918	-9.55089	-6.573	-3.11667	-4.734	-4.39525	-5.283	-3.19516
65_MakisteroneA	-5.904	-7.17009	-5.972	-4.30108	-5.071	-5.49824	-4.306	-5.49202
36_CordifolideA	-5.396	-9.19347	-6.239	-4.16428	-5.054	-5.87401	-5.322	-5.23024
64_20betaHydroxyecdysone	-5.793	-6.1793	-4.913	-4.55019	-5.256	-4.88513	-5.648	-5.27398
34_TinocorsideC	-2.94	-4.70612	-3.592	-4.767	-3.837	-6.12137	-3.342	-6.08077
44_CordifolisideC	-3.173	NA	-3.466	-4.31259	-4.542	-4.21938	-4.366	-4.57835
14_Angelicoidenol	-4.787	-7.31127	-4.819	-7.06224	-6.955	-4.92749	-5.722	-4.38368
37_CordifolideB	-4.74	-7.21683	-3.709	-3.61613	-5.17	-5.5784	-5.277	-4.71108
24_AmritosideC	-1.86	NA	-4.021	-3.05676	-1.145	-3.15829	-5.758	-5.24205
8_Formylasimilobine	-3.106	-10.7386	-4.973	-3.30704	-4.846	-5.94171	-7.077	-6.14682
18_Tinocordiside	-3.491	-6.98101	-4.429	-4.14191	-4.747	-2.73352	-5.471	-4.08236
7_Tembetarine	-3.665	-5.12939	-4.858	-3.99726	-4.126	-3.40467	-3.56	-3.67706
38_CordifolideC	-4.999	-7.4813	-4.238	-4.9363	-4.135	-6.28107	-4.861	-5.2705
67_PolypodineB	-4.341	NA	-2.974	-3.52683	-4.609	-4.42141	-4.333	-5.75441
46_CordifolisideE	-4.042	-7.02661	-4.118	-3.50848	-4.902	-3.13828	-6.657	-4.64168
28_BorapetosideB	-5.755	NA	-4.533	-5.09342	-3.876	-4.58518	-5.51	-5.2643
55_Epicatechin	-5.911	-8.91106	-3.609	-4.52512	-4.284	-3.74834	-5.009	-4.85919
29_BorapetosideF	-3.581	NA	0.292	-4.45412	-4.146	-5.11309	-3.942	-4.69236
13_N-trans-Feruloyltyramine	-5.803	-7.60853	-3.575	-2.81076	-3.442	-1.39421	-4.04	-4.32731
27_PalmatosideF	-1.37	-5.57548	-3.98	-2.02438	-3.057	-5.21378	-4.977	-3.73198
50_Tinosporaside	-3.113	-6.71655	-3.163	-2.93253	-3.2	-3.17136	-5.877	-4.91548
16_Tinocordifolioside	-3.51	-7.75661	-3.09	-3.45844	-5.27	-4.04774	-4.665	-4.35067
54_4Hydroxy3MethoxyBenz	-3.808	-5.67739	-4.482	-3.01759	-4.4	-2.25161	-3.811	-4.61723
26_PalmatosideC	-2.878	-6.7677	-4.934	-4.22768	-4.533	-5.12507	-3.605	-4.45142
43_CordifolisideB	-3.761	-1.77996	1.036	-4.3304	-3.908	-2.96031	-6.46	-4.67668
31_Tinosporaclerodanol	-1.924	-5.13002	-3.488	-2.03519	-2.853	-1.88111	-2.525	-4.11663
53_2Hydroxy4Methoxy	-4.334	-6.49797	-3.88	-2.88699	-3.931	-2.27472	-2.78	-2.88496
30_Tinosporafuranol	-2.025	-6.94954	-2.748	-1.5589	-1.904	-1.99865	-2.197	-1.64998
5_Magnoflorine	-3.26	-7.79616	-3.291	-3.04126	-2.773	-2.03984	-3.71	-4.5352
2_Jatrorrhizine	NA	-6.37203	-1.362	-2.62796	-1.851	-1.21638	-3.502	-2.97226
20_8Hydroxytinosporide	NA	-4.78583	-2.381	-0.956924	NA	0.371189	-2.869	-3.29132
40_Columbin	NA	-4.41198	-3.03	-1.21007	0.05	-1.35306	-3.112	-2.74684
47_8Hydroxycolumbin	NA	-4.52172	-3.139	-1.21007	0.05	-1.35306	-3.115	-2.74684
62_3alphaDihydroxy_3	-3.768	-9.03005	-3.633	-3.22156	-3.872	-3.44227	-4.641	-3.18335
3_Palmatine	-0.201	-2.84691	-0.215	-2.61547	-1.523	-0.720793	-1.426	-2.50639
45_CordifolisideD	-4.028	-5.37237	-3.887	-4.95676	-3.659	-4.34952	-4.455	-5.3755
33_Tinosporaclerodanoid	-3.266	-4.84973	-2.566	-3.76192	-4.878	-4.22135	-4.677	-4.39117
1_Berberine	0.126	-5.47344	-1.83	-2.82472	-2.123	-0.812287	-1.159	-2.8038
21_Cordioside	-5.12	NA	-4.306	-3.54241	-5.396	-5.32028	-5.142	-5.32827
25_AmritosideD	-2.462	-5.78397	-2.42	-2.73975	NA	-0.599121	-4.565	-3.00006
35_Tinocordin	-2.75	-2.83326	-3.252	-1.67718	-0.814	-0.658003	-2.746	-2.80375
32_Tinosporafurandiol	-2.636	-5.50061	-1.073	-1.96998	-2.774	-0.949274	-2.115	-2.90141
49_PalmatosideD	-3.13	-5.80391	-3.325	-1.89748	-2.771	-5.17448	-4.694	-2.98913
51_Tinosporide	-3.113	-1.6806	-2.903	NA	NA	-2.10432	-3.133	-2.87426
39_5R10RdiHydroxy	-2.396	-3.45369	-1.548	-1.21158	-2.599	-1.13585	-3.287	-2.4919
11_N-Methyl-2-pyrrolidinone	-3.037	-4.65445	-1.373	-1.24328	-1.637	-0.534237	-3.355	-1.86842
12_Choline	-3.302	-3.03548	-1.939	-1.9411	-2.067	-1.50826	-1.712	-1.63894
4_Tetrahydropalmatine	-2.258	-4.62062	-1.898	-2.04779	-2.479	NA	-2.801	-3.30527
17_11Hydroxymustakone	-1.808	-4.26141	-2.611	-2.00583	-2.024	-1.62346	-2.519	-2.27215
42_CordifolisideA	-4.153	-4.98894	-3.618	-3.99988	NA	-4.38875	-4.604	-5.30716
15_Tinocordifolin	-2.05	-4.40809	-2.549	-2.05241	-2.602	-1.35402	-2.208	-2.79589
6_Corydine	-0.513	-6.49604	-2.844	-2.36062	-0.029	-1.29803	-3.099	-2.7083
10_Nformylannonain	-2.812	-5.58175	-2.566	-2.20288	-2.464	-0.970661	-3.246	-2.76826
48_10Hydroxycolumbin	-2.481	-6.11223	-3.006	NA	NA	-0.710387	-2.385	-1.87579
66_betaSitosterol	-2.525	-1.89344	-1.53	-0.939619	-2.621	-1.59556	-4.477	-3.00813
41_Isocolumbin	-1.925	-5.67397	-2.071	-1.95608	-3.39	-0.314486	-2.909	-2.75647
52_Cycloeuphordenol	-1.264	-0.962334	-4.858	-0.592458	-1.013	-2.08037	-2.445	-2.59066
19_45Epoxy7Hydroxy	-1.05	-3.05777	-2.456	NA	NA	NA	-3.123	NA
68_Reticuline	-2.79	-5.35519	-4.28	-0.0236836	-4.16	0.202012	-1.86	-2.08635
69_Tinosporinone	-2.8	-7.42421	-1.37	-3.4658	-1.65	-2.41275	-2.01	-4.03207
70_Dihydroxyaporphine	-3.06	-6.62596	-3.47	-4.153	-2.75	NA	-4.12	-4.11131
Tinospora Cordifolia Compounds extracted via wetlab Exp.
18_Tinocordiside	-3.491	-6.98101	-4.429	-4.14191	-4.747	-2.73352	-5.471	-4.08236
36_CordifolideA	-3.947	-7.0126	-4.656	-6.08077	-5.762	-5.62711	-5.71	-6.05477
59_CordifoliosideA	-5.396	-9.19347	-6.239	-4.16428	-5.054	-5.87401	-5.322	-5.23024
69_Tinosporinone	-2.8	-7.42421	-1.37	-3.4658	-1.65	-2.41275	-2.01	-4.03207
2_Jatrorrhizine	NA	-6.37203	-1.362	-2.62796	-1.851	-1.21638	-3.502	-2.97226
68_Reticuline	-2.79	-5.35519	-4.28	-0.0236836	-4.16	0.202012	-1.86	-2.08635
64_20betaHydroxyecdysone	-5.793	-6.1793	-4.913	-4.55019	-5.256	-4.88513	-5.648	-5.27398
