# Supplementary material for: Deciphering the mechanism of Tinospora cordifolia extract on Th17 cells through in-depth transcriptomic profiling and in silico analysis
Source: Front Pharmacol. 2023 Jan 9;13:1056677. doi: 10.3389/fphar.2022.1056677 (PMC9868420; doi:10.3389/fphar.2022.1056677)
Supplement: Supplementary file 4 [file Table4.xlsx]

## Sheet: 1500ug_Up_Biological Process
Term	Overlap	P-value	Adjusted P-value	Old P-value	Old Adjusted P-value	Odds Ratio	Combined Score	Genes
ribosome biogenesis (GO:0042254)	65/192	1.1592074426194367E-29	3.623682465628359E-26	0	0	7.624587656879969	508.0051643477491	LTV1;NVL;POP4;WDR3;NOC2L;WDR46;WDR43;FBL;XPO1;RIOK2;RRP12;PELP1;UTP15;NOM1;WDR36;DIS3;WDR74;WDR75;IMP4;UTP18;EBNA1BP2;LSG1;DKC1;NAF1;DDX27;NIP7;HEATR1;NOLC1;NOL8;NOC4L;NOL9;RPF2;SDAD1;RPF1;NOL6;EXOSC10;PDCD11;BMS1;PES1;HEATR3;UTP20;EXOSC3;LYAR;EXOSC2;MDN1;DCAF13;EXOSC1;NOP56;NOP14;NOP58;UTP6;NOP16;WDR18;WDR12;WDR55;BYSL;RCL1;RPS25;BOP1;EIF6;MPHOSPH10;ESF1;NOL11;ABCE1;RAN
rRNA processing (GO:0006364)	57/173	1.788203092812066E-25	2.794961434065259E-22	0	0	7.27782131661442	414.7151201529542	NVL;POP4;WDR3;NAT10;WDR46;WDR43;FBL;RIOK2;RRP12;PELP1;UTP15;WDR36;DIS3;WDR74;WDR75;IMP4;UTP18;EBNA1BP2;DKC1;NHP2;DDX27;NOP2;HEATR1;MAK16;NOLC1;NOL8;NOC4L;NOL9;RPF1;NOL6;EXOSC10;PDCD11;BMS1;PES1;UTP20;EXOSC3;LYAR;EXOSC2;MDN1;DCAF13;EXOSC1;NOP56;NOP14;NOP58;UTP6;WDR18;WDR12;WDR55;BYSL;RCL1;RPS25;BOP1;RSL1D1;EIF6;MPHOSPH10;ESF1;NOL11
DNA-dependent DNA replication (GO:0006261)	48/129	2.672950004403466E-24	2.7852139045884114E-21	0	0	8.730770358640509	473.8962576129543	PSMD12;PSMD11;PSMD14;MCM7;PRIM1;DDX21;MCM10;PSMB6;PSMB7;PSMD6;PSMD7;ORC6;CDC45;PSMB5;PSMB2;PSMD2;PSMD3;ORC2;PSMD1;TOPBP1;POLE;RFC5;WDHD1;RFC4;RPA1;CDC6;BAZ1A;NOC3L;PSMA5;POLA1;PSMA6;POLA2;PSMA3;PSMC5;CDC34;PSMA4;PSMA1;PSMA2;PSMC4;PSME3;POLE2;PSMC1;POLE3;PSMC2;MCM3;MCM4;MCM5;MCM2
ncRNA processing (GO:0034470)	58/201	1.306285309803047E-22	1.0208619696110812E-19	0	0	6.003315120633556	302.5051553515143	POP1;NVL;POP4;RPP30;WDR3;WDR46;WDR43;FBL;DGCR8;RRP12;PELP1;UTP15;WDR36;DIS3;WDR74;WDR75;IMP4;UTP18;EBNA1BP2;DKC1;DDX27;HEATR1;SRRT;NOLC1;NOL8;NOC4L;NOL9;NOL6;RPF1;EXOSC10;PDCD11;PES1;BMS1;DROSHA;UTP20;EXOSC3;LYAR;EXOSC2;EXOSC1;MDN1;DCAF13;NOP56;UTP6;NOP14;NOP58;SSB;WDR18;WDR12;WDR55;BYSL;RCL1;RPS25;BOP1;HNRNPA2B1;MPHOSPH10;ESF1;INTS7;NOL11
mRNA splicing, via spliceosome (GO:0000398)	68/274	3.4329123392056836E-22	2.1462567944713936E-19	0	0	4.908434807738872	242.5918464344518	DDX46;EIF4A3;HNRNPU;DDX41;PRPF19;USP39;CCAR1;EFTUD2;PNN;SYNCRIP;SNRPD1;SNRNP70;MAGOH;DHX15;PAPOLA;SNRPD3;PRMT5;AQR;NCBP1;BUD31;WDR77;SFPQ;DDX39B;HNRNPH1;CLNS1A;SRSF2;STRAP;GEMIN5;SRSF3;PPIH;SNRPA1;SRSF6;SRSF7;SF3B4;SF3B3;RBM8A;DHX9;SF3B6;DDX1;SRRT;SRSF1;DDX20;U2AF1;POLR2A;POLR2B;U2AF2;TRA2B;TRA2A;POLR2F;SMN1;SRSF10;HNRNPA0;POLR2L;SF3A3;SF3A2;FUS;ALYREF;U2SURP;CHERP;HNRNPM;SNRNP40;PHF5A;CWF19L1;HN…
rRNA metabolic process (GO:0016072)	51/162	6.468534699004788E-22	3.3701065781814947E-19	0	0	6.7744744744744745	330.5260841759694	NVL;POP4;WDR3;WDR46;WDR43;FBL;RRP12;PELP1;UTP15;WDR36;DIS3;WDR74;WDR75;IMP4;UTP18;EBNA1BP2;DKC1;DDX27;HEATR1;NOLC1;NOL8;NOC4L;NOL9;RPF1;NOL6;EXOSC10;PDCD11;BMS1;PES1;UTP20;EXOSC3;LYAR;EXOSC2;MDN1;DCAF13;EXOSC1;NOP56;NOP14;NOP58;UTP6;NIFK;WDR18;WDR12;WDR55;BYSL;RCL1;RPS25;BOP1;MPHOSPH10;ESF1;NOL11
pre-replicative complex assembly (GO:0036388)	31/64	3.1579538581723885E-20	1.410251965806698E-17	0	0	13.691666666666666	614.780171027242	PSMD12;PSMD11;MCM7;PSMD14;PSMB6;PSMB7;PSMD6;PSMD7;ORC6;PSMB5;PSMB2;PSMD2;PSMD3;ORC2;PSMD1;CDC6;PSMA5;PSMA6;PSMA3;PSMC5;PSMA4;PSMA1;PSMA2;PSMC4;PSME3;PSMC1;PSMC2;MCM3;MCM4;MCM5;MCM2
mRNA processing (GO:0006397)	68/300	7.318064445838909E-20	2.8595336822115535E-17	0	0	4.35222071184842	191.76474611805222	TCERG1;DDX46;CELF1;EIF4A3;HNRNPU;DDX41;PRPF19;USP39;CCAR1;EFTUD2;PNN;SYNCRIP;SNRPD1;SNRNP70;MAGOH;DHX15;PAPOLA;SNRPD3;AQR;NCBP1;BUD31;THOC1;THOC3;SFPQ;DDX39B;HNRNPH1;SARNP;SRSF2;GEMIN5;SRSF3;PPIH;SNRPA1;SRSF6;SRSF7;SF3B4;SF3B3;RBM8A;DHX9;SF3B6;SRRT;SRSF1;U2AF1;TBRG4;POLR2A;POLR2B;U2AF2;TRA2B;TRA2A;POLR2F;SRSF10;HNRNPA0;POLR2L;SF3A3;SF3A2;FUS;ALYREF;GTF2H1;U2SURP;CHERP;HNRNPM;SNRNP40;PHF5A;CWF19L1…
RNA splicing, via transesterification reactions with bulged adenosine as nucleophile (GO:0000377)	61/251	1.5272711987214637E-19	5.304721963559217E-17	0	0	4.751322105263158	205.85404328098474	DDX46;EIF4A3;HNRNPU;DDX41;PRPF19;USP39;CCAR1;EFTUD2;PNN;SYNCRIP;SNRPD1;SNRNP70;MAGOH;DHX15;PAPOLA;SNRPD3;AQR;NCBP1;BUD31;SFPQ;DDX39B;HNRNPH1;SRSF2;GEMIN5;SRSF3;PPIH;SNRPA1;SRSF6;SRSF7;SF3B4;SF3B3;RBM8A;DHX9;SF3B6;SRRT;SRSF1;U2AF1;POLR2A;POLR2B;U2AF2;TRA2B;TRA2A;POLR2F;SRSF10;HNRNPA0;POLR2L;SF3A3;SF3A2;FUS;ALYREF;U2SURP;CHERP;HNRNPM;SNRNP40;PHF5A;CWF19L1;HNRNPA2B1;HNRNPD;RNPS1;PRPF31;RBMX
regulation of cellular amine metabolic process (GO:0033238)	25/51	9.859341633759311E-17	3.0820301947131606E-14	0	0	13.954270845794952	514.2920085171315	PSMD12;PSMD11;PSMD14;ODC1;PSMB6;PSMB7;PSMD6;PSMD7;PSMB5;PSMB2;PSMD2;PSMD3;PSMD1;AZIN1;PSMA5;PSMA6;PSMA3;PSMC5;PSMA4;PSMA1;PSMA2;PSMC4;PSME3;PSMC1;PSMC2
regulation of cellular amino acid metabolic process (GO:0006521)	25/54	5.52711131456733E-16	1.570704542667043E-13	0	0	12.508714538531667	439.45235870892543	PSMD12;PSMD11;PSMD14;ODC1;PSMB6;PSMB7;PSMD6;PSMD7;PSMB5;PSMB2;PSMD2;PSMD3;PSMD1;AZIN1;PSMA5;PSMA6;PSMA3;PSMC5;PSMA4;PSMA1;PSMA2;PSMC4;PSME3;PSMC1;PSMC2
RNA export from nucleus (GO:0006405)	34/106	2.4272286881974868E-15	6.322930732754453E-13	0	0	6.884386148090142	231.67354334248586	POM121;NUP107;RBM8A;EIF4A3;SRSF1;U2AF1;NUP160;SMG5;NXF1;NUP85;U2AF2;MAGOH;XPO5;NUP43;EIF4E;NUP214;NDC1;NUP155;NCBP1;ALYREF;THOC1;THOC3;NUP93;DDX39B;SARNP;HNRNPA2B1;SRSF2;SRSF3;NUP35;RNPS1;SRSF6;SRSF7;RAN;NUP37
regulation of mRNA stability (GO:0043488)	40/146	3.667593937197105E-15	8.740958558697537E-13	0	0	5.5172720929887324	183.38993428300958	PSMD12;PSMD11;SET;PSMD14;CELF1;YWHAB;HNRNPU;TBRG4;PSMB6;EIF4ENIF1;PSMB7;PSMD6;PSMD7;LARP1;XPO1;PSMB5;PSMB2;PSMD2;PSMD3;PSMD1;EXOSC3;EXOSC2;EXOSC1;NUP214;FUS;DIS3;PSMA5;PSMA6;PSMA3;PSMC5;PSMA4;PSMA1;PSMA2;PSMC4;PSME3;APEX1;PSMC1;PSMC2;HNRNPD;EIF4G1
nuclear export (GO:0051168)	30/84	3.914696731342467E-15	8.740958558697537E-13	0	0	8.081793737531443	268.10573685433786	POM121;RBM8A;CSE1L;EIF4A3;SRSF1;U2AF1;NXF1;XPO1;XPO4;U2AF2;MAGOH;XPO5;EIF4E;NUP214;NCBP1;NUP155;ALYREF;THOC1;NUTF2;THOC3;LSG1;DDX39B;SARNP;SRSF2;SRSF3;RNPS1;CALR;SRSF6;SRSF7;RAN
mRNA-containing ribonucleoprotein complex export from nucleus (GO:0071427)	32/99	1.2542897791507786E-14	2.6139398997502226E-12	0	0	6.953940228490075	222.5929967515011	POM121;NUP107;RBM8A;EIF4A3;SRSF1;U2AF1;NUP160;SMG5;NXF1;NUP85;U2AF2;MAGOH;NUP43;EIF4E;NUP214;NDC1;NUP155;NCBP1;ALYREF;THOC1;THOC3;NUP93;DDX39B;SARNP;HNRNPA2B1;SRSF2;SRSF3;NUP35;RNPS1;SRSF6;SRSF7;NUP37
negative regulation of G2/M transition of mitotic cell cycle (GO:0010972)	26/66	1.7301375805909024E-14	3.3802562980794755E-12	0	0	9.433346303501946	298.92378682428125	PSMD12;PSMD11;PSMD14;PINX1;PSMB6;PSMB7;PSMD6;PSMD7;PSMB5;PSMB2;PSMD2;CHEK1;PSMD3;PSMD1;PSMA5;PSMA6;PSMA3;PSMC5;PSMA4;PSMA1;PSMA2;PSMC4;PSME3;PSMC1;PSMC2;NABP1
DNA replication initiation (GO:0006270)	20/38	2.0050985567075886E-14	3.6870224048634835E-12	0	0	16.069369136758755	506.83590651564657	MCM7;PRIM1;RPA1;MCM10;CDC6;NOC3L;POLA1;POLA2;CDC45;ORC6;CDC34;POLE2;ORC2;POLE3;MCM3;MCM4;MCM5;TOPBP1;POLE;MCM2
negative regulation of cell cycle G2/M phase transition (GO:1902750)	24/57	2.977448993414916E-14	5.1708364185639045E-12	0	0	10.542346542346543	328.34269463989426	PSMD12;PSMD11;PSMD14;PINX1;PSMA5;PSMB6;PSMA6;PSMB7;PSMD6;PSMA3;PSMC5;PSMD7;PSMA4;PSMB5;PSMA1;PSMB2;PSMA2;PSMC4;PSMD2;PSME3;PSMC1;PSMD3;PSMC2;PSMD1
gene expression (GO:0010467)	65/356	3.7766860927952396E-14	6.213642487409431E-12	0	0	3.298169261913036	101.93765317454607	MRPS17;NUP107;FASTKD2;EIF4A3;HNRNPU;MRPL37;PWP1;YARS2;SMG5;MRPL42;SYNCRIP;MAGOH;NUP214;NDC1;NCBP1;PABPC4;MRPS18B;THOC1;THOC3;NUP93;DDX39B;HNRNPH1;DKC1;SARNP;DNAJB11;SRSF2;SRSF3;SRSF6;SRSF7;POM121;RBM8A;SRSF1;DDX20;NOL9;U2AF1;GSPT1;NUP160;HSPD1;NXF1;POLR2A;NUP85;POLR2B;U2AF2;DROSHA;POLR2F;NUP43;EIF4E;ABCF1;POLR2L;NUP155;ALYREF;RPS25;PPP5C;SNRNP40;COPS5;HNRNPA2B1;HNRNPD;DRG1;MPHOSPH10;NUP35;RNPS1;R…
regulation of mRNA catabolic process (GO:0061013)	35/122	4.240735246876123E-14	6.628269190867381E-12	0	0	5.864861456419126	180.5876155077004	PSMD12;PSMD11;SET;PSMD14;YWHAB;PSMB6;PSMB7;PSMD6;PSMD7;XPO1;PSMB5;PSMB2;PSMD2;PSMD3;PSMD1;EXOSC3;EXOSC2;EXOSC1;NUP214;PNPT1;DIS3;PSMA5;PSMA6;PSMA3;PSMC5;PSMA4;PSMA1;PSMA2;PSMC4;PSME3;APEX1;PSMC1;PSMC2;HNRNPD;EIF4G1
mRNA transport (GO:0051028)	32/104	5.985940332325891E-14	8.910499751833684E-12	0	0	6.469290244114325	196.96904297704398	POM121;NUP107;RBM8A;EIF4A3;SRSF1;U2AF1;NUP160;SMG5;NXF1;NUP85;U2AF2;MAGOH;NUP43;EIF4E;NUP214;NDC1;NUP155;NCBP1;ALYREF;THOC1;THOC3;NUP93;DDX39B;SARNP;HNRNPA2B1;SRSF2;SRSF3;NUP35;RNPS1;SRSF6;SRSF7;NUP37
regulation of cellular ketone metabolic process (GO:0010565)	25/64	6.960536863716528E-14	9.890290107262667E-12	0	0	9.296367189057703	281.642133260002	PSMD12;PSMD11;PSMD14;ODC1;PSMB6;PSMB7;PSMD6;PSMD7;PSMB5;PSMB2;PSMD2;PSMD3;PSMD1;AZIN1;PSMA5;PSMA6;PSMA3;PSMC5;PSMA4;PSMA1;PSMA2;PSMC4;PSME3;PSMC1;PSMC2
mRNA export from nucleus (GO:0006406)	32/107	1.452108923400668E-13	1.9736054324132556E-11	0	0	6.209517852488924	183.5570068593931	POM121;NUP107;RBM8A;EIF4A3;SRSF1;U2AF1;NUP160;SMG5;NXF1;NUP85;U2AF2;MAGOH;NUP43;EIF4E;NUP214;NDC1;NUP155;NCBP1;ALYREF;THOC1;THOC3;NUP93;DDX39B;SARNP;HNRNPA2B1;SRSF2;SRSF3;NUP35;RNPS1;SRSF6;SRSF7;NUP37
protein-DNA complex assembly (GO:0065004)	37/143	2.753872112752576E-13	3.58691842686023E-11	0	0	5.091459080003554	147.2480425418036	PSMD12;PSMD11;PSMD14;MCM7;HMGB2;PSMB6;PSMB7;PSMD6;PSMD7;ORC6;PSMB5;PSMB2;PSMD2;PSMD3;ORC2;PSMD1;SMARCA5;RPA1;GTF2H1;CHD1L;CDC6;PSMA5;PSMA6;PSMA3;PSMC5;PSMA4;PSMA1;PSMA2;PSMC4;PSME3;PSMC1;PSMC2;MCM3;MCM4;MCM5;ASF1A;MCM2
DNA metabolic process (GO:0006259)	54/277	3.7164352818674707E-13	4.647030676447086E-11	0	0	3.5573488018664983	101.8143153562141	RIF1;MCM7;HMGB2;MCM10;EXO1;CHEK1;SMARCAD1;TOPBP1;KPNA2;POLE;GEN1;RFC5;WDHD1;HELLS;USP7;RFC4;CHD1L;TSN;SUPV3L1;CDC34;MCM3;MCM4;MCM5;TOP1;DCTPP1;ASF1A;MCM2;DNMT1;VCP;PCNA;UHRF1;PRIM1;DOT1L;DDX21;TYMS;PDS5A;ORC6;CDC45;ORC2;XRCC5;PTGES3;CNBP;RPA1;GTF2H1;CDC6;NOC3L;POLA1;POLA2;APEX1;POLE2;POLE3;UBE2N;NABP1;RAN
antigen processing and presentation of exogenous peptide antigen via MHC class I (GO:0042590)	26/78	1.6935724502055895E-12	2.0361951843625664E-10	0	0	7.251750972762646	196.55277051370936	PSMD12;PSMD11;PSMD14;IFI30;PSMB6;PSMB7;PSMD6;PSMD7;PSMB5;PSMB2;PSMD2;PSMD3;PSMD1;CD36;PSMA5;PSMA6;PSMA3;PSMC5;PSMA4;PSMA1;PSMA2;PSMC4;PSME3;PSMC1;PSMC2;CALR
antigen processing and presentation of exogenous peptide antigen via MHC class I, TAP-dependent (GO:0002479)	25/73	2.2706816232789242E-12	2.62894472384071E-10	0	0	7.5496533177812335	202.41331008823775	PSMD12;PSMD11;PSMD14;PSMB6;PSMB7;PSMD6;PSMD7;PSMB5;PSMB2;PSMD2;PSMD3;PSMD1;CD36;PSMA5;PSMA6;PSMA3;PSMC5;PSMA4;PSMA1;PSMA2;PSMC4;PSME3;PSMC1;PSMC2;CALR
NIK/NF-kappaB signaling (GO:0038061)	25/74	3.2175688146165396E-12	3.5921857551754653E-10	0	0	7.395182023042499	195.69422829400207	PSMD12;PSMD11;PSMD14;PSMB6;PSMB7;PSMD6;PSMD7;PSMB5;PSMB2;PSMD2;PSMD3;PSMD1;NFKB2;PSMA5;PSMA6;PSMA3;PSMC5;PSMA4;PSMA1;PSMA2;PSMC4;PSME3;TRAF6;PSMC1;PSMC2
RNA processing (GO:0006396)	40/179	5.002976251610109E-12	5.392863366390759E-10	0	0	4.199944529034522	109.28670673777297	SF3B4;TCERG1;SF3B3;RBM8A;CELF1;FASTKD2;SRSF1;DDX20;HNRNPU;NOL9;U2AF1;USP39;SYNCRIP;SNRPD1;U2AF2;MAGOH;DHX15;DROSHA;SNRPD3;HNRNPA0;IVNS1ABP;SF3A3;SF3A2;NCBP1;FUS;PABPC4;THOC1;SFPQ;SNRNP40;DDX39B;DKC1;HNRNPH1;HNRNPA2B1;SRSF2;HNRNPD;MPHOSPH10;RNPS1;SNRPA1;TARDBP;SRSF7
RNA transport (GO:0050658)	25/76	6.3319956984829564E-12	6.428350014692324E-10	0	0	7.104412527063703	183.19015893829697	POM121;RBM8A;EIF4A3;SRSF1;U2AF1;NXF1;U2AF2;MAGOH;XPO5;EIF4E;NUP214;PNPT1;NCBP1;NUP155;ALYREF;THOC1;THOC3;DDX39B;SARNP;HNRNPA2B1;SRSF2;SRSF3;RNPS1;SRSF6;SRSF7
maturation of LSU-rRNA (GO:0000470)	15/26	6.374883251934167E-12	6.428350014692324E-10	0	0	19.65277777777778	506.62218477695126	DDX18;NIFK;MAK16;NOP2;URB1;RPF2;WDR12;RPF1;FTSJ3;BOP1;RSL1D1;EIF6;PES1;RPL7L1;NHP2
regulation of hematopoietic stem cell differentiation (GO:1902036)	24/71	8.60490496940728E-12	8.405916541989736E-10	0	0	7.396518375241779	188.45358936831997	PSMD12;PSMD11;PSMD14;PUS7;PSMA5;PSMB6;PSMA6;PSMB7;PSMD6;PSMA3;PSMC5;PSMD7;PSMA4;PSMB5;PSMA1;PSMB2;PSMA2;PSMC4;PSMD2;PSME3;PSMC1;PSMD3;PSMC2;PSMD1
regulation of stem cell differentiation (GO:2000736)	27/91	1.420062408320888E-11	1.3451863904276048E-9	0	0	6.119487441588785	152.85093689265258	PSMD12;PSMD11;PSMD14;SMYD5;HNRNPU;PSMB6;PSMB7;PSMD6;PSMD7;PSMB5;PSMB2;PSMD2;PSMD3;PSMD1;NSUN2;PUS7;PSMA5;PSMA6;PSMA3;PSMC5;PSMA4;PSMA1;PSMA2;PSMC4;PSME3;PSMC1;PSMC2
ribosomal large subunit biogenesis (GO:0042273)	21/57	2.6215603784218524E-11	2.410293453807856E-9	0	0	8.434819121447028	205.5115533480617	NOP16;NVL;NIP7;MAK16;NOP2;WDR74;NOC2L;RPF2;SDAD1;WDR12;RPF1;BOP1;RSL1D1;EBNA1BP2;EIF6;PES1;NHP2;HEATR3;BRIX1;RSL24D1;MDN1
regulation of hematopoietic progenitor cell differentiation (GO:1901532)	24/75	3.2450071293412477E-11	2.898254938948783E-9	0	0	6.814936697289639	164.58970656836811	PSMD12;PSMD11;PSMD14;PUS7;PSMA5;PSMB6;PSMA6;PSMB7;PSMD6;PSMA3;PSMC5;PSMD7;PSMA4;PSMB5;PSMA1;PSMB2;PSMA2;PSMC4;PSMD2;PSME3;PSMC1;PSMD3;PSMC2;PSMD1
ribonucleoprotein complex assembly (GO:0022618)	33/136	3.5027411983934524E-11	3.041546940604981E-9	0	0	4.659419298965313	112.17500783867838	DHX9;CELF1;DDX1;NOP2;SRSF1;DDX20;RPF2;PRPF19;USP39;SNRPD1;BRIX1;SNRPD3;SMN1;SRSF10;MDN1;PRMT5;HSP90AA1;SF3A2;NCBP1;XRCC5;PTGES3;WDR77;BOP1;SHQ1;EIF5;DDX39B;EIF6;CLNS1A;GEMIN5;STRAP;NAF1;SRSF6;RSL24D1
anaphase-promoting complex-dependent catabolic process (GO:0031145)	25/84	7.480296317435069E-11	6.319839537378925E-9	0	0	6.1384664048290585	143.12548705308066	PSMD12;PSMD11;PSMD14;PSMB6;PSMB7;PSMD6;PSMD7;PSMB5;PSMB2;PSMD2;PSMD3;PSMD1;BUB3;PSMA5;PSMA6;PSMA3;PSMC5;PSMA4;PSMA1;PSMA2;PSMC4;PSME3;PSMC1;PSMC2;ANAPC5
ribonucleoprotein complex biogenesis (GO:0022613)	21/60	8.117010244879605E-11	6.677308954077275E-9	0	0	7.784734645199761	180.8742157462038	LTV1;NOM1;NOP14;NOP16;NVL;NIP7;WDR74;NOC2L;RPF2;SDAD1;WDR12;BYSL;BOP1;RPS25;EBNA1BP2;XPO1;SHQ1;PES1;HEATR3;RIOK2;NAF1
negative regulation of mitotic cell cycle phase transition (GO:1901991)	26/92	1.1294183158804337E-10	9.052722193441632E-9	0	0	5.709208819714656	130.76456487986613	PSMD12;PSMD11;PSMD14;PINX1;PSMB6;PSMB7;PSMD6;PSMD7;PSMB5;PSMB2;PSMD2;PSMD3;PSMD1;PSMA5;PSMA6;PSMA3;PSMC5;PSMA4;CDK6;PSMA1;PSMA2;CDK4;PSMC4;PSME3;PSMC1;PSMC2
interleukin-1-mediated signaling pathway (GO:0070498)	26/94	1.9079215368340012E-10	1.491040681035772E-8	0	0	5.540695811398489	123.99986625012944	PSMD12;PSMD11;PSMD14;PSMB6;PSMB7;PSMD6;PSMD7;PSMB5;PSMB2;PSMD2;PSMD3;PSMD1;PSMA5;IL1A;PSMA6;PSMA3;PSMC5;PSMA4;PSMA1;PSMA2;PSMC4;PSME3;TRAF6;PSMC1;PSMC2;UBE2N
DNA replication (GO:0006260)	28/108	2.0335003419778905E-10	1.5504200168348502E-8	0	0	5.076500389711613	113.28765133598503	SET;MCM7;MCM10;ORC6;CDC45;EXO1;CHEK1;ORC2;CLSPN;TOPBP1;POLE;RFC5;WDHD1;TIPIN;RFC4;RPA1;CDC6;BAZ1A;FAM111A;POLA1;POLA2;POLE2;POLE3;MCM3;MCM4;MCM5;TOP1;MCM2
regulation of transcription from RNA polymerase II promoter in response to hypoxia (GO:0061418)	23/75	2.1893731024740223E-10	1.6295191234128082E-8	0	0	6.400068681318682	142.35183598875724	PSMD12;PSMD11;PSMD14;PSMA5;PSMB6;PSMA6;PSMB7;PSMD6;PSMA3;PSMC5;PSMD7;PSMA4;PSMB5;PSMA1;PSMB2;PSMA2;PSMC4;PSMD2;PSME3;PSMC1;PSMD3;PSMC2;PSMD1
import into nucleus (GO:0051170)	23/77	3.9428728386948786E-10	2.8663768590139977E-8	0	0	6.162367724867725	133.43954914014594	NUP214;IPO11;POM121;NUP107;NUP155;CSE1L;DDX20;NUTF2;IPO7;PHB2;IPO4;NUP93;EIF4ENIF1;IPO9;SNRPD1;NUP85;GEMIN5;HEATR3;E2F3;SNRPD3;SMN1;KPNB1;RAN
Fc-epsilon receptor signaling pathway (GO:0038095)	28/111	4.0542905171835985E-10	2.8803891265263474E-8	0	0	4.892223609950324	105.79959579465083	ITK;PSMD12;PSMD11;PSMD14;PSMB6;PSMB7;PSMD6;PSMD7;PSMB5;PSMB2;PSMD2;PSMD3;PSMD1;PSMA5;PSMA6;PSMA3;PSMC5;NR4A3;PSMA4;PSMA1;PSMA2;PSMC4;PSME3;TRAF6;PSMC1;PSMC2;LCP2;CALM1
RNA splicing (GO:0008380)	26/98	5.192762127505534E-10	3.607238757907178E-8	0	0	5.231755296152183	111.84752620046908	SF3B4;TCERG1;SF3B3;RBM8A;U2AF1;USP39;SYNCRIP;SNRPD1;TRA2B;MAGOH;DHX15;SNRPD3;SRSF10;IVNS1ABP;SF3A3;NCBP1;FUS;SFPQ;SNRNP40;DDX39B;SRSF2;MPHOSPH10;RNPS1;SNRPA1;TARDBP;SRSF7
tRNA export from nucleus (GO:0006409)	15/34	9.288029899677125E-10	6.177527971572488E-8	0	0	11.373050682261209	236.52675060140282	NDC1;NUP214;POM121;NUP107;SSB;NUP155;NUP160;NOL6;NUP93;XPOT;NUP85;NUP35;NUP43;RAN;NUP37
tRNA-containing ribonucleoprotein complex export from nucleus (GO:0071431)	15/34	9.288029899677125E-10	6.177527971572488E-8	0	0	11.373050682261209	236.52675060140282	NDC1;NUP214;POM121;NUP107;SSB;NUP155;NUP160;NOL6;NUP93;XPOT;NUP85;NUP35;NUP43;RAN;NUP37
regulation of transcription from RNA polymerase II promoter in response to stress (GO:0043618)	24/87	1.005931376142742E-9	6.551128087129608E-8	0	0	5.5133015133015135	114.22100803487272	PSMD12;PSMD11;PSMD14;PSMA5;PSMB6;PSMA6;PSMB7;PSMD6;PSMA3;PSMC5;PSMD7;PSMA4;PSMB5;PSMA1;PSMB2;PSMA2;PSMC4;PSMD2;PSME3;PSMC1;CHEK1;PSMD3;PSMC2;PSMD1
maturation of LSU-rRNA from tricistronic rRNA transcript (SSU-rRNA, 5.8S rRNA, LSU-rRNA) (GO:0000463)	10/14	1.112338563750084E-9	7.096266020985229E-8	0	0	35.905073020753264	740.2477533896409	DDX18;BOP1;NIFK;PES1;RPL7L1;NOL9;URB1;RPF2;WDR12;FTSJ3
tumor necrosis factor-mediated signaling pathway (GO:0033209)	28/116	1.2067576429614856E-9	7.544648783795208E-8	0	0	4.613016367887763	94.72980744949548	PSMD12;PSMD11;PSMD14;TNF;PSMB6;PSMB7;PSMD6;PSMD7;PSMB5;PSMB2;PSMD2;PSMD3;PSMD1;TNFSF11;PSMA5;PSMA6;PSMA3;PSMC5;PSMA4;PSMA1;PSMA2;PSMC4;PSME3;TRAF6;PSMC1;PSMC2;LTA;TNFSF8
regulation of cell cycle phase transition (GO:1901987)	25/95	1.3407283269783913E-9	8.217875980655787E-8	0	0	5.17079537880471	105.63962282955518	PSMD12;PSMD11;PSMD14;PSMB6;PSMB7;PSMD6;PSMD7;PSMB5;PSMB2;PSMD2;PSMD3;PSMD1;BUB3;PSMA5;PSMA6;PSMA3;PSMC5;PSMA4;PSMA1;PSMA2;PSMC4;PSME3;PSMC1;PSMC2;ANAPC5
RNA metabolic process (GO:0016070)	30/133	1.7877441222277358E-9	1.074709255016135E-7	0	0	4.225915736340693	85.11971019939503	DDX3X;DHX9;FASTKD2;DDX20;HNRNPU;NOL9;TBRG4;SYNCRIP;POLR2A;POLR2B;PAPOLA;DROSHA;POLR2F;HNRNPA0;POLR2L;PNPT1;NCBP1;PABPC4;THOC1;WDR74;SUPV3L1;HNRNPM;SNRNP40;DDX39B;DKC1;HNRNPH1;HNRNPA2B1;HNRNPD;MPHOSPH10;RBMX
Fc receptor signaling pathway (GO:0038093)	27/112	2.4498352465314274E-9	1.444940562388159E-7	0	0	4.6024189114898295	91.25328763132686	ITK;PSMD12;PSMD11;PSMD14;PSMB6;PSMB7;PSMD6;PSMD7;PSMB5;PSMB2;PSMD2;PSMD3;PSMD1;PSMA5;PSMA6;PSMA3;PSMC5;PSMA4;PSMA1;PSMA2;PSMC4;PSME3;TRAF6;PSMC1;PSMC2;LCP2;CALM1
G1/S transition of mitotic cell cycle (GO:0000082)	23/85	3.3780967329911524E-9	1.9199873431509714E-7	0	0	5.36491935483871	104.64786683795556	PLK3;PCNA;RRM2;CDC6;INHBA;TYMS;CDC25A;GSPT1;DHFR;POLA1;CDC34;TFDP1;CDC45;CDK6;CCNE2;NASP;CCNE1;CDK4;MYC;E2F3;BCAT1;POLE;EIF4E
Wnt signaling pathway, planar cell polarity pathway (GO:0060071)	23/85	3.3780967329911524E-9	1.9199873431509714E-7	0	0	5.36491935483871	104.64786683795556	PSMD12;PSMD11;PSMD14;PSMA5;PSMB6;PSMA6;PSMB7;PSMD6;PSMA3;PSMC5;PSMD7;PSMA4;PSMB5;PSMA1;PSMB2;PSMA2;PSMC4;PSMD2;PSME3;PSMC1;PSMD3;PSMC2;PSMD1
tRNA transport (GO:0051031)	15/37	3.885929480648998E-9	2.1691813493765655E-7	0	0	9.820601851851851	190.18482908283002	NDC1;NUP214;POM121;NUP107;SSB;NUP155;NUP160;NOL6;NUP93;XPOT;NUP85;NUP35;NUP43;RAN;NUP37
regulation of primary metabolic process (GO:0080090)	29/130	4.3559133832757265E-9	2.3870372028541975E-7	0	0	4.16314236727885	80.14769911997347	IDI1;PSMD12;PSMD11;PSMD14;ODC1;PSMB6;PSMB7;PSMD6;PSMD7;PSMB5;RXRA;PSMB2;PSMD2;PSMD3;PSMD1;NFYC;AZIN1;PSMA5;PSMA6;PSMA3;PSMC5;PSMA4;PSMA1;PSMA2;PSMC4;PSME3;FASN;PSMC1;PSMC2
protein modification by small protein removal (GO:0070646)	46/276	4.428923792883668E-9	2.3870372028541975E-7	0	0	2.9184189723320157	56.13610767828536	OTUD4;USP36;PSMD12;VCP;PSMD11;PSMD14;USP10;GPS1;COPS7A;NEDD8;BRCC3;PSMB6;PSMB7;PSMD6;PSMD7;PSMB5;PSMB2;MYC;PSMD2;OTUD6B;PSMD3;RUVBL1;USP1;PSMD1;CLSPN;USP7;ACTL6A;UCHL3;UCHL5;CDC25A;HCFC1;PSMA5;PSMA6;KAT2A;PSMA3;PSMC5;PSMA4;COPS5;PSMA1;PSMA2;PSMC4;PSME3;PSMC1;TRAF6;PSMC2;OTUB1
protein deubiquitination (GO:0016579)	45/267	4.556074568708476E-9	2.4135750406682607E-7	0	0	2.956801588318176	56.79070982843857	OTUD4;USP36;PSMD12;VCP;PSMD11;PSMD14;SHMT2;USP10;NEDD8;BRCC3;PSMB6;PSMB7;PSMD6;PSMD7;PSMB5;PSMB2;MYC;PSMD2;OTUD6B;PSMD3;RUVBL1;USP1;PSMD1;CLSPN;USP7;ACTL6A;UCHL3;UCHL5;CDC25A;HCFC1;PSMA5;PSMA6;KAT2A;PSMA3;PSMC5;PSMA4;COPS5;PSMA1;PSMA2;PSMC4;PSME3;PSMC1;TRAF6;PSMC2;OTUB1
cellular macromolecule biosynthetic process (GO:0034645)	50/314	4.632581651954435E-9	2.4135750406682607E-7	0	0	2.7673143008194554	53.10518076947973	MRPS17;MCM7;MCM10;MRPL37;PWP1;YARS2;MRPL42;EXO1;CHEK1;TOPBP1;POLE;RFC5;TIPIN;RFC4;PABPC4;MRPS18B;MCM3;MCM4;MCM5;TOP1;MCM2;SET;TYMS;GSPT1;ORC6;CDC45;POLR2A;POLR2B;ORC2;POLR2F;CLSPN;ABCF1;POLR2L;RPA1;CDC6;INHBA;FAM111A;POLA1;RPS25;POLA2;PPP5C;COPS5;POLE2;POLE3;DRG1;RNPS1;RSL24D1;EIF4G2;FARSB;EIF4G1
ncRNA export from nucleus (GO:0097064)	15/38	6.03190325943595E-9	3.0911032113109475E-7	0	0	9.393115942028986	177.7760214157514	NDC1;NUP214;POM121;NUP107;SSB;NUP155;NUP160;NOL6;NUP93;XPOT;NUP85;NUP35;NUP43;RAN;NUP37
regulation of establishment of planar polarity (GO:0090175)	23/88	7.01650124055273E-9	3.5376746577367475E-7	0	0	5.116483516483516	96.06198386465586	PSMD12;PSMD11;PSMD14;PSMA5;PSMB6;PSMA6;PSMB7;PSMD6;PSMA3;PSMC5;PSMD7;PSMA4;PSMB5;PSMA1;PSMB2;PSMA2;PSMC4;PSMD2;PSME3;PSMC1;PSMD3;PSMC2;PSMD1
regulation of G2/M transition of mitotic cell cycle (GO:0010389)	31/149	7.654139712537562E-9	3.7979112287924475E-7	0	0	3.811579713983051	71.23087486419881	PSMD12;PSMD11;PSMD14;PINX1;PSMB6;PSMB7;PSMD6;PSMD7;PSMB5;PSMB2;PSMD2;PSMD3;PSMD1;HSP90AA1;RCC2;HAUS6;TUBB4B;CDC25A;TUBA4A;PSMA5;PSMA6;PSMA3;PSMC5;PSMA4;PSMA1;CDK4;PSMA2;PSMC4;PSME3;PSMC1;PSMC2
protein import (GO:0017038)	23/89	8.880423841095777E-9	4.270800758040831E-7	0	0	5.038690476190476	93.41438161080181	NUP214;ATAD1;IPO11;HSP90AA1;POM121;ABCD3;NUP107;NUP155;HSPA4;CSE1L;NUTF2;IPO7;PHB2;IPO4;NUP93;EIF4ENIF1;IPO9;SAMM50;NUP85;HEATR3;E2F3;KPNB1;RAN
SCF-dependent proteasomal ubiquitin-dependent protein catabolic process (GO:0031146)	23/89	8.880423841095777E-9	4.270800758040831E-7	0	0	5.038690476190476	93.41438161080181	PSMD12;PSMD11;PSMD14;PSMA5;PSMB6;PSMA6;PSMB7;PSMD6;PSMA3;PSMC5;PSMD7;PSMA4;PSMB5;PSMA1;PSMB2;PSMA2;PSMC4;PSMD2;PSME3;PSMC1;PSMD3;PSMC2;PSMD1
RNA 3'-end processing (GO:0031123)	20/69	9.71921740810155E-9	4.603374790564462E-7	0	0	5.893232583505904	108.72519518352081	PNPT1;NCBP1;RBM8A;ALYREF;EIF4A3;SRSF1;THOC1;THOC3;U2AF1;SUPV3L1;DDX39B;U2AF2;SARNP;MAGOH;PAPOLA;SRSF2;SRSF3;RNPS1;SRSF6;SRSF7
regulation of translation (GO:0006417)	34/178	1.452118962544201E-8	6.77511026404951E-7	0	0	3.4288806229879056	61.88326103741503	DDX3X;DHX9;SHMT2;DDX1;SHMT1;EIF4A3;LTN1;NOLC1;NAT10;TYMS;GSPT1;EIF4ENIF1;SYNCRIP;LARP1;EIF4E;EIF5B;NCBP1;GZMB;LARP4B;PUS7;LARP4;PUM3;DHFR;EIF5;EIF6;NCL;HNRNPD;GEMIN5;ETF1;CALR;EIF3C;EIF4G2;EIF4G1;EIF3B
positive regulation of canonical Wnt signaling pathway (GO:0090263)	28/130	1.8184097303048685E-8	8.359336495489734E-7	0	0	3.976861828129537	70.8784884760159	PSMD12;VCP;PSMD11;DDX3X;PSMD14;PSMB6;PSMB7;PSMD6;PSMD7;PSMB5;PSMB2;PSMD2;PSMD3;RUVBL1;PSMD1;ATP6AP2;PSMA5;PSMA6;PSMA3;PSMC5;PSMA4;PSMA1;PSMA2;PSMC4;PSME3;PSMC1;PSMC2;PIN1
cellular response to interleukin-1 (GO:0071347)	31/155	2.0410518694528508E-8	9.246852382477698E-7	0	0	3.6259765625	64.20594819688276	PSMD12;PSMD11;PSMD14;USP10;PSMB6;PSMB7;PSMD6;PSMD7;PSMB5;PSMB2;PSMD2;PSMD3;CCL3;PSMD1;CCL20;PSMA5;IL1A;PSMA6;PSMA3;PSMC5;PSMA4;PSMA1;PSMA2;PSMC4;PSME3;TRAF6;PSMC1;PSMC2;UBE2N;XCL1;RBMX
regulation of telomerase RNA localization to Cajal body (GO:1904872)	10/18	3.812710158673375E-8	1.7026474222875673E-6	0	0	17.94869331283628	306.60569034010024	CCT3;CCT6A;EXOSC10;SHQ1;DKC1;RUVBL2;RUVBL1;NHP2;NAF1;CCT8
protein import into nucleus (GO:0006606)	20/76	5.8914429714828186E-8	2.5938944688528577E-6	0	0	5.154642027221423	85.8102525783059	NUP214;IPO11;POM121;NUP107;NUP155;CSE1L;NUTF2;IPO7;PHB2;IPO4;NUP93;EIF4ENIF1;IPO9;NUP85;HEATR3;NUP35;E2F3;KPNA2;KPNB1;RAN
protein localization to nucleus (GO:0034504)	24/106	6.832318705818391E-8	2.9663650381094846E-6	0	0	4.231508329069305	69.815726331819	NUP214;IPO11;POM121;NUP107;NUP155;CSE1L;PINX1;HNRNPU;NOL8;NUTF2;RPF2;IPO7;PHB2;IPO4;CTDNEP1;NUP93;EIF4ENIF1;IPO9;NUP85;HEATR3;E2F3;CALR;KPNB1;RAN
positive regulation of telomerase RNA localization to Cajal body (GO:1904874)	9/15	7.588771844850806E-8	3.24965764205529E-6	0	0	21.524193548387096	352.8678653229277	CCT3;CCT6A;SHQ1;DKC1;RUVBL2;RUVBL1;NHP2;NAF1;CCT8
regulation of cellular response to heat (GO:1900034)	20/79	1.1862079228066319E-7	5.010926982018285E-6	0	0	4.891753863120167	78.01043295244806	NDC1;NUP214;HSP90AA1;POM121;NUP107;NUP155;PTGES3;RPA1;NUP160;NUP93;DNAJC2;HSPH1;NUP85;CHORDC1;BAG1;HSF1;NUP35;NUP43;FKBP4;NUP37
cellular response to tumor necrosis factor (GO:0071356)	34/194	1.3112008446992325E-7	5.465085120706401E-6	0	0	3.083330070477682	48.862001089431864	PSMD12;PSMD11;PSMD14;DHX9;TNF;YBX3;PSMB6;PSMB7;PSMD6;PSMD7;SMPD4;PSMB5;PSMB2;PSMD2;PSMD3;CCL3;PSMD1;TNFSF11;CCL20;PSMA5;PSMA6;PSMA3;PSMC5;PSMA4;PSMA1;PSMA2;PSMC4;PSME3;PSMC1;TRAF6;PSMC2;LTA;XCL1;TNFSF8
regulation of gene silencing by RNA (GO:0060966)	16/55	2.7515114787194684E-7	1.1170421925294881E-5	0	0	5.908325908325908	89.25084775913055	NDC1;NUP214;POM121;NUP107;NUP155;NUP160;NUP93;POLR2A;NUP85;POLR2B;POLR2F;NUP35;NUP43;POLR2L;EIF4G1;NUP37
regulation of posttranscriptional gene silencing (GO:0060147)	16/55	2.7515114787194684E-7	1.1170421925294881E-5	0	0	5.908325908325908	89.25084775913055	NDC1;NUP214;POM121;NUP107;NUP155;NUP160;NUP93;POLR2A;NUP85;POLR2B;POLR2F;NUP35;NUP43;POLR2L;EIF4G1;NUP37
ribosomal subunit export from nucleus (GO:0000054)	8/13	3.191749942708103E-7	1.2770413892732016E-5	0	0	22.942747505755946	343.1667495142186	LTV1;LSG1;XPO1;EIF6;NMD3;SDAD1;ABCE1;RAN
cellular response to hypoxia (GO:0071456)	26/131	3.242735089511829E-7	1.2770413892732016E-5	0	0	3.581130257550491	53.50809702446888	PSMD12;PSMD11;PSMD14;PSMB6;PSMB7;PSMD6;PSMD7;PSMB5;PSMB2;MYC;PSMD2;PSMD3;PSMD1;PLK3;PSMA5;PSMA6;PSMA3;PSMC5;PSMA4;PSMA1;PSMA2;PSMC4;PSME3;PSMC1;PSMC2;HYOU1
maturation of 5.8S rRNA (GO:0000460)	9/17	3.268180138894949E-7	1.2770413892732016E-5	0	0	16.141417050691246	241.05370042415115	EXOSC10;EIF6;PES1;MAK16;NOL9;URB1;WDR12;FTSJ3;RPF1
cellular response to lectin (GO:1990858)	24/115	3.4657850020284177E-7	1.3212248678464432E-5	0	0	3.8111631957785805	56.6916489543803	PSMD12;PSMD11;PSMD14;PSMA5;PSMB6;PSMA6;PSMB7;PSMD6;PSMA3;PSMC5;PSMD7;PSMA4;PSMB5;PSMA1;PSMB2;PSMA2;PSMC4;PSMD2;PSME3;TRAF6;PSMC1;PSMD3;PSMC2;PSMD1
stimulatory C-type lectin receptor signaling pathway (GO:0002223)	24/115	3.4657850020284177E-7	1.3212248678464432E-5	0	0	3.8111631957785805	56.6916489543803	PSMD12;PSMD11;PSMD14;PSMA5;PSMB6;PSMA6;PSMB7;PSMD6;PSMA3;PSMC5;PSMD7;PSMA4;PSMB5;PSMA1;PSMB2;PSMA2;PSMC4;PSMD2;PSME3;TRAF6;PSMC1;PSMD3;PSMC2;PSMD1
T cell receptor signaling pathway (GO:0050852)	29/158	3.974839058176542E-7	1.4970297464891412E-5	0	0	3.2546046027887625	47.966725173404974	ITK;PSMD12;PSMD11;PSMD14;PSMB6;PSMB7;PSMD6;PSMD7;PSMB5;PSMB2;PSMD2;PSMD3;PSMD1;EIF2B1;EIF2B3;PSMA5;PSMA6;PSMA3;PSMC5;PSMA4;PSMA1;PSMA2;PSMC4;PSME3;TRAF6;PSMC1;PSMC2;UBE2N;LCP2
regulation of generation of precursor metabolites and energy (GO:0043467)	15/50	4.155921048628882E-7	1.546596333096891E-5	0	0	6.1686507936507935	90.63945027033589	NDC1;NUP214;POM121;NUP107;PNPT1;NUP155;PRKAG1;NUP160;NUP93;EIF6;NOA1;NUP85;NUP35;NUP43;NUP37
maturation of 5.8S rRNA from tricistronic rRNA transcript (SSU-rRNA, 5.8S rRNA, LSU-rRNA) (GO:0000466)	10/22	4.420066610378824E-7	1.606642816749326E-5	0	0	11.963233410197285	175.0453240486022	NOP14;EXOSC10;PES1;NOL9;UTP20;URB1;WDR12;EXOSC3;EXOSC2;FTSJ3
proteasomal ubiquitin-independent protein catabolic process (GO:0010499)	10/22	4.420066610378824E-7	1.606642816749326E-5	0	0	11.963233410197285	175.0453240486022	PSMA5;PSMB6;PSMA6;PSMB7;PSMA3;PSMA4;PSMB5;PSMA1;PSMB2;PSMA2
regulation of mitotic cell cycle (GO:0007346)	31/178	5.346887257384898E-7	1.9211919042051944E-5	0	0	3.0548575680272108	44.11697325781032	PSMD12;PSMD11;PSMD14;HNRNPU;PSMB6;PSMB7;PSMD6;PSMD7;PSMB5;PSMB2;PSMD2;PSMD3;HSF1;PSMD1;BUB3;EIF4E;PRMT5;ASNS;PSMA5;PSMA6;PSMA3;PSMC5;PSMA4;PSMA1;PSMA2;PSMC4;PSME3;PSMC1;PSMC2;PIN1;ANAPC5
regulation of cellular response to stress (GO:0080135)	24/118	5.707360993463873E-7	2.0274102801781894E-5	0	0	3.6889351782968802	53.03338232877621	NUP214;NDC1;POM121;HSP90AA1;NUP107;PNPT1;NUP155;PTGES3;RPA1;NUP160;NUP93;DNAJC2;RSL1D1;HSPH1;NUP85;CHORDC1;BAG1;HSF1;NUP35;NUP43;FKBP4;SLC38A2;EIF4G1;NUP37
positive regulation of Wnt signaling pathway (GO:0030177)	28/153	6.669250843927972E-7	2.330850390033459E-5	0	0	3.241103663289166	46.09040023232733	PSMD12;VCP;PSMD11;DDX3X;PSMD14;PSMB6;PSMB7;PSMD6;PSMD7;PSMB5;PSMB2;PSMD2;PSMD3;RUVBL1;PSMD1;ATP6AP2;PSMA5;PSMA6;PSMA3;PSMC5;PSMA4;PSMA1;PSMA2;PSMC4;PSME3;PSMC1;PSMC2;PIN1
innate immune response activating cell surface receptor signaling pathway (GO:0002220)	24/119	6.710701698752761E-7	2.330850390033459E-5	0	0	3.649907986750092	51.881223363425605	PSMD12;PSMD11;PSMD14;PSMA5;PSMB6;PSMA6;PSMB7;PSMD6;PSMA3;PSMC5;PSMD7;PSMA4;PSMB5;PSMA1;PSMB2;PSMA2;PSMC4;PSMD2;PSME3;TRAF6;PSMC1;PSMD3;PSMC2;PSMD1
mRNA metabolic process (GO:0016071)	21/95	6.804067167773536E-7	2.3373092270835244E-5	0	0	4.0950659962287865	58.152292238013324	SF3B4;SF3A3;TCERG1;PNPT1;SF3A2;SSB;NCBP1;CELF1;SRSF1;U2AF1;USP39;TBRG4;SFPQ;U2AF2;HSF1;HNRNPA2B1;DHX15;SRSF2;SNRPD3;SRSF7;HNRNPA0
regulation of gene silencing by miRNA (GO:0060964)	17/67	1.0068947821299543E-6	3.4212533575415626E-5	0	0	4.89741885625966	67.62669115390024	NDC1;NUP214;POM121;NUP107;NUP155;DHX9;NUP160;NUP93;POLR2A;NUP85;POLR2B;POLR2F;NUP35;NUP43;POLR2L;EIF4G1;NUP37
ribosome localization (GO:0033750)	5/5	1.2015052360922946E-6	4.0377929577844214E-5	0	0	93445.0	1273836.2056785414	LSG1;XPO1;EIF6;ABCE1;RAN
maturation of SSU-rRNA (GO:0030490)	12/35	1.2141795842345987E-6	4.0377929577844214E-5	0	0	7.497138266894266	102.1218336828399	NOP14;UTP6;WDR3;BMS1;HEATR1;NAT10;TSR1;RIOK2;NOL10;NOL11;WDR46;DCAF13
establishment of protein localization to organelle (GO:0072594)	18/76	1.4536149511632155E-6	4.762502266565352E-5	0	0	4.471797743819505	60.10747723966081	NUP214;IPO11;POM121;NUP107;NUP155;CSE1L;NUTF2;IPO7;PHB2;IPO4;NUP93;EIF4ENIF1;IPO9;NUP85;HEATR3;E2F3;KPNB1;RAN
non-canonical Wnt signaling pathway (GO:0035567)	24/124	1.4625726730335053E-6	4.762502266565352E-5	0	0	3.4664801864801866	46.57324828300823	PSMD12;PSMD11;PSMD14;PSMA5;PSMB6;PSMA6;PSMB7;PSMD6;PSMA3;PSMC5;PSMD7;PSMA4;PSMB5;PSMA1;PSMB2;PSMA2;PSMC4;PSMD2;PSME3;PSMC1;PSMD3;PSMC2;PSMD1;CALM1
protein targeting to mitochondrion (GO:0006626)	15/55	1.6103819711114539E-6	5.1897464347365E-5	0	0	5.396122685185185	71.9790917988926	BCAP31;HSP90AA1;TOMM40;HSPA4;TIMM23;TIMM21;DNAJC15;HSPD1;CHCHD4;SAMM50;PITRM1;TIMM17A;DNLZ;PMPCA;TOMM5
regulation of mitotic cell cycle phase transition (GO:1901990)	31/188	1.800749651645837E-6	5.7440238888213124E-5	0	0	2.8587380573248407	37.81340736513156	PSMD12;PSMD11;PSMD14;PSMB6;PSMB7;PSMD6;PSMD7;PSMB5;PSMB2;PSMD2;PSMD3;PSMD1;RIOK2;BUB3;HSP90AA1;HAUS6;CDC6;TUBB4B;TUBA4A;PSMA5;PSMA6;PSMA3;PSMC5;PSMA4;PSMA1;PSMA2;PSMC4;PSME3;PSMC1;PSMC2;ANAPC5
regulation of ATP metabolic process (GO:1903578)	15/56	2.067143214246976E-6	6.527161300743482E-5	0	0	5.264227642276423	68.9052812062711	NDC1;NUP214;POM121;NUP107;NUP155;SHMT2;PRKAG1;NUP160;NUP93;EIF6;NUP85;BEND3;NUP35;NUP43;NUP37
regulation of carbohydrate catabolic process (GO:0043470)	13/43	2.227117962319033E-6	6.893040346741878E-5	0	0	6.229250128402671	81.0724582875202	NDC1;NUP214;POM121;NUP107;NUP155;PRKAG1;NUP160;NUP93;EIF6;NUP85;NUP35;NUP43;NUP37
regulation of purine nucleotide metabolic process (GO:1900542)	13/43	2.227117962319033E-6	6.893040346741878E-5	0	0	6.229250128402671	81.0724582875202	NDC1;NUP214;POM121;NUP107;NUP155;PRKAG1;NUP160;NUP93;EIF6;NUP85;NUP35;NUP43;NUP37
nucleic acid metabolic process (GO:0090304)	17/71	2.409621121549988E-6	7.38478002545614E-5	0	0	4.533673936687847	58.64779207884435	NCBP1;DDX1;WDR74;HNRNPU;HNRNPM;POLR2A;HNRNPH1;POLR2B;HNRNPA2B1;HNRNPD;POLR2F;TOPBP1;KPNA2;RBMX;RAN;HNRNPA0;POLR2L
mRNA 3'-end processing (GO:0031124)	18/79	2.647102978137722E-6	8.027819431110676E-5	0	0	4.251188619679739	54.59395441707406	NCBP1;RBM8A;ALYREF;EIF4A3;SRSF1;THOC1;THOC3;U2AF1;DDX39B;U2AF2;SARNP;MAGOH;PAPOLA;SRSF2;SRSF3;RNPS1;SRSF6;SRSF7
regulation of rRNA processing (GO:2000232)	8/16	2.6708036495057912E-6	8.027819431110676E-5	0	0	14.336914811972372	183.98750790378756	UTP15;USP36;SHQ1;DIMT1;HEATR1;WDR75;RIOK2;WDR43
purine nucleoside monophosphate biosynthetic process (GO:0009127)	7/12	3.025717112693581E-6	9.007992089790604E-5	0	0	20.059509202453988	254.92351316343144	ADSL;ATIC;IMPDH2;PPAT;GMPS;GART;PFAS
spliceosomal snRNP assembly (GO:0000387)	12/38	3.277857003861747E-6	9.500843031856775E-5	0	0	6.631017942796234	83.73862115954314	PRMT5;SNRPD1;CLNS1A;DDX20;GEMIN5;STRAP;PRPF31;SMN1;SNRPD3;PRPF19;SRSF10;WDR77
mitotic nuclear membrane organization (GO:0101024)	14/51	3.2824409706990778E-6	9.500843031856775E-5	0	0	5.441413657296464	68.7083124260902	NDC1;AHCTF1;POM121;NUP107;NUP155;NUP160;NUP93;NUP85;REEP3;NUP35;NUP43;KPNB1;RAN;NUP37
mitotic nuclear membrane reassembly (GO:0007084)	14/51	3.2824409706990778E-6	9.500843031856775E-5	0	0	5.441413657296464	68.7083124260902	NDC1;AHCTF1;POM121;NUP107;NUP155;NUP160;NUP93;NUP85;REEP3;NUP35;NUP43;KPNB1;RAN;NUP37
positive regulation of RNA metabolic process (GO:0051254)	13/45	3.930287049660789E-6	1.1271630566274888E-4	0	0	5.839296032357473	72.68053872657451	UTP15;PNPT1;DIMT1;HEATR1;WDR75;NMD3;HNRNPLL;WDR43;SUPV3L1;POLR2A;U2AF2;RIOK2;SLC38A2
regulation of mRNA splicing, via spliceosome (GO:0048024)	19/90	4.721030587050144E-6	1.3416310559198863E-4	0	0	3.856255178127589	47.291121507689375	SF3B4;RBM25;NCBP1;RBM8A;CELF1;HNRNPU;LARP7;U2AF2;C1QBP;NCL;TRA2B;MAGOH;TRA2A;SRSF3;RNPS1;SRSF6;SRSF7;SRSF10;RBMX
spliceosomal complex assembly (GO:0000245)	13/46	5.151661662570043E-6	1.450819311458915E-4	0	0	5.6620441705187465	68.9421326431731	SF3A3;SF3A2;NCBP1;CELF1;DDX1;SRSF1;PRPF19;USP39;DDX39B;SNRPD1;SMN1;SRSF6;SRSF10
purine nucleobase biosynthetic process (GO:0009113)	5/6	6.8167802874835235E-6	1.893993076435352E-4	0	0	71.54670750382849	851.1284539021284	PRPS1;SHMT2;SHMT1;GMPS;GART
nuclear membrane reassembly (GO:0031468)	14/54	6.846488088202008E-6	1.893993076435352E-4	0	0	5.032498072474942	59.84533338193525	NDC1;AHCTF1;POM121;NUP107;NUP155;NUP160;NUP93;NUP85;REEP3;NUP35;NUP43;KPNB1;RAN;NUP37
positive regulation of transcription by RNA polymerase I (GO:0045943)	9/23	7.664895326797835E-6	2.1017949817166696E-4	0	0	9.220704410796577	108.60938360588483	UTP15;NCL;HEATR1;UBTF;WDR75;NOL11;PWP1;LYAR;WDR43
DNA strand elongation involved in DNA replication (GO:0006271)	8/18	8.065491047185622E-6	2.1549337618377996E-4	0	0	11.468303914044514	134.49930453107993	POLA1;PCNA;RFC4;MCM7;POLE3;MCM3;MCM4;POLE
nucleotide biosynthetic process (GO:0009165)	8/18	8.065491047185622E-6	2.1549337618377996E-4	0	0	11.468303914044514	134.49930453107993	PRPS1;ADSL;RRM1;RRM2;PNP;MTHFD1;PPAT;GART
regulation of transcription by RNA polymerase I (GO:0006356)	8/18	8.065491047185622E-6	2.1549337618377996E-4	0	0	11.468303914044514	134.49930453107993	UTP15;HEATR1;UBTF;WDR75;FLNA;LYAR;WDR43;POLR2L
cell cycle G1/S phase transition (GO:0044843)	15/63	1.0063590938910444E-5	2.6659987521215293E-4	0	0	4.4948398919753085	51.72026404227113	PLK3;INHBA;CDC25A;GSPT1;CDC34;CDK6;CCNE2;NASP;CCNE1;CDK4;MYC;E2F3;BCAT1;POLE;EIF4E
antigen receptor-mediated signaling pathway (GO:0050851)	29/185	1.0587646697947636E-5	2.7812591241835555E-4	0	0	2.687392495699828	30.786291801022063	ITK;PSMD12;PSMD11;PSMD14;PSMB6;PSMB7;PSMD6;PSMD7;PSMB5;PSMB2;PSMD2;PSMD3;PSMD1;EIF2B1;EIF2B3;PSMA5;PSMA6;PSMA3;PSMC5;PSMA4;PSMA1;PSMA2;PSMC4;PSME3;TRAF6;PSMC1;PSMC2;UBE2N;LCP2
negative regulation of mRNA splicing, via spliceosome (GO:0048025)	7/14	1.166507681044146E-5	3.013638852019835E-4	0	0	14.326687116564417	162.73556485353438	U2AF2;C1QBP;RNPS1;SRSF6;RBMX;SRSF10;SRSF7
ribonucleoside monophosphate biosynthetic process (GO:0009156)	7/14	1.166507681044146E-5	3.013638852019835E-4	0	0	14.326687116564417	162.73556485353438	ADSL;ATIC;IMPDH2;PPAT;GMPS;PFAS;GART
positive regulation of rRNA processing (GO:2000234)	6/10	1.3096402959715593E-5	3.355684889514012E-4	0	0	21.477011494252874	241.46975465088516	UTP15;DIMT1;HEATR1;WDR75;RIOK2;WDR43
positive regulation of gene expression, epigenetic (GO:0045815)	14/57	1.348909536287419E-5	3.428204236125587E-4	0	0	4.680640476233168	52.48696554800922	TBP;ATAD2;SMARCA5;DDX21;DEK;KAT2A;TAF1D;MYBBP1A;POLR1A;POLR1B;CHEK1;POLR2F;ASF1A;POLR2L
positive regulation of RNA splicing (GO:0033120)	10/31	1.7593153351326774E-5	4.435177207761895E-4	0	0	6.8328392079352875	74.80592874396255	SF3B4;POLR2A;NCBP1;U2AF2;TRA2B;NCL;TRA2A;HNRNPLL;SLC38A2;RBMX
negative regulation of mRNA processing (GO:0050686)	7/15	2.0632182879167327E-5	5.159696294422165E-4	0	0	12.535180214723926	135.23777763954615	U2AF2;C1QBP;RNPS1;SRSF6;RBMX;SRSF10;SRSF7
rRNA-containing ribonucleoprotein complex export from nucleus (GO:0071428)	5/7	2.2562454872803325E-5	5.597637613681206E-4	0	0	35.77143950995406	382.72661986535866	LSG1;XPO1;EIF6;ABCE1;RAN
purine-containing compound biosynthetic process (GO:0072522)	9/26	2.4492831714588326E-5	6.02870802675615E-4	0	0	7.592301436703714	80.60845185605791	PRPS1;ADSL;PNP;MTHFD1;SHMT2;SHMT1;PPAT;GMPS;GART
tetrahydrofolate metabolic process (GO:0046653)	6/11	2.7208197897973725E-5	6.644752080395771E-4	0	0	17.180689655172415	180.60327627742922	DHFR;MTHFD1;MTHFD2;SHMT2;SHMT1;TYMS
regulation of DNA metabolic process (GO:0051052)	12/46	2.888412484817364E-5	6.999362346929519E-4	0	0	5.068604809129194	52.978164585088244	XRCC5;MYC;ALYREF;WDR18;USP1;THOC1;HNRNPD;UBE2N;SMARCAD1;NUCKS1;KPNA2;SMG5
positive regulation of DNA biosynthetic process (GO:2000573)	14/61	3.084232381026367E-5	7.416392633144941E-4	0	0	4.281369445036828	44.468968900417835	CCT3;RFC5;HSP90AA1;RFC4;PCNA;NVL;XRCC5;PTGES3;PDGFB;CCT6A;DKC1;MYC;NAF1;CCT8
purine ribonucleoside monophosphate biosynthetic process (GO:0009168)	7/16	3.4602271183347755E-5	8.256999978560693E-4	0	0	11.141785957736879	114.4438710071024	ADSL;ATIC;IMPDH2;PPAT;GMPS;PFAS;GART
double-strand break repair via break-induced replication (GO:0000727)	6/12	5.139091233685177E-5	0.0011988656116790942	0	0	14.31647509578544	141.3902124726665	CDC45;MCM7;MCM3;MCM4;MCM5;MCM2
serine family amino acid biosynthetic process (GO:0009070)	6/12	5.139091233685177E-5	0.0011988656116790942	0	0	14.31647509578544	141.3902124726665	MTHFD1;PSAT1;CTH;PHGDH;SEPHS1;SEPHS2
sno(s)RNA 3'-end processing (GO:0031126)	6/12	5.139091233685177E-5	0.0011988656116790942	0	0	14.31647509578544	141.3902124726665	FBL;EXOSC10;DKC1;LARP7;EXOSC3;EXOSC2
pre-replicative complex assembly involved in nuclear cell cycle DNA replication (GO:0006267)	5/8	5.6902716250268675E-5	0.0013079256691054403	0	0	23.846350178662583	233.0782204498665	MCM7;MCM3;MCM4;MCM5;MCM2
regulation of protein localization to nucleolus (GO:1904749)	5/8	5.6902716250268675E-5	0.0013079256691054403	0	0	23.846350178662583	233.0782204498665	NVL;POLR1A;PINX1;NMD3;BYSL
transcription-coupled nucleotide-excision repair (GO:0006283)	15/73	6.456838044543936E-5	0.0014732901990689303	0	0	3.7178719667943807	35.86923212130609	RFC5;AQR;USP7;RFC4;PCNA;GPS1;RPA1;COPS7A;GTF2H1;PRPF19;COPS5;POLR2A;POLR2B;POLR2F;POLR2L
regulation of gene expression, epigenetic (GO:0040029)	16/82	7.20487628957103E-5	0.0016320611073332636	0	0	3.4862290862290863	33.252236639235704	DNMT1;GPX1;TBP;SMYD5;SMARCA5;DDX21;PPHLN1;DEK;KAT2A;TAF1D;MYBBP1A;POLR1A;POLR1B;POLR2F;RBBP7;POLR2L
negative regulation of canonical Wnt signaling pathway (GO:0090090)	25/165	7.437602860708138E-5	0.0016726580246455855	0	0	2.575677627193957	24.485362204750235	PSMD12;PSMD11;PSMD14;HDAC1;PSMB6;PSMB7;PSMD6;PSMD7;PSMB5;PSMB2;PSMD2;RUVBL2;PSMD3;PSMD1;PSMA5;PSMA6;PSMA3;PSMC5;PSMA4;PSMA1;PSMA2;PSMC4;PSME3;PSMC1;PSMC2
positive regulation of DNA topoisomerase (ATP-hydrolyzing) activity (GO:2000373)	4/5	8.71080951448874E-5	0.0019312050029994187	0	0	57.19357306809487	534.666152913446	PLSCR1;DHX9;UHRF1;HNRNPU
regulation of DNA topoisomerase (ATP-hydrolyzing) activity (GO:2000371)	4/5	8.71080951448874E-5	0.0019312050029994187	0	0	57.19357306809487	534.666152913446	PLSCR1;DHX9;UHRF1;HNRNPU
maturation of SSU-rRNA from tricistronic rRNA transcript (SSU-rRNA, 5.8S rRNA, LSU-rRNA) (GO:0000462)	9/30	8.833940834627428E-5	0.0019447112006369957	0	0	6.1448321263989465	57.35785552519776	NOP14;UTP6;BMS1;HEATR1;TSR1;UTP20;NOL10;WDR46;DCAF13
endonucleolytic cleavage of tricistronic rRNA transcript (SSU-rRNA, 5.8S rRNA, LSU-rRNA) (GO:0000479)	6/13	9.014054875378776E-5	0.001970485002827556	0	0	12.270607553366174	114.29016219478594	RCL1;NOP14;BMS1;TSR1;NOL9;UTP20
purine nucleotide metabolic process (GO:0006163)	8/24	9.50998581487701E-5	0.0020644594206462173	0	0	7.165387567152725	66.35566686612277	PRPS1;ADSL;GPX1;PNP;MTHFD1;PPAT;DNPH1;GART
tetrahydrofolate interconversion (GO:0035999)	5/9	1.2109702783287761E-4	0.0026106848896936233	0	0	17.883805513016846	161.29258351164327	MTHFD1;MTHFD2;SHMT2;SHMT1;TYMS
folic acid metabolic process (GO:0046655)	7/19	1.2799968756055692E-4	0.0027219525395530673	0	0	8.35499744376278	74.88987533797626	DHFR;MTRR;MTHFD1;SHMT2;MTHFD2;SHMT1;SLC19A1
negative regulation of RNA splicing (GO:0033119)	7/19	1.2799968756055692E-4	0.0027219525395530673	0	0	8.35499744376278	74.88987533797626	U2AF2;C1QBP;RNPS1;SRSF6;RBMX;SRSF10;SRSF7
nucleotide-excision repair (GO:0006289)	18/105	1.5221505436019162E-4	0.0031828570224941353	0	0	2.976558124649972	26.164589464600635	RFC5;AQR;USP7;RFC4;PCNA;GPS1;RPA1;COPS7A;GTF2H1;CHD1L;PRPF19;POLA1;COPS5;POLR2A;POLR2B;POLR2F;POLE;POLR2L
DNA-templated transcription, termination (GO:0006353)	14/70	1.5223766821237207E-4	0.0031828570224941353	0	0	3.5915574402467234	31.570032874439853	PRMT5;TBP;NCBP1;GTF2H1;TAF1D;POLR2A;POLR1A;POLR1B;PAPOLA;UBTF;POLR2F;SNRPD3;SMN1;POLR2L
regulation of transcription involved in G1/S transition of mitotic cell cycle (GO:0000083)	9/32	1.5374645246212873E-4	0.0031828570224941353	0	0	5.609897816068924	49.256056921093965	DHFR;POLA1;PCNA;CDC45;RRM2;TFDP1;CCNE1;CDC6;TYMS
transcription initiation from RNA polymerase I promoter (GO:0006361)	9/32	1.5374645246212873E-4	0.0031828570224941353	0	0	5.609897816068924	49.256056921093965	TAF1D;RRN3;TBP;POLR1A;POLR1B;UBTF;POLR2F;GTF2H1;POLR2L
regulation of glycolytic process (GO:0006110)	14/71	1.7834302079973433E-4	0.0036677650198682203	0	0	3.5283582897103978	30.456089361966733	NDC1;NUP214;POM121;NUP107;NUP155;PRKAG1;NUP160;NUP93;IFNG;EIF6;NUP85;NUP35;NUP43;NUP37
folic acid-containing compound metabolic process (GO:0006760)	7/20	1.8581616983743887E-4	0.0037718269279989215	0	0	7.711892402076451	66.25096053063986	DHFR;MTRR;MTHFD1;SHMT2;MTHFD2;SHMT1;SLC19A1
purine ribonucleoside monophosphate metabolic process (GO:0009167)	7/20	1.8581616983743887E-4	0.0037718269279989215	0	0	7.711892402076451	66.25096053063986	ADSL;ATIC;IMPDH2;PPAT;GMPS;PFAS;GART
protein sumoylation (GO:0016925)	12/55	1.8825884331485985E-4	0.0037967557690467865	0	0	4.005800526344057	34.36052599635996	NDC1;NUP214;NUP93;POM121;NUP107;NUP155;NUP85;NUP35;UBA2;NUP43;NUP160;NUP37
regulation of signal transduction by p53 class mediator (GO:1901796)	23/156	2.1467113602506794E-4	0.004301679302656169	0	0	2.49140708915145	21.043429061326265	RFC5;PLK3;PRMT5;USP7;HDAC2;RFC4;TBP;HDAC1;NOP2;TAF9;PRKAG1;RPA1;CHD3;SSRP1;NOC2L;RPF2;BOP1;EXO1;CHEK1;PIN1;TAF4B;TOPBP1;RBBP7
establishment of protein localization to mitochondrion (GO:0072655)	11/48	2.1861197463914157E-4	0.0043527454313500415	0	0	4.265530145530145	35.95079323314806	CHCHD4;BCAP31;TOMM40;PITRM1;TIMM17A;DNLZ;TIMM23;TIMM21;DNAJC15;TOMM5;HSPD1
mitotic DNA replication (GO:1902969)	5/10	2.290985342703612E-4	0.004504163636032385	0	0	14.306278713629403	119.90604878706323	POLA1;CDC45;MCM3;MCM4;MCM2
small nucleolar ribonucleoprotein complex assembly (GO:0000491)	5/10	2.290985342703612E-4	0.004504163636032385	0	0	14.306278713629403	119.90604878706323	SHQ1;RUVBL2;RUVBL1;TAF9;NAF1
nucleobase-containing small molecule interconversion (GO:0015949)	8/27	2.4060397607923527E-4	0.004671602665985648	0	0	6.033041160075938	50.269460155316224	DTYMK;RRM1;RRM2;TXNRD1;GSR;NME2;TYMS;NME1
protein export from nucleus (GO:0006611)	8/27	2.4060397607923527E-4	0.004671602665985648	0	0	6.033041160075938	50.269460155316224	NUP214;XPO1;XPO4;CSE1L;XPO5;NUTF2;CALR;RAN
maintenance of DNA methylation (GO:0010216)	4/6	2.476924467762102E-4	0.00469264599165111	0	0	28.595256312165265	237.4356412885907	HELLS;DNMT1;USP7;UHRF1
mitotic DNA replication initiation (GO:1902975)	4/6	2.476924467762102E-4	0.00469264599165111	0	0	28.595256312165265	237.4356412885907	POLA1;MCM3;MCM4;MCM2
nuclear cell cycle DNA replication initiation (GO:1902315)	4/6	2.476924467762102E-4	0.00469264599165111	0	0	28.595256312165265	237.4356412885907	POLA1;MCM3;MCM4;MCM2
protein localization to nucleolus (GO:1902570)	4/6	2.476924467762102E-4	0.00469264599165111	0	0	28.595256312165265	237.4356412885907	PINX1;NOL8;RPF2;RAN
transcription by RNA polymerase I (GO:0006360)	9/34	2.552787809569273E-4	0.004807237766694908	0	0	5.160552995391705	42.694051469059225	TAF1D;RRN3;TBP;POLR1A;POLR1B;UBTF;POLR2F;GTF2H1;POLR2L
chromatin remodeling (GO:0006338)	17/103	3.657835447259746E-4	0.0068469422803197405	0	0	2.8418371014701127	22.48878925809926	SMARCC1;HDAC2;HDAC1;ACTL6A;SMARCA5;CHD1L;CHD3;BAZ1A;NUDT5;HCFC1;KAT2A;MYC;RUVBL2;RUVBL1;POLE3;SMARCAD1;TOP1
DNA-dependent DNA replication maintenance of fidelity (GO:0045005)	10/43	3.698479742897127E-4	0.0068818140930335826	0	0	4.345375352293108	34.33897464753073	GEN1;FAM111A;TIPIN;PCNA;FANCM;ALYREF;RFWD3;THOC1;NUCKS1;POLE
nuclear DNA replication (GO:0033260)	5/11	3.973416674982067E-4	0.0072636845181251125	0	0	11.921260847371109	93.35198450103147	MCM7;MCM3;MCM4;MCM5;MCM2
positive regulation of protein localization to Cajal body (GO:1904871)	5/11	3.973416674982067E-4	0.0072636845181251125	0	0	11.921260847371109	93.35198450103147	CCT3;CCT6A;DKC1;LARP7;CCT8
regulation of protein localization to Cajal body (GO:1904869)	5/11	3.973416674982067E-4	0.0072636845181251125	0	0	11.921260847371109	93.35198450103147	CCT3;CCT6A;DKC1;LARP7;CCT8
MAPK cascade (GO:0000165)	36/303	4.017083336047404E-4	0.007300815411909409	0	0	1.9481295439524124	15.233952765615335	PTGER4;PSMD12;CSF2;PSMD11;PSMD14;YWHAB;PDGFB;TNF;PSMB6;PSMB7;PSMD6;PSMD7;PSMB5;PSMB2;MYC;PSMD2;PSMD3;HSF1;CCL3;PSMD1;IL2;PSMA5;PSMA6;IL3;PPP5C;PSMA3;PSMC5;PSMA4;PSMA1;PSMA2;PSMC4;PSME3;PSMC1;PSMC2;PTPN7;CALM1
regulation of cellular respiration (GO:0043457)	6/17	5.176861343994056E-4	0.009354259284003134	0	0	7.8068965517241375	59.06808334210079	VCP;PNPT1;IFNG;SHMT2;NOA1;IDE
termination of RNA polymerase I transcription (GO:0006363)	8/30	5.319101789090216E-4	0.009556041490055182	0	0	5.20951650038373	39.274732019695456	TAF1D;TBP;POLR1A;POLR1B;UBTF;POLR2F;GTF2H1;POLR2L
nucleobase biosynthetic process (GO:0046112)	4/7	5.47868231902242E-4	0.009675910129527732	0	0	19.062484060188726	143.14926183550813	SHMT2;SHMT1;GMPS;UMPS
protein localization to cytoplasmic stress granule (GO:1903608)	4/7	5.47868231902242E-4	0.009675910129527732	0	0	19.062484060188726	143.14926183550813	DDX3X;SSB;DHX9;DDX1
ribosomal large subunit export from nucleus (GO:0000055)	4/7	5.47868231902242E-4	0.009675910129527732	0	0	19.062484060188726	143.14926183550813	XPO1;NMD3;SDAD1;RAN
positive regulation of protein localization to chromosome, telomeric region (GO:1904816)	5/12	6.444508764561373E-4	0.011254488490513324	0	0	10.217676657186612	75.07041435209663	CCT3;CCT6A;DKC1;CCT8;GNL3
purine nucleotide biosynthetic process (GO:0006164)	5/12	6.444508764561373E-4	0.011254488490513324	0	0	10.217676657186612	75.07041435209663	PRPS1;ADSL;MTHFD1;PPAT;GART
positive regulation of mRNA splicing, via spliceosome (GO:0048026)	6/18	7.336907003032847E-4	0.012741761828600378	0	0	7.155938697318008	51.64743659350781	SF3B4;NCBP1;NCL;TRA2B;TRA2A;RBMX
negative regulation of Wnt signaling pathway (GO:0030178)	25/191	7.389702012380344E-4	0.012762546127459092	0	0	2.1692134010380557	15.640577347695434	PSMD12;PSMD11;PSMD14;HDAC1;PSMB6;PSMB7;PSMD6;PSMD7;PSMB5;PSMB2;PSMD2;RUVBL2;PSMD3;PSMD1;PSMA5;PSMA6;PSMA3;PSMC5;PSMA4;PSMA1;PSMA2;PSMC4;PSME3;PSMC1;PSMC2
protein transmembrane import into intracellular organelle (GO:0044743)	8/32	8.50258002364897E-4	0.014524079319085618	0	0	4.774878485546176	33.75825109555452	CHCHD4;TOMM40;TIMM17A;DNLZ;TIMM23;TIMM21;DNAJC15;HSPD1
RNA biosynthetic process (GO:0032774)	8/32	8.50258002364897E-4	0.014524079319085618	0	0	4.774878485546176	33.75825109555452	PRMT5;POLA1;POLA2;TBP;POLR2A;PRIM1;SMARCA5;SMN1
ribosomal large subunit assembly (GO:0000027)	7/25	8.627791588991245E-4	0.014578635949830611	0	0	5.5682089297886845	39.28567288962733	BOP1;FASTKD2;NOP2;BRIX1;RPF2;RSL24D1;MDN1
RNA splicing, via transesterification reactions (GO:0000375)	7/25	8.627791588991245E-4	0.014578635949830611	0	0	5.5682089297886845	39.28567288962733	SF3B4;SF3A3;SNRNP40;SF3B3;TRA2B;MPHOSPH10;SRSF10
nucleocytoplasmic transport (GO:0006913)	9/40	9.326336172051263E-4	0.015674261760124864	0	0	4.1603983945295075	29.02917200741378	LSG1;XPO1;NCBP1;SNRPD1;DDX20;GEMIN5;NUTF2;SMN1;SNRPD3
proteasomal protein catabolic process (GO:0010498)	26/205	9.415419908157854E-4	0.01573935969673874	0	0	2.092298328369889	14.579117199688316	PSMD12;VCP;PSMD11;PSMD14;PRPF19;PSMB6;PSMB7;PSMD6;PSMD7;PSMB5;PSMB2;PSMD2;PSMD3;PSMD1;PSMA5;PSMA6;PSMA3;PSMC5;CDC34;PSMA4;PSMA1;PSMA2;PSMC4;PSME3;PSMC1;PSMC2
tRNA 5'-leader removal (GO:0001682)	5/13	9.908967261314904E-4	0.016476293435569358	0	0	8.939988514548238	61.8370087093783	SSB;POP1;POP4;RPP30;RPP14
protein import into mitochondrial matrix (GO:0030150)	6/19	0.0010132417253666298	0.01675869647352426	0	0	6.605128205128205	45.53971995428517	TOMM40;DNLZ;TIMM17A;TIMM23;TIMM21;DNAJC15
mitochondrial RNA processing (GO:0000963)	4/8	0.0010388370071773632	0.016825929971173253	0	0	14.296097934200459	98.20923855068916	SUPV3L1;PNPT1;ELAC2;TBRG4
positive regulation of isomerase activity (GO:0010912)	4/8	0.0010388370071773632	0.016825929971173253	0	0	14.296097934200459	98.20923855068916	PLSCR1;DHX9;UHRF1;HNRNPU
translocation of molecules into host (GO:0044417)	4/8	0.0010388370071773632	0.016825929971173253	0	0	14.296097934200459	98.20923855068916	DDX39B;ALYREF;THOC1;THOC3
viral mRNA export from host cell nucleus (GO:0046784)	4/8	0.0010388370071773632	0.016825929971173253	0	0	14.296097934200459	98.20923855068916	DDX39B;ALYREF;THOC1;THOC3
double-strand break repair (GO:0006302)	22/164	0.0010789913933317943	0.017386222142037056	0	0	2.2292310886264053	15.229501715653477	GEN1;VCP;PAXIP1;RIF1;PSMD14;XRCC5;DDX1;SMARCA5;HMGB2;RPA1;NUCKS1;BRCC3;PRPF19;POLA1;PPP5C;SFPQ;RFWD3;UBE2N;SMARCAD1;NABP1;TRIP13;KPNA2
regulation of canonical Wnt signaling pathway (GO:0060828)	30/253	0.001210726963135153	0.019408884547489683	0	0	1.9392781004190252	13.025227886071848	PSMD12;VCP;PSMD11;DDX3X;PSMD14;HDAC1;PSMB6;PSMB7;PSMD6;PSMD7;PSMB5;PSMB2;PSMD2;RUVBL2;PSMD3;RUVBL1;PSMD1;ATP6AP2;PSMA5;PSMA6;PSMA3;PSMC5;PSMA4;PSMA1;PSMA2;PSMC4;PSME3;PSMC1;PSMC2;PIN1
transcription, DNA-templated (GO:0006351)	27/221	0.001337460387311427	0.021331128422120003	0	0	2.004709027844686	13.265124948958322	GTF3C6;TAF9;DDX21;PWP1;PMF1;POLR2A;POLR2B;HSF1;UBTF;POLR2F;SMN1;POLR2L;IVNS1ABP;PRMT5;TBP;NCBP1;SMARCA5;GTF2H1;DEK;SSRP1;PPP5C;TFDP1;DRG1;TAF4B;RNPS1;TRIP13;RBMX
nuclear pore organization (GO:0006999)	5/14	0.001458620745283086	0.02314542360281689	0	0	7.946231070273949	51.89098657294217	NDC1;NUP93;AHCTF1;NUP107;NUP35
double-strand break repair via homologous recombination (GO:0000724)	15/97	0.0015721246873657644	0.02482051400356252	0	0	2.6263267841011744	16.953798910542314	GEN1;PSMD14;FANCM;MCM7;RPA1;NUCKS1;SFPQ;CDC45;RFWD3;UBE2N;MCM3;NABP1;MCM4;MCM5;MCM2
purine nucleobase metabolic process (GO:0006144)	4/9	0.0017730330629556663	0.0278517656020071	0	0	11.436266258607498	72.44947414095557	PRPS1;SHMT2;SHMT1;GMPS
regulation of telomere maintenance via telomerase (GO:0032210)	10/52	0.0017839075879326793	0.02788247559938778	0	0	3.4125764064272905	21.59802219408571	CCT3;CCT6A;EXOSC10;XRCC5;PINX1;HNRNPU;NAT10;NAF1;CCT8;SMG5
rRNA modification (GO:0000154)	6/21	0.0018097893938350124	0.02814627684143407	0	0	5.723831417624521	36.14338989976561	FBL;DIMT1;DKC1;NHP2;NAT10;FTSJ3
intracellular protein transmembrane transport (GO:0065002)	9/44	0.001909587328475027	0.029405763491689333	0	0	3.6841342988808425	23.065878976716085	CHCHD4;TOMM40;HSPA5;TIMM17A;DNLZ;TIMM23;TIMM21;DNAJC15;HSPD1
mRNA stabilization (GO:0048255)	9/44	0.001909587328475027	0.029405763491689333	0	0	3.6841342988808425	23.065878976716085	EIF4ENIF1;SYNCRIP;LARP1;DHX9;FUS;HNRNPU;TARDBP;YBX3;HNRNPA0
positive regulation of myeloid leukocyte differentiation (GO:0002763)	8/36	0.00193666849681465	0.029676596671777432	0	0	4.091875890801448	25.56107324030573	CD74;HAX1;IFNG;TRAF6;HSF1;TNFSF11;TNF;IL17A
positive regulation of osteoclast differentiation (GO:0045672)	5/15	0.002070646233560033	0.03142155401023623	0	0	7.151225114854517	44.19381697223654	IFNG;TRAF6;TNFSF11;TNF;IL17A
tRNA 5'-end processing (GO:0099116)	5/15	0.002070646233560033	0.03142155401023623	0	0	7.151225114854517	44.19381697223654	SSB;POP1;POP4;RPP30;RPP14
telomere maintenance via telomerase (GO:0007004)	7/29	0.0022252060934506834	0.03360383694747264	0	0	4.554831288343558	27.820480177106877	HSP90AA1;SHQ1;DKC1;PTGES3;PINX1;RPA1;NHP2
error-free translesion synthesis (GO:0070987)	6/22	0.0023519426467996382	0.03520636639954417	0	0	5.36580459770115	32.47660548554116	RFC5;VCP;PCNA;RFC4;NPLOC4;RPA1
chromatin organization (GO:0006325)	19/142	0.0023538485532644694	0.03520636639954417	0	0	2.2197513151602104	13.433277043095561	SMARCC1;HDAC2;HDAC1;ACTL6A;SMARCA5;HMGB2;NUCKS1;CHD1L;BAZ1A;NUDT5;HCFC1;SUPV3L1;KAT2A;MYC;RUVBL2;RUVBL1;SMARCAD1;TOP1;HMGN2
CRD-mediated mRNA stabilization (GO:0070934)	3/5	0.0025419426578078825	0.03713136798274505	0	0	21.43004587155963	128.0408094921389	SYNCRIP;DHX9;HNRNPU
DNA replication, synthesis of RNA primer (GO:0006269)	3/5	0.0025419426578078825	0.03713136798274505	0	0	21.43004587155963	128.0408094921389	POLA1;POLA2;PRIM1
mature ribosome assembly (GO:0042256)	3/5	0.0025419426578078825	0.03713136798274505	0	0	21.43004587155963	128.0408094921389	DDX3X;EIF6;C1QBP
mitochondrial RNA 3'-end processing (GO:0000965)	3/5	0.0025419426578078825	0.03713136798274505	0	0	21.43004587155963	128.0408094921389	SUPV3L1;PNPT1;TRNT1
nuclear retention of pre-mRNA at the site of transcription (GO:0071033)	3/5	0.0025419426578078825	0.03713136798274505	0	0	21.43004587155963	128.0408094921389	EXOSC10;EXOSC3;EXOSC2
RNA-dependent DNA biosynthetic process (GO:0006278)	7/30	0.0027405586899313795	0.03945980239593984	0	0	4.356561749799947	25.701943285329616	HSP90AA1;SHQ1;DKC1;PTGES3;PINX1;RPA1;NHP2
DNA replication-dependent nucleosome assembly (GO:0006335)	4/10	0.002802327617370008	0.03945980239593984	0	0	9.529711808212191	56.00902205098677	NASP;ASF1A;IPO4;ASF1B
DNA replication-dependent nucleosome organization (GO:0034723)	4/10	0.002802327617370008	0.03945980239593984	0	0	9.529711808212191	56.00902205098677	NASP;ASF1A;IPO4;ASF1B
L-serine metabolic process (GO:0006563)	4/10	0.002802327617370008	0.03945980239593984	0	0	9.529711808212191	56.00902205098677	PSAT1;SHMT2;SHMT1;PHGDH
nuclear pore complex assembly (GO:0051292)	4/10	0.002802327617370008	0.03945980239593984	0	0	9.529711808212191	56.00902205098677	NDC1;NUP93;AHCTF1;NUP107
positive regulation of establishment of protein localization to telomere (GO:1904851)	4/10	0.002802327617370008	0.03945980239593984	0	0	9.529711808212191	56.00902205098677	CCT3;CCT6A;DKC1;CCT8
primary miRNA processing (GO:0031053)	4/10	0.002802327617370008	0.03945980239593984	0	0	9.529711808212191	56.00902205098677	HNRNPA2B1;SRRT;DGCR8;DROSHA
rRNA pseudouridine synthesis (GO:0031118)	4/10	0.002802327617370008	0.03945980239593984	0	0	9.529711808212191	56.00902205098677	DKC1;RPUSD2;NHP2;NAF1
serine family amino acid metabolic process (GO:0009069)	5/16	0.002850688698814909	0.03996077521298388	0	0	6.5007656967840735	38.09575245592428	MTHFD1;SHMT2;SHMT1;CTH;SEPHS2
positive regulation of mRNA processing (GO:0050685)	6/23	0.003007723058017604	0.041787299019391246	0	0	5.049898580121704	29.322599423517005	SF3B4;NCBP1;NCL;TRA2B;TRA2A;RBMX
protein alkylation (GO:0008213)	6/23	0.003007723058017604	0.041787299019391246	0	0	5.049898580121704	29.322599423517005	PRMT1;PRMT3;ETF1;FAM98A;SNRPD3;GSPT1
regulation of phosphorylation (GO:0042325)	17/125	0.0032785204381607876	0.04514170127618757	0	0	2.2602681893640164	12.929554620605321	NUP214;NDC1;POM121;NUP107;NUP155;MCM7;PTGES3;PRKAG1;INHBA;NUP160;NUP93;EIF6;NUP85;PIN1;NUP35;NUP43;NUP37
DNA integrity checkpoint signaling (GO:0031570)	8/39	0.003306925653309966	0.04514170127618757	0	0	3.695293739014186	21.10654348749738	TIPIN;CDC45;DOT1L;CHEK1;INTS7;CLSPN;CDC6;PRPF19
DNA replication-independent nucleosome assembly (GO:0006336)	8/39	0.003306925653309966	0.04514170127618757	0	0	3.695293739014186	21.10654348749738	NASP;RUVBL1;SMARCA5;CENPN;RBBP7;IPO4;ASF1A;ASF1B
replication fork processing (GO:0031297)	8/39	0.003306925653309966	0.04514170127618757	0	0	3.695293739014186	21.10654348749738	GEN1;FAM111A;PCNA;FANCM;ALYREF;RFWD3;THOC1;NUCKS1
'de novo' posttranslational protein folding (GO:0051084)	7/31	0.003342685677774272	0.045431458385749454	0	0	4.174814672801636	23.800537875563776	CHCHD4;HSPA9;SDF2L1;HSPA5;PTGES3;BAG1;HSPE1
regulation of RNA splicing (GO:0043484)	12/76	0.0037433641994505384	0.05065695449126573	0	0	2.6883660508083143	15.021972655226111	POLR2A;CELF1;SNRNP70;HNRNPH1;U2AF2;FUS;TRA2B;SRSF3;LARP7;HNRNPLL;SLC38A2;SRSF10
positive regulation of transferase activity (GO:0051347)	19/148	0.0037635845112337363	0.05071105681946836	0	0	2.1158230734154126	11.811335704465089	RFC5;VAC14;CD74;HSP90AA1;RFC4;PCNA;DCUN1D5;XRCC5;NVL;PTGES3;UBE2L3;DKC1;MYC;HNRNPA2B1;HNRNPD;UBE2N;PIN1;NAF1;CD200
DNA replication checkpoint signaling (GO:0000076)	5/17	0.0038227765844967543	0.05128755194479337	0	0	5.95871618172537	33.17085173258421	TIPIN;CDC45;CDC6;CLSPN;TOPBP1
negative regulation of cellular amide metabolic process (GO:0034249)	13/86	0.0038447870425337314	0.05136241151692498	0	0	2.5540663190999853	14.203257462169391	DDX3X;SHMT1;EIF4A3;GZMB;PUS7;TYMS;DHFR;EIF4ENIF1;SYNCRIP;LARP1;NCL;PIN1;CALR
response to unfolded protein (GO:0006986)	9/49	0.004124683021807918	0.05485750315371723	0	0	3.222753456221198	17.695385443306552	HSPA9;DNAJA1;HSP90AA1;HSPH1;HSPA5;HSPA4;HSF1;HSPE1;HSPD1
DNA repair (GO:0006281)	32/298	0.004144792089373162	0.05485750315371723	0	0	1.7328387426737288	9.506184652244967	VCP;PCNA;DDX1;DOT1L;NUCKS1;BRCC3;PDS5A;EXO1;CHEK1;USP1;TOPBP1;KPNA2;POLE;RFC5;WDHD1;RFC4;FANCM;XRCC5;SMARCA5;RPA1;GTF2H1;CHD1L;FAM111A;POLA1;PPP5C;APEX1;RFWD3;POLE2;UBE2N;NABP1;TRIP13;ASF1A
proteasome assembly (GO:0043248)	4/11	0.004176610924691203	0.05485750315371723	0	0	8.167887200786971	44.74577008046936	PSMD11;OTUD6B;POMP;PSMG2
regulation of establishment of protein localization to telomere (GO:0070203)	4/11	0.004176610924691203	0.05485750315371723	0	0	8.167887200786971	44.74577008046936	CCT3;CCT6A;DKC1;CCT8
positive regulation of gene expression (GO:0010628)	47/482	0.004215260708683291	0.05513349362068606	0	0	1.5603411901644115	8.533574369447516	PTGER4;ITK;DNMT1;CSF2;DDX3X;TFRC;CELF1;EIF4A3;PDGFB;PRKAG1;NAT10;DDX21;PHB;HNRNPLL;TNF;TAF1D;POLR2A;U2AF2;MYC;CCL3;POLR2F;CD36;SLC38A2;POLR2L;CD74;TBP;IL13;SMARCA5;SERPINB9;LARP4B;INHBA;DEK;LARP4;HCFC1;IL1A;KAT2A;PLSCR1;EIF6;MYBBP1A;IFNG;POLR1A;POLR1B;FUBP1;HNRNPD;IL17F;FAM98A;EIF3C
positive regulation of protein-containing complex assembly (GO:0031334)	16/118	0.004389021706451696	0.05716700772653334	0	0	2.251434627905216	12.222248167171301	VCP;HSP90AA1;CSF2;DDX3X;TFRC;RPA1;GTF2H1;CHD1L;TNF;RAP1B;PSMC5;IFNG;PSMC4;PSMC2;CD36;EIF4G1
positive regulation of protein localization to nucleus (GO:1900182)	11/68	0.004467783098023994	0.05795141064075936	0	0	2.7658839406207827	14.96581892338638	CCT3;CCT6A;TFRC;IFNG;DKC1;PINX1;FLNA;LARP7;NMD3;CCT8;RAN
ribosome assembly (GO:0042255)	9/50	0.00474370303616576	0.06080518652394794	0	0	3.143981117230527	16.823245569793336	BOP1;DDX3X;EIF6;C1QBP;NOP2;BRIX1;RPF2;RSL24D1;MDN1
nuclear polyadenylation-dependent ncRNA catabolic process (GO:0071046)	3/6	0.004836204512216225	0.06080518652394794	0	0	14.285932721712538	76.16723687003613	EXOSC10;EXOSC3;EXOSC2
nuclear polyadenylation-dependent rRNA catabolic process (GO:0071035)	3/6	0.004836204512216225	0.06080518652394794	0	0	14.285932721712538	76.16723687003613	EXOSC10;EXOSC3;EXOSC2
nuclear polyadenylation-dependent tRNA catabolic process (GO:0071038)	3/6	0.004836204512216225	0.06080518652394794	0	0	14.285932721712538	76.16723687003613	EXOSC10;EXOSC3;EXOSC2
snoRNA localization (GO:0048254)	3/6	0.004836204512216225	0.06080518652394794	0	0	14.285932721712538	76.16723687003613	FBL;NOP58;PRPF31
tRNA 3'-end processing (GO:0042780)	3/6	0.004836204512216225	0.06080518652394794	0	0	14.285932721712538	76.16723687003613	SSB;ELAC2;TRNT1
tRNA surveillance (GO:0106354)	3/6	0.004836204512216225	0.06080518652394794	0	0	14.285932721712538	76.16723687003613	EXOSC10;EXOSC3;EXOSC2
RNA stabilization (GO:0043489)	7/33	0.004843407371869174	0.06080518652394794	0	0	3.853262151958471	20.538414409667304	EIF4ENIF1;LARP1;FUS;DKC1;NSUN2;HNRNPU;NAF1
alternative mRNA splicing, via spliceosome (GO:0000380)	5/18	0.005010890410512013	0.06240654750303009	0	0	5.500058899752621	29.12909103308594	HNRNPM;SFPQ;DHX9;SRSF1;SRSF6
DNA strand elongation (GO:0022616)	5/18	0.005010890410512013	0.06240654750303009	0	0	5.500058899752621	29.12909103308594	POLA1;RFC4;MCM7;MCM3;MCM4
ATP-dependent chromatin remodeling (GO:0043044)	8/42	0.005331049451488574	0.06546397871169515	0	0	3.3686966728364407	17.632456261578128	HDAC2;SMARCC1;NASP;HDAC1;ACTL6A;SMARCA5;SMARCAD1;CHD3
nucleic acid-templated transcription (GO:0097659)	8/42	0.005331049451488574	0.06546397871169515	0	0	3.3686966728364407	17.632456261578128	PPP5C;POLR2A;POLR2B;DRG1;POLR2F;RNPS1;PWP1;POLR2L
translesion synthesis (GO:0019985)	8/42	0.005331049451488574	0.06546397871169515	0	0	3.3686966728364407	17.632456261578128	RFC5;VCP;PCNA;RFC4;NPLOC4;USP10;POLE2;RPA1
mitochondrion organization (GO:0007005)	21/175	0.00534015181429375	0.06546397871169515	0	0	1.9593023255813953	10.252051763441097	BCAP31;PNPT1;CLUH;TOMM40;MTX2;TIMM23;PHB;PPRC1;PHB2;ATAD3A;HCFC1;HSPD1;CHCHD4;PRDX3;SUPV3L1;HAX1;SAMM50;PITRM1;TIMM17A;CYCS;TOMM5
DNA duplex unwinding (GO:0032508)	9/51	0.005432537750944069	0.0663363789431686	0	0	3.0689598420013167	16.00569632619921	SUPV3L1;MCM7;DHX9;DDX1;RPA1;MCM4;GTF2H1;CHD1L;MCM2
positive regulation of translation (GO:0045727)	14/100	0.005589965308655883	0.06782695820208828	0	0	2.334923167954672	12.110737920776542	DDX3X;DHX9;FASTKD2;CNBP;EIF4A3;NAT10;LARP4B;LARP4;YBX3;LARP1;EIF6;C1QBP;HNRNPD;EIF3C
snRNA transcription by RNA polymerase II (GO:0042795)	11/70	0.005598002308425712	0.06782695820208828	0	0	2.671838331160365	13.854404801810812	TBP;NCBP1;POLR2A;POLR2B;SRRT;TAF9;POLR2F;NABP1;INTS7;ELL2;POLR2L
negative regulation of translation (GO:0017148)	13/90	0.005704027360821699	0.06884474721980166	0	0	2.4208672683248955	12.507611187440443	DDX3X;CELF1;SHMT1;EIF4A3;GZMB;PUS7;TYMS;DHFR;EIF4ENIF1;SYNCRIP;LARP1;NCL;CALR
positive regulation of telomerase activity (GO:0051973)	7/34	0.005760573723955079	0.0688902218993799	0	0	3.71034992047262	19.133228979525715	HSP90AA1;NVL;XRCC5;DKC1;MYC;PTGES3;NAF1
chaperone cofactor-dependent protein refolding (GO:0051085)	6/26	0.005795946372212705	0.0688902218993799	0	0	4.291724137931035	22.104939354340736	HSPA9;SDF2L1;HSPA5;PTGES3;BAG1;HSPE1
positive regulation of G1/S transition of mitotic cell cycle (GO:1900087)	6/26	0.005795946372212705	0.0688902218993799	0	0	4.291724137931035	22.104939354340736	MTBP;DDX3X;CCND2;TFDP1;CDC6;EIF4G1
regulation of telomere maintenance (GO:0032204)	6/26	0.005795946372212705	0.0688902218993799	0	0	4.291724137931035	22.104939354340736	USP7;XRCC5;MYC;HNRNPD;SMG5;GNL3
DNA synthesis involved in DNA repair (GO:0000731)	8/43	0.006181301507995619	0.0731922292196754	0	0	3.2722727771077733	16.643520284068586	RFC5;POLA1;VCP;PCNA;RFC4;USP10;RPA1;POLE
snRNA transcription (GO:0009301)	11/71	0.006241736239839518	0.07362893390844655	0	0	2.6271666666666667	13.33680341741453	TBP;NCBP1;POLR2A;POLR2B;SRRT;TAF9;POLR2F;NABP1;INTS7;ELL2;POLR2L
positive regulation of establishment of protein localization (GO:1904951)	5/19	0.006438626322909051	0.07566596197523945	0	0	5.106924086633122	25.76667939823978	CCT3;CCT6A;DKC1;CCT8;TNF
positive regulation of immunoglobulin production (GO:0002639)	7/35	0.006801539417301664	0.07963150643627342	0	0	3.5776457055214723	17.854621224061493	PAXIP1;RIF1;TFRC;XCL1;PHB;PHB2;IL2
translation (GO:0006412)	24/214	0.007119290532660396	0.08304067986976267	0	0	1.8156299840510366	8.978194410975396	MRPS17;PTCD3;FASTKD2;PABPC4;MRPS18B;TMA7;MRPL37;YARS2;GSPT1;AIMP2;RPS25;MRPL42;COPS5;PPA1;NOA1;DRG1;DRG2;ETF1;EEF1E1;ABCE1;RSL24D1;FARSB;EIF4G1;ABCF1
positive regulation of viral process (GO:0048524)	10/63	0.007514478961339612	0.08732439120129229	0	0	2.7027105419633664	13.218750750240941	DDX3X;LARP1;POLR2A;DHX9;POLR2B;POLR2F;PPIH;KPNA2;PPID;POLR2L
regulation of alternative mRNA splicing, via spliceosome (GO:0000381)	9/54	0.007968548849872333	0.08926248257292319	0	0	2.8639016897081415	13.839097186155787	RBM25;RBM8A;CELF1;TRA2B;MAGOH;HNRNPU;RNPS1;SRSF6;RBMX
regulation of mRNA processing (GO:0050684)	7/36	0.007975821239646422	0.08926248257292319	0	0	3.454093505394542	16.687902392098948	NCBP1;SLTM;DHX9;PAPOLA;LARP7;SRSF3;SRSF10
telomere maintenance via telomere lengthening (GO:0010833)	7/36	0.007975821239646422	0.08926248257292319	0	0	3.454093505394542	16.687902392098948	HSP90AA1;SHQ1;DKC1;PTGES3;PINX1;RPA1;NHP2
glutamine transport (GO:0006868)	3/7	0.008052469637096717	0.08926248257292319	0	0	10.71387614678899	51.659915664779156	SLC38A1;SLC1A5;SLC38A2
mitochondrion-endoplasmic reticulum membrane tethering (GO:1990456)	3/7	0.008052469637096717	0.08926248257292319	0	0	10.71387614678899	51.659915664779156	ATP2A2;CALM1;PDZD8
mRNA pseudouridine synthesis (GO:1990481)	3/7	0.008052469637096717	0.08926248257292319	0	0	10.71387614678899	51.659915664779156	DKC1;RPUSD2;PUS7
polyadenylation-dependent snoRNA 3'-end processing (GO:0071051)	3/7	0.008052469637096717	0.08926248257292319	0	0	10.71387614678899	51.659915664779156	EXOSC10;EXOSC3;EXOSC2
positive regulation of cytoplasmic translation (GO:2000767)	3/7	0.008052469637096717	0.08926248257292319	0	0	10.71387614678899	51.659915664779156	DHX9;CNBP;YBX3
positive regulation of interleukin-23 production (GO:0032747)	3/7	0.008052469637096717	0.08926248257292319	0	0	10.71387614678899	51.659915664779156	CSF2;IFNG;IL17A
positive regulation of RNA polymerase II transcription preinitiation complex assembly (GO:0045899)	3/7	0.008052469637096717	0.08926248257292319	0	0	10.71387614678899	51.659915664779156	PSMC5;PSMC4;PSMC2
pyrimidine-containing compound biosynthetic process (GO:0072528)	3/7	0.008052469637096717	0.08926248257292319	0	0	10.71387614678899	51.659915664779156	PRPS1;CAD;UMPS
response to lead ion (GO:0010288)	3/7	0.008052469637096717	0.08926248257292319	0	0	10.71387614678899	51.659915664779156	PPP2CB;PLSCR1;PPP5C
ribosomal small subunit export from nucleus (GO:0000056)	3/7	0.008052469637096717	0.08926248257292319	0	0	10.71387614678899	51.659915664779156	LTV1;XPO1;RAN
DNA replication-independent nucleosome organization (GO:0034724)	4/13	0.008143504421612359	0.08932138534021135	0	0	6.3521210575533456	30.557098594381667	NASP;IPO4;ASF1A;ASF1B
pseudouridine synthesis (GO:0001522)	4/13	0.008143504421612359	0.08932138534021135	0	0	6.3521210575533456	30.557098594381667	DKC1;RPUSD2;NHP2;PUS7
spliceosomal tri-snRNP complex assembly (GO:0000244)	4/13	0.008143504421612359	0.08932138534021135	0	0	6.3521210575533456	30.557098594381667	DDX20;PRPF31;PRPF19;SRSF10
positive regulation of fibroblast proliferation (GO:0048146)	6/28	0.00848017591166755	0.09268891573382085	0	0	3.901149425287356	18.608576718167665	CD74;CDK6;DHX9;CDK4;MYC;PDGFB
regulation of telomerase activity (GO:0051972)	8/46	0.009353668288975426	0.10188002463880551	0	0	3.0134507412045077	14.078801730527692	HSP90AA1;NVL;XRCC5;DKC1;MYC;PTGES3;PINX1;NAF1
cytokine-mediated signaling pathway (GO:0019221)	56/621	0.00958626742221197	0.10405094431192574	0	0	1.4313633959736276	6.652152143237213	ITGB1;IL22;CSF2;PITPNA;IFI30;TNF;PSMD6;PSMD7;MYC;PSMD2;PSMD3;PSMD1;TNFSF11;CD36;HSP90AA1;IL13;MID1;PSMA5;PSMA6;IL1A;MTAP;PSMA3;PSMA4;PSMA1;IFNG;PSMA2;IRF4;PSME3;TRAF6;LTA;XCL1;SNRPA1;PSMD12;PSMD11;PSMD14;PDGFB;PSMB6;RAP1B;PSMB7;PSMB5;PSMB2;CCL3;HSPA9;CCL20;IL2;IL3;PSMC5;PSMC4;PSMC1;PSMC2;HNRNPA2B1;IL9;UBE2N;TNFSF8;IL17F;IL17A
mitochondrial transport (GO:0006839)	9/56	0.010102328988605679	0.10890996473881215	0	0	2.7417393862143347	12.598263112297932	BCAP31;HSP90AA1;TOMM40;PITRM1;MTX2;TIMM17A;PPIF;TIMM23;TOMM5
error-prone translesion synthesis (GO:0042276)	5/21	0.01010361157205871	0.10890996473881215	0	0	4.4680800153139355	20.530212584017146	RFC5;PCNA;RFC4;POLE2;RPA1
positive regulation of macromolecule biosynthetic process (GO:0010557)	16/129	0.010275340940739003	0.11038046660051588	0	0	2.0310657054019887	9.298235733482588	DDX3X;PCNA;DHX9;PRMT1;EIF4A3;PDGFB;NAT10;NMD3;LARP4B;LARP4;HSPH1;EIF6;IFNG;MYC;HNRNPD;EIF3C
pyrimidine nucleoside biosynthetic process (GO:0046134)	4/14	0.010817465341184124	0.11580615293336155	0	0	5.716602907421576	25.876736361347948	UCK2;CAD;TK1;UMPS
dicarboxylic acid metabolic process (GO:0043648)	9/57	0.011317909812117062	0.12075012311494177	0	0	2.684475806451613	12.030126308156587	DHFR;MTRR;MTHFD1;MTHFD2;SHMT2;MDH2;SHMT1;ALDH18A1;SLC19A1
post-translational protein modification (GO:0043687)	34/345	0.011590024811312705	0.12323271278967182	0	0	1.5733519326596952	7.013390065138274	PSMD12;PSMD11;PSMD14;GPS1;COPS7A;NEDD8;PSMB6;PSMB7;PSMD6;PSMD7;PSMB5;PSMB2;PSMD2;PSMD3;PENK;SPP1;PSMD1;RBBP7;DCAF13;UCHL3;RABGGTB;PDIA6;PSMA5;PSMA6;PSMA3;PSMC5;PSMA4;COPS5;PSMA1;PSMA2;PSMC4;PSME3;PSMC1;PSMC2
mRNA splice site selection (GO:0006376)	6/30	0.011954752656157648	0.12607510722719287	0	0	3.5756704980842913	15.828157309594168	SF3A3;SF3A2;CELF1;SRSF1;SRSF6;SRSF10
nucleus organization (GO:0006997)	8/48	0.012055427014993075	0.12607510722719287	0	0	2.8624712202609364	12.647085833892193	NDC1;CTDNEP1;NUP93;USP36;NUP155;PITPNB;REEP3;NUP35
aspartate family amino acid biosynthetic process (GO:0009067)	3/8	0.012260663018895276	0.12607510722719287	0	0	8.570642201834863	37.72247550568497	MTRR;MTHFD1;ASNS
box C/D snoRNP assembly (GO:0000492)	3/8	0.012260663018895276	0.12607510722719287	0	0	8.570642201834863	37.72247550568497	RUVBL2;RUVBL1;TAF9
chromatin silencing at telomere (GO:0006348)	3/8	0.012260663018895276	0.12607510722719287	0	0	8.570642201834863	37.72247550568497	RIF1;DOT1L;DPY30
methionine metabolic process (GO:0006555)	3/8	0.012260663018895276	0.12607510722719287	0	0	8.570642201834863	37.72247550568497	MTRR;MTHFD1;SMS
positive regulation of dendritic cell chemotaxis (GO:2000510)	3/8	0.012260663018895276	0.12607510722719287	0	0	8.570642201834863	37.72247550568497	C1QBP;CALR;CCR6
regulation of dendritic cell chemotaxis (GO:2000508)	3/8	0.012260663018895276	0.12607510722719287	0	0	8.570642201834863	37.72247550568497	C1QBP;CALR;CCR6
RNA secondary structure unwinding (GO:0010501)	3/8	0.012260663018895276	0.12607510722719287	0	0	8.570642201834863	37.72247550568497	DDX3X;DDX39B;DHX9
sulfur amino acid biosynthetic process (GO:0000097)	3/8	0.012260663018895276	0.12607510722719287	0	0	8.570642201834863	37.72247550568497	MTRR;MTHFD1;CTH
chaperone-mediated protein complex assembly (GO:0051131)	5/22	0.012383519382126399	0.12650614898211476	0	0	4.205026574182506	18.465906485805963	HSP90AA1;HSPA4;PTGES3;PSMG2;HSPD1
mRNA modification (GO:0016556)	5/22	0.012383519382126399	0.12650614898211476	0	0	4.205026574182506	18.465906485805963	DKC1;NSUN2;RPUSD2;TRMT6;PUS7
positive regulation of mitotic cell cycle phase transition (GO:1901992)	9/58	0.01263963603992418	0.12870196176157325	0	0	2.6295495156587982	11.493544481544108	DDX3X;CCND2;TFDP1;CDK4;RCC2;ANAPC5;PHB2;CDC25A;EIF4G1
protein stabilization (GO:0050821)	20/179	0.013710191981770278	0.13914954589290224	0	0	1.8054357940068886	7.744625876188804	CCT3;USP36;USP7;HSP90AA1;PTGES3;TAF9;PHB;PHB2;GTPBP4;HCFC1;HSPD1;CCT6A;NCLN;BAG1;DNLZ;PIN1;FLNA;CALR;CCT8;NAA15
cellular response to arsenic-containing substance (GO:0071243)	4/15	0.013998134715076277	0.14070150842227794	0	0	5.196633511859219	22.183551233394383	VCP;DDX3X;HSF1;PPIF
histone H3 deacetylation (GO:0070932)	4/15	0.013998134715076277	0.14070150842227794	0	0	5.196633511859219	22.183551233394383	HDAC2;SFPQ;HDAC1;SMARCAD1
positive regulation of membrane protein ectodomain proteolysis (GO:0051044)	4/15	0.013998134715076277	0.14070150842227794	0	0	5.196633511859219	22.183551233394383	IFNG;FURIN;SNX9;TNF
ribosomal small subunit biogenesis (GO:0042274)	7/40	0.014194575214563477	0.14194835472271264	0	0	3.034764826175869	12.912606943009813	LTV1;NOM1;RPS25;NOP14;WDR3;RIOK2;NOL11
DNA-templated transcription, initiation (GO:0006352)	19/168	0.01421299904933111	0.14194835472271264	0	0	1.8298460323726806	7.783429985577038	NOTCH2;TBP;RRN3;HDAC1;TAF9;SMARCA5;GTF2H1;TAF1D;NR4A3;RXRA;POLR2A;POLR1A;POLR2B;POLR1B;UBTF;TAF4B;POLR2F;E2F3;POLR2L
protein polyubiquitination (GO:0000209)	31/314	0.015043328724129126	0.14976256557843198	0	0	1.5751601148409895	6.6106645130979445	PSMD12;PSMD11;PSMD14;RNF19B;PRPF19;UBE2L3;PSMB6;PSMB7;PSMD6;PSMD7;PSMB5;PSMB2;UBE2Q2;PSMD2;PSMD3;PSMD1;PSMA5;PSMA6;PSMA3;PSMC5;CDC34;PSMA4;PSMA1;PSMA2;PSMC4;PSME3;PSMC1;TRAF6;PSMC2;UBE2N;ANAPC5
positive regulation of cellular protein metabolic process (GO:0032270)	13/102	0.015803112458626613	0.15682707792275172	0	0	2.0931078063052926	8.681265864618306	HSP90AA1;HDAC2;DDX3X;UHRF1;EIF4A3;NAT10;LARP4B;INHBA;LARP4;EIF6;HNRNPD;EIF3C;EIF4G1
protein methylation (GO:0006479)	7/41	0.016175487612137683	0.15997461077490094	0	0	2.945349151930711	12.147380665669697	PRMT5;PRMT1;PRMT3;ETF1;SNRPD3;FAM98A;GSPT1
7-methylguanosine mRNA capping (GO:0006370)	6/32	0.016324984272934547	0.15997461077490094	0	0	3.30026525198939	13.580784799208903	POLR2A;NCBP1;POLR2B;POLR2F;GTF2H1;POLR2L
7-methylguanosine RNA capping (GO:0009452)	6/32	0.016324984272934547	0.15997461077490094	0	0	3.30026525198939	13.580784799208903	POLR2A;NCBP1;POLR2B;POLR2F;GTF2H1;POLR2L
chromatin remodeling at centromere (GO:0031055)	6/32	0.016324984272934547	0.15997461077490094	0	0	3.30026525198939	13.580784799208903	HELLS;NASP;RUVBL1;SMARCA5;CENPN;RBBP7
alpha-amino acid biosynthetic process (GO:1901607)	3/9	0.017504492327306803	0.16682635065597887	0	0	7.141819571865444	28.890786477698104	MTHFD1;CAD;ALDH18A1
CD40 signaling pathway (GO:0023035)	3/9	0.017504492327306803	0.16682635065597887	0	0	7.141819571865444	28.890786477698104	ITGB1;PHB;PHB2
exonucleolytic trimming involved in rRNA processing (GO:0000459)	3/9	0.017504492327306803	0.16682635065597887	0	0	7.141819571865444	28.890786477698104	EXOSC10;EXOSC3;EXOSC2
exonucleolytic trimming to generate mature 3'-end of 5.8S rRNA from tricistronic rRNA transcript (SSU-rRNA, 5.8S rRNA, LSU-rRNA) (GO:0000467)	3/9	0.017504492327306803	0.16682635065597887	0	0	7.141819571865444	28.890786477698104	EXOSC10;EXOSC3;EXOSC2
ornithine metabolic process (GO:0006591)	3/9	0.017504492327306803	0.16682635065597887	0	0	7.141819571865444	28.890786477698104	ODC1;ALDH18A1;AZIN1
positive regulation of DNA-directed DNA polymerase activity (GO:1900264)	3/9	0.017504492327306803	0.16682635065597887	0	0	7.141819571865444	28.890786477698104	RFC5;PCNA;RFC4
regulation of DNA-directed DNA polymerase activity (GO:1900262)	3/9	0.017504492327306803	0.16682635065597887	0	0	7.141819571865444	28.890786477698104	RFC5;PCNA;RFC4
regulation of interleukin-23 production (GO:0032667)	3/9	0.017504492327306803	0.16682635065597887	0	0	7.141819571865444	28.890786477698104	CSF2;IFNG;IL17A
regulation of sterol biosynthetic process (GO:0106118)	3/9	0.017504492327306803	0.16682635065597887	0	0	7.141819571865444	28.890786477698104	LPCAT3;KPNB1;RAN
DNA unwinding involved in DNA replication (GO:0006268)	4/16	0.017713958270977184	0.16729254850475733	0	0	4.763325682223923	19.21240898766568	MCM7;RPA1;MCM4;MCM2
nucleotide catabolic process (GO:0009166)	4/16	0.017713958270977184	0.16729254850475733	0	0	4.763325682223923	19.21240898766568	VCP;GPX1;PNP;DNPH1
positive regulation of immunoglobulin mediated immune response (GO:0002891)	4/16	0.017713958270977184	0.16729254850475733	0	0	4.763325682223923	19.21240898766568	PAXIP1;RIF1;TFRC;XCL1
nucleotide-excision repair, DNA gap filling (GO:0006297)	5/24	0.01793449353465171	0.16886514093169053	0	0	3.7619891996453614	15.127069201848226	RFC5;PCNA;RFC4;RPA1;POLE
double-strand break repair via nonhomologous end joining (GO:0006303)	9/62	0.019091673701599587	0.1792209369105114	0	0	2.4305712546735068	9.621423532436381	POLA1;PAXIP1;RIF1;PSMD14;XRCC5;HMGB2;UBE2N;BRCC3;PRPF19
negative regulation of cellular protein metabolic process (GO:0032269)	12/94	0.019683291970741736	0.1842214691632894	0	0	2.0962090914211684	8.233878132949568	DHFR;EIF4ENIF1;SYNCRIP;DDX3X;LARP1;NCL;SHMT1;EIF4A3;GZMB;CALR;PUS7;TYMS
positive regulation of DNA metabolic process (GO:0051054)	9/63	0.02102120865337667	0.19615611418046408	0	0	2.3854326676907323	9.213073904122513	OTUD4;USP7;PCNA;DHX9;MYC;PDGFB;UBE2N;BRCC3;GNL3
chromosome organization (GO:0051276)	13/106	0.021177717103334052	0.19643137310186434	0	0	2.0026508938482697	7.71983014101136	HDAC2;NUP155;HDAC1;GPS1;DOT1L;HMGB2;NUCKS1;COPS7A;COPS5;MYC;RFWD3;POLE3;HMGN2
peptidyl-lysine modification (GO:0018205)	13/106	0.021177717103334052	0.19643137310186434	0	0	2.0026508938482697	7.71983014101136	NUP214;NDC1;POM121;NUP107;NUP155;NUP160;NUP93;NUP85;CTH;UBA2;NUP35;NUP43;NUP37
regulation of proteolysis involved in cellular protein catabolic process (GO:1903050)	5/25	0.02123922076405315	0.19643137310186434	0	0	3.573698315467075	13.765549163276772	GPX1;PSMD14;PSME3;CTSC;UCHL5
RNA interference (GO:0016246)	4/17	0.021988176473610142	0.2027582290752369	0	0	4.39668059560944	16.78323077593794	CELF1;DHX9;DROSHA;TSN
regulation of cyclin-dependent protein kinase activity (GO:1904029)	8/54	0.023568466866188995	0.2138384728160259	0	0	2.4883045814007807	9.325781402075073	CCND2;CCNE2;CCNE1;BCCIP;GTF2H1;CDC6;CDC25A;GTPBP4
histone H4 deacetylation (GO:0070933)	3/10	0.02380543459372265	0.2138384728160259	0	0	6.121231979030144	22.88019418839335	HDAC2;HDAC1;SMARCAD1
mitotic DNA replication checkpoint signaling (GO:0033314)	3/10	0.02380543459372265	0.2138384728160259	0	0	6.121231979030144	22.88019418839335	CDC6;CLSPN;TOPBP1
negative regulation of viral-induced cytoplasmic pattern recognition receptor signaling pathway (GO:0039532)	3/10	0.02380543459372265	0.2138384728160259	0	0	6.121231979030144	22.88019418839335	NPLOC4;C1QBP;TSPAN6
positive regulation of transcription of nucleolar large rRNA by RNA polymerase I (GO:1901838)	3/10	0.02380543459372265	0.2138384728160259	0	0	6.121231979030144	22.88019418839335	NCL;NOL11;PWP1
protein deneddylation (GO:0000338)	3/10	0.02380543459372265	0.2138384728160259	0	0	6.121231979030144	22.88019418839335	COPS5;GPS1;COPS7A
regulation of DNA damage checkpoint (GO:2000001)	3/10	0.02380543459372265	0.2138384728160259	0	0	6.121231979030144	22.88019418839335	DDX39B;RFWD3;THOC1
regulation of RNA polymerase II transcription preinitiation complex assembly (GO:0045898)	3/10	0.02380543459372265	0.2138384728160259	0	0	6.121231979030144	22.88019418839335	PSMC5;PSMC4;PSMC2
rRNA 3'-end processing (GO:0031125)	3/10	0.02380543459372265	0.2138384728160259	0	0	6.121231979030144	22.88019418839335	EXOSC10;EXOSC3;EXOSC2
transport across blood-brain barrier (GO:0150104)	11/86	0.024568788045928294	0.2200631273110941	0	0	2.100041025641026	7.783336734963959	SLC12A2;SLC7A5;SLC38A1;SLC16A1;TFRC;SLCO3A1;CD36;SLC1A5;SLC7A1;SLC38A2;SLC19A1
base-excision repair, gap-filling (GO:0006287)	6/35	0.02476675433556565	0.22120249729422348	0	0	2.9583828775267538	10.940848577209557	RFC5;PCNA;RFC4;APEX1;RPA1;POLE
DNA geometric change (GO:0032392)	5/26	0.024916196806187663	0.22127281595495069	0	0	3.4033398964486254	12.56593821359023	SUPV3L1;DHX9;DDX1;HNRNPA2B1;HMGB2
positive regulation of viral transcription (GO:0050434)	5/26	0.024916196806187663	0.22127281595495069	0	0	3.4033398964486254	12.56593821359023	POLR2A;DHX9;POLR2B;POLR2F;POLR2L
regulation of telomere maintenance via telomere lengthening (GO:1904356)	4/18	0.026838838234946046	0.23566912450123972	0	0	4.082413378511313	14.769784805619192	PINX1;HNRNPA2B1;NAF1;SMG5
rRNA catabolic process (GO:0016075)	4/18	0.026838838234946046	0.23566912450123972	0	0	4.082413378511313	14.769784805619192	EXOSC10;DIS3;EXOSC3;EXOSC2
T cell migration (GO:0072678)	4/18	0.026838838234946046	0.23566912450123972	0	0	4.082413378511313	14.769784805619192	SLC12A2;CCL20;CCL3;CCR6
tRNA metabolic process (GO:0006399)	4/18	0.026838838234946046	0.23566912450123972	0	0	4.082413378511313	14.769784805619192	SSB;POP1;RPP30;YARS2
cellular protein-containing complex assembly (GO:0034622)	18/168	0.02724778996876371	0.2380669288076975	0	0	1.7205568445475639	6.198792714741392	NDC1;AHCTF1;HSP90AA1;NUP107;PSMD11;DHX9;HSPA4;PTGES3;POMP;HSPD1;CHCHD4;NUP93;SHQ1;SAMM50;OTUD6B;HSF1;SNX9;PSMG2
positive regulation of cellular biosynthetic process (GO:0031328)	19/180	0.027264222812909696	0.2380669288076975	0	0	1.6923639020825723	6.096199326249691	HSP90AA1;DDX3X;PCNA;DHX9;PRMT1;EIF4A3;PDGFB;NAT10;NMD3;LARP4B;LARP4;TNF;CTDNEP1;EIF6;IFNG;MYC;HNRNPD;CD36;EIF3C
positive regulation of cell cycle (GO:0045787)	9/66	0.027646004943145126	0.24072816560521354	0	0	2.2595197671598353	8.107776141755648	CCND2;CDK4;CHEK1;HSF1;PDGFB;ASNS;CALR;EIF4E;HCFC1
positive regulation of telomere maintenance via telomere lengthening (GO:1904358)	6/36	0.028124945547062435	0.24354177224409188	0	0	2.859616858237548	10.211973057135223	CCT3;CCT6A;XRCC5;HNRNPA2B1;NAF1;CCT8
regulation of osteoclast differentiation (GO:0045670)	6/36	0.028124945547062435	0.24354177224409188	0	0	2.859616858237548	10.211973057135223	IFNG;TRAF6;CCL3;TNFSF11;TNF;IL17A
positive regulation of type I interferon production (GO:0032481)	10/77	0.028408105396866768	0.24531419190775006	0	0	2.1363589431780374	7.6077467572822055	HSP90AA1;DDX3X;DHX9;XRCC5;G3BP1;POLR2F;DDX41;HSPD1;POLR2L;NFKB2
protein peptidyl-prolyl isomerization (GO:0000413)	5/27	0.0289775839886461	0.248854980525054	0	0	3.248468606431853	11.503583298837727	PPIF;PIN1;PPIH;FKBP4;PPID
interleukin-12-mediated signaling pathway (GO:0035722)	7/46	0.029056963497007267	0.248854980525054	0	0	2.5670520685858107	9.083506344165768	RAP1B;HSPA9;MTAP;IFNG;PITPNA;HNRNPA2B1;SNRPA1
postreplication repair (GO:0006301)	7/46	0.029056963497007267	0.248854980525054	0	0	2.5670520685858107	9.083506344165768	RFC5;VCP;PCNA;RFC4;USP10;RPA1;UBE2N
isotype switching (GO:0045190)	3/11	0.031166257922100964	0.2640263476002374	0	0	5.3557912844036695	18.57612956967284	CCR6;EXOSC3;HSPD1
positive regulation of transforming growth factor beta production (GO:0071636)	3/11	0.031166257922100964	0.2640263476002374	0	0	5.3557912844036695	18.57612956967284	ATP6AP2;XCL1;CD200
regulation of CD4-positive, alpha-beta T cell proliferation (GO:2000561)	3/11	0.031166257922100964	0.2640263476002374	0	0	5.3557912844036695	18.57612956967284	CD274;XCL1;CD55
tetrahydrobiopterin metabolic process (GO:0046146)	3/11	0.031166257922100964	0.2640263476002374	0	0	5.3557912844036695	18.57612956967284	DHFR;HSP90AA1;CALM1
centromere complex assembly (GO:0034508)	6/37	0.03176985861343846	0.2676561763584751	0	0	2.7672228401928067	9.544808185303319	HELLS;NASP;RUVBL1;SMARCA5;CENPN;RBBP7
nucleotide-excision repair, DNA incision, 5'-to lesion (GO:0006296)	6/37	0.03176985861343846	0.2676561763584751	0	0	2.7672228401928067	9.544808185303319	RFC5;PCNA;RFC4;RPA1;GTF2H1;CHD1L
proteasome-mediated ubiquitin-dependent protein catabolic process (GO:0043161)	30/321	0.03204089018529371	0.2676561763584751	0	0	1.4806409296860539	5.094503986867605	PSMD12;VCP;PSMD11;PSMD14;LTN1;PSMB6;PSMB7;PSMD6;PSMD7;PSMB5;PSMB2;PSMD2;PSMD3;PSMD1;BUB3;HSPA5;PSMA5;PSMA6;PSMA3;PSMC5;CDC34;NPLOC4;PSMA4;PSMA1;PSMA2;PSMC4;PSME3;PSMC1;PSMC2;ANAPC5
DNA alkylation (GO:0006305)	4/19	0.03227890340050484	0.2676561763584751	0	0	3.810048457026269	13.081197132627652	HELLS;DNMT1;MTRR;BEND3
DNA methylation or demethylation (GO:0044728)	4/19	0.03227890340050484	0.2676561763584751	0	0	3.810048457026269	13.081197132627652	HELLS;DNMT1;MTRR;BEND3
histone deubiquitination (GO:0016578)	4/19	0.03227890340050484	0.2676561763584751	0	0	3.810048457026269	13.081197132627652	USP36;USP7;KAT2A;BRCC3
pore complex assembly (GO:0046931)	4/19	0.03227890340050484	0.2676561763584751	0	0	3.810048457026269	13.081197132627652	NDC1;NUP93;AHCTF1;NUP107
telomere organization (GO:0032200)	7/47	0.03227971160817182	0.2676561763584751	0	0	2.5027415644171778	8.592703582221569	PCNA;RIF1;XRCC5;PTGES3;APEX1;DOT1L;RPA1
regulation of myeloid cell differentiation (GO:0045637)	9/68	0.03280318894866899	0.27056139486421965	0	0	2.1826915566664065	7.4587580734761145	PURB;HSPA9;CSF2;CDK6;NR4A3;EIF6;PRMT1;HDAC1;DPY30
regulation of translational initiation (GO:0006446)	9/68	0.03280318894866899	0.27056139486421965	0	0	2.1826915566664065	7.4587580734761145	EIF5B;DDX3X;LARP1;EIF5;NCBP1;DDX1;EIF4G2;EIF3B;EIF4G1
mitotic cell cycle phase transition (GO:0044772)	21/209	0.03390747855765292	0.27893362624006063	0	0	1.6020163285502227	5.421414989141703	PLK3;HSP90AA1;HAUS6;INHBA;TUBB4B;GSPT1;CDC25A;TUBA4A;CDC34;CCND2;CDK6;CCNE2;NASP;CCNE1;CDK4;MYC;E2F3;BCAT1;PHLDA1;POLE;EIF4E
cellular response to interleukin-12 (GO:0071349)	7/48	0.035732642030119596	0.29317648027861903	0	0	2.4415681580128683	8.134549840922716	RAP1B;HSPA9;MTAP;IFNG;PITPNA;HNRNPA2B1;SNRPA1
activation of protein kinase C activity (GO:1990051)	2/5	0.03758704414679652	0.29374275000721484	0	0	9.51667939903234	31.225137363106484	PHB;PHB2
alpha-beta T cell differentiation (GO:0046632)	2/5	0.03758704414679652	0.29374275000721484	0	0	9.51667939903234	31.225137363106484	ITK;TNFSF8
chromatin maintenance (GO:0070827)	2/5	0.03758704414679652	0.29374275000721484	0	0	9.51667939903234	31.225137363106484	SUPV3L1;HDAC2
deoxyribonucleotide metabolic process (GO:0009262)	2/5	0.03758704414679652	0.29374275000721484	0	0	9.51667939903234	31.225137363106484	RRM1;RRM2
endonucleolytic cleavage in 5'-ETS of tricistronic rRNA transcript (SSU-rRNA, 5.8S rRNA, LSU-rRNA) (GO:0000480)	2/5	0.03758704414679652	0.29374275000721484	0	0	9.51667939903234	31.225137363106484	NOP14;UTP20
endonucleolytic cleavage to generate mature 5'-end of SSU-rRNA from (SSU-rRNA, 5.8S rRNA, LSU-rRNA) (GO:0000472)	2/5	0.03758704414679652	0.29374275000721484	0	0	9.51667939903234	31.225137363106484	NOP14;UTP20
histone H4-K20 methylation (GO:0034770)	2/5	0.03758704414679652	0.29374275000721484	0	0	9.51667939903234	31.225137363106484	SMYD5;BEND3
histone H4-K20 trimethylation (GO:0034773)	2/5	0.03758704414679652	0.29374275000721484	0	0	9.51667939903234	31.225137363106484	SMYD5;BEND3
isopentenyl diphosphate biosynthetic process (GO:0009240)	2/5	0.03758704414679652	0.29374275000721484	0	0	9.51667939903234	31.225137363106484	IDI1;IDI2
neuroinflammatory response (GO:0150076)	2/5	0.03758704414679652	0.29374275000721484	0	0	9.51667939903234	31.225137363106484	ITGB1;IFNG
positive regulation of attachment of spindle microtubules to kinetochore (GO:0051987)	2/5	0.03758704414679652	0.29374275000721484	0	0	9.51667939903234	31.225137363106484	RCC2;HNRNPU
positive regulation of CD4-positive, alpha-beta T cell proliferation (GO:2000563)	2/5	0.03758704414679652	0.29374275000721484	0	0	9.51667939903234	31.225137363106484	XCL1;CD55
positive regulation of DNA demethylation (GO:1901537)	2/5	0.03758704414679652	0.29374275000721484	0	0	9.51667939903234	31.225137363106484	OTUD4;USP7
positive regulation of natural killer cell chemotaxis (GO:2000503)	2/5	0.03758704414679652	0.29374275000721484	0	0	9.51667939903234	31.225137363106484	CCL3;XCL1
positive regulation of translation in response to stress (GO:0032056)	2/5	0.03758704414679652	0.29374275000721484	0	0	9.51667939903234	31.225137363106484	DDX3X;EIF4G1
pyrimidine deoxyribonucleotide biosynthetic process (GO:0009221)	2/5	0.03758704414679652	0.29374275000721484	0	0	9.51667939903234	31.225137363106484	DTYMK;TYMS
pyrimidine nucleobase biosynthetic process (GO:0019856)	2/5	0.03758704414679652	0.29374275000721484	0	0	9.51667939903234	31.225137363106484	CAD;UMPS
regulation of cytochrome-c oxidase activity (GO:1904959)	2/5	0.03758704414679652	0.29374275000721484	0	0	9.51667939903234	31.225137363106484	NDUFA4;PHB2
rRNA 5'-end processing (GO:0000967)	2/5	0.03758704414679652	0.29374275000721484	0	0	9.51667939903234	31.225137363106484	NOP14;UTP20
miRNA metabolic process (GO:0010586)	4/20	0.038316415805534056	0.2979530243982573	0	0	3.5717291507268554	11.65054067948905	XPO5;DGCR8;DROSHA;RAN
negative regulation of telomere maintenance via telomerase (GO:0032211)	4/20	0.038316415805534056	0.2979530243982573	0	0	3.5717291507268554	11.65054067948905	EXOSC10;PINX1;HNRNPU;NAT10
positive regulation of cellular amide metabolic process (GO:0034250)	10/81	0.038560691344723466	0.29910848919008826	0	0	2.015567656515573	6.5617246070842254	DDX3X;IFNG;EIF6;EIF4A3;HNRNPD;NAT10;LARP4B;LARP4;EIF3C;TNF
regulation of cellular protein metabolic process (GO:0032268)	7/49	0.039420937526436745	0.3039526208343873	0	0	2.383307770961145	7.706326042091199	UHRF1;GEMIN5;NOLC1;INHBA;EIF4E;PUM3;EIF4G1
negative regulation of cell division (GO:0051782)	3/12	0.039574125617273075	0.3039526208343873	0	0	4.760448521916412	15.37424823193693	ORC6;MYC;E2F8
negative regulation of transcription elongation from RNA polymerase II promoter (GO:0034244)	3/12	0.039574125617273075	0.3039526208343873	0	0	4.760448521916412	15.37424823193693	TCERG1;HNRNPU;LARP7
regulation of alcohol biosynthetic process (GO:1902930)	3/12	0.039574125617273075	0.3039526208343873	0	0	4.760448521916412	15.37424823193693	LPCAT3;KPNB1;RAN
nucleotide-excision repair, DNA incision (GO:0033683)	6/39	0.03994800847229318	0.3060722413833051	0	0	2.5992337164750956	8.36999122397996	RFC5;PCNA;RFC4;RPA1;GTF2H1;CHD1L
ubiquitin-dependent protein catabolic process (GO:0006511)	32/354	0.040874961691169054	0.3124086314097664	0	0	1.4271242575964336	4.562855317684331	PSMD12;VCP;PSMD11;PSMD14;UHRF1;RNF19B;NEDD8;UBE2L3;PSMB6;PSMB7;PSMD6;PSMD7;PSMB5;PSMB2;PSMD2;PSMD3;PSMD1;BUB3;PSMA5;PSMA6;PSMA3;PSMC5;CDC34;NPLOC4;PSMA4;PSMA1;PSMA2;PSMC4;PSME3;PSMC1;PSMC2;ANAPC5
microtubule cytoskeleton organization involved in mitosis (GO:1902850)	14/128	0.04098689468154723	0.31250007993784545	0	0	1.7587820746932867	5.618434447375591	AHCTF1;NUP107;RCC2;BCCIP;PMF1;NUP160;XPO1;NUP85;NUP43;CENPN;BUB3;KPNB1;RAN;NUP37
regulation of cyclin-dependent protein serine/threonine kinase activity (GO:0000079)	10/82	0.04144480557481494	0.31522253583180415	0	0	1.987466905798958	6.326887685344479	CCND2;CCNE2;CCNE1;BCCIP;PDGFB;GTF2H1;CDC6;IPO7;CDC25A;GTPBP4
histone acetylation (GO:0016573)	9/71	0.04172834580991641	0.31660875971310365	0	0	2.076742976066597	6.596929041402664	NAA50;KAT2A;RUVBL2;RUVBL1;ACTL6A;TAF9;POLE3;BEND3;JADE2
negative regulation of programmed cell death (GO:0043069)	34/381	0.041971642365666154	0.3176836659444852	0	0	1.4073600996572027	4.462402616177184	NOTCH2;HDAC2;DDX3X;TFRC;HDAC1;TAF9;AATF;PHB2;HSPD1;PRDX3;CCND2;MYC;BAG1;FLNA;HSPA9;PLK3;CD74;HSPA5;API5;NME2;ASNS;SERPINB9;DHCR24;PA2G4;ATAD3A;IL2;SUPV3L1;DNAJA1;PSMC5;COPS5;HAX1;TRAF6;PPIF;NAA15
CENP-A containing chromatin organization (GO:0061641)	5/30	0.04355973029573262	0.32732624255879844	0	0	2.8581929555895864	8.956496818903304	NASP;RUVBL1;SMARCA5;CENPN;RBBP7
CENP-A containing nucleosome assembly (GO:0034080)	5/30	0.04355973029573262	0.32732624255879844	0	0	2.8581929555895864	8.956496818903304	NASP;RUVBL1;SMARCA5;CENPN;RBBP7
ncRNA catabolic process (GO:0034661)	5/30	0.04355973029573262	0.32732624255879844	0	0	2.8581929555895864	8.956496818903304	EXOSC10;POP1;DIS3;EXOSC3;EXOSC2
nuclear envelope organization (GO:0006998)	4/21	0.04495473120897085	0.3369987764010621	0	0	3.361447409874432	10.427543551865552	CTDNEP1;NUP93;NUP155;REEP3
vascular transport (GO:0010232)	10/84	0.0476473944435366	0.35632955748922346	0	0	1.9335438436130212	5.885566952265874	SLC12A2;SLC7A5;SLC38A1;SLC16A1;TFRC;SLCO3A1;SLC1A5;SLC7A1;SLC38A2;SLC19A1
cellular biogenic amine metabolic process (GO:0006576)	3/13	0.04900332560787961	0.3604185014445536	0	0	4.284174311926606	12.920500416380664	ODC1;SMS;SRM
mitotic DNA integrity checkpoint signaling (GO:0044774)	3/13	0.04900332560787961	0.3604185014445536	0	0	4.284174311926606	12.920500416380664	CDC6;CLSPN;TOPBP1
negative regulation by host of viral transcription (GO:0043922)	3/13	0.04900332560787961	0.3604185014445536	0	0	4.284174311926606	12.920500416380664	HDAC1;CCL3;TARDBP
polyamine metabolic process (GO:0006595)	3/13	0.04900332560787961	0.3604185014445536	0	0	4.284174311926606	12.920500416380664	ODC1;SMS;SRM
purine nucleotide catabolic process (GO:0006195)	3/13	0.04900332560787961	0.3604185014445536	0	0	4.284174311926606	12.920500416380664	GPX1;PNP;DNPH1
purine-containing compound catabolic process (GO:0072523)	3/13	0.04900332560787961	0.3604185014445536	0	0	4.284174311926606	12.920500416380664	GPX1;PNP;DNPH1
regulation of mRNA metabolic process (GO:1903311)	3/13	0.04900332560787961	0.3604185014445536	0	0	4.284174311926606	12.920500416380664	NCBP1;SLTM;DHX9
positive regulation of leukocyte cell-cell adhesion (GO:1903039)	5/31	0.049240135845632936	0.3604185014445536	0	0	2.748115207916127	8.274701905684612	NR4A3;TRAF6;TNFSF11;TNF;HSPD1
nucleobase-containing compound catabolic process (GO:0034655)	6/41	0.049347126877245344	0.3604185014445536	0	0	2.4504433497536944	7.373079532869255	SUPV3L1;PNPT1;NCBP1;PABPC4;HNRNPD;NUDT5
regulation of viral transcription (GO:0046782)	6/41	0.049347126877245344	0.3604185014445536	0	0	2.4504433497536944	7.373079532869255	POLR2A;DHX9;POLR2B;POLR2F;LARP7;POLR2L
negative regulation of gene expression (GO:0010629)	29/322	0.051563343349726516	0.3707401230085201	0	0	1.4202531241181389	4.210971346890391	PTGER4;NOTCH2;DNMT1;DDX3X;SMYD5;CELF1;HDAC1;SHMT1;EIF4A3;PDGFB;TYMS;TNF;SYNCRIP;EIF4ENIF1;LARP1;CCL3;RBBP7;HELLS;PNPT1;GZMB;PPHLN1;PUS7;DHFR;SLC7A5;SHQ1;IFNG;NCL;CALR;TARDBP
signal transduction in response to DNA damage (GO:0042770)	7/52	0.051940641361175044	0.3707401230085201	0	0	2.224062713019768	6.578007367145305	PAXIP1;USP10;CHEK1;DOT1L;INTS7;CLSPN;PRPF19
negative regulation of DNA recombination at telomere (GO:0048239)	4/22	0.05219278662221722	0.3707401230085201	0	0	3.1745303068945	9.373787949576133	POLR2A;POLR2B;POLR2F;POLR2L
regulation of chromosome organization (GO:0033044)	4/22	0.05219278662221722	0.3707401230085201	0	0	3.1745303068945	9.373787949576133	XRCC5;MYC;HNRNPD;SMG5
regulation of DNA recombination at telomere (GO:0072695)	4/22	0.05219278662221722	0.3707401230085201	0	0	3.1745303068945	9.373787949576133	POLR2A;POLR2B;POLR2F;POLR2L
regulation of membrane protein ectodomain proteolysis (GO:0051043)	4/22	0.05219278662221722	0.3707401230085201	0	0	3.1745303068945	9.373787949576133	IFNG;FURIN;SNX9;TNF
rRNA methylation (GO:0031167)	4/22	0.05219278662221722	0.3707401230085201	0	0	3.1745303068945	9.373787949576133	FBL;DIMT1;NOP2;FTSJ3
mitotic spindle organization (GO:0007052)	16/157	0.05262004474011639	0.3707401230085201	0	0	1.625279991237438	4.785893977301889	VCP;AHCTF1;NUP107;RCC2;BCCIP;PMF1;NUP160;XPO1;NUP85;FLNA;NUP43;CENPN;BUB3;KPNB1;RAN;NUP37
regulation of protein ubiquitination (GO:0031396)	12/109	0.05335367108782745	0.3707401230085201	0	0	1.7706245089402632	5.18936842981278	IVNS1ABP;DNAJA1;HSP90AA1;PAXIP1;U2AF2;TRAF6;PINX1;PRMT3;UBE2N;HSPBP1;GTPBP4;UBE2L3
cellular response to X-ray (GO:0071481)	2/6	0.05396249391198869	0.3707401230085201	0	0	7.137127578304049	20.83660152319988	XRCC5;NUCKS1
enzyme-directed rRNA pseudouridine synthesis (GO:0000455)	2/6	0.05396249391198869	0.3707401230085201	0	0	7.137127578304049	20.83660152319988	DKC1;RPUSD2
IMP biosynthetic process (GO:0006188)	2/6	0.05396249391198869	0.3707401230085201	0	0	7.137127578304049	20.83660152319988	ATIC;PFAS
L-serine biosynthetic process (GO:0006564)	2/6	0.05396249391198869	0.3707401230085201	0	0	7.137127578304049	20.83660152319988	PSAT1;PHGDH
macromolecule biosynthetic process (GO:0009059)	2/6	0.05396249391198869	0.3707401230085201	0	0	7.137127578304049	20.83660152319988	EIF4G2;EIF4G1
monoubiquitinated protein deubiquitination (GO:0035520)	2/6	0.05396249391198869	0.3707401230085201	0	0	7.137127578304049	20.83660152319988	USP7;USP1
mRNA 3'-splice site recognition (GO:0000389)	2/6	0.05396249391198869	0.3707401230085201	0	0	7.137127578304049	20.83660152319988	SF3A3;SF3A2
N-terminal peptidyl-methionine acetylation (GO:0017196)	2/6	0.05396249391198869	0.3707401230085201	0	0	7.137127578304049	20.83660152319988	NAA25;NAA15
negative regulation of fat cell proliferation (GO:0070345)	2/6	0.05396249391198869	0.3707401230085201	0	0	7.137127578304049	20.83660152319988	TFDP1;E2F3
positive regulation of fever generation (GO:0031622)	2/6	0.05396249391198869	0.3707401230085201	0	0	7.137127578304049	20.83660152319988	TNFSF11;TNF
positive regulation of immune response to tumor cell (GO:0002839)	2/6	0.05396249391198869	0.3707401230085201	0	0	7.137127578304049	20.83660152319988	CD274;HSPD1
positive regulation of RNA binding (GO:1905216)	2/6	0.05396249391198869	0.3707401230085201	0	0	7.137127578304049	20.83660152319988	NCBP1;EIF3C
protein localization to nuclear envelope (GO:0090435)	2/6	0.05396249391198869	0.3707401230085201	0	0	7.137127578304049	20.83660152319988	NUP155;NUTF2
protein-DNA covalent cross-linking repair (GO:0106300)	2/6	0.05396249391198869	0.3707401230085201	0	0	7.137127578304049	20.83660152319988	FAM111A;VCP
regulation of DNA demethylation (GO:1901535)	2/6	0.05396249391198869	0.3707401230085201	0	0	7.137127578304049	20.83660152319988	OTUD4;USP7
regulation of vitamin D biosynthetic process (GO:0060556)	2/6	0.05396249391198869	0.3707401230085201	0	0	7.137127578304049	20.83660152319988	IFNG;TNF
snRNA modification (GO:0040031)	2/6	0.05396249391198869	0.3707401230085201	0	0	7.137127578304049	20.83660152319988	DKC1;NHP2
transcription-dependent tethering of RNA polymerase II gene DNA at nuclear periphery (GO:0000972)	2/6	0.05396249391198869	0.3707401230085201	0	0	7.137127578304049	20.83660152319988	NUP107;NUP155
cellular response to DNA damage stimulus (GO:0006974)	31/350	0.054490240535979416	0.37207765248999075	0	0	1.394665948275862	4.058106462637426	VCP;DCUN1D5;RIF1;MCM7;USP10;DOT1L;TAF9;MCM10;AATF;PDS5A;EXO1;MYC;CHEK1;TOPBP1;RFC5;WDHD1;PLK3;RFC4;XRCC5;RPA1;GTF2H1;CHD1L;FAM111A;POLA1;APEX1;RFWD3;POLE2;POLE3;NABP1;ASF1A;OTUB1
negative regulation of protein catabolic process (GO:0042177)	6/42	0.05451425618695322	0.37207765248999075	0	0	2.382247765006386	6.9306568187220225	SF3B3;SNRNP70;FLNA;PIN1;PHB;AZIN1
positive regulation of ATPase activity (GO:0032781)	6/42	0.05451425618695322	0.37207765248999075	0	0	2.382247765006386	6.9306568187220225	PLSCR1;DHX9;UHRF1;DNAJB11;HNRNPU;AHSA1
DNA damage checkpoint signaling (GO:0000077)	5/32	0.05533554020530188	0.37441320060989974	0	0	2.646191367477738	7.658977249619114	DOT1L;CHEK1;INTS7;CLSPN;PRPF19
peptidyl-proline modification (GO:0018208)	5/32	0.05533554020530188	0.37441320060989974	0	0	2.646191367477738	7.658977249619114	PPIF;PIN1;PPIH;FKBP4;PPID
positive regulation of interleukin-10 production (GO:0032733)	5/32	0.05533554020530188	0.37441320060989974	0	0	2.646191367477738	7.658977249619114	CD274;IRF4;IL13;XCL1;HSPD1
protein K63-linked deubiquitination (GO:0070536)	5/32	0.05533554020530188	0.37441320060989974	0	0	2.646191367477738	7.658977249619114	OTUD4;USP7;PSMD14;SHMT2;BRCC3
tRNA processing (GO:0008033)	8/64	0.05685112825167218	0.3838372071592381	0	0	2.0428681065672625	5.857554971313374	SSB;POP1;RPP30;ELAC2;NSUN2;DDX1;TRMT6;TRNT1
antiviral innate immune response (GO:0140374)	3/14	0.05941766409950011	0.39603330058643355	0	0	3.8944954128440368	10.994798162732645	PHB;ATAD3A;PHB2
negative regulation of DNA-templated transcription, elongation (GO:0032785)	3/14	0.05941766409950011	0.39603330058643355	0	0	3.8944954128440368	10.994798162732645	TCERG1;HNRNPU;LARP7
positive regulation of transmembrane transport (GO:0034764)	3/14	0.05941766409950011	0.39603330058643355	0	0	3.8944954128440368	10.994798162732645	NR4A3;ACSL5;AZIN1
protein localization to kinetochore (GO:0034501)	3/14	0.05941766409950011	0.39603330058643355	0	0	3.8944954128440368	10.994798162732645	MTBP;RCC2;BUB3
regulation of transcription of nucleolar large rRNA by RNA polymerase I (GO:1901836)	3/14	0.05941766409950011	0.39603330058643355	0	0	3.8944954128440368	10.994798162732645	NCL;NOL11;PWP1
response to X-ray (GO:0010165)	3/14	0.05941766409950011	0.39603330058643355	0	0	3.8944954128440368	10.994798162732645	XRCC5;NUCKS1;BRCC3
DNA methylation (GO:0006306)	4/23	0.06002539975844828	0.39754110094260453	0	0	3.007288688438771	8.459465420395654	HELLS;DNMT1;MTRR;BEND3
nucleotide metabolic process (GO:0009117)	4/23	0.06002539975844828	0.39754110094260453	0	0	3.007288688438771	8.459465420395654	PNP;NME2;NUDT5;REXO2
positive regulation of transcription initiation from RNA polymerase II promoter (GO:0060261)	4/23	0.06002539975844828	0.39754110094260453	0	0	3.007288688438771	8.459465420395654	PSMC5;PAXIP1;PSMC4;PSMC2
regulation of megakaryocyte differentiation (GO:0045652)	7/54	0.06153089842085048	0.4053058736694234	0	0	2.1291933167993733	5.936650483329053	SCIN;NR4A3;EIF6;PRMT1;HDAC1;HMGB2;DPY30
regulation of proteasomal protein catabolic process (GO:0061136)	7/54	0.06153089842085048	0.4053058736694234	0	0	2.1291933167993733	5.936650483329053	PSMC5;XPO1;GPX1;PSMD14;PSME3;PSMC2;UCHL5
antigen processing and presentation of peptide antigen via MHC class I (GO:0002474)	5/33	0.061846097805603	0.4053058736694234	0	0	2.551547801356377	7.10122869281814	BCAP31;SAR1B;IDE;CALR;IFI30
positive regulation of telomere maintenance via telomerase (GO:0032212)	5/33	0.061846097805603	0.4053058736694234	0	0	2.551547801356377	7.10122869281814	CCT3;CCT6A;XRCC5;NAF1;CCT8
regulation of histone acetylation (GO:0035065)	5/33	0.061846097805603	0.4053058736694234	0	0	2.551547801356377	7.10122869281814	PAXIP1;SET;RUVBL2;CHEK1;NOC2L
regulation of type I interferon production (GO:0032479)	10/89	0.06578785091859235	0.43023602922912063	0	0	1.810681170277975	4.927443052855868	POLA1;NPLOC4;DHX9;XRCC5;G3BP1;POLR2F;PIN1;DDX41;POLR2L;NFKB2
positive regulation of response to DNA damage stimulus (GO:2001022)	7/55	0.06670515392725668	0.4353242404522012	0	0	2.0847232873210633	5.644332135416461	BCLAF1;PCNA;DHX9;MYC;UBE2N;BRCC3;EEF1E1
heterochromatin assembly (GO:0031507)	4/24	0.0684435888079809	0.4407265714746716	0	0	2.856771231828615	7.661133092796861	HELLS;HDAC1;POLE3;BEND3
ncRNA 3'-end processing (GO:0043628)	4/24	0.0684435888079809	0.4407265714746716	0	0	2.856771231828615	7.661133092796861	SSB;ELAC2;INTS7;TRNT1
sulfur amino acid metabolic process (GO:0000096)	4/24	0.0684435888079809	0.4407265714746716	0	0	2.856771231828615	7.661133092796861	MTRR;MTHFD1;CTH;SMS
positive regulation of response to cytokine stimulus (GO:0060760)	3/15	0.07077255862467713	0.4407265714746716	0	0	3.569762996941896	9.453746026765415	CD74;DHX9;TAF9
pyrimidine nucleoside metabolic process (GO:0006213)	3/15	0.07077255862467713	0.4407265714746716	0	0	3.569762996941896	9.453746026765415	CAD;ERH;UMPS
regulation of aerobic respiration (GO:1903715)	3/15	0.07077255862467713	0.4407265714746716	0	0	3.569762996941896	9.453746026765415	VCP;SHMT2;IDE
regulation of cytoplasmic translation (GO:2000765)	3/15	0.07077255862467713	0.4407265714746716	0	0	3.569762996941896	9.453746026765415	DHX9;CNBP;YBX3
regulation of apoptotic process (GO:0042981)	59/742	0.07094776275431972	0.4407265714746716	0	0	1.2423507453959464	3.287025775628852	ANKRD13C;ITGB1;USP36;RBM25;DDX3X;TFRC;AATF;PHB2;TNF;CCAR1;SPTLC1;CCND2;MYC;C1QBP;PHLDA1;HSP90AA1;NME2;SERPINB9;RABGGTB;ATAD3A;NME1;SUPV3L1;HAX1;SHQ1;TRAF6;PPIF;EEF1E1;PPID;NOTCH2;HDAC2;VCP;HDAC1;TAF9;DDX20;PHB;HSPD1;PRDX3;BCLAF1;SCIN;BAG1;FLNA;HSPA9;PLK3;CD74;GADD45B;HSPA5;API5;ASNS;DHCR24;PA2G4;IL2;DNAJA1;RSL1D1;COPS5;APEX1;RNPS1;CALR;NAA15;TARDBP
mitotic G2/M transition checkpoint (GO:0044818)	6/45	0.07190675142897471	0.4407265714746716	0	0	2.198644267609785	5.787678450710554	CHEK1;NABP1;BRCC3;CLSPN;TOPBP1;CDC6
regulation of DNA repair (GO:0006282)	6/45	0.07190675142897471	0.4407265714746716	0	0	2.198644267609785	5.787678450710554	PCNA;DHX9;USP1;UBE2N;BRCC3;DEK
autophagosome membrane docking (GO:0016240)	2/7	0.07232652948384725	0.4407265714746716	0	0	5.7093964858670745	14.996096875669684	ATP2A2;CALM1
cellular protein complex disassembly (GO:0043624)	2/7	0.07232652948384725	0.4407265714746716	0	0	5.7093964858670745	14.996096875669684	ETF1;ABCE1
citrulline metabolic process (GO:0000052)	2/7	0.07232652948384725	0.4407265714746716	0	0	5.7093964858670745	14.996096875669684	CAD;ALDH18A1
G-quadruplex DNA unwinding (GO:0044806)	2/7	0.07232652948384725	0.4407265714746716	0	0	5.7093964858670745	14.996096875669684	DHX9;HNRNPA2B1
modulation by symbiont of host apoptotic process (GO:0052150)	2/7	0.07232652948384725	0.4407265714746716	0	0	5.7093964858670745	14.996096875669684	SFPQ;SERPINB9
negative regulation of RIG-I signaling pathway (GO:0039536)	2/7	0.07232652948384725	0.4407265714746716	0	0	5.7093964858670745	14.996096875669684	NPLOC4;C1QBP
oxygen transport (GO:0015671)	2/7	0.07232652948384725	0.4407265714746716	0	0	5.7093964858670745	14.996096875669684	MYC;IPCEF1
polyamine biosynthetic process (GO:0006596)	2/7	0.07232652948384725	0.4407265714746716	0	0	5.7093964858670745	14.996096875669684	SMS;SRM
positive regulation of chemokine (C-X-C motif) ligand 2 production (GO:2000343)	2/7	0.07232652948384725	0.4407265714746716	0	0	5.7093964858670745	14.996096875669684	CD74;TNF
positive regulation of miRNA mediated inhibition of translation (GO:1905618)	2/7	0.07232652948384725	0.4407265714746716	0	0	5.7093964858670745	14.996096875669684	EIF4ENIF1;EIF4G1
positive regulation of mRNA binding (GO:1902416)	2/7	0.07232652948384725	0.4407265714746716	0	0	5.7093964858670745	14.996096875669684	EIF3C;EIF4G1
positive regulation of podosome assembly (GO:0071803)	2/7	0.07232652948384725	0.4407265714746716	0	0	5.7093964858670745	14.996096875669684	CSF2;TNF
protein localization to endoplasmic reticulum exit site (GO:0070973)	2/7	0.07232652948384725	0.4407265714746716	0	0	5.7093964858670745	14.996096875669684	BCAP31;BCAP29
pyrimidine ribonucleotide biosynthetic process (GO:0009220)	2/7	0.07232652948384725	0.4407265714746716	0	0	5.7093964858670745	14.996096875669684	CAD;UMPS
regulation of calcidiol 1-monooxygenase activity (GO:0060558)	2/7	0.07232652948384725	0.4407265714746716	0	0	5.7093964858670745	14.996096875669684	IFNG;TNF
regulation of fat cell proliferation (GO:0070344)	2/7	0.07232652948384725	0.4407265714746716	0	0	5.7093964858670745	14.996096875669684	TFDP1;E2F3
regulation of miRNA mediated inhibition of translation (GO:1905616)	2/7	0.07232652948384725	0.4407265714746716	0	0	5.7093964858670745	14.996096875669684	EIF4ENIF1;EIF4G1
regulation of natural killer cell chemotaxis (GO:2000501)	2/7	0.07232652948384725	0.4407265714746716	0	0	5.7093964858670745	14.996096875669684	CCL3;XCL1
regulation of transforming growth factor beta1 production (GO:0032908)	2/7	0.07232652948384725	0.4407265714746716	0	0	5.7093964858670745	14.996096875669684	ATP6AP2;FURIN
regulation of vascular associated smooth muscle cell apoptotic process (GO:1905459)	2/7	0.07232652948384725	0.4407265714746716	0	0	5.7093964858670745	14.996096875669684	DNMT1;E2F3
RIG-I signaling pathway (GO:0039529)	2/7	0.07232652948384725	0.4407265714746716	0	0	5.7093964858670745	14.996096875669684	PHB;PHB2
serine transport (GO:0032329)	2/7	0.07232652948384725	0.4407265714746716	0	0	5.7093964858670745	14.996096875669684	SFXN1;SLC38A2
thyroid hormone transport (GO:0070327)	2/7	0.07232652948384725	0.4407265714746716	0	0	5.7093964858670745	14.996096875669684	SLC7A5;SLC16A10
tRNA transcription by RNA polymerase III (GO:0042797)	2/7	0.07232652948384725	0.4407265714746716	0	0	5.7093964858670745	14.996096875669684	GTF3C6;POLR2L
positive regulation of cell cycle G1/S phase transition (GO:1902808)	5/35	0.07610397996025803	0.4628424929100517	0	0	2.3811893823379275	6.133121663256709	DDX3X;CCND2;TFDP1;PHB2;EIF4G1
positive regulation of cytokine production (GO:0001819)	29/335	0.07679472345119555	0.4661365155503636	0	0	1.3589545542606019	3.4879190496416674	PTGER4;ITK;CD274;CSF2;DHX9;PHB;DDX41;TNF;HSPD1;PNP;G3BP1;POLR2F;POLR2L;CD74;XRCC5;IL13;IL2;NFKB2;IL1A;SLC7A5;KAT2A;IFNG;IRF4;TRAF6;IL9;XCL1;IL17F;CD200;IL17A
positive regulation of DNA-templated transcription, elongation (GO:0032786)	4/25	0.07743490444428255	0.4691114559938513	0	0	2.720588771086093	6.960130239431156	TCERG1;DDX39B;ALYREF;THOC1
regulation of protein-containing complex assembly (GO:0043254)	12/116	0.07781794398614504	0.47052010232241664	0	0	1.6508260792325458	4.2151916294894045	VCP;HSP90AA1;DDX3X;NCLN;TFRC;HSPA5;IFNG;SAR1B;HSF1;CD36;TNF;HCFC1
posttranscriptional regulation of gene expression (GO:0010608)	6/46	0.07833422383430347	0.47181653893262554	0	0	2.1435632183908044	5.459163967056315	LARP1;NOLC1;GEMIN5;LARP4;EIF4E;PUM3
regulation of fibroblast proliferation (GO:0048145)	6/46	0.07833422383430347	0.47181653893262554	0	0	2.1435632183908044	5.459163967056315	CD74;CDK6;DHX9;CDK4;MYC;PDGFB
histone H2A acetylation (GO:0043968)	3/16	0.08301686230412957	0.4878020894035884	0	0	3.294989414255469	8.20027815152383	RUVBL2;ACTL6A;RUVBL1
N-terminal protein amino acid acetylation (GO:0006474)	3/16	0.08301686230412957	0.4878020894035884	0	0	3.294989414255469	8.20027815152383	NAA50;NAA25;NAA15
negative regulation of DNA replication (GO:0008156)	3/16	0.08301686230412957	0.4878020894035884	0	0	3.294989414255469	8.20027815152383	CDC6;PDS5A;GTPBP4
positive regulation of isotype switching (GO:0045830)	3/16	0.08301686230412957	0.4878020894035884	0	0	3.294989414255469	8.20027815152383	PAXIP1;RIF1;TFRC
positive regulation of myeloid leukocyte cytokine production involved in immune response (GO:0061081)	3/16	0.08301686230412957	0.4878020894035884	0	0	3.294989414255469	8.20027815152383	CD74;SEMA7A;NR4A3
protein localization to endoplasmic reticulum (GO:0070972)	3/16	0.08301686230412957	0.4878020894035884	0	0	3.294989414255469	8.20027815152383	BCAP31;HSPA5;BCAP29
regulation of amyloid-beta clearance (GO:1900221)	3/16	0.08301686230412957	0.4878020894035884	0	0	3.294989414255469	8.20027815152383	IFNG;HDAC1;TNF
regulation of chromatin silencing (GO:0031935)	3/16	0.08301686230412957	0.4878020894035884	0	0	3.294989414255469	8.20027815152383	CDC45;ATAD2;ASF1A
regulation of defense response to virus (GO:0050688)	3/16	0.08301686230412957	0.4878020894035884	0	0	3.294989414255469	8.20027815152383	DHX9;C1QBP;ZMPSTE24
regulation of isotype switching (GO:0045191)	3/16	0.08301686230412957	0.4878020894035884	0	0	3.294989414255469	8.20027815152383	PAXIP1;RIF1;TFRC
regulation of leukocyte activation (GO:0002694)	3/16	0.08301686230412957	0.4878020894035884	0	0	3.294989414255469	8.20027815152383	CD74;PLSCR1;CD200
regulation of monocyte differentiation (GO:0045655)	3/16	0.08301686230412957	0.4878020894035884	0	0	3.294989414255469	8.20027815152383	CD74;CDK6;MYC
regulation of oxidative phosphorylation (GO:0002082)	3/16	0.08301686230412957	0.4878020894035884	0	0	3.294989414255469	8.20027815152383	VCP;SHMT2;PPIF
mitochondrial respiratory chain complex I assembly (GO:0032981)	7/58	0.08375052048886844	0.4889771964696135	0	0	1.9617767352339708	4.865035419882543	NDUFS8;NDUFB6;NDUFS6;NDUFAF4;TMEM126A;NDUFC2;TIMM21
NADH dehydrogenase complex assembly (GO:0010257)	7/58	0.08375052048886844	0.4889771964696135	0	0	1.9617767352339708	4.865035419882543	NDUFS8;NDUFB6;NDUFS6;NDUFAF4;TMEM126A;NDUFC2;TIMM21
RNA modification (GO:0009451)	7/58	0.08375052048886844	0.4889771964696135	0	0	1.9617767352339708	4.865035419882543	SSB;NSUN2;NOP2;TRMT6;NAT10;PUS7;FTSJ3
cellular response to heat (GO:0034605)	5/36	0.08384253912594782	0.4889771964696135	0	0	2.304253322136047	5.711817176778189	IL1A;VCP;HSP90AA1;HSF1;RBBP7
negative regulation of telomere maintenance via telomere lengthening (GO:1904357)	4/26	0.086983767434732	0.5054112583661194	0	0	2.5967865340474368	6.341440380920138	EXOSC10;PINX1;HNRNPU;NAT10
positive regulation of interleukin-2 production (GO:0032743)	4/26	0.086983767434732	0.5054112583661194	0	0	2.5967865340474368	6.341440380920138	IL1A;PNP;IRF4;TRAF6
ncRNA metabolic process (GO:0034660)	5/37	0.09197890044557569	0.509138329388898	0	0	2.232125765696784	5.326289732572577	NIFK;XPO5;DGCR8;DROSHA;RAN
positive regulation of signaling receptor activity (GO:2000273)	5/37	0.09197890044557569	0.509138329388898	0	0	2.232125765696784	5.326289732572577	ITGB1;HDAC2;IFNG;HDAC1;BUD31
regulation of erythrocyte differentiation (GO:0045646)	5/37	0.09197890044557569	0.509138329388898	0	0	2.232125765696784	5.326289732572577	HSPA9;CDK6;PRMT1;HMGB2;INHBA
base-excision repair (GO:0006284)	6/48	0.09212266947472994	0.509138329388898	0	0	2.041269841269841	4.867681928437697	RFC5;PCNA;RFC4;APEX1;RPA1;POLE
histone H4 acetylation (GO:0043967)	6/48	0.09212266947472994	0.509138329388898	0	0	2.041269841269841	4.867681928437697	RUVBL2;RUVBL1;ACTL6A;BEND3;JADE2;HCFC1
regulation of interleukin-2 production (GO:0032663)	6/48	0.09212266947472994	0.509138329388898	0	0	2.041269841269841	4.867681928437697	IL1A;PNP;IRF4;TRAF6;XCL1;IL17F
endonucleolytic cleavage in ITS1 to separate SSU-rRNA from 5.8S rRNA and LSU-rRNA from tricistronic rRNA transcript (SSU-rRNA, 5.8S rRNA, LSU-rRNA) (GO:0000447)	2/8	0.09234850696209379	0.509138329388898	0	0	4.757575757575758	11.333429124929884	NOP14;UTP20
mitochondrial tRNA processing (GO:0090646)	2/8	0.09234850696209379	0.509138329388898	0	0	4.757575757575758	11.333429124929884	ELAC2;TRNT1
negative regulation by symbiont of host apoptotic process (GO:0033668)	2/8	0.09234850696209379	0.509138329388898	0	0	4.757575757575758	11.333429124929884	SFPQ;SERPINB9
negative regulation by symbiont of host programmed cell death (GO:0052041)	2/8	0.09234850696209379	0.509138329388898	0	0	4.757575757575758	11.333429124929884	SFPQ;SERPINB9
negative regulation of amyloid-beta clearance (GO:1900222)	2/8	0.09234850696209379	0.509138329388898	0	0	4.757575757575758	11.333429124929884	IFNG;TNF
negative regulation of B cell apoptotic process (GO:0002903)	2/8	0.09234850696209379	0.509138329388898	0	0	4.757575757575758	11.333429124929884	NOC2L;IL2
negative regulation of CD4-positive, alpha-beta T cell proliferation (GO:2000562)	2/8	0.09234850696209379	0.509138329388898	0	0	4.757575757575758	11.333429124929884	CD274;XCL1
negative regulation of vascular associated smooth muscle cell differentiation (GO:1905064)	2/8	0.09234850696209379	0.509138329388898	0	0	4.757575757575758	11.333429124929884	DNMT1;PDGFB
positive regulation of chromosome segregation (GO:0051984)	2/8	0.09234850696209379	0.509138329388898	0	0	4.757575757575758	11.333429124929884	RCC2;CDC6
positive regulation of steroid biosynthetic process (GO:0010893)	2/8	0.09234850696209379	0.509138329388898	0	0	4.757575757575758	11.333429124929884	IFNG;TNF
positive regulation of vascular associated smooth muscle cell migration (GO:1904754)	2/8	0.09234850696209379	0.509138329388898	0	0	4.757575757575758	11.333429124929884	NR4A3;PDGFB
protein localization to microtubule (GO:0035372)	2/8	0.09234850696209379	0.509138329388898	0	0	4.757575757575758	11.333429124929884	HNRNPU;MID1
regulation of chaperone-mediated autophagy (GO:1904714)	2/8	0.09234850696209379	0.509138329388898	0	0	4.757575757575758	11.333429124929884	PLK3;SNRNP70
regulation of establishment of protein localization to mitochondrion (GO:1903747)	2/8	0.09234850696209379	0.509138329388898	0	0	4.757575757575758	11.333429124929884	DNAJA1;HAX1
regulation of metaphase/anaphase transition of cell cycle (GO:1902099)	2/8	0.09234850696209379	0.509138329388898	0	0	4.757575757575758	11.333429124929884	RIOK2;CDC6
regulation of nitrogen compound metabolic process (GO:0051171)	2/8	0.09234850696209379	0.509138329388898	0	0	4.757575757575758	11.333429124929884	IFNG;TNF
regulation of pattern recognition receptor signaling pathway (GO:0062207)	2/8	0.09234850696209379	0.509138329388898	0	0	4.757575757575758	11.333429124929884	ZDHHC5;CD36
regulation of protein ADP-ribosylation (GO:0010835)	2/8	0.09234850696209379	0.509138329388898	0	0	4.757575757575758	11.333429124929884	IFNG;PUM3
regulation of proton transport (GO:0010155)	2/8	0.09234850696209379	0.509138329388898	0	0	4.757575757575758	11.333429124929884	PPIF;PHB2
regulation of translational termination (GO:0006449)	2/8	0.09234850696209379	0.509138329388898	0	0	4.757575757575758	11.333429124929884	ETF1;GSPT1
regulation of vascular wound healing (GO:0061043)	2/8	0.09234850696209379	0.509138329388898	0	0	4.757575757575758	11.333429124929884	SLC12A2;TNF
tRNA transcription (GO:0009304)	2/8	0.09234850696209379	0.509138329388898	0	0	4.757575757575758	11.333429124929884	GTF3C6;POLR2L
U4 snRNA 3'-end processing (GO:0034475)	2/8	0.09234850696209379	0.509138329388898	0	0	4.757575757575758	11.333429124929884	EXOSC3;EXOSC2
DNA biosynthetic process (GO:0071897)	3/17	0.09609444817643573	0.5279283743401373	0	0	3.0594692005242465	7.166573274843615	POLA1;TYMS;POLE
regulation of cholesterol biosynthetic process (GO:0045540)	3/17	0.09609444817643573	0.5279283743401373	0	0	3.0594692005242465	7.166573274843615	LPCAT3;KPNB1;RAN
cellular response to unfolded protein (GO:0034620)	4/27	0.09707180596407197	0.5305008137127429	0	0	2.4837497089251857	5.792860142818743	HSPA9;HSPA5;HSF1;HSPD1
positive regulation of nitric oxide biosynthetic process (GO:0045429)	4/27	0.09707180596407197	0.5305008137127429	0	0	2.4837497089251857	5.792860142818743	HSP90AA1;IFNG;CD36;TNF
regulation of transcription elongation from RNA polymerase II promoter (GO:0034243)	4/27	0.09707180596407197	0.5305008137127429	0	0	2.4837497089251857	5.792860142818743	TCERG1;HNRNPU;LARP7;WDR43
translational termination (GO:0006415)	10/96	0.0977627892350841	0.5333446407484692	0	0	1.662674507981338	3.8660694752204385	MRPS17;PTCD3;MRPL42;MRPL50;MRPS18B;ETF1;MRPL37;MRPL15;ABCE1;GSPT1
negative regulation of catabolic process (GO:0009895)	6/49	0.0994764032525295	0.5408056288128822	0	0	1.9936915263298582	4.60111071719462	SF3B3;FLNA;PIN1;PHB;TNF;AZIN1
regulation of smooth muscle cell proliferation (GO:0048660)	6/49	0.0994764032525295	0.5408056288128822	0	0	1.9936915263298582	4.60111071719462	NR4A3;IFNG;XRCC5;PDGFB;PHB;TNF
histone exchange (GO:0043486)	5/38	0.10050467960450978	0.5435599108022449	0	0	2.164369576314446	4.972749461354512	NASP;RUVBL1;SMARCA5;CENPN;RBBP7
positive regulation of production of molecular mediator of immune response (GO:0002702)	5/38	0.10050467960450978	0.5435599108022449	0	0	2.164369576314446	4.972749461354512	SLC7A5;XCL1;PHB;PHB2;IL2
tRNA aminoacylation (GO:0043039)	5/38	0.10050467960450978	0.5435599108022449	0	0	2.164369576314446	4.972749461354512	AIMP2;PPA1;EEF1E1;YARS2;FARSB
transcription by RNA polymerase II (GO:0006366)	27/320	0.10696327363044399	0.5724524096575075	0	0	1.3202449682625754	2.9511036276551783	NOTCH2;HDAC1;SRRT;TAF9;DDX21;PMF1;RXRA;POLR2A;POLR2B;PAPOLA;POLR2F;E2F3;SNRPD3;POLR2L;TBP;NCBP1;GTF2H1;DEK;SSRP1;ELL2;NR4A3;TFDP1;NABP1;TAF4B;INTS7;TRIP13;RBMX
amino acid transport (GO:0006865)	6/50	0.10713011975376571	0.5724524096575075	0	0	1.9482758620689655	4.3518854401478375	SLC7A5;SLC38A1;SLC16A10;SLC1A5;SLC7A1;SLC38A2
histone mRNA metabolic process (GO:0008334)	4/28	0.10767818838087474	0.5724524096575075	0	0	2.3801326192297885	5.304383161147604	EXOSC10;SSB;NCBP1;SNRPD3
internal peptidyl-lysine acetylation (GO:0018393)	4/28	0.10767818838087474	0.5724524096575075	0	0	2.3801326192297885	5.304383161147604	NAA50;KAT2A;RUVBL2;RUVBL1
L-amino acid transport (GO:0015807)	4/28	0.10767818838087474	0.5724524096575075	0	0	2.3801326192297885	5.304383161147604	SLC7A5;SFXN1;SLC7A1;SLC38A2
neutral amino acid transport (GO:0015804)	4/28	0.10767818838087474	0.5724524096575075	0	0	2.3801326192297885	5.304383161147604	SLC7A5;SLC38A1;SLC1A5;SLC38A2
positive regulation of nitric oxide metabolic process (GO:1904407)	4/28	0.10767818838087474	0.5724524096575075	0	0	2.3801326192297885	5.304383161147604	HSP90AA1;IFNG;CD36;TNF
regulation of DNA-templated transcription, elongation (GO:0032784)	4/28	0.10767818838087474	0.5724524096575075	0	0	2.3801326192297885	5.304383161147604	DDX39B;ALYREF;THOC1;WDR43
regulation of extrinsic apoptotic signaling pathway in absence of ligand (GO:2001239)	4/28	0.10767818838087474	0.5724524096575075	0	0	2.3801326192297885	5.304383161147604	IL1A;CSF2;INHBA;TNF
transcription by RNA polymerase III (GO:0006383)	4/28	0.10767818838087474	0.5724524096575075	0	0	2.3801326192297885	5.304383161147604	IVNS1ABP;TBP;GTF3C6;POLR2L
negative regulation of apoptotic process (GO:0043066)	39/485	0.10857837572960112	0.5762580688127896	0	0	1.2541194263474067	2.7845000546055876	NOTCH2;ITGB1;HDAC2;SET;BHLHB9;DDX3X;TFRC;HDAC1;TAF9;AATF;PHB2;TNF;HSPD1;PRDX3;CCND2;MYC;BAG1;FLNA;HSPA9;PLK3;CD74;GPX1;HSPA5;API5;NME2;ASNS;SERPINB9;DHCR24;PA2G4;ATAD3A;IL2;DNAJA1;SUPV3L1;SFPQ;COPS5;HAX1;TRAF6;PPIF;NAA15
DNA recombination (GO:0006310)	5/39	0.10941007688148088	0.5766608750563348	0	0	2.1005990451310694	4.647895272461278	GEN1;SUPV3L1;EXO1;RPA1;TSN
mitochondrial electron transport, NADH to ubiquinone (GO:0006120)	5/39	0.10941007688148088	0.5766608750563348	0	0	2.1005990451310694	4.647895272461278	NDUFS8;NDUFB6;NDUFA4;NDUFS6;NDUFC2
regulation of cellular component biogenesis (GO:0044087)	5/39	0.10941007688148088	0.5766608750563348	0	0	2.1005990451310694	4.647895272461278	RAP1B;HSP90AA1;NCLN;CD36;HCFC1
regulation of nitric-oxide synthase activity (GO:0050999)	5/39	0.10941007688148088	0.5766608750563348	0	0	2.1005990451310694	4.647895272461278	DHFR;IL1A;HSP90AA1;CALM1;TNF
3'-UTR-mediated mRNA stabilization (GO:0070935)	3/18	0.10994557950530248	0.5766608750563348	0	0	2.8553516819571865	6.303959118662249	TARDBP;YBX3;HNRNPA0
regulation of catabolic process (GO:0009894)	3/18	0.10994557950530248	0.5766608750563348	0	0	2.8553516819571865	6.303959118662249	ITGB1;ODC1;FURIN
regulation of protein-containing complex disassembly (GO:0043244)	3/18	0.10994557950530248	0.5766608750563348	0	0	2.8553516819571865	6.303959118662249	ETF1;TNF;GSPT1
DNA damage response, signal transduction by p53 class mediator (GO:0030330)	8/74	0.11063286161072482	0.5780941254670702	0	0	1.732412381683295	3.813971885312827	PLK3;TFDP1;PAXIP1;PCNA;PRMT1;USP10;E2F4;E2F8
regulation of protein serine/threonine kinase activity (GO:0071900)	11/111	0.11128765815124765	0.5780941254670702	0	0	1.5729153846153847	3.4535510825985662	CCND2;DDX3X;CCNE2;IFNG;CCNE1;BCCIP;GTF2H1;CDC6;CALM1;CDC25A;GTPBP4
ATF6-mediated unfolded protein response (GO:0036500)	2/9	0.11373252948248502	0.5780941254670702	0	0	4.077703808796246	8.86454404182735	HSPA5;CALR
axon regeneration (GO:0031103)	2/9	0.11373252948248502	0.5780941254670702	0	0	4.077703808796246	8.86454404182735	DHFR;GAP43
cellular response to interleukin-17 (GO:0097398)	2/9	0.11373252948248502	0.5780941254670702	0	0	4.077703808796246	8.86454404182735	IL17F;IL17A
DNA topological change (GO:0006265)	2/9	0.11373252948248502	0.5780941254670702	0	0	4.077703808796246	8.86454404182735	HMGB2;TOP1
histone arginine methylation (GO:0034969)	2/9	0.11373252948248502	0.5780941254670702	0	0	4.077703808796246	8.86454404182735	PRMT5;PRMT1
hormone transport (GO:0009914)	2/9	0.11373252948248502	0.5780941254670702	0	0	4.077703808796246	8.86454404182735	SLC7A5;SLC16A10
inositol metabolic process (GO:0006020)	2/9	0.11373252948248502	0.5780941254670702	0	0	4.077703808796246	8.86454404182735	ISYNA1;PPIP5K2
interleukin-17-mediated signaling pathway (GO:0097400)	2/9	0.11373252948248502	0.5780941254670702	0	0	4.077703808796246	8.86454404182735	IL17F;IL17A
isoprenoid biosynthetic process (GO:0008299)	2/9	0.11373252948248502	0.5780941254670702	0	0	4.077703808796246	8.86454404182735	IDI1;IDI2
mast cell mediated immunity (GO:0002448)	2/9	0.11373252948248502	0.5780941254670702	0	0	4.077703808796246	8.86454404182735	NR4A3;SERPINB9
peptidyl-cysteine modification (GO:0018198)	2/9	0.11373252948248502	0.5780941254670702	0	0	4.077703808796246	8.86454404182735	CHCHD4;PRDX3
positive regulation of macrophage cytokine production (GO:0060907)	2/9	0.11373252948248502	0.5780941254670702	0	0	4.077703808796246	8.86454404182735	CD74;SEMA7A
positive regulation of megakaryocyte differentiation (GO:0045654)	2/9	0.11373252948248502	0.5780941254670702	0	0	4.077703808796246	8.86454404182735	SCIN;HMGB2
positive regulation of NLRP3 inflammasome complex assembly (GO:1900227)	2/9	0.11373252948248502	0.5780941254670702	0	0	4.077703808796246	8.86454404182735	DDX3X;CD36
positive regulation of smooth muscle cell apoptotic process (GO:0034393)	2/9	0.11373252948248502	0.5780941254670702	0	0	4.077703808796246	8.86454404182735	IFNG;E2F3
regulation of complement-dependent cytotoxicity (GO:1903659)	2/9	0.11373252948248502	0.5780941254670702	0	0	4.077703808796246	8.86454404182735	IL13;CD55
regulation of mitotic centrosome separation (GO:0046602)	2/9	0.11373252948248502	0.5780941254670702	0	0	4.077703808796246	8.86454404182735	RANBP1;CHEK1
negative regulation of protein ubiquitination (GO:0031397)	6/51	0.11507796494363545	0.5839833091133189	0	0	1.9048786717752235	4.118624704017173	IVNS1ABP;DNAJA1;U2AF2;PINX1;PRMT3;GTPBP4
fibroblast growth factor receptor signaling pathway (GO:0008543)	8/75	0.11715826593738388	0.5935765629177666	0	0	1.706463843484038	3.6590502127538906	HNRNPM;NCBP1;POLR2A;HNRNPH1;POLR2B;POLR2F;SHCBP1;POLR2L
negative regulation of interferon-gamma production (GO:0032689)	4/29	0.11877994754914485	0.5950418526260045	0	0	2.284804896710023	4.867737254991735	CD274;C1QBP;XCL1;INHBA
negative regulation of mRNA catabolic process (GO:1902373)	4/29	0.11877994754914485	0.5950418526260045	0	0	2.284804896710023	4.867737254991735	EIF4ENIF1;LARP1;FUS;HNRNPU
negative regulation of myeloid leukocyte differentiation (GO:0002762)	4/29	0.11877994754914485	0.5950418526260045	0	0	2.284804896710023	4.867737254991735	CDK6;MYC;CCL3;INHBA
positive regulation of viral genome replication (GO:0045070)	4/29	0.11877994754914485	0.5950418526260045	0	0	2.284804896710023	4.867737254991735	DDX3X;LARP1;PPIH;PPID
production of miRNAs involved in gene silencing by miRNA (GO:0035196)	4/29	0.11877994754914485	0.5950418526260045	0	0	2.284804896710023	4.867737254991735	SRRT;HNRNPA2B1;DGCR8;DROSHA
regulation of DNA biosynthetic process (GO:2000278)	4/29	0.11877994754914485	0.5950418526260045	0	0	2.284804896710023	4.867737254991735	MYC;PINX1;PDGFB;SMG5
regulation of ubiquitin-protein transferase activity (GO:0051438)	4/29	0.11877994754914485	0.5950418526260045	0	0	2.284804896710023	4.867737254991735	DCUN1D5;UBE2N;PIN1;UBE2L3
positive regulation of growth (GO:0045927)	8/76	0.12388474521346	0.615842227968662	0	0	1.6812784975847592	3.5111881000646386	SUPV3L1;DDX3X;NCBP1;DNPH1;EXOSC2;IL2;EIF4G2;EIF4G1
positive regulation of interleukin-6 production (GO:0032755)	8/76	0.12388474521346	0.615842227968662	0	0	1.6812784975847592	3.5111881000646386	IL1A;CD74;IFNG;DHX9;IL17F;TNF;HSPD1;IL17A
aspartate family amino acid metabolic process (GO:0009066)	3/19	0.12450808959571157	0.615842227968662	0	0	2.6767488532110093	5.576697308107386	MTHFD1;SMS;ASNS
cytoplasmic translational initiation (GO:0002183)	3/19	0.12450808959571157	0.615842227968662	0	0	2.6767488532110093	5.576697308107386	EIF2B3;EIF5;EIF4G1
NLS-bearing protein import into nucleus (GO:0006607)	3/19	0.12450808959571157	0.615842227968662	0	0	2.6767488532110093	5.576697308107386	NUP35;KPNA2;KPNB1
positive regulation of neutrophil chemotaxis (GO:0090023)	3/19	0.12450808959571157	0.615842227968662	0	0	2.6767488532110093	5.576697308107386	CD74;C1QBP;XCL1
regulation of stem cell population maintenance (GO:2000036)	3/19	0.12450808959571157	0.615842227968662	0	0	2.6767488532110093	5.576697308107386	KAT2A;MYC;WDR43
regulation of T cell cytokine production (GO:0002724)	3/19	0.12450808959571157	0.615842227968662	0	0	2.6767488532110093	5.576697308107386	TRAF6;XCL1;CD55
histone modification (GO:0016570)	11/114	0.12744467090212486	0.6293713131754223	0	0	1.5268558625840178	3.1454344798044396	NAA50;USP36;KAT2A;HDAC2;PRMT1;HDAC1;UHRF1;RUVBL2;RUVBL1;UBE2N;PHB
carboxylic acid transmembrane transport (GO:1905039)	5/41	0.1283141100529831	0.6316691464970475	0	0	1.9836864046282117	4.073051790937764	SLC7A5;SLC38A1;SLC16A1;SLC38A2;SLC19A1
regulation of response to DNA damage stimulus (GO:2001020)	5/41	0.1283141100529831	0.6316691464970475	0	0	1.9836864046282117	4.073051790937764	BCLAF1;MYC;RFWD3;USP1;UBE2N
transcription initiation from RNA polymerase II promoter (GO:0006367)	13/140	0.1292721724855973	0.6353849232546811	0	0	1.4638268444487583	2.9947485334266406	NOTCH2;TBP;HDAC1;TAF9;GTF2H1;NR4A3;RXRA;POLR2A;POLR2B;TAF4B;POLR2F;E2F3;POLR2L
negative regulation of gene expression, epigenetic (GO:0045814)	4/30	0.13035229381550031	0.6376858692758278	0	0	2.196810075922547	4.476032474386974	DNMT1;SMYD5;RBBP7;PPHLN1
positive regulation of DNA recombination (GO:0045911)	4/30	0.13035229381550031	0.6376858692758278	0	0	2.196810075922547	4.476032474386974	PAXIP1;RIF1;TFRC;FUS
protein N-linked glycosylation via asparagine (GO:0018279)	4/30	0.13035229381550031	0.6376858692758278	0	0	2.196810075922547	4.476032474386974	ALG8;RPN1;ALG5;DDOST
cellular response to UV (GO:0034644)	8/77	0.13080909205750202	0.6389206590183615	0	0	1.6568231617115463	3.3700053688844642	PCNA;MYC;RUVBL2;CHEK1;NOC2L;EIF2S1;CDC25A;PPID
regulation of protein catabolic process (GO:0042176)	10/102	0.13130701351020135	0.6397291978296514	0	0	1.553737927346857	3.1544252828853416	VCP;SF3B3;ODC1;PIN1;FLNA;FURIN;PHB;IDE;TNF;AZIN1
cellular macromolecule catabolic process (GO:0044265)	6/53	0.1318286058456251	0.6397291978296514	0	0	1.823624358033749	3.6951236710442976	SUPV3L1;PNPT1;NCBP1;PABPC4;HNRNPD;IDE
positive regulation of chemokine production (GO:0032722)	6/53	0.1318286058456251	0.6397291978296514	0	0	1.823624358033749	3.6951236710442976	CD74;DDX3X;IFNG;IL17F;TNF;IL17A
regulation of DNA replication (GO:0006275)	6/53	0.1318286058456251	0.6397291978296514	0	0	1.823624358033749	3.6951236710442976	PCNA;DHX9;NUCKS1;CDC6;PDS5A;GTPBP4
mitotic G1 DNA damage checkpoint signaling (GO:0031571)	7/65	0.13220251497055496	0.6397291978296514	0	0	1.7243627036175164	3.4891105469351635	PLK3;TFDP1;PCNA;PRMT1;RFWD3;E2F4;E2F8
regulation of RNA metabolic process (GO:0051252)	7/65	0.13220251497055496	0.6397291978296514	0	0	1.7243627036175164	3.4891105469351635	USP36;CELF1;SNRNP70;HNRNPH1;FUS;TRA2B;HNRNPLL
mitochondrial respiratory chain complex assembly (GO:0033108)	9/90	0.13487887219056185	0.6412740340256865	0	0	1.5879842976617171	3.1813330386666347	CHCHD4;NDUFS8;SAMM50;NDUFB6;NDUFS6;NDUFAF4;TMEM126A;NDUFC2;TIMM21
positive regulation of binding (GO:0051099)	9/90	0.13487887219056185	0.6412740340256865	0	0	1.5879842976617171	3.1813330386666347	NCBP1;NVL;DHX9;HMGB2;PIN1;NMD3;IDE;RAN;NME1
cytoplasmic pattern recognition receptor signaling pathway in response to virus (GO:0039528)	2/10	0.13621431816796412	0.6412740340256865	0	0	3.567799847211612	7.11250091886041	PHB;PHB2
negative regulation of alpha-beta T cell proliferation (GO:0046642)	2/10	0.13621431816796412	0.6412740340256865	0	0	3.567799847211612	7.11250091886041	CD274;XCL1
negative regulation of lymphocyte apoptotic process (GO:0070229)	2/10	0.13621431816796412	0.6412740340256865	0	0	3.567799847211612	7.11250091886041	NOC2L;IL2
negative regulation of peptidyl-lysine acetylation (GO:2000757)	2/10	0.13621431816796412	0.6412740340256865	0	0	3.567799847211612	7.11250091886041	SET;NOC2L
neuron projection regeneration (GO:0031102)	2/10	0.13621431816796412	0.6412740340256865	0	0	3.567799847211612	7.11250091886041	DHFR;GAP43
nuclear-transcribed mRNA catabolic process, exonucleolytic, 3'-5' (GO:0034427)	2/10	0.13621431816796412	0.6412740340256865	0	0	3.567799847211612	7.11250091886041	EXOSC3;EXOSC2
positive regulation of mRNA 3'-end processing (GO:0031442)	2/10	0.13621431816796412	0.6412740340256865	0	0	3.567799847211612	7.11250091886041	NCBP1;HSF1
positive regulation of protein sumoylation (GO:0033235)	2/10	0.13621431816796412	0.6412740340256865	0	0	3.567799847211612	7.11250091886041	UBA2;GNL3
production of siRNA involved in RNA interference (GO:0030422)	2/10	0.13621431816796412	0.6412740340256865	0	0	3.567799847211612	7.11250091886041	DROSHA;TSN
regulation of endoplasmic reticulum unfolded protein response (GO:1900101)	2/10	0.13621431816796412	0.6412740340256865	0	0	3.567799847211612	7.11250091886041	COPS5;HSPA5
regulation of podosome assembly (GO:0071801)	2/10	0.13621431816796412	0.6412740340256865	0	0	3.567799847211612	7.11250091886041	CSF2;TNF
regulation of tau-protein kinase activity (GO:1902947)	2/10	0.13621431816796412	0.6412740340256865	0	0	3.567799847211612	7.11250091886041	HSP90AA1;IFNG
sarcoplasmic reticulum calcium ion transport (GO:0070296)	2/10	0.13621431816796412	0.6412740340256865	0	0	3.567799847211612	7.11250091886041	CCL3;ATP2A2
serine family amino acid catabolic process (GO:0009071)	2/10	0.13621431816796412	0.6412740340256865	0	0	3.567799847211612	7.11250091886041	SHMT2;SHMT1
sulfur amino acid catabolic process (GO:0000098)	2/10	0.13621431816796412	0.6412740340256865	0	0	3.567799847211612	7.11250091886041	MTRR;CTH
telomere maintenance in response to DNA damage (GO:0043247)	2/10	0.13621431816796412	0.6412740340256865	0	0	3.567799847211612	7.11250091886041	RIF1;APEX1
cellular respiration (GO:0045333)	5/42	0.1382870668133093	0.6470513987572665	0	0	1.9299697860187905	3.8182976950062466	NDUFS8;NR4A3;MDH2;CYCS;UQCR10
mitochondrial gene expression (GO:0140053)	5/42	0.1382870668133093	0.6470513987572665	0	0	1.9299697860187905	3.8182976950062466	MRPS17;PTCD3;FASTKD2;NOA1;MRPS18B
monocyte chemotaxis (GO:0002548)	5/42	0.1382870668133093	0.6470513987572665	0	0	1.9299697860187905	3.8182976950062466	CCL20;PDGFB;CCL3;TNFSF11;XCL1
regulation of DNA recombination (GO:0000018)	5/42	0.1382870668133093	0.6470513987572665	0	0	1.9299697860187905	3.8182976950062466	ALYREF;CHEK1;THOC1;SMARCAD1;KPNA2
granulocyte differentiation (GO:0030851)	3/20	0.13971839224605082	0.6470513987572665	0	0	2.519158121964382	4.958021520163768	RXRA;CDK4;DEK
positive regulation of alpha-beta T cell activation (GO:0046635)	3/20	0.13971839224605082	0.6470513987572665	0	0	2.519158121964382	4.958021520163768	HSPH1;PNP;CD55
positive regulation of G2/M transition of mitotic cell cycle (GO:0010971)	3/20	0.13971839224605082	0.6470513987572665	0	0	2.519158121964382	4.958021520163768	CDK4;RCC2;CDC25A
positive regulation of interferon-alpha production (GO:0032727)	3/20	0.13971839224605082	0.6470513987572665	0	0	2.519158121964382	4.958021520163768	DDX3X;DHX9;HSPD1
positive regulation of nitrogen compound metabolic process (GO:0051173)	3/20	0.13971839224605082	0.6470513987572665	0	0	2.519158121964382	4.958021520163768	IFNG;PDGFB;TNF
protein-DNA complex disassembly (GO:0032986)	3/20	0.13971839224605082	0.6470513987572665	0	0	2.519158121964382	4.958021520163768	SMARCC1;SET;MYC
regulation of T cell migration (GO:2000404)	3/20	0.13971839224605082	0.6470513987572665	0	0	2.519158121964382	4.958021520163768	CCL20;CCR6;CD200
positive regulation of cell death (GO:0010942)	7/66	0.14006661223473424	0.6477044820203834	0	0	1.6950452324009566	3.331843910000847	IFNG;CELF1;CD36;PHB;TNF;EIF2S1;EIF4G1
peptidyl-asparagine modification (GO:0018196)	4/31	0.14236891445284228	0.6544782743817426	0	0	2.115333390008218	4.123490454917864	ALG8;RPN1;ALG5;DDOST
positive regulation of mononuclear cell migration (GO:0071677)	4/31	0.14236891445284228	0.6544782743817426	0	0	2.115333390008218	4.123490454917864	C1QBP;CCR6;CALR;TNF
positive regulation of ubiquitin-protein transferase activity (GO:0051443)	4/31	0.14236891445284228	0.6544782743817426	0	0	2.115333390008218	4.123490454917864	DCUN1D5;UBE2N;PIN1;UBE2L3
regulation of cellular senescence (GO:2000772)	4/31	0.14236891445284228	0.6544782743817426	0	0	2.115333390008218	4.123490454917864	RSL1D1;PNPT1;CDK6;EEF1E1
recombinational repair (GO:0000725)	8/79	0.14523669296662356	0.6666812073622103	0	0	1.6099791380670825	3.1062784576215043	GEN1;SFPQ;PSMD14;RFWD3;RPA1;UBE2N;NABP1;NUCKS1
regulation of viral genome replication (GO:0045069)	7/67	0.14815123943025285	0.6780684838345101	0	0	1.6667050102249488	3.1826092827674652	FAM111A;PLSCR1;DDX3X;LARP1;PPIH;TNF;PPID
transcription elongation from RNA polymerase II promoter (GO:0006368)	7/67	0.14815123943025285	0.6780684838345101	0	0	1.6667050102249488	3.1826092827674652	NCBP1;POLR2A;POLR2B;POLR2F;GTF2H1;SSRP1;POLR2L
tRNA aminoacylation for protein translation (GO:0006418)	5/43	0.14858850968756057	0.6790755574317462	0	0	1.879080357862497	3.5826066438799264	AIMP2;PPA1;EEF1E1;YARS2;FARSB
interstrand cross-link repair (GO:0036297)	6/55	0.14966611037510644	0.6820062114177591	0	0	1.7490030494956603	3.321966138031681	VCP;FANCM;RFWD3;USP1;RPA1;NUCKS1
negative regulation of protein modification by small protein conjugation or removal (GO:1903321)	6/55	0.14966611037510644	0.6820062114177591	0	0	1.7490030494956603	3.321966138031681	IVNS1ABP;DNAJA1;U2AF2;PINX1;PRMT3;GTPBP4
mitochondrial translation (GO:0032543)	10/105	0.15012204326291365	0.6830880745849608	0	0	1.5044297908491444	2.8528602829558203	MRPS17;PTCD3;MRPL42;GFM1;MRPL50;FASTKD2;NOA1;MRPS18B;MRPL15;MRPL37
mitochondrial membrane organization (GO:0007006)	4/32	0.15480225771194378	0.6905278140978776	0	0	2.0396764673734835	3.8052341511435404	HSPA9;SAMM50;MTX2;PPIF
modulation by host of symbiont process (GO:0051851)	4/32	0.15480225771194378	0.6905278140978776	0	0	2.0396764673734835	3.8052341511435404	HDAC1;CCL3;NUCKS1;TARDBP
negative regulation of DNA biosynthetic process (GO:2000279)	4/32	0.15480225771194378	0.6905278140978776	0	0	2.0396764673734835	3.8052341511435404	EXOSC10;PINX1;HNRNPU;NAT10
positive regulation of telomere maintenance (GO:0032206)	4/32	0.15480225771194378	0.6905278140978776	0	0	2.0396764673734835	3.8052341511435404	HNRNPA2B1;HNRNPD;NAF1;GNL3
regulation of cellular amide metabolic process (GO:0034248)	4/32	0.15480225771194378	0.6905278140978776	0	0	2.0396764673734835	3.8052341511435404	NOLC1;GEMIN5;EIF4E;PUM3
aerobic respiration (GO:0009060)	3/21	0.1555123420105265	0.6905278140978776	0	0	2.3790774719673804	4.427534977483032	NDUFS8;MDH2;UQCR10
hydrogen peroxide catabolic process (GO:0042744)	3/21	0.1555123420105265	0.6905278140978776	0	0	2.3790774719673804	4.427534977483032	PRDX3;GPX1;PRDX1
mitochondrial calcium ion transmembrane transport (GO:0006851)	3/21	0.1555123420105265	0.6905278140978776	0	0	2.3790774719673804	4.427534977483032	PMPCA;PHB;PHB2
nucleotide-excision repair, DNA incision, 3'-to lesion (GO:0006295)	3/21	0.1555123420105265	0.6905278140978776	0	0	2.3790774719673804	4.427534977483032	RPA1;GTF2H1;CHD1L
nucleotide-excision repair, preincision complex stabilization (GO:0006293)	3/21	0.1555123420105265	0.6905278140978776	0	0	2.3790774719673804	4.427534977483032	RPA1;GTF2H1;CHD1L
poly(A)+ mRNA export from nucleus (GO:0016973)	3/21	0.1555123420105265	0.6905278140978776	0	0	2.3790774719673804	4.427534977483032	NUP93;NXF1;SARNP
positive regulation of T cell cytokine production (GO:0002726)	3/21	0.1555123420105265	0.6905278140978776	0	0	2.3790774719673804	4.427534977483032	TRAF6;XCL1;CD55
positive regulation of vascular associated smooth muscle cell proliferation (GO:1904707)	3/21	0.1555123420105265	0.6905278140978776	0	0	2.3790774719673804	4.427534977483032	DNMT1;NR4A3;PDGFB
regulation of anoikis (GO:2000209)	3/21	0.1555123420105265	0.6905278140978776	0	0	2.3790774719673804	4.427534977483032	ANKRD13C;ITGB1;MYBBP1A
regulation of cholesterol metabolic process (GO:0090181)	3/21	0.1555123420105265	0.6905278140978776	0	0	2.3790774719673804	4.427534977483032	LPCAT3;KPNB1;RAN
regulation of mitochondrial translation (GO:0070129)	3/21	0.1555123420105265	0.6905278140978776	0	0	2.3790774719673804	4.427534977483032	FASTKD2;SHMT2;C1QBP
stress granule assembly (GO:0034063)	3/21	0.1555123420105265	0.6905278140978776	0	0	2.3790774719673804	4.427534977483032	DDX3X;G3BP1;EIF2S1
DNA damage response, signal transduction by p53 class mediator resulting in cell cycle arrest (GO:0006977)	6/56	0.15897005257143748	0.6927491409615535	0	0	1.7139310344827585	3.151986775182479	PLK3;TFDP1;PCNA;PRMT1;E2F4;E2F8
telomere maintenance (GO:0000723)	6/56	0.15897005257143748	0.6927491409615535	0	0	1.7139310344827585	3.151986775182479	PCNA;RIF1;XRCC5;PTGES3;APEX1;RPA1
mitochondrion morphogenesis (GO:0070584)	2/11	0.15955834340765146	0.6927491409615535	0	0	3.17120787709023	5.820262532523748	SUPV3L1;PNPT1
negative regulation of defense response to virus (GO:0050687)	2/11	0.15955834340765146	0.6927491409615535	0	0	3.17120787709023	5.820262532523748	C1QBP;TSPAN6
PERK-mediated unfolded protein response (GO:0036499)	2/11	0.15955834340765146	0.6927491409615535	0	0	3.17120787709023	5.820262532523748	HSPA5;EIF2S1
positive regulation of bone resorption (GO:0045780)	2/11	0.15955834340765146	0.6927491409615535	0	0	3.17120787709023	5.820262532523748	SPP1;TNFSF11
positive regulation of cellular respiration (GO:1901857)	2/11	0.15955834340765146	0.6927491409615535	0	0	3.17120787709023	5.820262532523748	VCP;IFNG
positive regulation of DNA methylation-dependent heterochromatin assembly (GO:0090309)	2/11	0.15955834340765146	0.6927491409615535	0	0	3.17120787709023	5.820262532523748	DNMT1;PPHLN1
positive regulation of posttranscriptional gene silencing (GO:0060148)	2/11	0.15955834340765146	0.6927491409615535	0	0	3.17120787709023	5.820262532523748	DHX9;XPO5
protein oxidation (GO:0018158)	2/11	0.15955834340765146	0.6927491409615535	0	0	3.17120787709023	5.820262532523748	CHCHD4;PRDX3
pyrimidine nucleoside salvage (GO:0043097)	2/11	0.15955834340765146	0.6927491409615535	0	0	3.17120787709023	5.820262532523748	UCK2;TK1
pyrimidine-containing compound salvage (GO:0008655)	2/11	0.15955834340765146	0.6927491409615535	0	0	3.17120787709023	5.820262532523748	UCK2;TK1
regulation of mRNA 3'-end processing (GO:0031440)	2/11	0.15955834340765146	0.6927491409615535	0	0	3.17120787709023	5.820262532523748	NCBP1;PAPOLA
signal peptide processing (GO:0006465)	2/11	0.15955834340765146	0.6927491409615535	0	0	3.17120787709023	5.820262532523748	FURIN;SEC11C
T cell chemotaxis (GO:0010818)	2/11	0.15955834340765146	0.6927491409615535	0	0	3.17120787709023	5.820262532523748	SLC12A2;CCL3
urate metabolic process (GO:0046415)	2/11	0.15955834340765146	0.6927491409615535	0	0	3.17120787709023	5.820262532523748	PRPS1;PNP
DNA-templated transcription, elongation (GO:0006354)	7/69	0.1649567350288571	0.7151938331486924	0	0	1.6127671680189986	2.9063226389210155	NCBP1;POLR2A;POLR2B;POLR2F;GTF2H1;SSRP1;POLR2L
exonucleolytic catabolism of deadenylated mRNA (GO:0043928)	4/33	0.16762380057212856	0.7217520669262725	0	0	1.9692372635411446	3.5171229203173695	DIS3;EXOSC3;EXOSC2;EXOSC1
mitotic G2 DNA damage checkpoint signaling (GO:0007095)	4/33	0.16762380057212856	0.7217520669262725	0	0	1.9692372635411446	3.5171229203173695	CHEK1;BRCC3;CLSPN;TOPBP1
positive regulation of cytokine production involved in immune response (GO:0002720)	4/33	0.16762380057212856	0.7217520669262725	0	0	1.9692372635411446	3.5171229203173695	SLC7A5;TRAF6;XCL1;CD55
positive regulation of histone modification (GO:0031058)	4/33	0.16762380057212856	0.7217520669262725	0	0	1.9692372635411446	3.5171229203173695	PAXIP1;RUVBL2;AKAP8;UBE2N
regulation of interleukin-17 production (GO:0032660)	4/33	0.16762380057212856	0.7217520669262725	0	0	1.9692372635411446	3.5171229203173695	SLC7A5;IFNG;PHB;IL2
positive regulation of protein ubiquitination (GO:0031398)	8/82	0.1682610994057546	0.722614885604226	0	0	1.5444608076994877	2.7525972706053805	PAXIP1;DCUN1D5;FANCM;TRAF6;UBE2N;PIN1;HSPBP1;UBE2L3
carboxylic acid transport (GO:0046942)	6/57	0.16851767485779937	0.722614885604226	0	0	1.6802343926076178	2.9920179805268736	SLC7A5;SLC38A1;SLC16A1;SLC1A5;SLC7A1;SLC38A2
positive regulation of proteolysis (GO:0045862)	6/57	0.16851767485779937	0.722614885604226	0	0	1.6802343926076178	2.9920179805268736	HDAC2;IFNG;FURIN;SNX9;TNF;CTSC
protein homooligomerization (GO:0051260)	11/121	0.1697928755703487	0.7270856562094657	0	0	1.4291538461538462	2.534141248510784	PNPT1;SHMT2;FUS;PRMT1;SHMT1;CTH;G3BP2;BEND3;SLC1A5;TK1;RBMX
amino acid transmembrane transport (GO:0003333)	5/45	0.17011529931371405	0.7274698025371684	0	0	1.7849349157733538	3.161617448103242	SLC7A5;SLC38A1;SFXN1;SLC7A1;SLC38A2
amino acid import (GO:0043090)	3/22	0.1718259612408838	0.7288031951682534	0	0	2.2537421535490103	3.969455581934254	SLC7A5;SFXN1;SLC7A1
negative regulation of myeloid cell differentiation (GO:0045638)	3/22	0.1718259612408838	0.7288031951682534	0	0	2.2537421535490103	3.969455581934254	HSPA9;CDK6;PRMT1
peptidyl-threonine dephosphorylation (GO:0035970)	3/22	0.1718259612408838	0.7288031951682534	0	0	2.2537421535490103	3.969455581934254	PPP2CB;PPP5C;PPM1G
positive regulation of granulocyte chemotaxis (GO:0071624)	3/22	0.1718259612408838	0.7288031951682534	0	0	2.2537421535490103	3.969455581934254	CD74;C1QBP;XCL1
positive regulation of neutrophil migration (GO:1902624)	3/22	0.1718259612408838	0.7288031951682534	0	0	2.2537421535490103	3.969455581934254	CD74;C1QBP;XCL1
regulation of response to cytokine stimulus (GO:0060759)	3/22	0.1718259612408838	0.7288031951682534	0	0	2.2537421535490103	3.969455581934254	IL3;DHX9;TAF9
aerobic electron transport chain (GO:0019646)	7/70	0.17366390200463605	0.7356007556456534	0	0	1.5870824812542603	2.778399672264663	NDUFS8;NDUFB6;NDUFS6;NDUFA4;NDUFC2;CYCS;UQCR10
peptide biosynthetic process (GO:0043043)	14/162	0.17684022729527318	0.7480413403586252	0	0	1.3522578090812478	2.342798317063314	MRPS17;PABPC4;MRPS18B;FURIN;MRPL37;YARS2;GSPT1;RPS25;MRPL42;COPS5;RSL24D1;EIF4G1;FARSB;ABCF1
nucleosome assembly (GO:0006334)	6/58	0.17829850210831213	0.7500569186155995	0	0	1.6478337754199823	2.8413534432191243	NASP;HMGB2;SMARCA5;IPO4;ASF1A;ASF1B
positive regulation of protein binding (GO:0032092)	6/58	0.17829850210831213	0.7500569186155995	0	0	1.6478337754199823	2.8413534432191243	PPP2CB;NVL;PIN1;NMD3;IDE;RAN
positive regulation of DNA binding (GO:0043388)	4/34	0.1808042988577815	0.7500569186155995	0	0	1.9034940066309616	3.255622042924492	TRAF6;PINX1;HMGB2;NME1
positive regulation of nucleocytoplasmic transport (GO:0046824)	5/46	0.18130811555066145	0.7500569186155995	0	0	1.741306540171068	2.9733808668046087	XPO4;IFNG;DHX9;FLNA;RAN
positive regulation of response to stimulus (GO:0048584)	5/46	0.18130811555066145	0.7500569186155995	0	0	1.741306540171068	2.9733808668046087	BCLAF1;DHX9;MYC;TAF9;EEF1E1
positive regulation of smooth muscle cell proliferation (GO:0048661)	5/46	0.18130811555066145	0.7500569186155995	0	0	1.741306540171068	2.9733808668046087	DNMT1;NR4A3;PDGFB;PHB;TNF
mitochondrial ATP synthesis coupled electron transport (GO:0042775)	7/71	0.18256425567536635	0.7500569186155995	0	0	1.5622004409509203	2.656760994659408	NDUFS8;NDUFB6;NDUFS6;NDUFA4;NDUFC2;CYCS;UQCR10
regulation of G1/S transition of mitotic cell cycle (GO:2000045)	7/71	0.18256425567536635	0.7500569186155995	0	0	1.5622004409509203	2.656760994659408	DDX3X;CCND2;TFDP1;CDK6;CDK4;PSME3;EIF4G1
gas transport (GO:0015669)	2/12	0.18355519601437417	0.7500569186155995	0	0	2.8539343009931244	4.838103187715332	MYC;IPCEF1
glycine metabolic process (GO:0006544)	2/12	0.18355519601437417	0.7500569186155995	0	0	2.8539343009931244	4.838103187715332	SHMT2;SHMT1
homocysteine metabolic process (GO:0050667)	2/12	0.18355519601437417	0.7500569186155995	0	0	2.8539343009931244	4.838103187715332	MTRR;CTH
maintenance of protein localization in endoplasmic reticulum (GO:0035437)	2/12	0.18355519601437417	0.7500569186155995	0	0	2.8539343009931244	4.838103187715332	ANKRD13C;HSPA5
mitochondrial electron transport, ubiquinol to cytochrome c (GO:0006122)	2/12	0.18355519601437417	0.7500569186155995	0	0	2.8539343009931244	4.838103187715332	CYCS;UQCR10
mitotic G1/S transition checkpoint signaling (GO:0044819)	2/12	0.18355519601437417	0.7500569186155995	0	0	2.8539343009931244	4.838103187715332	PLK3;RFWD3
negative regulation of histone acetylation (GO:0035067)	2/12	0.18355519601437417	0.7500569186155995	0	0	2.8539343009931244	4.838103187715332	SET;NOC2L
nucleoside salvage (GO:0043174)	2/12	0.18355519601437417	0.7500569186155995	0	0	2.8539343009931244	4.838103187715332	UCK2;TK1
peptidyl-methionine modification (GO:0018206)	2/12	0.18355519601437417	0.7500569186155995	0	0	2.8539343009931244	4.838103187715332	NAA25;NAA15
positive regulation of neuroinflammatory response (GO:0150078)	2/12	0.18355519601437417	0.7500569186155995	0	0	2.8539343009931244	4.838103187715332	CCL3;TNF
protein localization to condensed chromosome (GO:1903083)	2/12	0.18355519601437417	0.7500569186155995	0	0	2.8539343009931244	4.838103187715332	MTBP;BUB3
regulation of B cell apoptotic process (GO:0002902)	2/12	0.18355519601437417	0.7500569186155995	0	0	2.8539343009931244	4.838103187715332	NOC2L;IL2
regulation of DNA-dependent DNA replication (GO:0090329)	2/12	0.18355519601437417	0.7500569186155995	0	0	2.8539343009931244	4.838103187715332	TIPIN;WDR18
regulation of hemopoiesis (GO:1903706)	2/12	0.18355519601437417	0.7500569186155995	0	0	2.8539343009931244	4.838103187715332	PURB;CSF2
regulation of histone H3-K9 methylation (GO:0051570)	2/12	0.18355519601437417	0.7500569186155995	0	0	2.8539343009931244	4.838103187715332	DNMT1;RIF1
regulation of MHC class II biosynthetic process (GO:0045346)	2/12	0.18355519601437417	0.7500569186155995	0	0	2.8539343009931244	4.838103187715332	HDAC2;IFNG
regulation of RNA export from nucleus (GO:0046831)	2/12	0.18355519601437417	0.7500569186155995	0	0	2.8539343009931244	4.838103187715332	DHX9;NSUN2
regulation of vascular associated smooth muscle cell migration (GO:1904752)	2/12	0.18355519601437417	0.7500569186155995	0	0	2.8539343009931244	4.838103187715332	NR4A3;PDGFB
mitotic DNA damage checkpoint signaling (GO:0044773)	6/59	0.18830161182703029	0.7607112919970344	0	0	1.6166558230318804	2.6993468525431843	TIPIN;RFWD3;CHEK1;TOPBP1;BRCC3;CLSPN
negative regulation of autophagy (GO:0010507)	6/59	0.18830161182703029	0.7607112919970344	0	0	1.6166558230318804	2.6993468525431843	USP36;RRAGA;SNRNP70;EIF4E;EIF4G2;EIF4G1
mitotic cell cycle checkpoint signaling (GO:0007093)	3/23	0.18859604967936713	0.7607112919970344	0	0	2.140940366972477	3.571405079774588	PLK3;CHEK1;NABP1
negative regulation of extrinsic apoptotic signaling pathway in absence of ligand (GO:2001240)	3/23	0.18859604967936713	0.7607112919970344	0	0	2.140940366972477	3.571405079774588	IL1A;CSF2;TNF
negative regulation of signal transduction in absence of ligand (GO:1901099)	3/23	0.18859604967936713	0.7607112919970344	0	0	2.140940366972477	3.571405079774588	IL1A;CSF2;TNF
nucleotide-excision repair, DNA damage recognition (GO:0000715)	3/23	0.18859604967936713	0.7607112919970344	0	0	2.140940366972477	3.571405079774588	COPS5;GPS1;COPS7A
positive regulation of cell cycle G2/M phase transition (GO:1902751)	3/23	0.18859604967936713	0.7607112919970344	0	0	2.140940366972477	3.571405079774588	CDK4;RCC2;CDC25A
positive regulation of interleukin-17 production (GO:0032740)	3/23	0.18859604967936713	0.7607112919970344	0	0	2.140940366972477	3.571405079774588	SLC7A5;PHB;IL2
positive regulation of protein autophosphorylation (GO:0031954)	3/23	0.18859604967936713	0.7607112919970344	0	0	2.140940366972477	3.571405079774588	DDX3X;PDGFB;CALM1
regulation of peptidase activity (GO:0052547)	3/23	0.18859604967936713	0.7607112919970344	0	0	2.140940366972477	3.571405079774588	PSMA3;HDAC1;FURIN
response to ionizing radiation (GO:0010212)	7/72	0.19165005323075518	0.7720335907207998	0	0	1.538084001887683	2.541044292258291	PAXIP1;MYC;RFWD3;NABP1;INTS7;TOPBP1;BRCC3
histone deacetylation (GO:0016575)	5/47	0.1927645700731362	0.7747709285796118	0	0	1.6997557062641289	2.7982834768059943	HDAC2;SFPQ;HDAC1;SMARCAD1;PHB
positive regulation of protein catabolic process (GO:0045732)	8/85	0.1928252662939661	0.7747709285796118	0	0	1.484047801776121	2.442699430855974	PLK3;HSP90AA1;VCP;IFNG;FURIN;SNX9;IDE;TNF
nuclear-transcribed mRNA catabolic process, exonucleolytic (GO:0000291)	4/35	0.19431401989829744	0.7797504829294966	0	0	1.8419922501665968	3.0176986385930675	DIS3;EXOSC3;EXOSC2;EXOSC1
RNA methylation (GO:0001510)	6/60	0.19851568766593364	0.795589794415011	0	0	1.5866326096211154	2.5654058797191865	FBL;DIMT1;NSUN2;NOP2;TRMT6;FTSJ3
regulation of cellular component organization (GO:0051128)	12/139	0.2007683128503004	0.7992535174856511	0	0	1.350184575657835	2.1678613613596225	RAP1B;HSP90AA1;NCLN;TFRC;DCUN1D5;HNRNPU;TMEM97;CD36;SSRP1;TNF;ATAD3A;HCFC1
regulation of interleukin-10 production (GO:0032653)	5/48	0.20446711810598703	0.7992535174856511	0	0	1.6601374692830941	2.6352160710282204	CD274;IRF4;IL13;XCL1;HSPD1
amino acid import across plasma membrane (GO:0089718)	3/24	0.20576069017728493	0.7992535174856511	0	0	2.038881607688947	3.223556402018313	SLC7A5;SLC1A5;SLC7A1
protein insertion into mitochondrial membrane (GO:0051204)	3/24	0.20576069017728493	0.7992535174856511	0	0	2.038881607688947	3.223556402018313	HSP90AA1;SAMM50;HSPA4
protein kinase B signaling (GO:0043491)	3/24	0.20576069017728493	0.7992535174856511	0	0	2.038881607688947	3.223556402018313	PLK3;CCL3;TNF
regulation of monooxygenase activity (GO:0032768)	3/24	0.20576069017728493	0.7992535174856511	0	0	2.038881607688947	3.223556402018313	IL1A;HSP90AA1;CALM1
response to gamma radiation (GO:0010332)	3/24	0.20576069017728493	0.7992535174856511	0	0	2.038881607688947	3.223556402018313	XRCC5;MYC;HSF1
nuclear-transcribed mRNA catabolic process, nonsense-mediated decay (GO:0000184)	10/113	0.20634195879450704	0.7992535174856511	0	0	1.3869838734953694	2.1889663716565226	RPS25;RBM8A;NCBP1;EIF4A3;MAGOH;RNPS1;ETF1;GSPT1;SMG5;EIF4G1
cell part morphogenesis (GO:0032990)	2/13	0.2080191789114099	0.7992535174856511	0	0	2.5943468296409473	4.0734488086951	SUPV3L1;PNPT1
cellular potassium ion homeostasis (GO:0030007)	2/13	0.2080191789114099	0.7992535174856511	0	0	2.5943468296409473	4.0734488086951	SLC12A2;ATP1A1
cytoplasmic sequestering of protein (GO:0051220)	2/13	0.2080191789114099	0.7992535174856511	0	0	2.5943468296409473	4.0734488086951	YWHAB;FLNA
negative regulation of CD4-positive, alpha-beta T cell activation (GO:2000515)	2/13	0.2080191789114099	0.7992535174856511	0	0	2.5943468296409473	4.0734488086951	CD274;XCL1
negative regulation of cell morphogenesis involved in differentiation (GO:0010771)	2/13	0.2080191789114099	0.7992535174856511	0	0	2.5943468296409473	4.0734488086951	RCC2;AP1AR
negative regulation of chromatin organization (GO:1905268)	2/13	0.2080191789114099	0.7992535174856511	0	0	2.5943468296409473	4.0734488086951	ATAD2;ASF1A
negative regulation of chromatin silencing (GO:0031936)	2/13	0.2080191789114099	0.7992535174856511	0	0	2.5943468296409473	4.0734488086951	ATAD2;ASF1A
negative regulation of gene silencing (GO:0060969)	2/13	0.2080191789114099	0.7992535174856511	0	0	2.5943468296409473	4.0734488086951	ATAD2;ASF1A
negative regulation of intrinsic apoptotic signaling pathway in response to DNA damage by p53 class mediator (GO:1902166)	2/13	0.2080191789114099	0.7992535174856511	0	0	2.5943468296409473	4.0734488086951	CD74;TAF9
negative regulation of substrate adhesion-dependent cell spreading (GO:1900025)	2/13	0.2080191789114099	0.7992535174856511	0	0	2.5943468296409473	4.0734488086951	RCC2;AP1AR
oligosaccharide-lipid intermediate biosynthetic process (GO:0006490)	2/13	0.2080191789114099	0.7992535174856511	0	0	2.5943468296409473	4.0734488086951	ALG8;ALG3
positive regulation of calcineurin-mediated signaling (GO:0106058)	2/13	0.2080191789114099	0.7992535174856511	0	0	2.5943468296409473	4.0734488086951	TNF;CHERP
positive regulation of calcineurin-NFAT signaling cascade (GO:0070886)	2/13	0.2080191789114099	0.7992535174856511	0	0	2.5943468296409473	4.0734488086951	TNF;CHERP
positive regulation of calcium ion import (GO:0090280)	2/13	0.2080191789114099	0.7992535174856511	0	0	2.5943468296409473	4.0734488086951	PDGFB;CCL3
positive regulation of CD4-positive, alpha-beta T cell activation (GO:2000516)	2/13	0.2080191789114099	0.7992535174856511	0	0	2.5943468296409473	4.0734488086951	XCL1;CD55
positive regulation of heterochromatin assembly (GO:0031453)	2/13	0.2080191789114099	0.7992535174856511	0	0	2.5943468296409473	4.0734488086951	DNMT1;PPHLN1
positive regulation of protein exit from endoplasmic reticulum (GO:0070863)	2/13	0.2080191789114099	0.7992535174856511	0	0	2.5943468296409473	4.0734488086951	BCAP31;SAR1B
protein neddylation (GO:0045116)	2/13	0.2080191789114099	0.7992535174856511	0	0	2.5943468296409473	4.0734488086951	DCUN1D5;NEDD8
pteridine-containing compound metabolic process (GO:0042558)	2/13	0.2080191789114099	0.7992535174856511	0	0	2.5943468296409473	4.0734488086951	HSP90AA1;CALM1
regulation of cell aging (GO:0090342)	2/13	0.2080191789114099	0.7992535174856511	0	0	2.5943468296409473	4.0734488086951	RSL1D1;PNPT1
regulation of chemokine (C-X-C motif) ligand 2 production (GO:2000341)	2/13	0.2080191789114099	0.7992535174856511	0	0	2.5943468296409473	4.0734488086951	CD74;TNF
regulation of histone modification (GO:0031056)	2/13	0.2080191789114099	0.7992535174856511	0	0	2.5943468296409473	4.0734488086951	AKAP8;UBE2N
regulation of leukocyte adhesion to vascular endothelial cell (GO:1904994)	2/13	0.2080191789114099	0.7992535174856511	0	0	2.5943468296409473	4.0734488086951	TRAF6;TNF
regulation of response to stress (GO:0080134)	2/13	0.2080191789114099	0.7992535174856511	0	0	2.5943468296409473	4.0734488086951	SLC38A2;EIF4G1
transcription preinitiation complex assembly (GO:0070897)	2/13	0.2080191789114099	0.7992535174856511	0	0	2.5943468296409473	4.0734488086951	TBP;BDP1
positive regulation of T cell mediated immunity (GO:0002711)	4/36	0.20812295688845808	0.7992535174856511	0	0	1.7843343534812548	2.800738013321173	TRAF6;XCL1;CD55;HSPD1
proteolysis involved in cellular protein catabolic process (GO:0051603)	7/74	0.21034553009287188	0.8060223824777849	0	0	1.4920108048713487	2.3260503936229022	PSMA6;VCP;GZMB;NEDD8;IDE;PRPF19;CTSC
positive regulation of protein kinase activity (GO:0045860)	13/154	0.21040123611704173	0.8060223824777849	0	0	1.3174878973652864	2.053619666276957	MAP2K3;HSP90AA1;DDX3X;XRCC5;PDGFB;PRKAG1;TNF;IFNG;TRAF6;SNX9;LCP2;CLSPN;CALM1
RNA catabolic process (GO:0006401)	5/49	0.21639788222620435	0.8279395430396351	0	0	1.6223200612557427	2.483182330360846	SUPV3L1;PNPT1;NCBP1;PABPC4;HNRNPD
cellular response to chemical stress (GO:0062197)	9/101	0.2166521261057011	0.8279395430396351	0	0	1.397290122219996	2.1371025882625267	PRDX3;PNPT1;DDX3X;GPX1;PRDX1;TXNRD1;GSR;CYCS;EIF2S1
nucleic acid phosphodiester bond hydrolysis (GO:0090305)	7/75	0.21993833724622436	0.8394716022365047	0	0	1.4699905268856008	2.2261654978665746	RFC5;RFC4;PCNA;DDX1;RPA1;GTF2H1;CHD1L
phospholipid biosynthetic process (GO:0008654)	4/37	0.22220102570602585	0.8460419078648439	0	0	1.7301708747768427	2.60247594436104	IDI1;IDI2;MBOAT1;CRLS1
positive regulation of myeloid cell differentiation (GO:0045639)	4/37	0.22220102570602585	0.8460419078648439	0	0	1.7301708747768427	2.60247594436104	SCIN;PRMT1;HMGB2;INHBA
energy derivation by oxidation of organic compounds (GO:0015980)	3/25	0.2232596632202924	0.8469778000323229	0	0	1.9461009174311927	2.9180222014172643	NR4A3;MYC;CYCS
regulation of interferon-alpha production (GO:0032647)	3/25	0.2232596632202924	0.8469778000323229	0	0	1.9461009174311927	2.9180222014172643	DDX3X;DHX9;HSPD1
regulation of neutrophil chemotaxis (GO:0090022)	3/25	0.2232596632202924	0.8469778000323229	0	0	1.9461009174311927	2.9180222014172643	CD74;C1QBP;XCL1
positive regulation of cell growth (GO:0030307)	9/102	0.22491133079950393	0.8522094788839385	0	0	1.3821911699122937	2.0622970078673415	SUPV3L1;SEMA7A;DDX3X;NCBP1;DNPH1;EXOSC2;IL2;EIF4G2;EIF4G1
mitochondrial translational elongation (GO:0070125)	8/89	0.22770208016702895	0.8617393493972548	0	0	1.4104582966184398	2.0870793596311166	MRPS17;PTCD3;MRPL42;GFM1;MRPL50;MRPS18B;MRPL37;MRPL15
regulation of cell division (GO:0051302)	7/76	0.22968290488208237	0.8621911794241431	0	0	1.448608517826976	2.1309836661724746	PLK3;AHCTF1;ORC6;SMYD5;MYC;PIN1;CALM1
water-soluble vitamin metabolic process (GO:0006767)	7/76	0.22968290488208237	0.8621911794241431	0	0	1.448608517826976	2.1309836661724746	DHFR;MTRR;MTHFD1;MTHFD2;SHMT2;SHMT1;SLC19A1
cellular response to low-density lipoprotein particle stimulus (GO:0071404)	2/14	0.232786102186173	0.8621911794241431	0	0	2.378023936847466	3.466291547605446	ITGB1;CD36
covalent chromatin modification (GO:0016569)	2/14	0.232786102186173	0.8621911794241431	0	0	2.378023936847466	3.466291547605446	HELLS;HDAC1
N-terminal protein amino acid modification (GO:0031365)	2/14	0.232786102186173	0.8621911794241431	0	0	2.378023936847466	3.466291547605446	NAA50;NAA15
negative regulation of cell activation (GO:0050866)	2/14	0.232786102186173	0.8621911794241431	0	0	2.378023936847466	3.466291547605446	PDGFB;CD200
nucleoside phosphate biosynthetic process (GO:1901293)	2/14	0.232786102186173	0.8621911794241431	0	0	2.378023936847466	3.466291547605446	PNP;NME2
nucleoside triphosphate metabolic process (GO:0009141)	2/14	0.232786102186173	0.8621911794241431	0	0	2.378023936847466	3.466291547605446	NME2;DCTPP1
peptidyl-serine dephosphorylation (GO:0070262)	2/14	0.232786102186173	0.8621911794241431	0	0	2.378023936847466	3.466291547605446	PPP2CB;PPP5C
positive regulation of mitochondrial translation (GO:0070131)	2/14	0.232786102186173	0.8621911794241431	0	0	2.378023936847466	3.466291547605446	FASTKD2;C1QBP
positive regulation of protein deacetylation (GO:0090312)	2/14	0.232786102186173	0.8621911794241431	0	0	2.378023936847466	3.466291547605446	IFNG;AKAP8
positive regulation of type 2 immune response (GO:0002830)	2/14	0.232786102186173	0.8621911794241431	0	0	2.378023936847466	3.466291547605446	CD74;XCL1
regulation of chromatin organization (GO:1902275)	2/14	0.232786102186173	0.8621911794241431	0	0	2.378023936847466	3.466291547605446	HNRNPU;SSRP1
regulation of DNA methylation-dependent heterochromatin assembly (GO:0090308)	2/14	0.232786102186173	0.8621911794241431	0	0	2.378023936847466	3.466291547605446	DNMT1;PPHLN1
regulation of intrinsic apoptotic signaling pathway in response to DNA damage by p53 class mediator (GO:1902165)	2/14	0.232786102186173	0.8621911794241431	0	0	2.378023936847466	3.466291547605446	CD74;TAF9
regulation of IRE1-mediated unfolded protein response (GO:1903894)	2/14	0.232786102186173	0.8621911794241431	0	0	2.378023936847466	3.466291547605446	COPS5;HSPA5
regulation of macrophage cytokine production (GO:0010935)	2/14	0.232786102186173	0.8621911794241431	0	0	2.378023936847466	3.466291547605446	CD74;SEMA7A
regulation of trophoblast cell migration (GO:1901163)	2/14	0.232786102186173	0.8621911794241431	0	0	2.378023936847466	3.466291547605446	C1QBP;CALR
negative regulation of G0 to G1 transition (GO:0070317)	4/38	0.23651824371766036	0.8748292167891711	0	0	1.679193483055043	2.420943508776288	RRM2;TFDP1;CHEK1;RBBP7
protein complex oligomerization (GO:0051259)	8/90	0.2367580030082018	0.8748292167891711	0	0	1.3931827115661795	2.0071816598129466	PNPT1;MAT2A;PRMT1;SHMT2;FUS;BEND3;G3BP2;RBMX
positive regulation of protein modification by small protein conjugation or removal (GO:1903322)	7/77	0.23957028628521712	0.880993232494814	0	0	1.4278374233128834	2.040248936932194	PAXIP1;DCUN1D5;TRAF6;UBA2;HSPBP1;UBE2L3;GNL3
regulation of substrate adhesion-dependent cell spreading (GO:1900024)	5/51	0.2408714393519432	0.880993232494814	0	0	1.5516179505959118	2.208715638094376	C1QBP;RCC2;FLNA;AP1AR;CALR
glial cell development (GO:0021782)	3/26	0.24103478142663987	0.880993232494814	0	0	1.861388113282808	2.6484091314767597	EIF2B3;CDK6;EIF2B1
histone methylation (GO:0016571)	3/26	0.24103478142663987	0.880993232494814	0	0	1.861388113282808	2.6484091314767597	FBL;PRMT5;PRMT1
positive regulation of histone methylation (GO:0031062)	3/26	0.24103478142663987	0.880993232494814	0	0	1.861388113282808	2.6484091314767597	DNMT1;PAXIP1;RIF1
positive regulation of protein insertion into mitochondrial membrane involved in apoptotic signaling pathway (GO:1900740)	3/26	0.24103478142663987	0.880993232494814	0	0	1.861388113282808	2.6484091314767597	TFDP1;YWHAB;GZMB
regulation of mitotic metaphase/anaphase transition (GO:0030071)	3/26	0.24103478142663987	0.880993232494814	0	0	1.861388113282808	2.6484091314767597	RIOK2;ANAPC5;CDC6
regulation of protein insertion into mitochondrial membrane involved in apoptotic signaling pathway (GO:1900739)	3/26	0.24103478142663987	0.880993232494814	0	0	1.861388113282808	2.6484091314767597	TFDP1;YWHAB;GZMB
regulation of regulatory T cell differentiation (GO:0045589)	3/26	0.24103478142663987	0.880993232494814	0	0	1.861388113282808	2.6484091314767597	KAT2A;IFNG;IL2
negative regulation of intrinsic apoptotic signaling pathway (GO:2001243)	6/64	0.24124446801521457	0.880993232494814	0	0	1.4768925881886643	2.100059247868902	DNAJA1;DDX3X;PPIF;HYOU1;NOC2L;YBX3
translational elongation (GO:0006414)	9/104	0.2417738013851374	0.8818960363243169	0	0	1.3529468833373757	1.9208499837487758	MRPS17;PTCD3;MRPL42;GFM1;MRPL50;LTN1;MRPS18B;MRPL15;MRPL37
regulation of T cell differentiation (GO:0045580)	4/39	0.25104489168587524	0.882932120722419	0	0	1.6311290851459175	2.254421847460603	KAT2A;IFNG;CLPTM1;IL2
negative regulation of protein metabolic process (GO:0051248)	5/52	0.2533776274361211	0.882932120722419	0	0	1.5185233456062037	2.0847416819827083	SF3B3;FLNA;PIN1;PHB;AZIN1
regulation of intrinsic apoptotic signaling pathway (GO:2001242)	5/52	0.2533776274361211	0.882932120722419	0	0	1.5185233456062037	2.0847416819827083	BCAP31;BCLAF1;DDX3X;PPIF;NOC2L
cellular response to fibroblast growth factor stimulus (GO:0044344)	8/92	0.25522615208193333	0.882932120722419	0	0	1.359865511822534	1.857039490332448	HNRNPM;NCBP1;POLR2A;HNRNPH1;POLR2B;POLR2F;SHCBP1;POLR2L
acute-phase response (GO:0006953)	2/15	0.25771126478662265	0.882932120722419	0	0	2.194981489099136	2.9762093124068674	IL22;PLSCR1
cellular response to estrogen stimulus (GO:0071391)	2/15	0.25771126478662265	0.882932120722419	0	0	2.194981489099136	2.9762093124068674	SERPINB9;PELP1
cellular sodium ion homeostasis (GO:0006883)	2/15	0.25771126478662265	0.882932120722419	0	0	2.194981489099136	2.9762093124068674	SLC12A2;ATP1A1
embryonic cranial skeleton morphogenesis (GO:0048701)	2/15	0.25771126478662265	0.882932120722419	0	0	2.194981489099136	2.9762093124068674	MTHFD1;EIF4A3
endoplasmic reticulum to cytosol transport (GO:1903513)	2/15	0.25771126478662265	0.882932120722419	0	0	2.194981489099136	2.9762093124068674	VCP;NPLOC4
GTP metabolic process (GO:0046039)	2/15	0.25771126478662265	0.882932120722419	0	0	2.194981489099136	2.9762093124068674	IMPDH2;RAN
histone H4-K5 acetylation (GO:0043981)	2/15	0.25771126478662265	0.882932120722419	0	0	2.194981489099136	2.9762093124068674	JADE2;HCFC1
histone H4-K8 acetylation (GO:0043982)	2/15	0.25771126478662265	0.882932120722419	0	0	2.194981489099136	2.9762093124068674	JADE2;HCFC1
histone mRNA catabolic process (GO:0071044)	2/15	0.25771126478662265	0.882932120722419	0	0	2.194981489099136	2.9762093124068674	SSB;EXOSC10
integrated stress response signaling (GO:0140467)	2/15	0.25771126478662265	0.882932120722419	0	0	2.194981489099136	2.9762093124068674	HSPA5;EIF2S1
macrophage differentiation (GO:0030225)	2/15	0.25771126478662265	0.882932120722419	0	0	2.194981489099136	2.9762093124068674	CSF2;IFNG
modulation by host of viral genome replication (GO:0044827)	2/15	0.25771126478662265	0.882932120722419	0	0	2.194981489099136	2.9762093124068674	NUCKS1;PHB
mRNA methylation (GO:0080009)	2/15	0.25771126478662265	0.882932120722419	0	0	2.194981489099136	2.9762093124068674	NSUN2;TRMT6
negative regulation of androgen receptor signaling pathway (GO:0060766)	2/15	0.25771126478662265	0.882932120722419	0	0	2.194981489099136	2.9762093124068674	HDAC1;PHB
peptidyl-arginine modification (GO:0018195)	2/15	0.25771126478662265	0.882932120722419	0	0	2.194981489099136	2.9762093124068674	PRMT5;PRMT1
positive regulation of histone H3-K4 methylation (GO:0051571)	2/15	0.25771126478662265	0.882932120722419	0	0	2.194981489099136	2.9762093124068674	DNMT1;PAXIP1
prostanoid biosynthetic process (GO:0046457)	2/15	0.25771126478662265	0.882932120722419	0	0	2.194981489099136	2.9762093124068674	CD74;PTGES3
protein homotrimerization (GO:0070207)	2/15	0.25771126478662265	0.882932120722419	0	0	2.194981489099136	2.9762093124068674	PNPT1;SLC1A5
protein localization to chromosome, telomeric region (GO:0070198)	2/15	0.25771126478662265	0.882932120722419	0	0	2.194981489099136	2.9762093124068674	XRCC5;PINX1
protein trimerization (GO:0070206)	2/15	0.25771126478662265	0.882932120722419	0	0	2.194981489099136	2.9762093124068674	PNPT1;SLC1A5
regulation of integrin activation (GO:0033623)	2/15	0.25771126478662265	0.882932120722419	0	0	2.194981489099136	2.9762093124068674	PTGER4;RAP1B
regulation of macrophage differentiation (GO:0045649)	2/15	0.25771126478662265	0.882932120722419	0	0	2.194981489099136	2.9762093124068674	HSF1;INHBA
RNA phosphodiester bond hydrolysis, endonucleolytic (GO:0090502)	2/15	0.25771126478662265	0.882932120722419	0	0	2.194981489099136	2.9762093124068674	POP1;RPP30
L-alpha-amino acid transmembrane transport (GO:1902475)	3/27	0.25903015386736256	0.882932120722419	0	0	1.7837347094801224	2.409488109652778	SLC7A5;SLC38A1;SLC7A1
mitotic chromosome condensation (GO:0007076)	3/27	0.25903015386736256	0.882932120722419	0	0	1.7837347094801224	2.409488109652778	SET;NCAPG2;SMC2
positive regulation of erythrocyte differentiation (GO:0045648)	3/27	0.25903015386736256	0.882932120722419	0	0	1.7837347094801224	2.409488109652778	PRMT1;HMGB2;INHBA
positive regulation of gene silencing by miRNA (GO:2000637)	3/27	0.25903015386736256	0.882932120722419	0	0	1.7837347094801224	2.409488109652778	EIF4ENIF1;DHX9;EIF4G1
positive regulation of mitotic cell cycle (GO:0045931)	3/27	0.25903015386736256	0.882932120722419	0	0	1.7837347094801224	2.409488109652778	HSF1;ASNS;EIF4E
response to glucocorticoid (GO:0051384)	3/27	0.25903015386736256	0.882932120722419	0	0	1.7837347094801224	2.409488109652778	HNRNPU;TNF;UBE2L3
regulation of epithelial cell proliferation (GO:0050678)	8/93	0.26462422676431196	0.882932120722419	0	0	1.343794862534423	1.7865006508759578	GPX1;CDK6;NR4A3;UHRF1;MYC;NME2;SRSF6;NME1
lymphocyte migration (GO:0072676)	4/40	0.2657516586667121	0.882932120722419	0	0	1.5857349315650768	2.1014048633946065	CCL20;CCL3;XCL1;CCR6
regulation of nitric oxide biosynthetic process (GO:0045428)	4/40	0.2657516586667121	0.882932120722419	0	0	1.5857349315650768	2.1014048633946065	HSP90AA1;IFNG;CD36;TNF
positive regulation of B cell activation (GO:0050871)	5/53	0.26603898349518	0.882932120722419	0	0	1.4868076824910668	1.9687005281208199	CD74;PAXIP1;RIF1;TFRC;IL2
positive regulation of NIK/NF-kappaB signaling (GO:1901224)	5/53	0.26603898349518	0.882932120722419	0	0	1.4868076824910668	1.9687005281208199	DDX3X;TRAF6;PHB;PHB2;TNF
protein N-linked glycosylation (GO:0006487)	6/67	0.27491186371575044	0.882932120722419	0	0	1.4040324100244959	1.813033689701007	ALG8;ALG5;RPN1;ALG3;MOGS;DDOST
carbohydrate derivative biosynthetic process (GO:1901137)	3/28	0.2771923893389328	0.882932120722419	0	0	1.7122935779816513	2.196947089723875	ALG8;RRM1;RRM2
positive regulation of monooxygenase activity (GO:0032770)	3/28	0.2771923893389328	0.882932120722419	0	0	1.7122935779816513	2.196947089723875	DHFR;IFNG;TNF
positive regulation of protein import into nucleus (GO:0042307)	3/28	0.2771923893389328	0.882932120722419	0	0	1.7122935779816513	2.196947089723875	IFNG;FLNA;RAN
regulation of immunoglobulin production (GO:0002637)	3/28	0.2771923893389328	0.882932120722419	0	0	1.7122935779816513	2.196947089723875	PHB;PHB2;IL2
response to interferon-beta (GO:0035456)	3/28	0.2771923893389328	0.882932120722419	0	0	1.7122935779816513	2.196947089723875	PLSCR1;PNPT1;CDC34
RNA phosphodiester bond hydrolysis (GO:0090501)	3/28	0.2771923893389328	0.882932120722419	0	0	1.7122935779816513	2.196947089723875	POP1;RPP30;NHP2
import into cell (GO:0098657)	4/41	0.28060977131531784	0.882932120722419	0	0	1.542794516015633	1.9605682888534415	SLC7A5;SLC38A1;SLC7A1;SLC19A1
JNK cascade (GO:0007254)	4/41	0.28060977131531784	0.882932120722419	0	0	1.542794516015633	1.9605682888534415	PTGER4;GPS1;TRAF6;UBE2N
regulation of G0 to G1 transition (GO:0070316)	4/41	0.28060977131531784	0.882932120722419	0	0	1.542794516015633	1.9605682888534415	RRM2;TFDP1;CHEK1;RBBP7
apoptotic DNA fragmentation (GO:0006309)	2/16	0.2826676081797578	0.882932120722419	0	0	2.0380879624577104	2.575090718040869	HMGB2;KPNB1
cellular response to corticosteroid stimulus (GO:0071384)	2/16	0.2826676081797578	0.882932120722419	0	0	2.0380879624577104	2.575090718040869	HNRNPU;UBE2L3
mitotic sister chromatid cohesion (GO:0007064)	2/16	0.2826676081797578	0.882932120722419	0	0	2.0380879624577104	2.575090718040869	NAA50;PDS5A
negative regulation of epithelial cell differentiation (GO:0030857)	2/16	0.2826676081797578	0.882932120722419	0	0	2.0380879624577104	2.575090718040869	IFNG;IL13
negative regulation of histone modification (GO:0031057)	2/16	0.2826676081797578	0.882932120722419	0	0	2.0380879624577104	2.575090718040869	SET;NOC2L
negative regulation of release of cytochrome c from mitochondria (GO:0090201)	2/16	0.2826676081797578	0.882932120722419	0	0	2.0380879624577104	2.575090718040869	GPX1;PPIF
nuclear transport (GO:0051169)	2/16	0.2826676081797578	0.882932120722419	0	0	2.0380879624577104	2.575090718040869	XPO1;NUTF2
odontogenesis of dentin-containing tooth (GO:0042475)	2/16	0.2826676081797578	0.882932120722419	0	0	2.0380879624577104	2.575090718040869	HDAC2;HDAC1
oligodendrocyte development (GO:0014003)	2/16	0.2826676081797578	0.882932120722419	0	0	2.0380879624577104	2.575090718040869	EIF2B3;EIF2B1
platelet-derived growth factor receptor signaling pathway (GO:0048008)	2/16	0.2826676081797578	0.882932120722419	0	0	2.0380879624577104	2.575090718040869	NR4A3;PDGFB
polyol biosynthetic process (GO:0046173)	2/16	0.2826676081797578	0.882932120722419	0	0	2.0380879624577104	2.575090718040869	ISYNA1;PPIP5K2
positive regulation of alpha-beta T cell proliferation (GO:0046641)	2/16	0.2826676081797578	0.882932120722419	0	0	2.0380879624577104	2.575090718040869	XCL1;CD55
positive regulation of leukocyte adhesion to vascular endothelial cell (GO:1904996)	2/16	0.2826676081797578	0.882932120722419	0	0	2.0380879624577104	2.575090718040869	TRAF6;TNF
regulation of mitotic sister chromatid separation (GO:0010965)	2/16	0.2826676081797578	0.882932120722419	0	0	2.0380879624577104	2.575090718040869	RIOK2;CDC6
regulation of phosphate metabolic process (GO:0019220)	2/16	0.2826676081797578	0.882932120722419	0	0	2.0380879624577104	2.575090718040869	MCM7;SMG5
intracellular protein transport (GO:0006886)	25/336	0.28370879463030985	0.882932120722419	0	0	1.148780085311517	1.4472411215892913	IPO11;POM121;NUP107;SAR1B;CSE1L;PHB2;IPO7;IPO4;EIF4ENIF1;XPO1;IPO9;XPO4;NUP85;XPO5;HEATR3;SNX9;E2F3;NUP214;CD74;NUP155;NUTF2;NUP93;CALR;KPNB1;RAN
protein ubiquitination (GO:0016567)	38/525	0.28484218377544457	0.882932120722419	0	0	1.1156946274786232	1.401111619519726	PSMD12;VCP;PCNA;PSMD11;PSMD14;UHRF1;RNF19B;NEDD8;PRPF19;UBE2L3;PSMB6;PSMB7;PSMD6;PSMD7;PSMB5;PSMB2;UBE2Q2;PSMD2;PSMD3;PSMD1;USP7;UCHL3;PSMA5;PSMA6;PSMA3;PSMC5;RRAGA;PSMA4;CDC34;PSMA1;PSMA2;PSMC4;PSME3;PSMC1;RFWD3;TRAF6;PSMC2;UBE2N
5-phosphoribose 1-diphosphate biosynthetic process (GO:0006015)	1/5	0.28753195742016074	0.882932120722419	0	0	3.5658396946564888	4.444538436116441	PRPS1
5-phosphoribose 1-diphosphate metabolic process (GO:0046391)	1/5	0.28753195742016074	0.882932120722419	0	0	3.5658396946564888	4.444538436116441	PRPS1
amino-acid betaine biosynthetic process (GO:0006578)	1/5	0.28753195742016074	0.882932120722419	0	0	3.5658396946564888	4.444538436116441	SHMT1
AMP biosynthetic process (GO:0006167)	1/5	0.28753195742016074	0.882932120722419	0	0	3.5658396946564888	4.444538436116441	ADSL
axon choice point recognition (GO:0016198)	1/5	0.28753195742016074	0.882932120722419	0	0	3.5658396946564888	4.444538436116441	GAP43
carnitine biosynthetic process (GO:0045329)	1/5	0.28753195742016074	0.882932120722419	0	0	3.5658396946564888	4.444538436116441	SHMT1
cell-cell adhesion mediated by integrin (GO:0033631)	1/5	0.28753195742016074	0.882932120722419	0	0	3.5658396946564888	4.444538436116441	ITGB1
cellular response to nicotine (GO:0071316)	1/5	0.28753195742016074	0.882932120722419	0	0	3.5658396946564888	4.444538436116441	TNF
cellular response to sodium arsenite (GO:1903936)	1/5	0.28753195742016074	0.882932120722419	0	0	3.5658396946564888	4.444538436116441	HSF1
cellular response to testosterone stimulus (GO:0071394)	1/5	0.28753195742016074	0.882932120722419	0	0	3.5658396946564888	4.444538436116441	SPP1
centriole assembly (GO:0098534)	1/5	0.28753195742016074	0.882932120722419	0	0	3.5658396946564888	4.444538436116441	E2F4
chronic inflammatory response (GO:0002544)	1/5	0.28753195742016074	0.882932120722419	0	0	3.5658396946564888	4.444538436116441	TNF
cyclic-GMP-AMP transmembrane import across plasma membrane (GO:0140361)	1/5	0.28753195742016074	0.882932120722419	0	0	3.5658396946564888	4.444538436116441	SLC19A1
DNA protection (GO:0042262)	1/5	0.28753195742016074	0.882932120722419	0	0	3.5658396946564888	4.444538436116441	DCTPP1
double-strand break repair via synthesis-dependent strand annealing (GO:0045003)	1/5	0.28753195742016074	0.882932120722419	0	0	3.5658396946564888	4.444538436116441	FANCM
drug transport (GO:0015893)	1/5	0.28753195742016074	0.882932120722419	0	0	3.5658396946564888	4.444538436116441	SLC19A1
embryonic viscerocranium morphogenesis (GO:0048703)	1/5	0.28753195742016074	0.882932120722419	0	0	3.5658396946564888	4.444538436116441	MTHFD1
extracellular exosome biogenesis (GO:0097734)	1/5	0.28753195742016074	0.882932120722419	0	0	3.5658396946564888	4.444538436116441	COPS5
folate transmembrane transport (GO:0098838)	1/5	0.28753195742016074	0.882932120722419	0	0	3.5658396946564888	4.444538436116441	SLC19A1
hemoglobin metabolic process (GO:0020027)	1/5	0.28753195742016074	0.882932120722419	0	0	3.5658396946564888	4.444538436116441	INHBA
homoserine metabolic process (GO:0009092)	1/5	0.28753195742016074	0.882932120722419	0	0	3.5658396946564888	4.444538436116441	CTH
inosine metabolic process (GO:0046102)	1/5	0.28753195742016074	0.882932120722419	0	0	3.5658396946564888	4.444538436116441	PNP
insulin metabolic process (GO:1901142)	1/5	0.28753195742016074	0.882932120722419	0	0	3.5658396946564888	4.444538436116441	IDE
intracellular distribution of mitochondria (GO:0048312)	1/5	0.28753195742016074	0.882932120722419	0	0	3.5658396946564888	4.444538436116441	CLUH
isocitrate metabolic process (GO:0006102)	1/5	0.28753195742016074	0.882932120722419	0	0	3.5658396946564888	4.444538436116441	IDH3A
L-arginine import across plasma membrane (GO:0097638)	1/5	0.28753195742016074	0.882932120722419	0	0	3.5658396946564888	4.444538436116441	SLC7A1
L-aspartate transmembrane transport (GO:0070778)	1/5	0.28753195742016074	0.882932120722419	0	0	3.5658396946564888	4.444538436116441	SLC1A5
L-methionine salvage from methylthioadenosine (GO:0019509)	1/5	0.28753195742016074	0.882932120722419	0	0	3.5658396946564888	4.444538436116441	MTAP
lipid transport across blood-brain barrier (GO:1990379)	1/5	0.28753195742016074	0.882932120722419	0	0	3.5658396946564888	4.444538436116441	CD36
negative regulation of B cell differentiation (GO:0045578)	1/5	0.28753195742016074	0.882932120722419	0	0	3.5658396946564888	4.444538436116441	INHBA
negative regulation of cellular respiration (GO:1901856)	1/5	0.28753195742016074	0.882932120722419	0	0	3.5658396946564888	4.444538436116441	PPIF
negative regulation of gonadotropin secretion (GO:0032277)	1/5	0.28753195742016074	0.882932120722419	0	0	3.5658396946564888	4.444538436116441	INHBA
negative regulation of hydrogen peroxide-induced neuron death (GO:1903208)	1/5	0.28753195742016074	0.882932120722419	0	0	3.5658396946564888	4.444538436116441	NR4A3
negative regulation of IRE1-mediated unfolded protein response (GO:1903895)	1/5	0.28753195742016074	0.882932120722419	0	0	3.5658396946564888	4.444538436116441	HSPA5
negative regulation of keratinocyte differentiation (GO:0045617)	1/5	0.28753195742016074	0.882932120722419	0	0	3.5658396946564888	4.444538436116441	SRSF6
negative regulation of macrophage differentiation (GO:0045650)	1/5	0.28753195742016074	0.882932120722419	0	0	3.5658396946564888	4.444538436116441	INHBA
negative regulation of myosin-light-chain-phosphatase activity (GO:0035509)	1/5	0.28753195742016074	0.882932120722419	0	0	3.5658396946564888	4.444538436116441	TNF
negative regulation of smooth muscle cell apoptotic process (GO:0034392)	1/5	0.28753195742016074	0.882932120722419	0	0	3.5658396946564888	4.444538436116441	DNMT1
negative regulation of T cell migration (GO:2000405)	1/5	0.28753195742016074	0.882932120722419	0	0	3.5658396946564888	4.444538436116441	CD200
negative regulation of transcription by RNA polymerase I (GO:0016479)	1/5	0.28753195742016074	0.882932120722419	0	0	3.5658396946564888	4.444538436116441	FLNA
negative regulation of transforming growth factor beta1 production (GO:0032911)	1/5	0.28753195742016074	0.882932120722419	0	0	3.5658396946564888	4.444538436116441	FURIN
nucleoside triphosphate catabolic process (GO:0009143)	1/5	0.28753195742016074	0.882932120722419	0	0	3.5658396946564888	4.444538436116441	DCTPP1
ornithine transport (GO:0015822)	1/5	0.28753195742016074	0.882932120722419	0	0	3.5658396946564888	4.444538436116441	SLC7A1
p38MAPK cascade (GO:0038066)	1/5	0.28753195742016074	0.882932120722419	0	0	3.5658396946564888	4.444538436116441	MAP2K3
pentose catabolic process (GO:0019323)	1/5	0.28753195742016074	0.882932120722419	0	0	3.5658396946564888	4.444538436116441	NUDT5
positive regulation by host of viral genome replication (GO:0044829)	1/5	0.28753195742016074	0.882932120722419	0	0	3.5658396946564888	4.444538436116441	NUCKS1
positive regulation of 3'-UTR-mediated mRNA stabilization (GO:1905870)	1/5	0.28753195742016074	0.882932120722419	0	0	3.5658396946564888	4.444538436116441	LARP4B
positive regulation of amino acid transport (GO:0051957)	1/5	0.28753195742016074	0.882932120722419	0	0	3.5658396946564888	4.444538436116441	SLC12A2
positive regulation of anoikis (GO:2000210)	1/5	0.28753195742016074	0.882932120722419	0	0	3.5658396946564888	4.444538436116441	MYBBP1A
positive regulation of CD4-positive, CD25-positive, alpha-beta regulatory T cell differentiation (GO:0032831)	1/5	0.28753195742016074	0.882932120722419	0	0	3.5658396946564888	4.444538436116441	IFNG
positive regulation of deoxyribonuclease activity (GO:0032077)	1/5	0.28753195742016074	0.882932120722419	0	0	3.5658396946564888	4.444538436116441	PCNA
positive regulation of dopamine receptor signaling pathway (GO:0060161)	1/5	0.28753195742016074	0.882932120722419	0	0	3.5658396946564888	4.444538436116441	PRMT5
positive regulation of feeding behavior (GO:2000253)	1/5	0.28753195742016074	0.882932120722419	0	0	3.5658396946564888	4.444538436116441	NR4A3
positive regulation of glial cell proliferation (GO:0060252)	1/5	0.28753195742016074	0.882932120722419	0	0	3.5658396946564888	4.444538436116441	TNF
positive regulation of heat generation (GO:0031652)	1/5	0.28753195742016074	0.882932120722419	0	0	3.5658396946564888	4.444538436116441	TNF
positive regulation of interleukin-18 production (GO:0032741)	1/5	0.28753195742016074	0.882932120722419	0	0	3.5658396946564888	4.444538436116441	DHX9
positive regulation of MHC class I biosynthetic process (GO:0045345)	1/5	0.28753195742016074	0.882932120722419	0	0	3.5658396946564888	4.444538436116441	HSPH1
positive regulation of nucleobase-containing compound transport (GO:0032241)	1/5	0.28753195742016074	0.882932120722419	0	0	3.5658396946564888	4.444538436116441	DHX9
positive regulation of prostaglandin biosynthetic process (GO:0031394)	1/5	0.28753195742016074	0.882932120722419	0	0	3.5658396946564888	4.444538436116441	CD74
positive regulation of prostaglandin secretion (GO:0032308)	1/5	0.28753195742016074	0.882932120722419	0	0	3.5658396946564888	4.444538436116441	TNFSF11
positive regulation of protein monoubiquitination (GO:1902527)	1/5	0.28753195742016074	0.882932120722419	0	0	3.5658396946564888	4.444538436116441	FANCM
positive regulation of protein neddylation (GO:2000436)	1/5	0.28753195742016074	0.882932120722419	0	0	3.5658396946564888	4.444538436116441	DCUN1D5
positive regulation of RNA export from nucleus (GO:0046833)	1/5	0.28753195742016074	0.882932120722419	0	0	3.5658396946564888	4.444538436116441	DHX9
positive regulation of T-helper 1 cell cytokine production (GO:2000556)	1/5	0.28753195742016074	0.882932120722419	0	0	3.5658396946564888	4.444538436116441	XCL1
positive regulation of vascular associated smooth muscle cell apoptotic process (GO:1905461)	1/5	0.28753195742016074	0.882932120722419	0	0	3.5658396946564888	4.444538436116441	E2F3
proline biosynthetic process (GO:0006561)	1/5	0.28753195742016074	0.882932120722419	0	0	3.5658396946564888	4.444538436116441	ALDH18A1
prostaglandin transport (GO:0015732)	1/5	0.28753195742016074	0.882932120722419	0	0	3.5658396946564888	4.444538436116441	SLCO3A1
protein processing involved in protein targeting to mitochondrion (GO:0006627)	1/5	0.28753195742016074	0.882932120722419	0	0	3.5658396946564888	4.444538436116441	PMPCA
pyrimidine nucleotide metabolic process (GO:0006220)	1/5	0.28753195742016074	0.882932120722419	0	0	3.5658396946564888	4.444538436116441	PRPS1
R-loop disassembly (GO:0062176)	1/5	0.28753195742016074	0.882932120722419	0	0	3.5658396946564888	4.444538436116441	DDX21
regulation of chromosome separation (GO:1905818)	1/5	0.28753195742016074	0.882932120722419	0	0	3.5658396946564888	4.444538436116441	PLSCR1
regulation of core promoter binding (GO:1904796)	1/5	0.28753195742016074	0.882932120722419	0	0	3.5658396946564888	4.444538436116441	IFNG
regulation of fever generation (GO:0031620)	1/5	0.28753195742016074	0.882932120722419	0	0	3.5658396946564888	4.444538436116441	TNF
regulation of glomerular mesangial cell proliferation (GO:0072124)	1/5	0.28753195742016074	0.882932120722419	0	0	3.5658396946564888	4.444538436116441	PDGFB
regulation of growth rate (GO:0040009)	1/5	0.28753195742016074	0.882932120722419	0	0	3.5658396946564888	4.444538436116441	NOTCH2
regulation of inward rectifier potassium channel activity (GO:1901979)	1/5	0.28753195742016074	0.882932120722419	0	0	3.5658396946564888	4.444538436116441	ITGB1
regulation of low-density lipoprotein particle receptor catabolic process (GO:0032803)	1/5	0.28753195742016074	0.882932120722419	0	0	3.5658396946564888	4.444538436116441	FURIN
regulation of miRNA catabolic process (GO:2000625)	1/5	0.28753195742016074	0.882932120722419	0	0	3.5658396946564888	4.444538436116441	PNPT1
regulation of mRNA binding (GO:1902415)	1/5	0.28753195742016074	0.882932120722419	0	0	3.5658396946564888	4.444538436116441	EIF3C
regulation of phosphatidylinositol biosynthetic process (GO:0010511)	1/5	0.28753195742016074	0.882932120722419	0	0	3.5658396946564888	4.444538436116441	PDGFB
regulation of protein monoubiquitination (GO:1902525)	1/5	0.28753195742016074	0.882932120722419	0	0	3.5658396946564888	4.444538436116441	FANCM
regulation of snRNA transcription by RNA polymerase II (GO:1905380)	1/5	0.28753195742016074	0.882932120722419	0	0	3.5658396946564888	4.444538436116441	LARP7
regulation of T-helper 1 cell cytokine production (GO:2000554)	1/5	0.28753195742016074	0.882932120722419	0	0	3.5658396946564888	4.444538436116441	XCL1
rescue of stalled ribosome (GO:0072344)	1/5	0.28753195742016074	0.882932120722419	0	0	3.5658396946564888	4.444538436116441	LTN1
response to salt stress (GO:0009651)	1/5	0.28753195742016074	0.882932120722419	0	0	3.5658396946564888	4.444538436116441	TNF
response to sodium arsenite (GO:1903935)	1/5	0.28753195742016074	0.882932120722419	0	0	3.5658396946564888	4.444538436116441	HSF1
ribose phosphate metabolic process (GO:0019693)	1/5	0.28753195742016074	0.882932120722419	0	0	3.5658396946564888	4.444538436116441	NUDT5
RNA import into mitochondrion (GO:0035927)	1/5	0.28753195742016074	0.882932120722419	0	0	3.5658396946564888	4.444538436116441	PNPT1
RNA localization to Cajal body (GO:0090670)	1/5	0.28753195742016074	0.882932120722419	0	0	3.5658396946564888	4.444538436116441	DKC1
rRNA transport (GO:0051029)	1/5	0.28753195742016074	0.882932120722419	0	0	3.5658396946564888	4.444538436116441	PNPT1
scaRNA localization to Cajal body (GO:0090666)	1/5	0.28753195742016074	0.882932120722419	0	0	3.5658396946564888	4.444538436116441	DKC1
spliceosomal conformational changes to generate catalytic conformation (GO:0000393)	1/5	0.28753195742016074	0.882932120722419	0	0	3.5658396946564888	4.444538436116441	PRPF19
stress granule disassembly (GO:0035617)	1/5	0.28753195742016074	0.882932120722419	0	0	3.5658396946564888	4.444538436116441	VCP
transcription initiation from RNA polymerase III promoter (GO:0006384)	1/5	0.28753195742016074	0.882932120722419	0	0	3.5658396946564888	4.444538436116441	BDP1
transsulfuration (GO:0019346)	1/5	0.28753195742016074	0.882932120722419	0	0	3.5658396946564888	4.444538436116441	CTH
trophoblast giant cell differentiation (GO:0060707)	1/5	0.28753195742016074	0.882932120722419	0	0	3.5658396946564888	4.444538436116441	E2F8
regulation of programmed cell death (GO:0043067)	15/194	0.2911773262003062	0.8839699830671301	0	0	1.1968497827436375	1.4767005848498294	USP36;VCP;RBM25;HSP90AA1;NME2;PHB;RABGGTB;TNF;NME1;RSL1D1;PSMC5;HAX1;APEX1;CALR;TARDBP
regulation of interleukin-6 production (GO:0032675)	9/110	0.29471212180226797	0.8839699830671301	0	0	1.2721631610165625	1.5542733024050097	IL1A;CD74;IFNG;DHX9;IL17F;TNF;CD200;HSPD1;IL17A
beta-catenin-TCF complex assembly (GO:1904837)	3/29	0.29547074680827423	0.8839699830671301	0	0	1.646347918136909	2.007203415262228	HDAC1;MYC;RUVBL1
hydrogen peroxide metabolic process (GO:0042743)	3/29	0.29547074680827423	0.8839699830671301	0	0	1.646347918136909	2.007203415262228	PRDX3;GPX1;PRDX1
mismatch repair (GO:0006298)	3/29	0.29547074680827423	0.8839699830671301	0	0	1.646347918136909	2.007203415262228	PCNA;EXO1;RPA1
MyD88-dependent toll-like receptor signaling pathway (GO:0002755)	3/29	0.29547074680827423	0.8839699830671301	0	0	1.646347918136909	2.007203415262228	TRAF6;CD36;HSPD1
negative regulation of transferase activity (GO:0051348)	3/29	0.29547074680827423	0.8839699830671301	0	0	1.646347918136909	2.007203415262228	PRDX3;PINX1;HNRNPU
nucleotide-excision repair, preincision complex assembly (GO:0006294)	3/29	0.29547074680827423	0.8839699830671301	0	0	1.646347918136909	2.007203415262228	RPA1;GTF2H1;CHD1L
regulation of response to biotic stimulus (GO:0002831)	3/29	0.29547074680827423	0.8839699830671301	0	0	1.646347918136909	2.007203415262228	CD36;CD55;ZMPSTE24
histone H3 acetylation (GO:0043966)	4/42	0.2955911074245435	0.8839699830671301	0	0	1.5021141223372125	1.8307439064079034	KAT2A;TAF9;POLE3;JADE2
regulation of cell cycle (GO:0051726)	22/296	0.3011327875143161	0.8839699830671301	0	0	1.1470726472736745	1.3767211302021924	NOTCH2;PNPT1;GADD45B;HNRNPU;DHCR24;INHBA;WDR12;CDC25A;HCFC1;TBRG4;BOP1;CDK6;MYBBP1A;IFNG;CDK4;MYC;PES1;CHEK1;MYBL2;CALR;TARDBP;EIF4G2
positive regulation of establishment of protein localization to mitochondrion (GO:1903749)	5/56	0.3047724487984363	0.8839699830671301	0	0	1.3991232021139237	1.662423988121944	USP36;TFDP1;YWHAB;GZMB;UBE2L3
positive regulation of interleukin-1 beta production (GO:0032731)	5/56	0.3047724487984363	0.8839699830671301	0	0	1.3991232021139237	1.662423988121944	IFNG;CCL3;CD36;TNF;IL17A
cellular response to gamma radiation (GO:0071480)	2/17	0.30754402795772806	0.8839699830671301	0	0	1.902113572701808	2.242852532926277	XRCC5;HSF1
diol biosynthetic process (GO:0034312)	2/17	0.30754402795772806	0.8839699830671301	0	0	1.902113572701808	2.242852532926277	DHFR;SPTLC1
dolichol-linked oligosaccharide biosynthetic process (GO:0006488)	2/17	0.30754402795772806	0.8839699830671301	0	0	1.902113572701808	2.242852532926277	ALG8;ALG3
mitochondrial electron transport, cytochrome c to oxygen (GO:0006123)	2/17	0.30754402795772806	0.8839699830671301	0	0	1.902113572701808	2.242852532926277	NDUFA4;CYCS
negative regulation of cytokine production involved in immune response (GO:0002719)	2/17	0.30754402795772806	0.8839699830671301	0	0	1.902113572701808	2.242852532926277	XCL1;TNF
negative regulation of intrinsic apoptotic signaling pathway by p53 class mediator (GO:1902254)	2/17	0.30754402795772806	0.8839699830671301	0	0	1.902113572701808	2.242852532926277	CD74;TAF9
negative regulation of peptidyl-threonine phosphorylation (GO:0010801)	2/17	0.30754402795772806	0.8839699830671301	0	0	1.902113572701808	2.242852532926277	CALM1;EIF4G1
positive regulation of cyclin-dependent protein serine/threonine kinase activity (GO:0045737)	2/17	0.30754402795772806	0.8839699830671301	0	0	1.902113572701808	2.242852532926277	CCND2;PDGFB
positive regulation of cytokine production involved in inflammatory response (GO:1900017)	2/17	0.30754402795772806	0.8839699830671301	0	0	1.902113572701808	2.242852532926277	TNF;IL17A
positive regulation of DNA replication (GO:0045740)	2/17	0.30754402795772806	0.8839699830671301	0	0	1.902113572701808	2.242852532926277	PCNA;DHX9
positive regulation of macrophage activation (GO:0043032)	2/17	0.30754402795772806	0.8839699830671301	0	0	1.902113572701808	2.242852532926277	CCL3;HSPD1
positive regulation of smooth muscle cell migration (GO:0014911)	2/17	0.30754402795772806	0.8839699830671301	0	0	1.902113572701808	2.242852532926277	NR4A3;PDGFB
positive regulation of stem cell proliferation (GO:2000648)	2/17	0.30754402795772806	0.8839699830671301	0	0	1.902113572701808	2.242852532926277	CCNE1;HNRNPU
protein heterooligomerization (GO:0051291)	2/17	0.30754402795772806	0.8839699830671301	0	0	1.902113572701808	2.242852532926277	MAT2A;FARSB
protein localization to chromosome, centromeric region (GO:0071459)	2/17	0.30754402795772806	0.8839699830671301	0	0	1.902113572701808	2.242852532926277	MTBP;BUB3
regulation of NLRP3 inflammasome complex assembly (GO:1900225)	2/17	0.30754402795772806	0.8839699830671301	0	0	1.902113572701808	2.242852532926277	DDX3X;CD36
regulation of stem cell proliferation (GO:0072091)	2/17	0.30754402795772806	0.8839699830671301	0	0	1.902113572701808	2.242852532926277	HMGB2;HNRNPU
retrograde protein transport, ER to cytosol (GO:0030970)	2/17	0.30754402795772806	0.8839699830671301	0	0	1.902113572701808	2.242852532926277	VCP;NPLOC4
cellular response to light stimulus (GO:0071482)	6/70	0.30959047471686096	0.8839699830671301	0	0	1.3380028735632183	1.5688149310307293	PCNA;MYC;RUVBL2;NOC2L;EIF2S1;CDC25A
positive regulation of cell-substrate adhesion (GO:0010811)	6/70	0.30959047471686096	0.8839699830671301	0	0	1.3380028735632183	1.5688149310307293	CDK6;C1QBP;PDGFB;FLNA;CD36;CALR
cellular response to glucose starvation (GO:0042149)	4/43	0.31066829523269635	0.8839699830671301	0	0	1.4635199026935828	1.7108979559110624	HSPA5;MYBBP1A;PRKAG1;ASNS
protein-containing complex subunit organization (GO:0043933)	9/112	0.3129873780766033	0.8839699830671301	0	0	1.2473267415328173	1.4488852818526572	NDC1;CD74;NIFK;GEMIN5;NUP35;PPIH;SNX9;PPID;MDN1
fatty-acyl-CoA biosynthetic process (GO:0046949)	3/30	0.3138172396302841	0.8839699830671301	0	0	1.5852871219843696	1.8372597939860922	FASN;ACSL5;HSD17B12
histone H3-K4 methylation (GO:0051568)	3/30	0.3138172396302841	0.8839699830671301	0	0	1.5852871219843696	1.8372597939860922	PAXIP1;BEND3;DPY30
positive regulation of B cell proliferation (GO:0030890)	3/30	0.3138172396302841	0.8839699830671301	0	0	1.5852871219843696	1.8372597939860922	CD74;TFRC;IL2
positive regulation of protein import (GO:1904591)	3/30	0.3138172396302841	0.8839699830671301	0	0	1.5852871219843696	1.8372597939860922	IFNG;FLNA;RAN
regulation of macrophage activation (GO:0043030)	3/30	0.3138172396302841	0.8839699830671301	0	0	1.5852871219843696	1.8372597939860922	CD74;CD200;HSPD1
snRNA 3'-end processing (GO:0034472)	3/30	0.3138172396302841	0.8839699830671301	0	0	1.5852871219843696	1.8372597939860922	INTS7;EXOSC3;EXOSC2
negative regulation of DNA recombination (GO:0045910)	5/57	0.3178738676529661	0.8839699830671301	0	0	1.3721433619978796	1.5726143544653313	RIF1;POLR2A;POLR2B;POLR2F;POLR2L
regulation of mitotic nuclear division (GO:0007088)	5/57	0.3178738676529661	0.8839699830671301	0	0	1.3721433619978796	1.5726143544653313	PRMT5;IL1A;CHEK1;PDGFB;PIN1
myeloid leukocyte differentiation (GO:0002573)	6/71	0.32131597020848734	0.8839699830671301	0	0	1.3173474801061007	1.495624521807989	CSF2;RXRA;IFNG;CDK4;TNFSF11;DEK
response to UV (GO:0009411)	8/99	0.3228511834445684	0.8839699830671301	0	0	1.2547881895541144	1.4186180966238824	GPX1;PCNA;MYC;RUVBL2;USP1;NOC2L;EIF2S1;CDC25A
lymphocyte chemotaxis (GO:0048247)	4/44	0.32581479900232463	0.8839699830671301	0	0	1.4268553940321347	1.6001129657841913	SLC12A2;CCL20;CCL3;XCL1
regulation of phagocytosis (GO:0050764)	5/58	0.3310413529224983	0.8839699830671301	0	0	1.3461816290560258	1.4882199156303633	PLSCR1;IFNG;CALR;TNF;LYAR
negative regulation of proteasomal ubiquitin-dependent protein catabolic process (GO:0032435)	3/31	0.33218670035174086	0.8839699830671301	0	0	1.5285878112712976	1.684592605980448	USP7;TAF9;UCHL5
negative regulation of response to DNA damage stimulus (GO:2001021)	3/31	0.33218670035174086	0.8839699830671301	0	0	1.5285878112712976	1.684592605980448	CD74;DDX39B;THOC1
positive regulation of proteolysis involved in cellular protein catabolic process (GO:1903052)	3/31	0.33218670035174086	0.8839699830671301	0	0	1.5285878112712976	1.684592605980448	PSMC5;PSMC2;CTSC
protein acetylation (GO:0006473)	3/31	0.33218670035174086	0.8839699830671301	0	0	1.5285878112712976	1.684592605980448	NAA50;NAT10;NAA15
cellular response to glucocorticoid stimulus (GO:0071385)	2/18	0.33224383092505383	0.8839699830671301	0	0	1.7831359816653933	1.9648128402134941	HNRNPU;UBE2L3
chromatin disassembly (GO:0031498)	2/18	0.33224383092505383	0.8839699830671301	0	0	1.7831359816653933	1.9648128402134941	SMARCC1;SET
DNA conformation change (GO:0071103)	2/18	0.33224383092505383	0.8839699830671301	0	0	1.7831359816653933	1.9648128402134941	HMGB2;TOP1
embryonic digit morphogenesis (GO:0042733)	2/18	0.33224383092505383	0.8839699830671301	0	0	1.7831359816653933	1.9648128402134941	HDAC2;HDAC1
leukocyte tethering or rolling (GO:0050901)	2/18	0.33224383092505383	0.8839699830671301	0	0	1.7831359816653933	1.9648128402134941	ITGB1;TNF
long-chain fatty-acyl-CoA biosynthetic process (GO:0035338)	2/18	0.33224383092505383	0.8839699830671301	0	0	1.7831359816653933	1.9648128402134941	ACSL5;HSD17B12
nucleosome disassembly (GO:0006337)	2/18	0.33224383092505383	0.8839699830671301	0	0	1.7831359816653933	1.9648128402134941	SMARCC1;SET
positive regulation of amyloid-beta formation (GO:1902004)	2/18	0.33224383092505383	0.8839699830671301	0	0	1.7831359816653933	1.9648128402134941	IFNG;TNF
positive regulation of interleukin-4 production (GO:0032753)	2/18	0.33224383092505383	0.8839699830671301	0	0	1.7831359816653933	1.9648128402134941	SLC7A5;IRF4
positive regulation of lymphocyte chemotaxis (GO:0140131)	2/18	0.33224383092505383	0.8839699830671301	0	0	1.7831359816653933	1.9648128402134941	CCL3;XCL1
positive regulation of macrophage derived foam cell differentiation (GO:0010744)	2/18	0.33224383092505383	0.8839699830671301	0	0	1.7831359816653933	1.9648128402134941	CSF2;CD36
positive regulation of nitric-oxide synthase activity (GO:0051000)	2/18	0.33224383092505383	0.8839699830671301	0	0	1.7831359816653933	1.9648128402134941	DHFR;TNF
regulation of cartilage development (GO:0061035)	2/18	0.33224383092505383	0.8839699830671301	0	0	1.7831359816653933	1.9648128402134941	KAT2A;SCIN
regulation of mRNA polyadenylation (GO:1900363)	2/18	0.33224383092505383	0.8839699830671301	0	0	1.7831359816653933	1.9648128402134941	NCBP1;HSF1
regulation of protein sumoylation (GO:0033233)	2/18	0.33224383092505383	0.8839699830671301	0	0	1.7831359816653933	1.9648128402134941	UBA2;GNL3
regulation of transforming growth factor beta production (GO:0071634)	2/18	0.33224383092505383	0.8839699830671301	0	0	1.7831359816653933	1.9648128402134941	XCL1;CD200
response to axon injury (GO:0048678)	2/18	0.33224383092505383	0.8839699830671301	0	0	1.7831359816653933	1.9648128402134941	DHFR;GAP43
rRNA transcription (GO:0009303)	2/18	0.33224383092505383	0.8839699830671301	0	0	1.7831359816653933	1.9648128402134941	NIFK;GTF3C6
organic acid transport (GO:0015849)	8/100	0.33279348657495655	0.8839699830671301	0	0	1.2410824518669292	1.365480045270608	SLC38A1;RXRA;SLC16A1;SLC16A10;SLC1A5;SLC38A2;SLC7A1;SLC19A1
response to interleukin-1 (GO:0070555)	7/86	0.33345465453450224	0.8839699830671301	0	0	1.2645608449172945	1.3888019136102545	USP10;CCL20;TRAF6;TAF9;CCL3;XCL1;RBMX
5S class rRNA transcription by RNA polymerase III (GO:0042791)	1/6	0.3342458477240396	0.8839699830671301	0	0	2.8525190839694656	3.1260142942928897	GTF3C6
activation of cysteine-type endopeptidase activity involved in apoptotic process by cytochrome c (GO:0008635)	1/6	0.3342458477240396	0.8839699830671301	0	0	2.8525190839694656	3.1260142942928897	CYCS
aromatic amino acid transport (GO:0015801)	1/6	0.3342458477240396	0.8839699830671301	0	0	2.8525190839694656	3.1260142942928897	SLC16A10
astrocyte development (GO:0014002)	1/6	0.3342458477240396	0.8839699830671301	0	0	2.8525190839694656	3.1260142942928897	CDK6
ATP synthesis coupled electron transport (GO:0042773)	1/6	0.3342458477240396	0.8839699830671301	0	0	2.8525190839694656	3.1260142942928897	NDUFB6
cellular carbohydrate catabolic process (GO:0044275)	1/6	0.3342458477240396	0.8839699830671301	0	0	2.8525190839694656	3.1260142942928897	GUSB
cellular heat acclimation (GO:0070370)	1/6	0.3342458477240396	0.8839699830671301	0	0	2.8525190839694656	3.1260142942928897	RBBP7
cellular hyperosmotic response (GO:0071474)	1/6	0.3342458477240396	0.8839699830671301	0	0	2.8525190839694656	3.1260142942928897	YBX3
cellular response to bacterial lipopeptide (GO:0071221)	1/6	0.3342458477240396	0.8839699830671301	0	0	2.8525190839694656	3.1260142942928897	CD36
cellular response to granulocyte macrophage colony-stimulating factor stimulus (GO:0097011)	1/6	0.3342458477240396	0.8839699830671301	0	0	2.8525190839694656	3.1260142942928897	CSF2
cellular response to salt (GO:1902075)	1/6	0.3342458477240396	0.8839699830671301	0	0	2.8525190839694656	3.1260142942928897	HSF1
centromeric sister chromatid cohesion (GO:0070601)	1/6	0.3342458477240396	0.8839699830671301	0	0	2.8525190839694656	3.1260142942928897	NAA50
cholesterol import (GO:0070508)	1/6	0.3342458477240396	0.8839699830671301	0	0	2.8525190839694656	3.1260142942928897	CD36
chromatin organization involved in negative regulation of transcription (GO:0097549)	1/6	0.3342458477240396	0.8839699830671301	0	0	2.8525190839694656	3.1260142942928897	POLE3
establishment of mitochondrion localization, microtubule-mediated (GO:0034643)	1/6	0.3342458477240396	0.8839699830671301	0	0	2.8525190839694656	3.1260142942928897	LRPPRC
glandular epithelial cell differentiation (GO:0002067)	1/6	0.3342458477240396	0.8839699830671301	0	0	2.8525190839694656	3.1260142942928897	WDR77
guanine nucleotide transmembrane transport (GO:1903790)	1/6	0.3342458477240396	0.8839699830671301	0	0	2.8525190839694656	3.1260142942928897	SLC19A1
heat acclimation (GO:0010286)	1/6	0.3342458477240396	0.8839699830671301	0	0	2.8525190839694656	3.1260142942928897	RBBP7
hepatocyte differentiation (GO:0070365)	1/6	0.3342458477240396	0.8839699830671301	0	0	2.8525190839694656	3.1260142942928897	E2F8
histone H4-K12 acetylation (GO:0043983)	1/6	0.3342458477240396	0.8839699830671301	0	0	2.8525190839694656	3.1260142942928897	JADE2
hydrogen sulfide metabolic process (GO:0070813)	1/6	0.3342458477240396	0.8839699830671301	0	0	2.8525190839694656	3.1260142942928897	CTH
L-arginine transmembrane transport (GO:1903400)	1/6	0.3342458477240396	0.8839699830671301	0	0	2.8525190839694656	3.1260142942928897	SLC7A1
L-ornithine transmembrane transport (GO:1903352)	1/6	0.3342458477240396	0.8839699830671301	0	0	2.8525190839694656	3.1260142942928897	SLC7A1
leucine transport (GO:0015820)	1/6	0.3342458477240396	0.8839699830671301	0	0	2.8525190839694656	3.1260142942928897	SLC7A5
mitochondrial ribosome assembly (GO:0061668)	1/6	0.3342458477240396	0.8839699830671301	0	0	2.8525190839694656	3.1260142942928897	FASTKD2
mRNA 5'-splice site recognition (GO:0000395)	1/6	0.3342458477240396	0.8839699830671301	0	0	2.8525190839694656	3.1260142942928897	SRSF1
negative regulation of actin filament depolymerization (GO:0030835)	1/6	0.3342458477240396	0.8839699830671301	0	0	2.8525190839694656	3.1260142942928897	SCIN
negative regulation of CD8-positive, alpha-beta T cell activation (GO:2001186)	1/6	0.3342458477240396	0.8839699830671301	0	0	2.8525190839694656	3.1260142942928897	CD274
negative regulation of cellular extravasation (GO:0002692)	1/6	0.3342458477240396	0.8839699830671301	0	0	2.8525190839694656	3.1260142942928897	PTGER4
negative regulation of cellular response to hypoxia (GO:1900038)	1/6	0.3342458477240396	0.8839699830671301	0	0	2.8525190839694656	3.1260142942928897	HYOU1
negative regulation of cytokinesis (GO:0032466)	1/6	0.3342458477240396	0.8839699830671301	0	0	2.8525190839694656	3.1260142942928897	E2F8
negative regulation of endoplasmic reticulum calcium ion concentration (GO:0032471)	1/6	0.3342458477240396	0.8839699830671301	0	0	2.8525190839694656	3.1260142942928897	BCAP31
negative regulation of erythrocyte differentiation (GO:0045647)	1/6	0.3342458477240396	0.8839699830671301	0	0	2.8525190839694656	3.1260142942928897	HSPA9
negative regulation of establishment of protein localization to mitochondrion (GO:1903748)	1/6	0.3342458477240396	0.8839699830671301	0	0	2.8525190839694656	3.1260142942928897	DNAJA1
negative regulation of glucocorticoid receptor signaling pathway (GO:2000323)	1/6	0.3342458477240396	0.8839699830671301	0	0	2.8525190839694656	3.1260142942928897	PHB
negative regulation of histone H3-K9 methylation (GO:0051573)	1/6	0.3342458477240396	0.8839699830671301	0	0	2.8525190839694656	3.1260142942928897	DNMT1
negative regulation of morphogenesis of an epithelium (GO:1905331)	1/6	0.3342458477240396	0.8839699830671301	0	0	2.8525190839694656	3.1260142942928897	TNF
negative regulation of transporter activity (GO:0032410)	1/6	0.3342458477240396	0.8839699830671301	0	0	2.8525190839694656	3.1260142942928897	PPIF
negative regulation of trophoblast cell migration (GO:1901164)	1/6	0.3342458477240396	0.8839699830671301	0	0	2.8525190839694656	3.1260142942928897	CALR
negative regulation of vitamin metabolic process (GO:0046137)	1/6	0.3342458477240396	0.8839699830671301	0	0	2.8525190839694656	3.1260142942928897	PRMT3
neuroepithelial cell differentiation (GO:0060563)	1/6	0.3342458477240396	0.8839699830671301	0	0	2.8525190839694656	3.1260142942928897	BCCIP
peptide antigen assembly with MHC protein complex (GO:0002501)	1/6	0.3342458477240396	0.8839699830671301	0	0	2.8525190839694656	3.1260142942928897	CALR
peptidyl-glutamine methylation (GO:0018364)	1/6	0.3342458477240396	0.8839699830671301	0	0	2.8525190839694656	3.1260142942928897	FBL
peroxisome proliferator activated receptor signaling pathway (GO:0035357)	1/6	0.3342458477240396	0.8839699830671301	0	0	2.8525190839694656	3.1260142942928897	RXRA
positive regulation of anion transport (GO:1903793)	1/6	0.3342458477240396	0.8839699830671301	0	0	2.8525190839694656	3.1260142942928897	SLC12A2
positive regulation of granulocyte differentiation (GO:0030854)	1/6	0.3342458477240396	0.8839699830671301	0	0	2.8525190839694656	3.1260142942928897	HAX1
positive regulation of hemoglobin biosynthetic process (GO:0046985)	1/6	0.3342458477240396	0.8839699830671301	0	0	2.8525190839694656	3.1260142942928897	PRMT1
positive regulation of I-kappaB phosphorylation (GO:1903721)	1/6	0.3342458477240396	0.8839699830671301	0	0	2.8525190839694656	3.1260142942928897	TNF
positive regulation of kidney development (GO:0090184)	1/6	0.3342458477240396	0.8839699830671301	0	0	2.8525190839694656	3.1260142942928897	MYC
positive regulation of killing of cells of other organism (GO:0051712)	1/6	0.3342458477240396	0.8839699830671301	0	0	2.8525190839694656	3.1260142942928897	IFNG
positive regulation of microglial cell activation (GO:1903980)	1/6	0.3342458477240396	0.8839699830671301	0	0	2.8525190839694656	3.1260142942928897	CCL3
positive regulation of microglial cell migration (GO:1904141)	1/6	0.3342458477240396	0.8839699830671301	0	0	2.8525190839694656	3.1260142942928897	CCL3
positive regulation of T cell mediated immune response to tumor cell (GO:0002842)	1/6	0.3342458477240396	0.8839699830671301	0	0	2.8525190839694656	3.1260142942928897	HSPD1
positive regulation of tau-protein kinase activity (GO:1902949)	1/6	0.3342458477240396	0.8839699830671301	0	0	2.8525190839694656	3.1260142942928897	HSP90AA1
positive regulation of toll-like receptor 7 signaling pathway (GO:0034157)	1/6	0.3342458477240396	0.8839699830671301	0	0	2.8525190839694656	3.1260142942928897	DDX3X
protection from natural killer cell mediated cytotoxicity (GO:0042270)	1/6	0.3342458477240396	0.8839699830671301	0	0	2.8525190839694656	3.1260142942928897	SERPINB9
protein geranylgeranylation (GO:0018344)	1/6	0.3342458477240396	0.8839699830671301	0	0	2.8525190839694656	3.1260142942928897	RABGGTB
protein-DNA complex subunit organization (GO:0071824)	1/6	0.3342458477240396	0.8839699830671301	0	0	2.8525190839694656	3.1260142942928897	MYC
pteridine-containing compound biosynthetic process (GO:0042559)	1/6	0.3342458477240396	0.8839699830671301	0	0	2.8525190839694656	3.1260142942928897	DHFR
purine deoxyribonucleotide catabolic process (GO:0009155)	1/6	0.3342458477240396	0.8839699830671301	0	0	2.8525190839694656	3.1260142942928897	PNP
purine nucleobase transport (GO:0006863)	1/6	0.3342458477240396	0.8839699830671301	0	0	2.8525190839694656	3.1260142942928897	VDAC3
purine ribonucleoside catabolic process (GO:0046130)	1/6	0.3342458477240396	0.8839699830671301	0	0	2.8525190839694656	3.1260142942928897	PNP
pyrimidine nucleotide-sugar transmembrane transport (GO:0090481)	1/6	0.3342458477240396	0.8839699830671301	0	0	2.8525190839694656	3.1260142942928897	SLC35B1
regulation of 3'-UTR-mediated mRNA stabilization (GO:1905868)	1/6	0.3342458477240396	0.8839699830671301	0	0	2.8525190839694656	3.1260142942928897	LARP4B
regulation of cell cycle checkpoint (GO:1901976)	1/6	0.3342458477240396	0.8839699830671301	0	0	2.8525190839694656	3.1260142942928897	RFWD3
regulation of DNA-dependent DNA replication initiation (GO:0030174)	1/6	0.3342458477240396	0.8839699830671301	0	0	2.8525190839694656	3.1260142942928897	WDR18
regulation of glomerular filtration (GO:0003093)	1/6	0.3342458477240396	0.8839699830671301	0	0	2.8525190839694656	3.1260142942928897	PDGFB
regulation of hyaluronan biosynthetic process (GO:1900125)	1/6	0.3342458477240396	0.8839699830671301	0	0	2.8525190839694656	3.1260142942928897	PDGFB
regulation of immature T cell proliferation in thymus (GO:0033084)	1/6	0.3342458477240396	0.8839699830671301	0	0	2.8525190839694656	3.1260142942928897	IL1A
regulation of interleukin-1-mediated signaling pathway (GO:2000659)	1/6	0.3342458477240396	0.8839699830671301	0	0	2.8525190839694656	3.1260142942928897	OTUD4
regulation of long-chain fatty acid import across plasma membrane (GO:0010746)	1/6	0.3342458477240396	0.8839699830671301	0	0	2.8525190839694656	3.1260142942928897	ACSL5
regulation of membrane tubulation (GO:1903525)	1/6	0.3342458477240396	0.8839699830671301	0	0	2.8525190839694656	3.1260142942928897	ATP10A
regulation of mRNA export from nucleus (GO:0010793)	1/6	0.3342458477240396	0.8839699830671301	0	0	2.8525190839694656	3.1260142942928897	NSUN2
regulation of NK T cell activation (GO:0051133)	1/6	0.3342458477240396	0.8839699830671301	0	0	2.8525190839694656	3.1260142942928897	HSPH1
regulation of nuclease activity (GO:0032069)	1/6	0.3342458477240396	0.8839699830671301	0	0	2.8525190839694656	3.1260142942928897	HMGB2
regulation of protein targeting (GO:1903533)	1/6	0.3342458477240396	0.8839699830671301	0	0	2.8525190839694656	3.1260142942928897	HAX1
regulation of response to reactive oxygen species (GO:1901031)	1/6	0.3342458477240396	0.8839699830671301	0	0	2.8525190839694656	3.1260142942928897	DHFR
regulation of retrograde transport, endosome to Golgi (GO:1905279)	1/6	0.3342458477240396	0.8839699830671301	0	0	2.8525190839694656	3.1260142942928897	USP7
regulation of ribonucleoprotein complex localization (GO:2000197)	1/6	0.3342458477240396	0.8839699830671301	0	0	2.8525190839694656	3.1260142942928897	NSUN2
regulation of superoxide metabolic process (GO:0090322)	1/6	0.3342458477240396	0.8839699830671301	0	0	2.8525190839694656	3.1260142942928897	DHFR
regulation of t-circle formation (GO:1904429)	1/6	0.3342458477240396	0.8839699830671301	0	0	2.8525190839694656	3.1260142942928897	XRCC5
regulation of T-helper cell differentiation (GO:0045622)	1/6	0.3342458477240396	0.8839699830671301	0	0	2.8525190839694656	3.1260142942928897	IRF4
regulation of type 2 immune response (GO:0002828)	1/6	0.3342458477240396	0.8839699830671301	0	0	2.8525190839694656	3.1260142942928897	CD74
regulation of type B pancreatic cell proliferation (GO:0061469)	1/6	0.3342458477240396	0.8839699830671301	0	0	2.8525190839694656	3.1260142942928897	NR4A3
release of sequestered calcium ion into cytosol by sarcoplasmic reticulum (GO:0014808)	1/6	0.3342458477240396	0.8839699830671301	0	0	2.8525190839694656	3.1260142942928897	CCL3
response to catecholamine (GO:0071869)	1/6	0.3342458477240396	0.8839699830671301	0	0	2.8525190839694656	3.1260142942928897	NR4A3
response to granulocyte macrophage colony-stimulating factor (GO:0097012)	1/6	0.3342458477240396	0.8839699830671301	0	0	2.8525190839694656	3.1260142942928897	CSF2
response to testosterone (GO:0033574)	1/6	0.3342458477240396	0.8839699830671301	0	0	2.8525190839694656	3.1260142942928897	SPP1
sterol import (GO:0035376)	1/6	0.3342458477240396	0.8839699830671301	0	0	2.8525190839694656	3.1260142942928897	CD36
T-helper 17 cell lineage commitment (GO:0072540)	1/6	0.3342458477240396	0.8839699830671301	0	0	2.8525190839694656	3.1260142942928897	IRF4
tRNA pseudouridine synthesis (GO:0031119)	1/6	0.3342458477240396	0.8839699830671301	0	0	2.8525190839694656	3.1260142942928897	PUS7
valine metabolic process (GO:0006573)	1/6	0.3342458477240396	0.8839699830671301	0	0	2.8525190839694656	3.1260142942928897	BCAT1
vesicle fusion with endoplasmic reticulum-Golgi intermediate compartment (ERGIC) membrane (GO:1990668)	1/6	0.3342458477240396	0.8839699830671301	0	0	2.8525190839694656	3.1260142942928897	CALR
protein deacetylation (GO:0006476)	4/45	0.34100499147580543	0.9010833502564394	0	0	1.3919793979883182	1.4975723995106693	HDAC2;HDAC1;FLNA;PHB
positive regulation of cell cycle process (GO:0090068)	8/101	0.3427841394948028	0.9045221968691592	0	0	1.2276714612267803	1.3144118036498182	GEN1;IL1A;RANBP1;PLSCR1;RCC2;PDGFB;CDC6;E2F8
positive regulation of tyrosine phosphorylation of STAT protein (GO:0042531)	5/59	0.344257993241948	0.9045221968691592	0	0	1.3211814417786854	1.408860224389786	IL3;CSF2;IFNG;TNF;IL2
apoptotic process (GO:0006915)	17/231	0.3461365782339292	0.9045221968691592	0	0	1.1341887070447356	1.2032855779602243	NOTCH2;PLK3;FASTKD2;THOC1;GZMB;DHCR24;DDX41;HSPD1;IL1A;PLSCR1;BCLAF1;IFNG;MYC;CHEK1;LTA;IL17A;MCM2
positive regulation of DNA-binding transcription factor activity (GO:0051091)	18/246	0.34895877551401755	0.9045221968691592	0	0	1.1271828062034437	1.1866997327931212	TFRC;DHX9;BUD31;PPRC1;PHB2;TNF;NFKB2;PRDX3;PSMA6;COPS5;TFDP1;SLCO3A1;TRAF6;HSF1;UBE2N;TNFSF11;CD36;CD200
activation of phospholipase C activity (GO:0007202)	3/32	0.3505368117041532	0.9045221968691592	0	0	1.475798797848782	1.5470644602882375	ITK;PHB;PHB2
cellular response to topologically incorrect protein (GO:0035967)	3/32	0.3505368117041532	0.9045221968691592	0	0	1.475798797848782	1.5470644602882375	HSPA9;HSPA5;HSF1
gene silencing by miRNA (GO:0035195)	3/32	0.3505368117041532	0.9045221968691592	0	0	1.475798797848782	1.5470644602882375	EIF6;XPO5;RAN
negative regulation of double-strand break repair (GO:2000780)	3/32	0.3505368117041532	0.9045221968691592	0	0	1.475798797848782	1.5470644602882375	RIF1;HSF1;OTUB1
negative regulation of intracellular steroid hormone receptor signaling pathway (GO:0033144)	3/32	0.3505368117041532	0.9045221968691592	0	0	1.475798797848782	1.5470644602882375	HDAC1;PHB;CALR
positive regulation of immune effector process (GO:0002699)	3/32	0.3505368117041532	0.9045221968691592	0	0	1.475798797848782	1.5470644602882375	IFNG;PHB;IL2
mitotic sister chromatid segregation (GO:0000070)	8/102	0.3528158660019081	0.9045221968691592	0	0	1.2145458108130174	1.2653247374274244	NAA50;SET;NCAPG2;PINX1;PDS5A;KPNB1;RAN;SMC2
alpha-amino acid metabolic process (GO:1901605)	4/46	0.356214214687592	0.9045221968691592	0	0	1.3587641636608736	1.4025476246279593	MTRR;MTHFD1;ASNS;ALDH18A1
positive regulation of organelle assembly (GO:1902117)	4/46	0.356214214687592	0.9045221968691592	0	0	1.3587641636608736	1.4025476246279593	CSF2;G3BP1;G3BP2;TNF
diol metabolic process (GO:0034311)	2/19	0.35668332547965026	0.9045221968691592	0	0	1.6781557542803218	1.7300224039779737	HSP90AA1;CALM1
DNA double-strand break processing (GO:0000729)	2/19	0.35668332547965026	0.9045221968691592	0	0	1.6781557542803218	1.7300224039779737	UBE2N;SMARCAD1
fatty acid transmembrane transport (GO:1902001)	2/19	0.35668332547965026	0.9045221968691592	0	0	1.6781557542803218	1.7300224039779737	ABCD3;CD36
histone H4-K16 acetylation (GO:0043984)	2/19	0.35668332547965026	0.9045221968691592	0	0	1.6781557542803218	1.7300224039779737	JADE2;HCFC1
leukocyte adhesion to vascular endothelial cell (GO:0061756)	2/19	0.35668332547965026	0.9045221968691592	0	0	1.6781557542803218	1.7300224039779737	ITGB1;TNF
maintenance of protein localization in organelle (GO:0072595)	2/19	0.35668332547965026	0.9045221968691592	0	0	1.6781557542803218	1.7300224039779737	HSPA5;HNRNPU
negative regulation of RNA metabolic process (GO:0051253)	2/19	0.35668332547965026	0.9045221968691592	0	0	1.6781557542803218	1.7300224039779737	SHQ1;TNF
positive regulation of cellular protein catabolic process (GO:1903364)	2/19	0.35668332547965026	0.9045221968691592	0	0	1.6781557542803218	1.7300224039779737	HSP90AA1;CTSC
positive regulation of G protein-coupled receptor signaling pathway (GO:0045745)	2/19	0.35668332547965026	0.9045221968691592	0	0	1.6781557542803218	1.7300224039779737	PRMT5;PHB
prostaglandin biosynthetic process (GO:0001516)	2/19	0.35668332547965026	0.9045221968691592	0	0	1.6781557542803218	1.7300224039779737	CD74;PTGES3
pyroptosis (GO:0070269)	2/19	0.35668332547965026	0.9045221968691592	0	0	1.6781557542803218	1.7300224039779737	DHX9;GZMB
regulation of autophagy of mitochondrion (GO:1903146)	2/19	0.35668332547965026	0.9045221968691592	0	0	1.6781557542803218	1.7300224039779737	USP36;HAX1
regulation of histone H3-K4 methylation (GO:0051569)	2/19	0.35668332547965026	0.9045221968691592	0	0	1.6781557542803218	1.7300224039779737	DNMT1;PAXIP1
regulation of mitotic spindle assembly (GO:1901673)	2/19	0.35668332547965026	0.9045221968691592	0	0	1.6781557542803218	1.7300224039779737	DRG1;HNRNPU
regulation of neuroinflammatory response (GO:0150077)	2/19	0.35668332547965026	0.9045221968691592	0	0	1.6781557542803218	1.7300224039779737	TNF;CD200
regulation of RIG-I signaling pathway (GO:0039535)	2/19	0.35668332547965026	0.9045221968691592	0	0	1.6781557542803218	1.7300224039779737	NPLOC4;C1QBP
response to cholesterol (GO:0070723)	2/19	0.35668332547965026	0.9045221968691592	0	0	1.6781557542803218	1.7300224039779737	GRAMD1B;CCL3
response to fatty acid (GO:0070542)	2/19	0.35668332547965026	0.9045221968691592	0	0	1.6781557542803218	1.7300224039779737	PPP5C;CD36
mitochondrial translational termination (GO:0070126)	7/89	0.36597860593380815	0.9045221968691592	0	0	1.2181000299266795	1.2244102765666358	MRPS17;PTCD3;MRPL42;MRPL50;MRPS18B;MRPL37;MRPL15
regulation of cysteine-type endopeptidase activity involved in apoptotic process (GO:0043281)	7/89	0.36597860593380815	0.9045221968691592	0	0	1.2181000299266795	1.2244102765666358	BCAP31;DDX3X;GPX1;MYC;CYCS;DHCR24;TNF
positive regulation of lymphocyte proliferation (GO:0050671)	6/75	0.36872043322983694	0.9045221968691592	0	0	1.2407129768449108	1.2378798777638058	CD274;CD74;PNP;TFRC;SLC7A1;IL2
positive regulation of T cell activation (GO:0050870)	6/75	0.36872043322983694	0.9045221968691592	0	0	1.2407129768449108	1.2378798777638058	CD274;PNP;TFRC;TNFSF11;SLC7A1;HSPD1
positive regulation of ATP metabolic process (GO:1903580)	3/33	0.3688281087787397	0.9045221968691592	0	0	1.4265290519877676	1.4228551310388144	VCP;IFNG;BEND3
signal transduction by p53 class mediator (GO:0072331)	3/33	0.3688281087787397	0.9045221968691592	0	0	1.4265290519877676	1.4228551310388144	PAXIP1;MYBBP1A;USP10
polyol metabolic process (GO:0019751)	4/47	0.3714188292995006	0.9045221968691592	0	0	1.3270938239533105	1.314386811913736	INPP5B;ISYNA1;PPIP5K2;CALM1
positive regulation of neuron death (GO:1901216)	4/47	0.3714188292995006	0.9045221968691592	0	0	1.3270938239533105	1.314386811913736	IFNG;CCL3;TNF;EIF2S1
regulation of protein localization to nucleus (GO:1900180)	4/47	0.3714188292995006	0.9045221968691592	0	0	1.3270938239533105	1.314386811913736	TFRC;NVL;PIN1;BYSL
regulation of T cell activation (GO:0050863)	4/47	0.3714188292995006	0.9045221968691592	0	0	1.3270938239533105	1.314386811913736	KAT2A;TNFSF11;TNFSF8;HSPD1
ammonium transport (GO:0015696)	1/7	0.37789905949483704	0.9045221968691592	0	0	2.376972010178117	2.3130983924490915	SLC12A2
astrocyte differentiation (GO:0048708)	1/7	0.37789905949483704	0.9045221968691592	0	0	2.376972010178117	2.3130983924490915	CDK6
calcium ion export (GO:1901660)	1/7	0.37789905949483704	0.9045221968691592	0	0	2.376972010178117	2.3130983924490915	SLC35G1
cardiolipin biosynthetic process (GO:0032049)	1/7	0.37789905949483704	0.9045221968691592	0	0	2.376972010178117	2.3130983924490915	CRLS1
cellular amino acid biosynthetic process (GO:0008652)	1/7	0.37789905949483704	0.9045221968691592	0	0	2.376972010178117	2.3130983924490915	BCAT1
cellular response to interleukin-18 (GO:0071351)	1/7	0.37789905949483704	0.9045221968691592	0	0	2.376972010178117	2.3130983924490915	PDGFB
cellular response to monoamine stimulus (GO:0071868)	1/7	0.37789905949483704	0.9045221968691592	0	0	2.376972010178117	2.3130983924490915	NR4A3
cellular response to prostaglandin E stimulus (GO:0071380)	1/7	0.37789905949483704	0.9045221968691592	0	0	2.376972010178117	2.3130983924490915	PTGER4
cleavage furrow formation (GO:0036089)	1/7	0.37789905949483704	0.9045221968691592	0	0	2.376972010178117	2.3130983924490915	SNX9
cyclic nucleotide transport (GO:0070729)	1/7	0.37789905949483704	0.9045221968691592	0	0	2.376972010178117	2.3130983924490915	SLC19A1
death-inducing signaling complex assembly (GO:0071550)	1/7	0.37789905949483704	0.9045221968691592	0	0	2.376972010178117	2.3130983924490915	TNF
endosome to lysosome transport via multivesicular body sorting pathway (GO:0032510)	1/7	0.37789905949483704	0.9045221968691592	0	0	2.376972010178117	2.3130983924490915	VCP
gamma-delta T cell activation (GO:0046629)	1/7	0.37789905949483704	0.9045221968691592	0	0	2.376972010178117	2.3130983924490915	ITK
glandular epithelial cell development (GO:0002068)	1/7	0.37789905949483704	0.9045221968691592	0	0	2.376972010178117	2.3130983924490915	CDK6
glial cell migration (GO:0008347)	1/7	0.37789905949483704	0.9045221968691592	0	0	2.376972010178117	2.3130983924490915	CCL3
Golgi disassembly (GO:0090166)	1/7	0.37789905949483704	0.9045221968691592	0	0	2.376972010178117	2.3130983924490915	PLK3
histone H3-K9 methylation (GO:0051567)	1/7	0.37789905949483704	0.9045221968691592	0	0	2.376972010178117	2.3130983924490915	BEND3
hyperosmotic response (GO:0006972)	1/7	0.37789905949483704	0.9045221968691592	0	0	2.376972010178117	2.3130983924490915	YBX3
interleukin-18-mediated signaling pathway (GO:0035655)	1/7	0.37789905949483704	0.9045221968691592	0	0	2.376972010178117	2.3130983924490915	PDGFB
L-methionine salvage (GO:0071267)	1/7	0.37789905949483704	0.9045221968691592	0	0	2.376972010178117	2.3130983924490915	MTAP
leucine metabolic process (GO:0006551)	1/7	0.37789905949483704	0.9045221968691592	0	0	2.376972010178117	2.3130983924490915	BCAT1
malate metabolic process (GO:0006108)	1/7	0.37789905949483704	0.9045221968691592	0	0	2.376972010178117	2.3130983924490915	MDH2
marginal zone B cell differentiation (GO:0002315)	1/7	0.37789905949483704	0.9045221968691592	0	0	2.376972010178117	2.3130983924490915	NOTCH2
negative regulation of centriole replication (GO:0046600)	1/7	0.37789905949483704	0.9045221968691592	0	0	2.376972010178117	2.3130983924490915	KAT2A
negative regulation of DNA repair (GO:0045738)	1/7	0.37789905949483704	0.9045221968691592	0	0	2.376972010178117	2.3130983924490915	OTUB1
negative regulation of double-strand break repair via nonhomologous end joining (GO:2001033)	1/7	0.37789905949483704	0.9045221968691592	0	0	2.376972010178117	2.3130983924490915	HSF1
negative regulation of epidermal cell differentiation (GO:0045605)	1/7	0.37789905949483704	0.9045221968691592	0	0	2.376972010178117	2.3130983924490915	SRSF6
negative regulation of lymphocyte differentiation (GO:0045620)	1/7	0.37789905949483704	0.9045221968691592	0	0	2.376972010178117	2.3130983924490915	INHBA
negative regulation of meiotic nuclear division (GO:0045835)	1/7	0.37789905949483704	0.9045221968691592	0	0	2.376972010178117	2.3130983924490915	TRIP13
negative regulation of neurotransmitter secretion (GO:0046929)	1/7	0.37789905949483704	0.9045221968691592	0	0	2.376972010178117	2.3130983924490915	RAP1B
negative regulation of protein K63-linked ubiquitination (GO:1900045)	1/7	0.37789905949483704	0.9045221968691592	0	0	2.376972010178117	2.3130983924490915	OTUB1
negative regulation of retinoic acid receptor signaling pathway (GO:0048387)	1/7	0.37789905949483704	0.9045221968691592	0	0	2.376972010178117	2.3130983924490915	CALR
negative regulation of stress-activated protein kinase signaling cascade (GO:0070303)	1/7	0.37789905949483704	0.9045221968691592	0	0	2.376972010178117	2.3130983924490915	MYC
positive regulation by symbiont of host autophagy (GO:0075044)	1/7	0.37789905949483704	0.9045221968691592	0	0	2.376972010178117	2.3130983924490915	PHB2
positive regulation of ER-associated ubiquitin-dependent protein catabolic process (GO:1903071)	1/7	0.37789905949483704	0.9045221968691592	0	0	2.376972010178117	2.3130983924490915	BCAP31
positive regulation of gliogenesis (GO:0014015)	1/7	0.37789905949483704	0.9045221968691592	0	0	2.376972010178117	2.3130983924490915	TNF
positive regulation of histone H3-K9 methylation (GO:0051574)	1/7	0.37789905949483704	0.9045221968691592	0	0	2.376972010178117	2.3130983924490915	RIF1
positive regulation of humoral immune response (GO:0002922)	1/7	0.37789905949483704	0.9045221968691592	0	0	2.376972010178117	2.3130983924490915	PHB
positive regulation of integrin-mediated signaling pathway (GO:2001046)	1/7	0.37789905949483704	0.9045221968691592	0	0	2.376972010178117	2.3130983924490915	FLNA
positive regulation of interleukin-5 production (GO:0032754)	1/7	0.37789905949483704	0.9045221968691592	0	0	2.376972010178117	2.3130983924490915	IL9
positive regulation of mast cell activation (GO:0033005)	1/7	0.37789905949483704	0.9045221968691592	0	0	2.376972010178117	2.3130983924490915	NR4A3
positive regulation of miRNA metabolic process (GO:2000630)	1/7	0.37789905949483704	0.9045221968691592	0	0	2.376972010178117	2.3130983924490915	PNPT1
positive regulation of mitochondrial membrane potential (GO:0010918)	1/7	0.37789905949483704	0.9045221968691592	0	0	2.376972010178117	2.3130983924490915	VCP
positive regulation of mitotic cell cycle spindle assembly checkpoint (GO:0090267)	1/7	0.37789905949483704	0.9045221968691592	0	0	2.376972010178117	2.3130983924490915	GEN1
positive regulation of NK T cell activation (GO:0051135)	1/7	0.37789905949483704	0.9045221968691592	0	0	2.376972010178117	2.3130983924490915	HSPH1
positive regulation of oxidative stress-induced cell death (GO:1903209)	1/7	0.37789905949483704	0.9045221968691592	0	0	2.376972010178117	2.3130983924490915	SFPQ
positive regulation of protein deubiquitination (GO:1903003)	1/7	0.37789905949483704	0.9045221968691592	0	0	2.376972010178117	2.3130983924490915	VCP
positive regulation of spindle checkpoint (GO:0090232)	1/7	0.37789905949483704	0.9045221968691592	0	0	2.376972010178117	2.3130983924490915	GEN1
positive regulation of trophoblast cell migration (GO:1901165)	1/7	0.37789905949483704	0.9045221968691592	0	0	2.376972010178117	2.3130983924490915	C1QBP
positive regulation of unsaturated fatty acid biosynthetic process (GO:2001280)	1/7	0.37789905949483704	0.9045221968691592	0	0	2.376972010178117	2.3130983924490915	CD74
positive regulation of vascular associated smooth muscle cell differentiation (GO:1905065)	1/7	0.37789905949483704	0.9045221968691592	0	0	2.376972010178117	2.3130983924490915	CTH
posttranslational protein targeting to membrane, translocation (GO:0031204)	1/7	0.37789905949483704	0.9045221968691592	0	0	2.376972010178117	2.3130983924490915	HSPA5
proline metabolic process (GO:0006560)	1/7	0.37789905949483704	0.9045221968691592	0	0	2.376972010178117	2.3130983924490915	ALDH18A1
purine-containing compound metabolic process (GO:0072521)	1/7	0.37789905949483704	0.9045221968691592	0	0	2.376972010178117	2.3130983924490915	PRPS1
regulation of atrial cardiac muscle cell membrane repolarization (GO:0060372)	1/7	0.37789905949483704	0.9045221968691592	0	0	2.376972010178117	2.3130983924490915	FLNA
regulation of cardiac muscle cell membrane potential (GO:0086036)	1/7	0.37789905949483704	0.9045221968691592	0	0	2.376972010178117	2.3130983924490915	ATP2A2
regulation of glucocorticoid receptor signaling pathway (GO:2000322)	1/7	0.37789905949483704	0.9045221968691592	0	0	2.376972010178117	2.3130983924490915	PHB
regulation of hemoglobin biosynthetic process (GO:0046984)	1/7	0.37789905949483704	0.9045221968691592	0	0	2.376972010178117	2.3130983924490915	PRMT1
regulation of I-kappaB phosphorylation (GO:1903719)	1/7	0.37789905949483704	0.9045221968691592	0	0	2.376972010178117	2.3130983924490915	TNF
regulation of MDA-5 signaling pathway (GO:0039533)	1/7	0.37789905949483704	0.9045221968691592	0	0	2.376972010178117	2.3130983924490915	C1QBP
regulation of MHC class I biosynthetic process (GO:0045343)	1/7	0.37789905949483704	0.9045221968691592	0	0	2.376972010178117	2.3130983924490915	HSPH1
regulation of microglial cell migration (GO:1904139)	1/7	0.37789905949483704	0.9045221968691592	0	0	2.376972010178117	2.3130983924490915	CCL3
regulation of microtubule binding (GO:1904526)	1/7	0.37789905949483704	0.9045221968691592	0	0	2.376972010178117	2.3130983924490915	PPP2CB
regulation of myosin-light-chain-phosphatase activity (GO:0035507)	1/7	0.37789905949483704	0.9045221968691592	0	0	2.376972010178117	2.3130983924490915	TNF
regulation of prostaglandin biosynthetic process (GO:0031392)	1/7	0.37789905949483704	0.9045221968691592	0	0	2.376972010178117	2.3130983924490915	CD74
regulation of protein deubiquitination (GO:0090085)	1/7	0.37789905949483704	0.9045221968691592	0	0	2.376972010178117	2.3130983924490915	OTUD4
regulation of T cell mediated immune response to tumor cell (GO:0002840)	1/7	0.37789905949483704	0.9045221968691592	0	0	2.376972010178117	2.3130983924490915	HSPD1
regulation of toll-like receptor 7 signaling pathway (GO:0034155)	1/7	0.37789905949483704	0.9045221968691592	0	0	2.376972010178117	2.3130983924490915	DDX3X
regulation of vascular associated smooth muscle cell differentiation (GO:1905063)	1/7	0.37789905949483704	0.9045221968691592	0	0	2.376972010178117	2.3130983924490915	PDGFB
release of sequestered calcium ion into cytosol by endoplasmic reticulum (GO:1903514)	1/7	0.37789905949483704	0.9045221968691592	0	0	2.376972010178117	2.3130983924490915	CCL3
ribonucleoprotein complex disassembly (GO:0032988)	1/7	0.37789905949483704	0.9045221968691592	0	0	2.376972010178117	2.3130983924490915	VCP
ribose phosphate biosynthetic process (GO:0046390)	1/7	0.37789905949483704	0.9045221968691592	0	0	2.376972010178117	2.3130983924490915	PRPS1
T-helper 17 cell differentiation (GO:0072539)	1/7	0.37789905949483704	0.9045221968691592	0	0	2.376972010178117	2.3130983924490915	IRF4
type B pancreatic cell development (GO:0003323)	1/7	0.37789905949483704	0.9045221968691592	0	0	2.376972010178117	2.3130983924490915	CDK6
very long-chain fatty acid catabolic process (GO:0042760)	1/7	0.37789905949483704	0.9045221968691592	0	0	2.376972010178117	2.3130983924490915	ABCD3
zinc ion import across plasma membrane (GO:0071578)	1/7	0.37789905949483704	0.9045221968691592	0	0	2.376972010178117	2.3130983924490915	SLC39A6
positive regulation of intracellular protein transport (GO:0090316)	11/148	0.37815087198442393	0.9045221968691592	0	0	1.145828186412128	1.114274405061194	PLK3;USP36;TFDP1;XPO4;IFNG;SAR1B;YWHAB;FLNA;GZMB;RAN;UBE2L3
adaptive immune response based on somatic recombination of immune receptors built from immunoglobulin superfamily domains (GO:0002460)	2/20	0.3807905345744765	0.9045221968691592	0	0	1.5848399966047024	1.530172261186305	PHB;CD55
cellular monovalent inorganic cation homeostasis (GO:0030004)	2/20	0.3807905345744765	0.9045221968691592	0	0	1.5848399966047024	1.530172261186305	SLC12A2;ATP1A1
cellular response to interferon-beta (GO:0035458)	2/20	0.3807905345744765	0.9045221968691592	0	0	1.5848399966047024	1.530172261186305	PNPT1;CDC34
endoplasmic reticulum calcium ion homeostasis (GO:0032469)	2/20	0.3807905345744765	0.9045221968691592	0	0	1.5848399966047024	1.530172261186305	BCAP31;ATP2A2
lipopolysaccharide-mediated signaling pathway (GO:0031663)	2/20	0.3807905345744765	0.9045221968691592	0	0	1.5848399966047024	1.530172261186305	CCL3;TNF
natural killer cell mediated immunity (GO:0002228)	2/20	0.3807905345744765	0.9045221968691592	0	0	1.5848399966047024	1.530172261186305	GZMB;TUBB4B
negative regulation of axon extension involved in axon guidance (GO:0048843)	2/20	0.3807905345744765	0.9045221968691592	0	0	1.5848399966047024	1.530172261186305	SEMA7A;SEMA6D
nucleobase-containing compound biosynthetic process (GO:0034654)	2/20	0.3807905345744765	0.9045221968691592	0	0	1.5848399966047024	1.530172261186305	PNP;TYMS
oligodendrocyte differentiation (GO:0048709)	2/20	0.3807905345744765	0.9045221968691592	0	0	1.5848399966047024	1.530172261186305	EIF2B3;EIF2B1
positive regulation of cyclin-dependent protein kinase activity (GO:1904031)	2/20	0.3807905345744765	0.9045221968691592	0	0	1.5848399966047024	1.530172261186305	CCND2;PDGFB
positive regulation of peptidyl-lysine acetylation (GO:2000758)	2/20	0.3807905345744765	0.9045221968691592	0	0	1.5848399966047024	1.530172261186305	PAXIP1;RUVBL2
post-transcriptional gene silencing by RNA (GO:0035194)	2/20	0.3807905345744765	0.9045221968691592	0	0	1.5848399966047024	1.530172261186305	EIF6;CELF1
production of small RNA involved in gene silencing by RNA (GO:0070918)	2/20	0.3807905345744765	0.9045221968691592	0	0	1.5848399966047024	1.530172261186305	DROSHA;TSN
regulation of nuclear division (GO:0051783)	2/20	0.3807905345744765	0.9045221968691592	0	0	1.5848399966047024	1.530172261186305	PRMT5;PIN1
regulation of protein modification by small protein conjugation or removal (GO:1903320)	2/20	0.3807905345744765	0.9045221968691592	0	0	1.5848399966047024	1.530172261186305	HSP90AA1;DCUN1D5
positive regulation of cellular metabolic process (GO:0031325)	8/105	0.3830857172523085	0.9048892209550701	0	0	1.1767926513754936	1.1291284419951908	ATAD1;IFNG;UHRF1;FASN;PDGFB;INHBA;EIF4G1;DHRS4
positive regulation of cysteine-type endopeptidase activity (GO:2001056)	5/62	0.3840401604483452	0.9048892209550701	0	0	1.2514440772682087	1.1976421779137072	BCAP31;DDX3X;MYC;CYCS;TNF
positive regulation of interleukin-1 production (GO:0032732)	5/62	0.3840401604483452	0.9048892209550701	0	0	1.2514440772682087	1.1976421779137072	IFNG;CCL3;CD36;TNF;IL17A
stress-activated MAPK cascade (GO:0051403)	5/62	0.3840401604483452	0.9048892209550701	0	0	1.2514440772682087	1.1976421779137072	MAP2K3;PTGER4;TRAF6;GPS1;UBE2N
positive regulation of cell population proliferation (GO:0008284)	33/474	0.3849868652331719	0.9048892209550701	0	0	1.068463692206147	1.0198978093086113	HDAC2;CSF2;HDAC1;DHX9;DOT1L;NOP2;PDGFB;HNRNPU;PHB;TNF;CCAR1;TBRG4;PRDX3;CCND2;MYC;HSF1;CD74;TIPIN;PRMT1;CNBP;NME2;IL2;WDR77;NME1;IL3;CDK6;NR4A3;IFNG;CDK4;DNAJA2;IL9;CALR;FAM98A
cellular response to ionizing radiation (GO:0071479)	4/48	0.38659625370962264	0.9048892209550701	0	0	1.2968630451415455	1.232505441790294	XRCC5;HSF1;NUCKS1;INTS7
inositol phosphate metabolic process (GO:0043647)	4/48	0.38659625370962264	0.9048892209550701	0	0	1.2968630451415455	1.232505441790294	INPP5B;ISYNA1;PPIP5K2;CALM1
positive regulation of DNA repair (GO:0045739)	4/48	0.38659625370962264	0.9048892209550701	0	0	1.2968630451415455	1.232505441790294	PCNA;DHX9;UBE2N;BRCC3
regulation of protein metabolic process (GO:0051246)	4/48	0.38659625370962264	0.9048892209550701	0	0	1.2968630451415455	1.232505441790294	ODC1;FURIN;NEDD8;IL17F
positive regulation of hydrolase activity (GO:0051345)	11/149	0.38663222476078374	0.9048892209550701	0	0	1.137463768115942	1.0809106181216726	ITGB1;RGS1;CCL20;RGS16;HMGB2;CCL3;PIN1;XCL1;SNX9;CALM1;CD200
autophagosome maturation (GO:0097352)	3/34	0.3870239566272965	0.9048892209550701	0	0	1.3804379994081089	1.3104065636471702	VCP;ATP2A2;CALM1
histone lysine methylation (GO:0034968)	3/34	0.3870239566272965	0.9048892209550701	0	0	1.3804379994081089	1.3104065636471702	PAXIP1;DOT1L;DPY30
negative regulation of mitochondrion organization (GO:0010823)	3/34	0.3870239566272965	0.9048892209550701	0	0	1.3804379994081089	1.3104065636471702	GPX1;TFRC;PPIF
phosphatidylserine metabolic process (GO:0006658)	3/34	0.3870239566272965	0.9048892209550701	0	0	1.3804379994081089	1.3104065636471702	PLSCR1;LPCAT3;MBOAT1
positive regulation of interleukin-12 production (GO:0032735)	3/34	0.3870239566272965	0.9048892209550701	0	0	1.3804379994081089	1.3104065636471702	IFNG;HSPD1;IL17A
positive regulation of mitochondrial outer membrane permeabilization involved in apoptotic signaling pathway (GO:1901030)	3/34	0.3870239566272965	0.9048892209550701	0	0	1.3804379994081089	1.3104065636471702	TFDP1;YWHAB;GZMB
positive regulation of pri-miRNA transcription by RNA polymerase II (GO:1902895)	3/34	0.3870239566272965	0.9048892209550701	0	0	1.3804379994081089	1.3104065636471702	PDGFB;TNF;GNL3
protein localization to chromosome (GO:0034502)	3/34	0.3870239566272965	0.9048892209550701	0	0	1.3804379994081089	1.3104065636471702	XRCC5;PINX1;RPA1
regulation of amyloid-beta formation (GO:1902003)	3/34	0.3870239566272965	0.9048892209550701	0	0	1.3804379994081089	1.3104065636471702	IFNG;PIN1;TNF
secondary alcohol biosynthetic process (GO:1902653)	3/34	0.3870239566272965	0.9048892209550701	0	0	1.3804379994081089	1.3104065636471702	IDI1;IDI2;DHCR24
termination of RNA polymerase II transcription (GO:0006369)	3/34	0.3870239566272965	0.9048892209550701	0	0	1.3804379994081089	1.3104065636471702	NCBP1;PAPOLA;SNRPD3
positive regulation of cellular process (GO:0048522)	43/625	0.39271392016965767	0.917506513042115	0	0	1.0550492156926512	0.9861269341981596	HDAC2;CSF2;DDX3X;CELF1;HDAC1;DOT1L;NOP2;PDGFB;PHB;TNF;DNPH1;CCAR1;TBRG4;PRDX3;BCLAF1;CCND2;MYC;C1QBP;CHEK1;HSF1;CD36;LYAR;EXOSC2;TIPIN;NCBP1;PRMT1;CNBP;CDC6;PA2G4;IL2;HCFC1;WDR77;SUPV3L1;IL3;IFNG;CDK4;FASN;DNAJA2;IL9;CALR;FAM98A;EIF4G2;EIF4G1
negative regulation of apoptotic signaling pathway (GO:2001234)	6/78	0.4044731155526123	0.9223616218302725	0	0	1.18882503192848	1.076088763777263	DDX3X;GPX1;PSME3;PPIF;NOC2L;TNF
protein modification process (GO:0036211)	6/78	0.4044731155526123	0.9223616218302725	0	0	1.18882503192848	1.076088763777263	CDC34;RPN1;NEDD8;SEPHS1;RABGGTB;UBE2L3
calcium-mediated signaling using intracellular calcium source (GO:0035584)	2/21	0.40450402174362377	0.9223616218302725	0	0	1.501346950263359	1.358859516103644	BCAP31;CCL20
cellular response to steroid hormone stimulus (GO:0071383)	2/21	0.40450402174362377	0.9223616218302725	0	0	1.501346950263359	1.358859516103644	ATP1A1;UBE2L3
histone ubiquitination (GO:0016574)	2/21	0.40450402174362377	0.9223616218302725	0	0	1.501346950263359	1.358859516103644	UHRF1;UBE2N
mitotic spindle assembly checkpoint signaling (GO:0007094)	2/21	0.40450402174362377	0.9223616218302725	0	0	1.501346950263359	1.358859516103644	BUB3;TRIP13
mitotic spindle checkpoint signaling (GO:0071174)	2/21	0.40450402174362377	0.9223616218302725	0	0	1.501346950263359	1.358859516103644	BUB3;TRIP13
negative regulation of reproductive process (GO:2000242)	2/21	0.40450402174362377	0.9223616218302725	0	0	1.501346950263359	1.358859516103644	CALR;WDR77
positive regulation of phosphatase activity (GO:0010922)	2/21	0.40450402174362377	0.9223616218302725	0	0	1.501346950263359	1.358859516103644	IFNG;CALM1
positive regulation of transcription regulatory region DNA binding (GO:2000679)	2/21	0.40450402174362377	0.9223616218302725	0	0	1.501346950263359	1.358859516103644	IFNG;TRAF6
protein localization to chromatin (GO:0071168)	2/21	0.40450402174362377	0.9223616218302725	0	0	1.501346950263359	1.358859516103644	RUVBL2;PPHLN1
regulation of cardiac muscle contraction by calcium ion signaling (GO:0010882)	2/21	0.40450402174362377	0.9223616218302725	0	0	1.501346950263359	1.358859516103644	ATP2A2;CALM1
regulation of lipopolysaccharide-mediated signaling pathway (GO:0031664)	2/21	0.40450402174362377	0.9223616218302725	0	0	1.501346950263359	1.358859516103644	CD36;CD55
spindle assembly checkpoint signaling (GO:0071173)	2/21	0.40450402174362377	0.9223616218302725	0	0	1.501346950263359	1.358859516103644	BUB3;TRIP13
cholesterol biosynthetic process (GO:0006695)	3/35	0.4050905079168759	0.9223616218302725	0	0	1.337227637614679	1.2083787483326491	IDI1;IDI2;DHCR24
regulation of JUN kinase activity (GO:0043506)	3/35	0.4050905079168759	0.9223616218302725	0	0	1.337227637614679	1.2083787483326491	DNAJA1;TRAF6;TNF
semaphorin-plexin signaling pathway (GO:0071526)	3/35	0.4050905079168759	0.9223616218302725	0	0	1.337227637614679	1.2083787483326491	SEMA7A;SEMA6D;FLNA
cytoplasmic translation (GO:0002181)	7/93	0.40961901375729143	0.9223616218302725	0	0	1.1611945355970894	1.0363983880046777	RPS25;EIF2B3;TMA7;DRG1;DRG2;ETF1;GSPT1
negative regulation of cell cycle process (GO:0010948)	5/64	0.4105175824011938	0.9223616218302725	0	0	1.2088924650245283	1.0763211095606084	TFDP1;RRM2;CHEK1;RBBP7;E2F8
protein catabolic process (GO:0030163)	5/64	0.4105175824011938	0.9223616218302725	0	0	1.2088924650245283	1.0763211095606084	HSP90AA1;VCP;IDE;PRPF19;UCHL3
regulation of complement activation (GO:0030449)	4/50	0.4167846626053794	0.9223616218302725	0	0	1.2403446325804197	1.0855317455850677	C1QBP;PHB;PHB2;CD55
neutrophil degranulation (GO:0043312)	33/481	0.41847303394910457	0.9223616218302725	0	0	1.0513654845741114	0.9158894995345194	PSMD12;VCP;PSMD11;DDX3X;PSMD14;RAP1B;PSMB7;PSMD6;PGRMC1;PSMD7;PNP;PSMD2;PSMD3;PSMD1;CD36;CCT8;GUSB;CTSC;CD55;HSP90AA1;XRCC5;ATP6AP2;NME2;NDUFC2;PA2G4;TUBB4B;ILF2;DDOST;PSMA5;PSMA2;IMPDH2;PSMC2;KPNB1
antigen processing and presentation of endogenous peptide antigen via MHC class I (GO:0019885)	1/8	0.41869198380587225	0.9223616218302725	0	0	2.037295528898582	1.7737097272575848	IDE
aromatic compound biosynthetic process (GO:0019438)	1/8	0.41869198380587225	0.9223616218302725	0	0	2.037295528898582	1.7737097272575848	PSAT1
basic amino acid transport (GO:0015802)	1/8	0.41869198380587225	0.9223616218302725	0	0	2.037295528898582	1.7737097272575848	SLC7A1
cellular response to potassium ion (GO:0035865)	1/8	0.41869198380587225	0.9223616218302725	0	0	2.037295528898582	1.7737097272575848	SLC12A2
cysteine metabolic process (GO:0006534)	1/8	0.41869198380587225	0.9223616218302725	0	0	2.037295528898582	1.7737097272575848	CTH
cytoplasmic sequestering of NF-kappaB (GO:0007253)	1/8	0.41869198380587225	0.9223616218302725	0	0	2.037295528898582	1.7737097272575848	G3BP2
DNA damage induced protein phosphorylation (GO:0006975)	1/8	0.41869198380587225	0.9223616218302725	0	0	2.037295528898582	1.7737097272575848	CHEK1
establishment of protein localization to chromatin (GO:0071169)	1/8	0.41869198380587225	0.9223616218302725	0	0	2.037295528898582	1.7737097272575848	RUVBL2
folic acid transport (GO:0015884)	1/8	0.41869198380587225	0.9223616218302725	0	0	2.037295528898582	1.7737097272575848	SLC19A1
forebrain neuron differentiation (GO:0021879)	1/8	0.41869198380587225	0.9223616218302725	0	0	2.037295528898582	1.7737097272575848	INHBA
glycoside catabolic process (GO:0016139)	1/8	0.41869198380587225	0.9223616218302725	0	0	2.037295528898582	1.7737097272575848	GUSB
internal protein amino acid acetylation (GO:0006475)	1/8	0.41869198380587225	0.9223616218302725	0	0	2.037295528898582	1.7737097272575848	KAT2A
isoprenoid metabolic process (GO:0006720)	1/8	0.41869198380587225	0.9223616218302725	0	0	2.037295528898582	1.7737097272575848	IDI2
lipid import into cell (GO:0140354)	1/8	0.41869198380587225	0.9223616218302725	0	0	2.037295528898582	1.7737097272575848	CD36
mast cell activation involved in immune response (GO:0002279)	1/8	0.41869198380587225	0.9223616218302725	0	0	2.037295528898582	1.7737097272575848	NR4A3
mast cell degranulation (GO:0043303)	1/8	0.41869198380587225	0.9223616218302725	0	0	2.037295528898582	1.7737097272575848	NR4A3
mitophagy (GO:0000423)	1/8	0.41869198380587225	0.9223616218302725	0	0	2.037295528898582	1.7737097272575848	PHB2
multi-ciliated epithelial cell differentiation (GO:1903251)	1/8	0.41869198380587225	0.9223616218302725	0	0	2.037295528898582	1.7737097272575848	E2F4
myeloid leukocyte mediated immunity (GO:0002444)	1/8	0.41869198380587225	0.9223616218302725	0	0	2.037295528898582	1.7737097272575848	SERPINB9
negative regulation of cAMP-dependent protein kinase activity (GO:2000480)	1/8	0.41869198380587225	0.9223616218302725	0	0	2.037295528898582	1.7737097272575848	PRKAR2A
negative regulation of complement activation, classical pathway (GO:0045959)	1/8	0.41869198380587225	0.9223616218302725	0	0	2.037295528898582	1.7737097272575848	CD55
negative regulation of macrophage migration (GO:1905522)	1/8	0.41869198380587225	0.9223616218302725	0	0	2.037295528898582	1.7737097272575848	CD200
negative regulation of mitochondrial fusion (GO:0010637)	1/8	0.41869198380587225	0.9223616218302725	0	0	2.037295528898582	1.7737097272575848	TFRC
negative regulation of mitotic nuclear division (GO:0045839)	1/8	0.41869198380587225	0.9223616218302725	0	0	2.037295528898582	1.7737097272575848	CHEK1
negative regulation of regulated secretory pathway (GO:1903306)	1/8	0.41869198380587225	0.9223616218302725	0	0	2.037295528898582	1.7737097272575848	RAP1B
plasma membrane phospholipid scrambling (GO:0017121)	1/8	0.41869198380587225	0.9223616218302725	0	0	2.037295528898582	1.7737097272575848	PLSCR1
positive regulation of fibroblast migration (GO:0010763)	1/8	0.41869198380587225	0.9223616218302725	0	0	2.037295528898582	1.7737097272575848	ITGB1
positive regulation of glial cell migration (GO:1903977)	1/8	0.41869198380587225	0.9223616218302725	0	0	2.037295528898582	1.7737097272575848	CCL3
positive regulation of homotypic cell-cell adhesion (GO:0034112)	1/8	0.41869198380587225	0.9223616218302725	0	0	2.037295528898582	1.7737097272575848	TNFSF11
positive regulation of MHC class II biosynthetic process (GO:0045348)	1/8	0.41869198380587225	0.9223616218302725	0	0	2.037295528898582	1.7737097272575848	IFNG
positive regulation of ryanodine-sensitive calcium-release channel activity (GO:0060316)	1/8	0.41869198380587225	0.9223616218302725	0	0	2.037295528898582	1.7737097272575848	CALM1
positive regulation of T-helper 2 cell cytokine production (GO:2000553)	1/8	0.41869198380587225	0.9223616218302725	0	0	2.037295528898582	1.7737097272575848	XCL1
progesterone receptor signaling pathway (GO:0050847)	1/8	0.41869198380587225	0.9223616218302725	0	0	2.037295528898582	1.7737097272575848	PHB
protein localization to microtubule cytoskeleton (GO:0072698)	1/8	0.41869198380587225	0.9223616218302725	0	0	2.037295528898582	1.7737097272575848	MID1
protein retention in ER lumen (GO:0006621)	1/8	0.41869198380587225	0.9223616218302725	0	0	2.037295528898582	1.7737097272575848	ANKRD13C
purine ribonucleoside monophosphate catabolic process (GO:0009169)	1/8	0.41869198380587225	0.9223616218302725	0	0	2.037295528898582	1.7737097272575848	PNP
regulation of alpha-beta T cell differentiation (GO:0046637)	1/8	0.41869198380587225	0.9223616218302725	0	0	2.037295528898582	1.7737097272575848	PNP
regulation of cardiac muscle cell action potential involved in regulation of contraction (GO:0098909)	1/8	0.41869198380587225	0.9223616218302725	0	0	2.037295528898582	1.7737097272575848	ATP2A2
regulation of CD4-positive, alpha-beta T cell activation (GO:2000514)	1/8	0.41869198380587225	0.9223616218302725	0	0	2.037295528898582	1.7737097272575848	CD55
regulation of CD8-positive, alpha-beta T cell proliferation (GO:2000564)	1/8	0.41869198380587225	0.9223616218302725	0	0	2.037295528898582	1.7737097272575848	XCL1
regulation of chemokine (C-C motif) ligand 5 production (GO:0071649)	1/8	0.41869198380587225	0.9223616218302725	0	0	2.037295528898582	1.7737097272575848	DDX3X
regulation of cyclic-nucleotide phosphodiesterase activity (GO:0051342)	1/8	0.41869198380587225	0.9223616218302725	0	0	2.037295528898582	1.7737097272575848	CALM1
regulation of interleukin-18 production (GO:0032661)	1/8	0.41869198380587225	0.9223616218302725	0	0	2.037295528898582	1.7737097272575848	DHX9
regulation of intestinal cholesterol absorption (GO:0030300)	1/8	0.41869198380587225	0.9223616218302725	0	0	2.037295528898582	1.7737097272575848	LPCAT3
regulation of lymphocyte apoptotic process (GO:0070228)	1/8	0.41869198380587225	0.9223616218302725	0	0	2.037295528898582	1.7737097272575848	CD274
regulation of mitochondrial gene expression (GO:0062125)	1/8	0.41869198380587225	0.9223616218302725	0	0	2.037295528898582	1.7737097272575848	SHMT2
regulation of osteoclast development (GO:2001204)	1/8	0.41869198380587225	0.9223616218302725	0	0	2.037295528898582	1.7737097272575848	NOTCH2
regulation of protein K63-linked ubiquitination (GO:1900044)	1/8	0.41869198380587225	0.9223616218302725	0	0	2.037295528898582	1.7737097272575848	DDX3X
regulation of protein localization to chromatin (GO:1905634)	1/8	0.41869198380587225	0.9223616218302725	0	0	2.037295528898582	1.7737097272575848	VCP
regulation of response to wounding (GO:1903034)	1/8	0.41869198380587225	0.9223616218302725	0	0	2.037295528898582	1.7737097272575848	SRSF6
regulation of RNA biosynthetic process (GO:2001141)	1/8	0.41869198380587225	0.9223616218302725	0	0	2.037295528898582	1.7737097272575848	NMD3
regulation of stem cell division (GO:2000035)	1/8	0.41869198380587225	0.9223616218302725	0	0	2.037295528898582	1.7737097272575848	SMYD5
replication fork protection (GO:0048478)	1/8	0.41869198380587225	0.9223616218302725	0	0	2.037295528898582	1.7737097272575848	TIPIN
response to potassium ion (GO:0035864)	1/8	0.41869198380587225	0.9223616218302725	0	0	2.037295528898582	1.7737097272575848	SLC12A2
rRNA base methylation (GO:0070475)	1/8	0.41869198380587225	0.9223616218302725	0	0	2.037295528898582	1.7737097272575848	NOP2
spermidine metabolic process (GO:0008216)	1/8	0.41869198380587225	0.9223616218302725	0	0	2.037295528898582	1.7737097272575848	SRM
T-helper cell lineage commitment (GO:0002295)	1/8	0.41869198380587225	0.9223616218302725	0	0	2.037295528898582	1.7737097272575848	IRF4
TORC1 signaling (GO:0038202)	1/8	0.41869198380587225	0.9223616218302725	0	0	2.037295528898582	1.7737097272575848	LARP1
tRNA aminoacylation for mitochondrial protein translation (GO:0070127)	1/8	0.41869198380587225	0.9223616218302725	0	0	2.037295528898582	1.7737097272575848	YARS2
nucleosome organization (GO:0034728)	7/94	0.42052106538055484	0.9257386270278974	0	0	1.1477857696918412	0.9942817098058259	SMARCC1;SET;NASP;POLE3;HMGB2;SMARCA5;ASF1A
macrophage activation (GO:0042116)	3/36	0.42299664305014933	0.9264148410797788	0	0	1.2966360856269112	1.1156140650521669	IFNG;IL13;TNF
positive regulation of interferon-beta production (GO:0032728)	3/36	0.42299664305014933	0.9264148410797788	0	0	1.2966360856269112	1.1156140650521669	HSP90AA1;DDX3X;DHX9
positive regulation of mitotic nuclear division (GO:0045840)	3/36	0.42299664305014933	0.9264148410797788	0	0	1.2966360856269112	1.1156140650521669	IL1A;PDGFB;ANAPC5
positive regulation of substrate adhesion-dependent cell spreading (GO:1900026)	3/36	0.42299664305014933	0.9264148410797788	0	0	1.2966360856269112	1.1156140650521669	C1QBP;FLNA;CALR
regulation of protein import into nucleus (GO:0042306)	3/36	0.42299664305014933	0.9264148410797788	0	0	1.2966360856269112	1.1156140650521669	IFNG;FLNA;RAN
cellular response to cytokine stimulus (GO:0071345)	33/482	0.4232842564861621	0.9264148410797788	0	0	1.0489664042159415	0.9018082967016301	ITGB1;IL22;CSF2;DHX9;USP10;SHMT1;HNRNPU;PHB;TNF;YBX3;SYNCRIP;SMPD4;MYC;CCL3;TNFSF11;CD36;SLC12A2;HSP90AA1;PNPT1;CCL20;IL13;IL2;IL1A;IL3;HAX1;CDC34;IRF4;TRAF6;XCL1;IL17F;PTPN7;RBMX;IL17A
regulation of intracellular signal transduction (GO:1902531)	30/437	0.4233600044251128	0.9264148410797788	0	0	1.0519653142603962	0.9041982582419703	HDAC2;HDAC1;NOP2;TAF9;PRKAG1;CHD3;NOC2L;RPF2;TNF;INPP5B;EXO1;PRKAR2A;TAGAP;CHEK1;TNFSF11;RBBP7;TOPBP1;RFC5;PLK3;PRMT5;USP7;RFC4;TBP;ATP6AP2;RPA1;SSRP1;BOP1;TRAF6;PIN1;TAF4B
cellular response to osmotic stress (GO:0071470)	2/22	0.4277718199522794	0.9264148410797788	0	0	1.4262032085561498	1.2110823560604065	DDX3X;YBX3
female gonad development (GO:0008585)	2/22	0.4277718199522794	0.9264148410797788	0	0	1.4262032085561498	1.2110823560604065	NUP107;INHBA
heme biosynthetic process (GO:0006783)	2/22	0.4277718199522794	0.9264148410797788	0	0	1.4262032085561498	1.2110823560604065	PGRMC1;CPOX
metallo-sulfur cluster assembly (GO:0031163)	2/22	0.4277718199522794	0.9264148410797788	0	0	1.4262032085561498	1.2110823560604065	HSPA9;NUBP2
microglial cell activation (GO:0001774)	2/22	0.4277718199522794	0.9264148410797788	0	0	1.4262032085561498	1.2110823560604065	IFNG;TNF
mitochondrial calcium ion homeostasis (GO:0051560)	2/22	0.4277718199522794	0.9264148410797788	0	0	1.4262032085561498	1.2110823560604065	BCAP31;PDZD8
natural killer cell mediated cytotoxicity (GO:0042267)	2/22	0.4277718199522794	0.9264148410797788	0	0	1.4262032085561498	1.2110823560604065	GZMB;TUBB4B
negative regulation of mitotic metaphase/anaphase transition (GO:0045841)	2/22	0.4277718199522794	0.9264148410797788	0	0	1.4262032085561498	1.2110823560604065	BUB3;TRIP13
nucleotide-excision repair, DNA duplex unwinding (GO:0000717)	2/22	0.4277718199522794	0.9264148410797788	0	0	1.4262032085561498	1.2110823560604065	GTF2H1;CHD1L
phosphatidylserine acyl-chain remodeling (GO:0036150)	2/22	0.4277718199522794	0.9264148410797788	0	0	1.4262032085561498	1.2110823560604065	LPCAT3;MBOAT1
positive regulation of amyloid precursor protein catabolic process (GO:1902993)	2/22	0.4277718199522794	0.9264148410797788	0	0	1.4262032085561498	1.2110823560604065	IFNG;TNF
positive regulation of DNA-templated transcription, initiation (GO:2000144)	2/22	0.4277718199522794	0.9264148410797788	0	0	1.4262032085561498	1.2110823560604065	BCLAF1;PAXIP1
positive regulation of peptidase activity (GO:0010952)	2/22	0.4277718199522794	0.9264148410797788	0	0	1.4262032085561498	1.2110823560604065	VCP;PSME3
positive regulation of translational initiation (GO:0045948)	2/22	0.4277718199522794	0.9264148410797788	0	0	1.4262032085561498	1.2110823560604065	DDX3X;LARP1
protein import into peroxisome membrane (GO:0045046)	2/22	0.4277718199522794	0.9264148410797788	0	0	1.4262032085561498	1.2110823560604065	ATAD1;ABCD3
regulation of centrosome cycle (GO:0046605)	2/22	0.4277718199522794	0.9264148410797788	0	0	1.4262032085561498	1.2110823560604065	GEN1;NAT10
negative regulation of extrinsic apoptotic signaling pathway (GO:2001237)	6/80	0.42823718661557275	0.9264148410797788	0	0	1.156570363466915	0.9808619530665514	IL1A;CSF2;DDX3X;GPX1;PSME3;TNF
regulation of NIK/NF-kappaB signaling (GO:1901222)	6/80	0.42823718661557275	0.9264148410797788	0	0	1.156570363466915	0.9808619530665514	DDX3X;TRAF6;TSPAN6;PHB;PHB2;TNF
regulation of interleukin-12 production (GO:0032655)	4/51	0.4317559957154632	0.9333812189533457	0	0	1.2138892054241481	1.0195390797295354	IFNG;C1QBP;HSPD1;IL17A
positive regulation of T cell proliferation (GO:0042102)	5/66	0.43682576428852105	0.9351630666065871	0	0	1.1691311224361711	0.9682987978396153	CD274;PNP;TFRC;SLC7A1;IL2
positive regulation of NF-kappaB transcription factor activity (GO:0051092)	11/155	0.43768938885771463	0.9351630666065871	0	0	1.0897168803418804	0.9003739716372221	PRDX3;PSMA6;TFRC;SLCO3A1;DHX9;TRAF6;UBE2N;TNFSF11;CD36;TNF;NFKB2
neutrophil activation involved in immune response (GO:0002283)	33/485	0.4377432358618614	0.9351630666065871	0	0	1.0418328555403216	0.8606818340703453	PSMD12;VCP;PSMD11;DDX3X;PSMD14;RAP1B;PSMB7;PSMD6;PGRMC1;PSMD7;PNP;PSMD2;PSMD3;PSMD1;CD36;CCT8;GUSB;CTSC;CD55;HSP90AA1;XRCC5;ATP6AP2;NME2;NDUFC2;PA2G4;TUBB4B;ILF2;DDOST;PSMA5;PSMA2;IMPDH2;PSMC2;KPNB1
positive regulation of tumor necrosis factor superfamily cytokine production (GO:1903557)	6/81	0.4400670103155087	0.9351630666065871	0	0	1.141088122605364	0.9366373867362607	IL1A;IFNG;DHX9;CCL3;IL17F;IL17A
negative regulation of G1/S transition of mitotic cell cycle (GO:2000134)	3/37	0.44071389700746344	0.9351630666065871	0	0	1.2584322719913654	1.0311082782115644	PLK3;CDK6;CDK4
regulation of protein autophosphorylation (GO:0031952)	3/37	0.44071389700746344	0.9351630666065871	0	0	1.2584322719913654	1.0311082782115644	DDX3X;PDGFB;CALM1
regulation of vascular associated smooth muscle cell proliferation (GO:1904705)	3/37	0.44071389700746344	0.9351630666065871	0	0	1.2584322719913654	1.0311082782115644	DNMT1;NR4A3;PDGFB
myeloid cell differentiation (GO:0030099)	4/52	0.44662085427676895	0.9351630666065871	0	0	1.1885360877327213	0.9580138620486077	PRDX3;HSPA9;CSF2;INHBA
negative regulation of protein-containing complex assembly (GO:0031333)	4/52	0.44662085427676895	0.9351630666065871	0	0	1.1885360877327213	0.9580138620486077	PTGER4;DDX3X;HSPA5;HSF1
positive regulation of protein localization to cell periphery (GO:1904377)	4/52	0.44662085427676895	0.9351630666065871	0	0	1.1885360877327213	0.9580138620486077	ITGB1;IFNG;ZDHHC5;TNF
positive regulation of protein localization to plasma membrane (GO:1903078)	4/52	0.44662085427676895	0.9351630666065871	0	0	1.1885360877327213	0.9580138620486077	ITGB1;IFNG;ZDHHC5;TNF
protein homotetramerization (GO:0051289)	4/52	0.44662085427676895	0.9351630666065871	0	0	1.1885360877327213	0.9580138620486077	SHMT2;SHMT1;CTH;TK1
anion transmembrane transport (GO:0098656)	5/67	0.4498833322164038	0.9351630666065871	0	0	1.1502124191078398	0.9187517136809383	SLC7A5;SLC35B1;SFXN1;SLC7A1;SLC19A1
DNA catabolic process, endonucleolytic (GO:0000737)	2/23	0.4505504560179417	0.9351630666065871	0	0	1.3582160136781984	1.0828855371990762	HMGB2;KPNB1
ERK1 and ERK2 cascade (GO:0070371)	2/23	0.4505504560179417	0.9351630666065871	0	0	1.3582160136781984	1.0828855371990762	PTGER4;MYC
positive regulation of histone acetylation (GO:0035066)	2/23	0.4505504560179417	0.9351630666065871	0	0	1.3582160136781984	1.0828855371990762	PAXIP1;RUVBL2
positive regulation of JUN kinase activity (GO:0043507)	2/23	0.4505504560179417	0.9351630666065871	0	0	1.3582160136781984	1.0828855371990762	TRAF6;TNF
regulation of interleukin-4 production (GO:0032673)	2/23	0.4505504560179417	0.9351630666065871	0	0	1.3582160136781984	1.0828855371990762	SLC7A5;IRF4
regulation of necroptotic process (GO:0060544)	2/23	0.4505504560179417	0.9351630666065871	0	0	1.3582160136781984	1.0828855371990762	HSP90AA1;YBX3
regulation of telomere capping (GO:1904353)	2/23	0.4505504560179417	0.9351630666065871	0	0	1.3582160136781984	1.0828855371990762	USP7;HNRNPD
response to copper ion (GO:0046688)	2/23	0.4505504560179417	0.9351630666065871	0	0	1.3582160136781984	1.0828855371990762	IL1A;HSF1
neutrophil mediated immunity (GO:0002446)	33/488	0.4522250593415378	0.9351630666065871	0	0	1.034793375638446	0.8211864678286707	PSMD12;VCP;PSMD11;DDX3X;PSMD14;RAP1B;PSMB7;PSMD6;PGRMC1;PSMD7;PNP;PSMD2;PSMD3;PSMD1;CD36;CCT8;GUSB;CTSC;CD55;HSP90AA1;XRCC5;ATP6AP2;NME2;NDUFC2;PA2G4;TUBB4B;ILF2;DDOST;PSMA5;PSMA2;IMPDH2;PSMC2;KPNB1
regulation of cell growth (GO:0001558)	15/217	0.45419857903619404	0.9351630666065871	0	0	1.059256967363403	0.8359876076870245	DDX3X;TFRC;DCUN1D5;NCBP1;TMEM97;PHB;INHBA;ATAD3A;DNPH1;IL2;SUPV3L1;RBBP7;EXOSC2;EIF4G2;EIF4G1
positive regulation of ERK1 and ERK2 cascade (GO:0070374)	12/172	0.45466831190880347	0.9351630666065871	0	0	1.0698036951501155	0.8432054834811873	NOTCH2;CD74;SEMA7A;CCL20;PDGFB;CCL3;TNFSF11;XCL1;PHB;CD36;PHB2;TNF
astral microtubule organization (GO:0030953)	1/9	0.4568119010583041	0.9351630666065871	0	0	1.7825381679389314	1.3965893636898818	KPNB1
cellular response to interleukin-9 (GO:0071355)	1/9	0.4568119010583041	0.9351630666065871	0	0	1.7825381679389314	1.3965893636898818	IL9
cellular response to leptin stimulus (GO:0044320)	1/9	0.4568119010583041	0.9351630666065871	0	0	1.7825381679389314	1.3965893636898818	NR4A3
development of primary female sexual characteristics (GO:0046545)	1/9	0.4568119010583041	0.9351630666065871	0	0	1.7825381679389314	1.3965893636898818	NUP107
glycerolipid biosynthetic process (GO:0045017)	1/9	0.4568119010583041	0.9351630666065871	0	0	1.7825381679389314	1.3965893636898818	CRLS1
icosanoid transport (GO:0071715)	1/9	0.4568119010583041	0.9351630666065871	0	0	1.7825381679389314	1.3965893636898818	SLCO3A1
IMP metabolic process (GO:0046040)	1/9	0.4568119010583041	0.9351630666065871	0	0	1.7825381679389314	1.3965893636898818	PNP
interleukin-9-mediated signaling pathway (GO:0038113)	1/9	0.4568119010583041	0.9351630666065871	0	0	1.7825381679389314	1.3965893636898818	IL9
intestinal cholesterol absorption (GO:0030299)	1/9	0.4568119010583041	0.9351630666065871	0	0	1.7825381679389314	1.3965893636898818	CD36
lysosomal lumen acidification (GO:0007042)	1/9	0.4568119010583041	0.9351630666065871	0	0	1.7825381679389314	1.3965893636898818	ATP6AP2
mesodermal cell differentiation (GO:0048333)	1/9	0.4568119010583041	0.9351630666065871	0	0	1.7825381679389314	1.3965893636898818	ITGB1
negative regulation of alpha-beta T cell activation (GO:0046636)	1/9	0.4568119010583041	0.9351630666065871	0	0	1.7825381679389314	1.3965893636898818	CD274
negative regulation of lipid localization (GO:1905953)	1/9	0.4568119010583041	0.9351630666065871	0	0	1.7825381679389314	1.3965893636898818	TNF
negative regulation of necroptotic process (GO:0060546)	1/9	0.4568119010583041	0.9351630666065871	0	0	1.7825381679389314	1.3965893636898818	YBX3
negative regulation of production of molecular mediator of immune response (GO:0002701)	1/9	0.4568119010583041	0.9351630666065871	0	0	1.7825381679389314	1.3965893636898818	TNF
negative regulation of protein-containing complex disassembly (GO:0043242)	1/9	0.4568119010583041	0.9351630666065871	0	0	1.7825381679389314	1.3965893636898818	TNF
negative regulation of RNA catabolic process (GO:1902369)	1/9	0.4568119010583041	0.9351630666065871	0	0	1.7825381679389314	1.3965893636898818	NAF1
negative regulation of smooth muscle cell differentiation (GO:0051151)	1/9	0.4568119010583041	0.9351630666065871	0	0	1.7825381679389314	1.3965893636898818	PDGFB
negative regulation of T cell cytokine production (GO:0002725)	1/9	0.4568119010583041	0.9351630666065871	0	0	1.7825381679389314	1.3965893636898818	XCL1
nuclear RNA surveillance (GO:0071027)	1/9	0.4568119010583041	0.9351630666065871	0	0	1.7825381679389314	1.3965893636898818	EXOSC10
nucleoside diphosphate catabolic process (GO:0009134)	1/9	0.4568119010583041	0.9351630666065871	0	0	1.7825381679389314	1.3965893636898818	NUDT5
nucleoside diphosphate phosphorylation (GO:0006165)	1/9	0.4568119010583041	0.9351630666065871	0	0	1.7825381679389314	1.3965893636898818	NME2
nucleoside triphosphate biosynthetic process (GO:0009142)	1/9	0.4568119010583041	0.9351630666065871	0	0	1.7825381679389314	1.3965893636898818	NME2
nucleotide phosphorylation (GO:0046939)	1/9	0.4568119010583041	0.9351630666065871	0	0	1.7825381679389314	1.3965893636898818	NME2
organic acid catabolic process (GO:0016054)	1/9	0.4568119010583041	0.9351630666065871	0	0	1.7825381679389314	1.3965893636898818	CTH
phosphatidylglycerol biosynthetic process (GO:0006655)	1/9	0.4568119010583041	0.9351630666065871	0	0	1.7825381679389314	1.3965893636898818	CRLS1
phosphorylation of RNA polymerase II C-terminal domain (GO:0070816)	1/9	0.4568119010583041	0.9351630666065871	0	0	1.7825381679389314	1.3965893636898818	GTF2H1
positive regulation of ATP biosynthetic process (GO:2001171)	1/9	0.4568119010583041	0.9351630666065871	0	0	1.7825381679389314	1.3965893636898818	VCP
positive regulation of B cell differentiation (GO:0045579)	1/9	0.4568119010583041	0.9351630666065871	0	0	1.7825381679389314	1.3965893636898818	IL2
positive regulation of CD8-positive, alpha-beta T cell activation (GO:2001187)	1/9	0.4568119010583041	0.9351630666065871	0	0	1.7825381679389314	1.3965893636898818	XCL1
positive regulation of ligase activity (GO:0051351)	1/9	0.4568119010583041	0.9351630666065871	0	0	1.7825381679389314	1.3965893636898818	AIMP2
positive regulation of membrane potential (GO:0045838)	1/9	0.4568119010583041	0.9351630666065871	0	0	1.7825381679389314	1.3965893636898818	VCP
positive regulation of mitochondrial calcium ion concentration (GO:0051561)	1/9	0.4568119010583041	0.9351630666065871	0	0	1.7825381679389314	1.3965893636898818	BCAP31
positive regulation of protein polyubiquitination (GO:1902916)	1/9	0.4568119010583041	0.9351630666065871	0	0	1.7825381679389314	1.3965893636898818	DDX3X
protein hexamerization (GO:0034214)	1/9	0.4568119010583041	0.9351630666065871	0	0	1.7825381679389314	1.3965893636898818	MAT2A
regulation of CD8-positive, alpha-beta T cell activation (GO:2001185)	1/9	0.4568119010583041	0.9351630666065871	0	0	1.7825381679389314	1.3965893636898818	CD274
regulation of cellular response to oxidative stress (GO:1900407)	1/9	0.4568119010583041	0.9351630666065871	0	0	1.7825381679389314	1.3965893636898818	DHFR
regulation of complement activation, classical pathway (GO:0030450)	1/9	0.4568119010583041	0.9351630666065871	0	0	1.7825381679389314	1.3965893636898818	CD55
regulation of DNA-templated transcription in response to stress (GO:0043620)	1/9	0.4568119010583041	0.9351630666065871	0	0	1.7825381679389314	1.3965893636898818	BCLAF1
regulation of endothelial cell development (GO:1901550)	1/9	0.4568119010583041	0.9351630666065871	0	0	1.7825381679389314	1.3965893636898818	TNF
regulation of epidermis development (GO:0045682)	1/9	0.4568119010583041	0.9351630666065871	0	0	1.7825381679389314	1.3965893636898818	NME2
regulation of ER-associated ubiquitin-dependent protein catabolic process (GO:1903069)	1/9	0.4568119010583041	0.9351630666065871	0	0	1.7825381679389314	1.3965893636898818	BCAP31
regulation of glial cell proliferation (GO:0060251)	1/9	0.4568119010583041	0.9351630666065871	0	0	1.7825381679389314	1.3965893636898818	TNF
regulation of mammary gland epithelial cell proliferation (GO:0033599)	1/9	0.4568119010583041	0.9351630666065871	0	0	1.7825381679389314	1.3965893636898818	GPX1
regulation of nuclear cell cycle DNA replication (GO:0033262)	1/9	0.4568119010583041	0.9351630666065871	0	0	1.7825381679389314	1.3965893636898818	TIPIN
regulation of PERK-mediated unfolded protein response (GO:1903897)	1/9	0.4568119010583041	0.9351630666065871	0	0	1.7825381679389314	1.3965893636898818	HSPA5
regulation of protein deacetylation (GO:0090311)	1/9	0.4568119010583041	0.9351630666065871	0	0	1.7825381679389314	1.3965893636898818	IFNG
regulation of smooth muscle cell apoptotic process (GO:0034391)	1/9	0.4568119010583041	0.9351630666065871	0	0	1.7825381679389314	1.3965893636898818	IFNG
regulation of T-helper 1 type immune response (GO:0002825)	1/9	0.4568119010583041	0.9351630666065871	0	0	1.7825381679389314	1.3965893636898818	XCL1
regulation of tumor necrosis factor superfamily cytokine production (GO:1903555)	1/9	0.4568119010583041	0.9351630666065871	0	0	1.7825381679389314	1.3965893636898818	CD274
response to leptin (GO:0044321)	1/9	0.4568119010583041	0.9351630666065871	0	0	1.7825381679389314	1.3965893636898818	NR4A3
response to type I interferon (GO:0034340)	1/9	0.4568119010583041	0.9351630666065871	0	0	1.7825381679389314	1.3965893636898818	SHMT2
response to vitamin (GO:0033273)	1/9	0.4568119010583041	0.9351630666065871	0	0	1.7825381679389314	1.3965893636898818	SPP1
response to vitamin D (GO:0033280)	1/9	0.4568119010583041	0.9351630666065871	0	0	1.7825381679389314	1.3965893636898818	SPP1
small RNA loading onto RISC (GO:0070922)	1/9	0.4568119010583041	0.9351630666065871	0	0	1.7825381679389314	1.3965893636898818	DHX9
somatic recombination of immunoglobulin genes involved in immune response (GO:0002204)	1/9	0.4568119010583041	0.9351630666065871	0	0	1.7825381679389314	1.3965893636898818	EXOSC3
type B pancreatic cell differentiation (GO:0003309)	1/9	0.4568119010583041	0.9351630666065871	0	0	1.7825381679389314	1.3965893636898818	CDK6
negative regulation of proteasomal protein catabolic process (GO:1901799)	3/38	0.4582163746422845	0.9361989458377655	0	0	1.2224115334207077	0.9539867966045504	USP7;TAF9;UCHL5
negative regulation of ubiquitin-dependent protein catabolic process (GO:2000059)	3/38	0.4582163746422845	0.9361989458377655	0	0	1.2224115334207077	0.9539867966045504	USP7;TAF9;UCHL5
sterol biosynthetic process (GO:0016126)	3/38	0.4582163746422845	0.9361989458377655	0	0	1.2224115334207077	0.9539867966045504	IDI1;IDI2;DHCR24
IRE1-mediated unfolded protein response (GO:0036498)	4/53	0.4613622256931548	0.9401683947306401	0	0	1.1642177911715565	0.9006060586956086	HSPA5;DNAJB11;HYOU1;PDIA6
negative regulation of cysteine-type endopeptidase activity (GO:2000117)	4/53	0.4613622256931548	0.9401683947306401	0	0	1.1642177911715565	0.9006060586956086	DDX3X;GPX1;DHCR24;TNF
positive regulation of phagocytosis (GO:0050766)	4/53	0.4613622256931548	0.9401683947306401	0	0	1.1642177911715565	0.9006060586956086	IFNG;CALR;TNF;LYAR
regulation of immune effector process (GO:0002697)	4/53	0.4613622256931548	0.9401683947306401	0	0	1.1642177911715565	0.9006060586956086	IRF4;C1QBP;PHB2;CD55
regulation of tyrosine phosphorylation of STAT protein (GO:0042509)	5/68	0.4628601077186189	0.9426063170869072	0	0	1.1318943095359635	0.8719326117370683	IL3;CSF2;IFNG;TNF;IL2
positive regulation of defense response (GO:0031349)	7/98	0.4638570492517214	0.9434542380264918	0	0	1.097097687588485	0.8427672484727738	PTGER4;PLSCR1;IFNG;DHX9;CCL3;TNF;IL2
positive regulation of metabolic process (GO:0009893)	8/113	0.4638800908018931	0.9434542380264918	0	0	1.0866644739246427	0.8346986968864232	IFNG;IRF4;FASN;IL13;HSF1;BEND3;CD36;TNF
apoptotic nuclear changes (GO:0030262)	2/24	0.47280406153040805	0.9442994143638338	0	0	1.296409472880061	0.9711069180038304	HMGB2;KPNB1
iron-sulfur cluster assembly (GO:0016226)	2/24	0.47280406153040805	0.9442994143638338	0	0	1.296409472880061	0.9711069180038304	HSPA9;NUBP2
long-chain fatty-acyl-CoA metabolic process (GO:0035336)	2/24	0.47280406153040805	0.9442994143638338	0	0	1.296409472880061	0.9711069180038304	ACSL5;HSD17B12
negative regulation of NIK/NF-kappaB signaling (GO:1901223)	2/24	0.47280406153040805	0.9442994143638338	0	0	1.296409472880061	0.9711069180038304	DDX3X;TSPAN6
nucleotide-binding domain, leucine rich repeat containing receptor signaling pathway (GO:0035872)	2/24	0.47280406153040805	0.9442994143638338	0	0	1.296409472880061	0.9711069180038304	TRAF6;UBE2N
porphyrin-containing compound biosynthetic process (GO:0006779)	2/24	0.47280406153040805	0.9442994143638338	0	0	1.296409472880061	0.9711069180038304	PGRMC1;CPOX
positive regulation of carbohydrate metabolic process (GO:0045913)	2/24	0.47280406153040805	0.9442994143638338	0	0	1.296409472880061	0.9711069180038304	IFNG;PDGFB
positive regulation of neuron apoptotic process (GO:0043525)	2/24	0.47280406153040805	0.9442994143638338	0	0	1.296409472880061	0.9711069180038304	CCL3;TNF
positive regulation of p38MAPK cascade (GO:1900745)	2/24	0.47280406153040805	0.9442994143638338	0	0	1.296409472880061	0.9711069180038304	GADD45B;PRMT1
positive regulation of transcription from RNA polymerase II promoter in response to stress (GO:0036003)	2/24	0.47280406153040805	0.9442994143638338	0	0	1.296409472880061	0.9711069180038304	HSPA5;HSF1
positive regulation of viral life cycle (GO:1903902)	2/24	0.47280406153040805	0.9442994143638338	0	0	1.296409472880061	0.9711069180038304	CD74;KPNA2
potassium ion homeostasis (GO:0055075)	2/24	0.47280406153040805	0.9442994143638338	0	0	1.296409472880061	0.9711069180038304	SLC12A2;ATP1A1
protein exit from endoplasmic reticulum (GO:0032527)	2/24	0.47280406153040805	0.9442994143638338	0	0	1.296409472880061	0.9711069180038304	VCP;NPLOC4
protein K48-linked deubiquitination (GO:0071108)	2/24	0.47280406153040805	0.9442994143638338	0	0	1.296409472880061	0.9711069180038304	OTUD4;OTUB1
regulation of axon extension involved in axon guidance (GO:0048841)	2/24	0.47280406153040805	0.9442994143638338	0	0	1.296409472880061	0.9711069180038304	SEMA7A;SEMA6D
regulation of cytokine production involved in immune response (GO:0002718)	2/24	0.47280406153040805	0.9442994143638338	0	0	1.296409472880061	0.9711069180038304	SLC7A5;TNF
regulation of keratinocyte proliferation (GO:0010837)	2/24	0.47280406153040805	0.9442994143638338	0	0	1.296409472880061	0.9711069180038304	NOTCH2;SRSF6
positive regulation of kinase activity (GO:0033674)	8/114	0.47387117764480713	0.9442994143638338	0	0	1.0763550007964204	0.8038431955817072	MAP2K3;VAC14;CD74;XRCC5;PRKAG1;SNX9;LCP2;TNF
regulation of cytokinesis (GO:0032465)	6/84	0.47523335012093165	0.9442994143638338	0	0	1.0970232832301798	0.8161297389289566	PLK3;AHCTF1;PIN1;CDC6;CALM1;E2F8
cellular response to ketone (GO:1901655)	3/39	0.47548065752156615	0.9442994143638338	0	0	1.1883919469928643	0.8834851270931919	PTGER4;LARP1;SPP1
odontogenesis (GO:0042476)	3/39	0.47548065752156615	0.9442994143638338	0	0	1.1883919469928643	0.8834851270931919	HDAC2;HDAC1;INHBA
protein acylation (GO:0043543)	3/39	0.47548065752156615	0.9442994143638338	0	0	1.1883919469928643	0.8834851270931919	KAT2A;ZDHHC5;NAT10
regulation of exit from mitosis (GO:0007096)	3/39	0.47548065752156615	0.9442994143638338	0	0	1.1883919469928643	0.8834851270931919	ANAPC5;BUB3;PHB2
regulation of protein targeting to mitochondrion (GO:1903214)	3/39	0.47548065752156615	0.9442994143638338	0	0	1.1883919469928643	0.8834851270931919	USP36;HAX1;UBE2L3
cell chemotaxis (GO:0060326)	5/69	0.4757445150224638	0.9442994143638338	0	0	1.1141486408882082	0.8276723939124875	CCL20;HMGB2;PDGFB;CCR8;CCR6
positive regulation of leukocyte chemotaxis (GO:0002690)	4/54	0.47596421650574905	0.9442994143638338	0	0	1.1408722264728386	0.8469979193285588	C1QBP;XCL1;CCR6;CALR
positive regulation of protein metabolic process (GO:0051247)	8/115	0.4838184085488045	0.9442994143638338	0	0	1.0662382281005014	0.7741376077735426	VCP;PRMT1;UHRF1;IL17F;INHBA;IDE;TNF;EIF4G1
negative regulation of cysteine-type endopeptidase activity involved in apoptotic process (GO:0043154)	4/55	0.4904120404777942	0.9442994143638338	0	0	1.1184421741152466	0.7969004978801317	DDX3X;GPX1;DHCR24;TNF
cellular response to interleukin-4 (GO:0071353)	1/10	0.4924338381753253	0.9442994143638338	0	0	1.5843935538592027	1.1223767347927607	XCL1
cellular response to oxidised low-density lipoprotein particle stimulus (GO:0140052)	1/10	0.4924338381753253	0.9442994143638338	0	0	1.5843935538592027	1.1223767347927607	CD36
cellular response to prostaglandin stimulus (GO:0071379)	1/10	0.4924338381753253	0.9442994143638338	0	0	1.5843935538592027	1.1223767347927607	PTGER4
chloride ion homeostasis (GO:0055064)	1/10	0.4924338381753253	0.9442994143638338	0	0	1.5843935538592027	1.1223767347927607	SLC12A2
chylomicron assembly (GO:0034378)	1/10	0.4924338381753253	0.9442994143638338	0	0	1.5843935538592027	1.1223767347927607	LPCAT3
dicarboxylic acid biosynthetic process (GO:0043650)	1/10	0.4924338381753253	0.9442994143638338	0	0	1.5843935538592027	1.1223767347927607	MTHFD1
dosage compensation (GO:0007549)	1/10	0.4924338381753253	0.9442994143638338	0	0	1.5843935538592027	1.1223767347927607	HNRNPU
formation of translation preinitiation complex (GO:0001731)	1/10	0.4924338381753253	0.9442994143638338	0	0	1.5843935538592027	1.1223767347927607	EIF5
granulocyte migration (GO:0097530)	1/10	0.4924338381753253	0.9442994143638338	0	0	1.5843935538592027	1.1223767347927607	CCL3
immunoglobulin mediated immune response (GO:0016064)	1/10	0.4924338381753253	0.9442994143638338	0	0	1.5843935538592027	1.1223767347927607	CD74
lipid phosphorylation (GO:0046834)	1/10	0.4924338381753253	0.9442994143638338	0	0	1.5843935538592027	1.1223767347927607	DGKK
lipoprotein transport (GO:0042953)	1/10	0.4924338381753253	0.9442994143638338	0	0	1.5843935538592027	1.1223767347927607	CD36
long-chain fatty acid import into cell (GO:0044539)	1/10	0.4924338381753253	0.9442994143638338	0	0	1.5843935538592027	1.1223767347927607	CD36
modification-dependent macromolecule catabolic process (GO:0043632)	1/10	0.4924338381753253	0.9442994143638338	0	0	1.5843935538592027	1.1223767347927607	NEDD8
monovalent inorganic anion homeostasis (GO:0055083)	1/10	0.4924338381753253	0.9442994143638338	0	0	1.5843935538592027	1.1223767347927607	SLC12A2
myeloid dendritic cell differentiation (GO:0043011)	1/10	0.4924338381753253	0.9442994143638338	0	0	1.5843935538592027	1.1223767347927607	CSF2
negative regulation of cAMP-mediated signaling (GO:0043951)	1/10	0.4924338381753253	0.9442994143638338	0	0	1.5843935538592027	1.1223767347927607	CDC34
negative regulation of cellular protein catabolic process (GO:1903363)	1/10	0.4924338381753253	0.9442994143638338	0	0	1.5843935538592027	1.1223767347927607	FURIN
negative regulation of circadian rhythm (GO:0042754)	1/10	0.4924338381753253	0.9442994143638338	0	0	1.5843935538592027	1.1223767347927607	SFPQ
negative regulation of establishment of protein localization (GO:1904950)	1/10	0.4924338381753253	0.9442994143638338	0	0	1.5843935538592027	1.1223767347927607	DNAJA1
negative regulation of humoral immune response mediated by circulating immunoglobulin (GO:0002924)	1/10	0.4924338381753253	0.9442994143638338	0	0	1.5843935538592027	1.1223767347927607	CD55
negative regulation of leukocyte migration (GO:0002686)	1/10	0.4924338381753253	0.9442994143638338	0	0	1.5843935538592027	1.1223767347927607	CD200
negative regulation of receptor binding (GO:1900121)	1/10	0.4924338381753253	0.9442994143638338	0	0	1.5843935538592027	1.1223767347927607	ATP2A2
negative regulation of telomerase activity (GO:0051974)	1/10	0.4924338381753253	0.9442994143638338	0	0	1.5843935538592027	1.1223767347927607	PINX1
negative regulation of transcription by competitive promoter binding (GO:0010944)	1/10	0.4924338381753253	0.9442994143638338	0	0	1.5843935538592027	1.1223767347927607	PHB
negative regulation of transforming growth factor beta production (GO:0071635)	1/10	0.4924338381753253	0.9442994143638338	0	0	1.5843935538592027	1.1223767347927607	FURIN
negative regulation of voltage-gated calcium channel activity (GO:1901386)	1/10	0.4924338381753253	0.9442994143638338	0	0	1.5843935538592027	1.1223767347927607	CALM1
nuclear mRNA surveillance (GO:0071028)	1/10	0.4924338381753253	0.9442994143638338	0	0	1.5843935538592027	1.1223767347927607	EXOSC10
nucleic acid transport (GO:0050657)	1/10	0.4924338381753253	0.9442994143638338	0	0	1.5843935538592027	1.1223767347927607	HNRNPA2B1
nucleoside metabolic process (GO:0009116)	1/10	0.4924338381753253	0.9442994143638338	0	0	1.5843935538592027	1.1223767347927607	ERH
peptidyl-lysine acetylation (GO:0018394)	1/10	0.4924338381753253	0.9442994143638338	0	0	1.5843935538592027	1.1223767347927607	KAT2A
positive regulation by symbiont of entry into host (GO:0075294)	1/10	0.4924338381753253	0.9442994143638338	0	0	1.5843935538592027	1.1223767347927607	CD74
positive regulation of behavior (GO:0048520)	1/10	0.4924338381753253	0.9442994143638338	0	0	1.5843935538592027	1.1223767347927607	NR4A3
positive regulation of dendritic spine morphogenesis (GO:0061003)	1/10	0.4924338381753253	0.9442994143638338	0	0	1.5843935538592027	1.1223767347927607	BHLHB9
positive regulation of mesenchymal cell proliferation (GO:0002053)	1/10	0.4924338381753253	0.9442994143638338	0	0	1.5843935538592027	1.1223767347927607	MYC
positive regulation of monocyte differentiation (GO:0045657)	1/10	0.4924338381753253	0.9442994143638338	0	0	1.5843935538592027	1.1223767347927607	CD74
positive regulation of T cell apoptotic process (GO:0070234)	1/10	0.4924338381753253	0.9442994143638338	0	0	1.5843935538592027	1.1223767347927607	CD274
positive regulation of tissue remodeling (GO:0034105)	1/10	0.4924338381753253	0.9442994143638338	0	0	1.5843935538592027	1.1223767347927607	IL2
positive regulation of viral entry into host cell (GO:0046598)	1/10	0.4924338381753253	0.9442994143638338	0	0	1.5843935538592027	1.1223767347927607	CD74
protein insertion into ER membrane by stop-transfer membrane-anchor sequence (GO:0045050)	1/10	0.4924338381753253	0.9442994143638338	0	0	1.5843935538592027	1.1223767347927607	EMC4
protein prenylation (GO:0018342)	1/10	0.4924338381753253	0.9442994143638338	0	0	1.5843935538592027	1.1223767347927607	RABGGTB
Rap protein signal transduction (GO:0032486)	1/10	0.4924338381753253	0.9442994143638338	0	0	1.5843935538592027	1.1223767347927607	RAP1B
receptor recycling (GO:0001881)	1/10	0.4924338381753253	0.9442994143638338	0	0	1.5843935538592027	1.1223767347927607	PLEKHJ1
regulation of attachment of spindle microtubules to kinetochore (GO:0051988)	1/10	0.4924338381753253	0.9442994143638338	0	0	1.5843935538592027	1.1223767347927607	RCC2
regulation of carbohydrate biosynthetic process (GO:0043255)	1/10	0.4924338381753253	0.9442994143638338	0	0	1.5843935538592027	1.1223767347927607	USP7
regulation of DNA methylation (GO:0044030)	1/10	0.4924338381753253	0.9442994143638338	0	0	1.5843935538592027	1.1223767347927607	MYC
regulation of epithelial cell apoptotic process (GO:1904035)	1/10	0.4924338381753253	0.9442994143638338	0	0	1.5843935538592027	1.1223767347927607	TNF
regulation of granulocyte differentiation (GO:0030852)	1/10	0.4924338381753253	0.9442994143638338	0	0	1.5843935538592027	1.1223767347927607	HAX1
regulation of high voltage-gated calcium channel activity (GO:1901841)	1/10	0.4924338381753253	0.9442994143638338	0	0	1.5843935538592027	1.1223767347927607	CALM1
regulation of histone phosphorylation (GO:0033127)	1/10	0.4924338381753253	0.9442994143638338	0	0	1.5843935538592027	1.1223767347927607	AKAP8
regulation of macrophage migration (GO:1905521)	1/10	0.4924338381753253	0.9442994143638338	0	0	1.5843935538592027	1.1223767347927607	CD200
regulation of mast cell activation (GO:0033003)	1/10	0.4924338381753253	0.9442994143638338	0	0	1.5843935538592027	1.1223767347927607	PLSCR1
regulation of phospholipid metabolic process (GO:1903725)	1/10	0.4924338381753253	0.9442994143638338	0	0	1.5843935538592027	1.1223767347927607	PHB2
regulation of protein neddylation (GO:2000434)	1/10	0.4924338381753253	0.9442994143638338	0	0	1.5843935538592027	1.1223767347927607	DCUN1D5
regulation of receptor binding (GO:1900120)	1/10	0.4924338381753253	0.9442994143638338	0	0	1.5843935538592027	1.1223767347927607	ATP2A2
removal of superoxide radicals (GO:0019430)	1/10	0.4924338381753253	0.9442994143638338	0	0	1.5843935538592027	1.1223767347927607	PRDX1
response to interleukin-4 (GO:0070670)	1/10	0.4924338381753253	0.9442994143638338	0	0	1.5843935538592027	1.1223767347927607	XCL1
retinoic acid receptor signaling pathway (GO:0048384)	1/10	0.4924338381753253	0.9442994143638338	0	0	1.5843935538592027	1.1223767347927607	RXRA
RNA polymerase II preinitiation complex assembly (GO:0051123)	1/10	0.4924338381753253	0.9442994143638338	0	0	1.5843935538592027	1.1223767347927607	TBP
sequestering of actin monomers (GO:0042989)	1/10	0.4924338381753253	0.9442994143638338	0	0	1.5843935538592027	1.1223767347927607	SCIN
UV protection (GO:0009650)	1/10	0.4924338381753253	0.9442994143638338	0	0	1.5843935538592027	1.1223767347927607	GPX1
positive regulation of intrinsic apoptotic signaling pathway (GO:2001244)	3/40	0.4924857035943361	0.9442994143638338	0	0	1.1562112571286882	0.818932694441616	BCAP31;BCLAF1;SFPQ
negative regulation of cell junction assembly (GO:1901889)	2/25	0.49450356407984514	0.9442994143638338	0	0	1.2399774138904573	0.8731932362655771	RCC2;TNF
negative regulation of sequestering of calcium ion (GO:0051283)	2/25	0.49450356407984514	0.9442994143638338	0	0	1.2399774138904573	0.8731932362655771	XCL1;CHERP
organophosphate ester transport (GO:0015748)	2/25	0.49450356407984514	0.9442994143638338	0	0	1.2399774138904573	0.8731932362655771	PITPNB;PITPNA
positive regulation of T cell migration (GO:2000406)	2/25	0.49450356407984514	0.9442994143638338	0	0	1.2399774138904573	0.8731932362655771	CCL20;XCL1
regulation of calcium ion import (GO:0090279)	2/25	0.49450356407984514	0.9442994143638338	0	0	1.2399774138904573	0.8731932362655771	PDGFB;CCL3
regulation of cAMP-mediated signaling (GO:0043949)	2/25	0.49450356407984514	0.9442994143638338	0	0	1.2399774138904573	0.8731932362655771	CDC34;PRKAR2A
regulation of cardiac muscle cell action potential (GO:0098901)	2/25	0.49450356407984514	0.9442994143638338	0	0	1.2399774138904573	0.8731932362655771	ATP2A2;CALM1
regulation of spindle assembly (GO:0090169)	2/25	0.49450356407984514	0.9442994143638338	0	0	1.2399774138904573	0.8731932362655771	DRG1;HNRNPU
response to hexose (GO:0009746)	2/25	0.49450356407984514	0.9442994143638338	0	0	1.2399774138904573	0.8731932362655771	EIF2B3;EIF2B1
sodium ion homeostasis (GO:0055078)	2/25	0.49450356407984514	0.9442994143638338	0	0	1.2399774138904573	0.8731932362655771	SLC12A2;ATP1A1
positive regulation of protein localization to membrane (GO:1905477)	7/101	0.4958680564723668	0.946326950264114	0	0	1.061912609319932	0.7448737180063958	ITGB1;TFDP1;IFNG;YWHAB;ZDHHC5;GZMB;TNF
regulation of interferon-gamma production (GO:0032649)	6/86	0.4983203929215288	0.9504268140773026	0	0	1.0694827586206896	0.7449076281590449	SLC7A5;CD274;C1QBP;XCL1;INHBA;HSPD1
protein tetramerization (GO:0051262)	5/71	0.5011929792507267	0.9541591066612495	0	0	1.0802705461970392	0.7462120726435579	SHMT2;SHMT1;CTH;TK1;FARSB
regulation of endopeptidase activity (GO:0052548)	5/71	0.5011929792507267	0.9541591066612495	0	0	1.0802705461970392	0.7462120726435579	PSMA3;HDAC1;PSME3;SERPINB9;FURIN
response to metal ion (GO:0010038)	5/71	0.5011929792507267	0.9541591066612495	0	0	1.0802705461970392	0.7462120726435579	IL1A;PPP2CB;PLSCR1;PPP5C;CALM1
nuclear-transcribed mRNA catabolic process, deadenylation-dependent decay (GO:0000288)	4/56	0.504692002308168	0.9549128421168064	0	0	1.0968748160791006	0.7500506029781209	DIS3;EXOSC3;EXOSC2;EXOSC1
calcium-mediated signaling (GO:0019722)	7/102	0.5064087395831176	0.9549128421168064	0	0	1.0506780755569907	0.7148930777121678	BCAP31;CCL20;CCL3;TNFSF11;ATP2A2;CCR8;CCR6
regulation of cell death (GO:0010941)	7/102	0.5064087395831176	0.9549128421168064	0	0	1.0506780755569907	0.7148930777121678	CELF1;NOA1;DHCR24;PHB;CD36;SRSF6;EIF4G1
regulation of proteasomal ubiquitin-dependent protein catabolic process (GO:0032434)	7/102	0.5064087395831176	0.9549128421168064	0	0	1.0506780755569907	0.7148930777121678	USP7;VCP;XPO1;TAF9;RNF19B;HSPBP1;UCHL5
regulation of protein dephosphorylation (GO:0035304)	3/41	0.509212742586039	0.9549128421168064	0	0	1.1257242877836793	0.7597393755205453	YWHAB;PIN1;CALM1
cellular response to drug (GO:0035690)	2/26	0.5156259516154712	0.9549128421168064	0	0	1.1882480264833206	0.7870642137026754	TFRC;MYC
global genome nucleotide-excision repair (GO:0070911)	2/26	0.5156259516154712	0.9549128421168064	0	0	1.1882480264833206	0.7870642137026754	GTF2H1;CHD1L
mRNA polyadenylation (GO:0006378)	2/26	0.5156259516154712	0.9549128421168064	0	0	1.1882480264833206	0.7870642137026754	PNPT1;PAPOLA
negative regulation of intrinsic apoptotic signaling pathway in response to DNA damage (GO:1902230)	2/26	0.5156259516154712	0.9549128421168064	0	0	1.1882480264833206	0.7870642137026754	CD74;TAF9
phosphatidylethanolamine acyl-chain remodeling (GO:0036152)	2/26	0.5156259516154712	0.9549128421168064	0	0	1.1882480264833206	0.7870642137026754	LPCAT3;MBOAT1
RNA polyadenylation (GO:0043631)	2/26	0.5156259516154712	0.9549128421168064	0	0	1.1882480264833206	0.7870642137026754	PNPT1;PAPOLA
monocarboxylic acid transport (GO:0015718)	4/57	0.5187914771375882	0.9549128421168064	0	0	1.0761213206103564	0.7062081191086917	RXRA;SLC16A1;SLCO3A1;CD36
regulation of reactive oxygen species metabolic process (GO:2000377)	4/57	0.5187914771375882	0.9549128421168064	0	0	1.0761213206103564	0.7062081191086917	EIF6;PDGFB;AATF;DHRS4
positive regulation of cysteine-type endopeptidase activity involved in apoptotic process (GO:0043280)	8/119	0.5230620777655148	0.9549128421168064	0	0	1.0275939792440176	0.6659375461321547	BCAP31;VCP;DDX3X;MYC;CYCS;HSPE1;TNF;HSPD1
cellular response to organic cyclic compound (GO:0071407)	10/150	0.5249214516745846	0.9549128421168064	0	0	1.0183924453716922	0.6563606966732163	RAP1B;LARP1;NR4A3;RUVBL2;PDGFB;CCL3;SPP1;ATP1A1;TNF;UBE2L3
regulation of chemokine production (GO:0032642)	3/42	0.5256451673780137	0.9549128421168064	0	0	1.0968007527640555	0.7053842403820154	CD74;IFNG;TNF
regulation of double-strand break repair (GO:2000779)	3/42	0.5256451673780137	0.9549128421168064	0	0	1.0968007527640555	0.7053842403820154	CHEK1;DEK;OTUB1
atrial septum morphogenesis (GO:0060413)	1/11	0.5257213695723044	0.9549128421168064	0	0	1.4258778625954198	0.9168165407201322	NOTCH2
B cell mediated immunity (GO:0019724)	1/11	0.5257213695723044	0.9549128421168064	0	0	1.4258778625954198	0.9168165407201322	CD74
cardiac muscle cell membrane repolarization (GO:0099622)	1/11	0.5257213695723044	0.9549128421168064	0	0	1.4258778625954198	0.9168165407201322	ATP1A1
cellular response to cholesterol (GO:0071397)	1/11	0.5257213695723044	0.9549128421168064	0	0	1.4258778625954198	0.9168165407201322	GRAMD1B
cellular response to interleukin-2 (GO:0071352)	1/11	0.5257213695723044	0.9549128421168064	0	0	1.4258778625954198	0.9168165407201322	IL2
cellular response to superoxide (GO:0071451)	1/11	0.5257213695723044	0.9549128421168064	0	0	1.4258778625954198	0.9168165407201322	PRDX1
cellular response to UV-A (GO:0071492)	1/11	0.5257213695723044	0.9549128421168064	0	0	1.4258778625954198	0.9168165407201322	PPID
chromatin-mediated maintenance of transcription (GO:0048096)	1/11	0.5257213695723044	0.9549128421168064	0	0	1.4258778625954198	0.9168165407201322	CHEK1
cyclooxygenase pathway (GO:0019371)	1/11	0.5257213695723044	0.9549128421168064	0	0	1.4258778625954198	0.9168165407201322	PTGES3
ER-associated misfolded protein catabolic process (GO:0071712)	1/11	0.5257213695723044	0.9549128421168064	0	0	1.4258778625954198	0.9168165407201322	VCP
erythrocyte development (GO:0048821)	1/11	0.5257213695723044	0.9549128421168064	0	0	1.4258778625954198	0.9168165407201322	LYAR
formation of extrachromosomal circular DNA (GO:0001325)	1/11	0.5257213695723044	0.9549128421168064	0	0	1.4258778625954198	0.9168165407201322	EXO1
glutamine family amino acid biosynthetic process (GO:0009084)	1/11	0.5257213695723044	0.9549128421168064	0	0	1.4258778625954198	0.9168165407201322	ALDH18A1
Golgi inheritance (GO:0048313)	1/11	0.5257213695723044	0.9549128421168064	0	0	1.4258778625954198	0.9168165407201322	PLK3
inositol phosphate biosynthetic process (GO:0032958)	1/11	0.5257213695723044	0.9549128421168064	0	0	1.4258778625954198	0.9168165407201322	PPIP5K2
inositol phosphate dephosphorylation (GO:0046855)	1/11	0.5257213695723044	0.9549128421168064	0	0	1.4258778625954198	0.9168165407201322	INPP5B
interleukin-2-mediated signaling pathway (GO:0038110)	1/11	0.5257213695723044	0.9549128421168064	0	0	1.4258778625954198	0.9168165407201322	IL2
intestinal lipid absorption (GO:0098856)	1/11	0.5257213695723044	0.9549128421168064	0	0	1.4258778625954198	0.9168165407201322	CD36
lipoprotein localization (GO:0044872)	1/11	0.5257213695723044	0.9549128421168064	0	0	1.4258778625954198	0.9168165407201322	CD36
miRNA mediated inhibition of translation (GO:0035278)	1/11	0.5257213695723044	0.9549128421168064	0	0	1.4258778625954198	0.9168165407201322	EIF6
mitochondrial protein processing (GO:0034982)	1/11	0.5257213695723044	0.9549128421168064	0	0	1.4258778625954198	0.9168165407201322	PMPCA
negative regulation of activated T cell proliferation (GO:0046007)	1/11	0.5257213695723044	0.9549128421168064	0	0	1.4258778625954198	0.9168165407201322	CD274
negative regulation of centrosome duplication (GO:0010826)	1/11	0.5257213695723044	0.9549128421168064	0	0	1.4258778625954198	0.9168165407201322	KAT2A
negative regulation of interleukin-17 production (GO:0032700)	1/11	0.5257213695723044	0.9549128421168064	0	0	1.4258778625954198	0.9168165407201322	IFNG
negative regulation of lymphocyte migration (GO:2000402)	1/11	0.5257213695723044	0.9549128421168064	0	0	1.4258778625954198	0.9168165407201322	CD200
negative regulation of nuclear division (GO:0051784)	1/11	0.5257213695723044	0.9549128421168064	0	0	1.4258778625954198	0.9168165407201322	CHEK1
negative regulation of oxidative stress-induced neuron death (GO:1903204)	1/11	0.5257213695723044	0.9549128421168064	0	0	1.4258778625954198	0.9168165407201322	NR4A3
negative regulation of programmed necrotic cell death (GO:0062099)	1/11	0.5257213695723044	0.9549128421168064	0	0	1.4258778625954198	0.9168165407201322	YBX3
negative regulation of translation, ncRNA-mediated (GO:0040033)	1/11	0.5257213695723044	0.9549128421168064	0	0	1.4258778625954198	0.9168165407201322	EIF6
Notch signaling involved in heart development (GO:0061314)	1/11	0.5257213695723044	0.9549128421168064	0	0	1.4258778625954198	0.9168165407201322	NOTCH2
phosphorylated carbohydrate dephosphorylation (GO:0046838)	1/11	0.5257213695723044	0.9549128421168064	0	0	1.4258778625954198	0.9168165407201322	INPP5B
positive regulation by host of viral process (GO:0044794)	1/11	0.5257213695723044	0.9549128421168064	0	0	1.4258778625954198	0.9168165407201322	NUCKS1
positive regulation of actin nucleation (GO:0051127)	1/11	0.5257213695723044	0.9549128421168064	0	0	1.4258778625954198	0.9168165407201322	SCIN
positive regulation of ceramide biosynthetic process (GO:2000304)	1/11	0.5257213695723044	0.9549128421168064	0	0	1.4258778625954198	0.9168165407201322	TNF
positive regulation of DNA-dependent DNA replication (GO:2000105)	1/11	0.5257213695723044	0.9549128421168064	0	0	1.4258778625954198	0.9168165407201322	E2F8
positive regulation of integrin activation (GO:0033625)	1/11	0.5257213695723044	0.9549128421168064	0	0	1.4258778625954198	0.9168165407201322	RAP1B
positive regulation of interleukin-13 production (GO:0032736)	1/11	0.5257213695723044	0.9549128421168064	0	0	1.4258778625954198	0.9168165407201322	IRF4
positive regulation of keratinocyte proliferation (GO:0010838)	1/11	0.5257213695723044	0.9549128421168064	0	0	1.4258778625954198	0.9168165407201322	NOTCH2
positive regulation of macrophage differentiation (GO:0045651)	1/11	0.5257213695723044	0.9549128421168064	0	0	1.4258778625954198	0.9168165407201322	HSF1
positive regulation of nitric-oxide synthase biosynthetic process (GO:0051770)	1/11	0.5257213695723044	0.9549128421168064	0	0	1.4258778625954198	0.9168165407201322	IFNG
positive regulation of sphingolipid biosynthetic process (GO:0090154)	1/11	0.5257213695723044	0.9549128421168064	0	0	1.4258778625954198	0.9168165407201322	TNF
positive regulation of transcription elongation from RNA polymerase II promoter (GO:0032968)	1/11	0.5257213695723044	0.9549128421168064	0	0	1.4258778625954198	0.9168165407201322	TCERG1
positive regulation of transcription from RNA polymerase II promoter in response to endoplasmic reticulum stress (GO:1990440)	1/11	0.5257213695723044	0.9549128421168064	0	0	1.4258778625954198	0.9168165407201322	HSPA5
positive regulation of triglyceride biosynthetic process (GO:0010867)	1/11	0.5257213695723044	0.9549128421168064	0	0	1.4258778625954198	0.9168165407201322	CTDNEP1
protein kinase C signaling (GO:0070528)	1/11	0.5257213695723044	0.9549128421168064	0	0	1.4258778625954198	0.9168165407201322	PDGFB
protein kinase C-activating G protein-coupled receptor signaling pathway (GO:0007205)	1/11	0.5257213695723044	0.9549128421168064	0	0	1.4258778625954198	0.9168165407201322	GAP43
rDNA heterochromatin assembly (GO:0000183)	1/11	0.5257213695723044	0.9549128421168064	0	0	1.4258778625954198	0.9168165407201322	BEND3
regulation of cytoplasmic transport (GO:1903649)	1/11	0.5257213695723044	0.9549128421168064	0	0	1.4258778625954198	0.9168165407201322	USP7
regulation of histone H3-K9 acetylation (GO:2000615)	1/11	0.5257213695723044	0.9549128421168064	0	0	1.4258778625954198	0.9168165407201322	CHEK1
regulation of lymphocyte migration (GO:2000401)	1/11	0.5257213695723044	0.9549128421168064	0	0	1.4258778625954198	0.9168165407201322	CCR6
regulation of mesenchymal cell proliferation (GO:0010464)	1/11	0.5257213695723044	0.9549128421168064	0	0	1.4258778625954198	0.9168165407201322	MYC
regulation of mitochondrial fusion (GO:0010635)	1/11	0.5257213695723044	0.9549128421168064	0	0	1.4258778625954198	0.9168165407201322	TFRC
regulation of T cell apoptotic process (GO:0070232)	1/11	0.5257213695723044	0.9549128421168064	0	0	1.4258778625954198	0.9168165407201322	CD274
regulation of T-helper 2 cell cytokine production (GO:2000551)	1/11	0.5257213695723044	0.9549128421168064	0	0	1.4258778625954198	0.9168165407201322	XCL1
response to corticosteroid (GO:0031960)	1/11	0.5257213695723044	0.9549128421168064	0	0	1.4258778625954198	0.9168165407201322	TNF
response to prostaglandin E (GO:0034695)	1/11	0.5257213695723044	0.9549128421168064	0	0	1.4258778625954198	0.9168165407201322	PTGER4
response to sterol (GO:0036314)	1/11	0.5257213695723044	0.9549128421168064	0	0	1.4258778625954198	0.9168165407201322	CCL3
somite development (GO:0061053)	1/11	0.5257213695723044	0.9549128421168064	0	0	1.4258778625954198	0.9168165407201322	MTHFD1
sphingomyelin metabolic process (GO:0006684)	1/11	0.5257213695723044	0.9549128421168064	0	0	1.4258778625954198	0.9168165407201322	SMPD4
t-circle formation (GO:0090656)	1/11	0.5257213695723044	0.9549128421168064	0	0	1.4258778625954198	0.9168165407201322	EXO1
telomere maintenance via telomere trimming (GO:0090737)	1/11	0.5257213695723044	0.9549128421168064	0	0	1.4258778625954198	0.9168165407201322	EXO1
V(D)J recombination (GO:0033151)	1/11	0.5257213695723044	0.9549128421168064	0	0	1.4258778625954198	0.9168165407201322	HMGB2
chromatin assembly (GO:0031497)	5/73	0.5261483497166844	0.955133415339347	0	0	1.0483852806053509	0.6732437482429794	POLE3;HMGB2;SMARCA5;NOC2L;ASF1A
cellular metal ion homeostasis (GO:0006875)	7/104	0.5272588345941341	0.956593799733757	0	0	1.0289039276453102	0.6585640587590048	SLC12A2;CCL3;ATP2A2;CALR;ATP1A1;ATP13A3;CHERP
positive regulation of inflammatory response (GO:0050729)	6/89	0.5322564546187215	0.9647837305955653	0	0	1.030660573327794	0.6499653209435461	PTGER4;IFNG;DHX9;CCL3;TNF;IL2
cellular iron ion homeostasis (GO:0006879)	4/58	0.5326988864388822	0.9647837305955653	0	0	1.056136473121936	0.665153647606837	TFRC;FRRS1;MYC;NEDD8
receptor metabolic process (GO:0043112)	4/58	0.5326988864388822	0.9647837305955653	0	0	1.056136473121936	0.665153647606837	ITGB1;TFRC;CD36;PLEKHJ1
acute inflammatory response (GO:0002526)	2/27	0.5361536038016395	0.9671183874690854	0	0	1.1406569900687549	0.711010951200044	IL22;PLSCR1
cytoplasmic pattern recognition receptor signaling pathway (GO:0002753)	2/27	0.5361536038016395	0.9671183874690854	0	0	1.1406569900687549	0.711010951200044	TRAF6;UBE2N
peroxisomal membrane transport (GO:0015919)	2/27	0.5361536038016395	0.9671183874690854	0	0	1.1406569900687549	0.711010951200044	ATAD1;ABCD3
positive regulation of nuclear division (GO:0051785)	2/27	0.5361536038016395	0.9671183874690854	0	0	1.1406569900687549	0.711010951200044	IL1A;PDGFB
regulation of toll-like receptor signaling pathway (GO:0034121)	2/27	0.5361536038016395	0.9671183874690854	0	0	1.1406569900687549	0.711010951200044	OTUD4;CD36
regulation of transcription regulatory region DNA binding (GO:2000677)	2/27	0.5361536038016395	0.9671183874690854	0	0	1.1406569900687549	0.711010951200044	TRAF6;DOT1L
release of sequestered calcium ion into cytosol (GO:0051209)	2/27	0.5361536038016395	0.9671183874690854	0	0	1.1406569900687549	0.711010951200044	XCL1;CHERP
mitotic nuclear division (GO:0140014)	5/74	0.5384186680698204	0.9693901580997438	0	0	1.033135805757152	0.6396338292433276	NCAPG2;BCCIP;FLNA;KPNB1;RAN
regulation of cytokine-mediated signaling pathway (GO:0001959)	5/74	0.5384186680698204	0.9693901580997438	0	0	1.033135805757152	0.6396338292433276	CD74;IL3;IFNG;ABCE1;TNF
lipid modification (GO:0030258)	3/43	0.5417684236964213	0.9693901580997438	0	0	1.0693233944954128	0.6554060928290654	LPCAT3;MBOAT1;DGKK
positive regulation of phospholipase C activity (GO:0010863)	3/43	0.5417684236964213	0.9693901580997438	0	0	1.0693233944954128	0.6554060928290654	ITK;PHB;PHB2
cellular response to interferon-gamma (GO:0071346)	8/121	0.5422873315303137	0.9693901580997438	0	0	1.00929780832524	0.6176491661824871	SYNCRIP;IFNG;IRF4;CCL20;CCL3;XCL1;IFI30;MID1
positive regulation of macromolecule metabolic process (GO:0010604)	25/384	0.5441961191141831	0.9693901580997438	0	0	0.9925835113088456	0.6039330542248258	DNMT1;CSF2;DDX3X;TFRC;CELF1;PDGFB;PRKAG1;PHB;TNF;MYC;CCL3;CD36;SLC38A2;ATAD1;CD74;IL13;SERPINB9;PPHLN1;INHBA;HCFC1;IL1A;PLSCR1;IFNG;FUBP1;FAM98A
positive regulation of protein serine/threonine kinase activity (GO:0071902)	7/106	0.5477632238301882	0.9693901580997438	0	0	1.0080095432856169	0.6067332001965685	CCND2;DDX3X;IFNG;PDGFB;TNFSF11;CALM1;TNF
regulation of cell cycle process (GO:0010564)	7/106	0.5477632238301882	0.9693901580997438	0	0	1.0080095432856169	0.6067332001965685	PLK3;PRMT5;TIPIN;AHCTF1;CHEK1;PIN1;CALM1
positive regulation of immune response (GO:0050778)	5/75	0.5505399639789015	0.9693901580997438	0	0	1.0183220301903304	0.607791338368993	CD74;PLSCR1;IFNG;DHX9;IL2
positive regulation of transport (GO:0051050)	6/91	0.5543361575795962	0.9693901580997438	0	0	1.0063015551048005	0.5937018102650866	RXRA;SCIN;IFNG;CALR;TNF;LYAR
cytosolic calcium ion transport (GO:0060401)	2/28	0.5560736849758885	0.9693901580997438	0	0	1.0967268026091554	0.6436190227263574	ATP2A2;SLC35G1
macromolecule catabolic process (GO:0009057)	2/28	0.5560736849758885	0.9693901580997438	0	0	1.0967268026091554	0.6436190227263574	IDE;UCHL3
nucleotide-binding oligomerization domain containing signaling pathway (GO:0070423)	2/28	0.5560736849758885	0.9693901580997438	0	0	1.0967268026091554	0.6436190227263574	TRAF6;UBE2N
regulation of calcineurin-NFAT signaling cascade (GO:0070884)	2/28	0.5560736849758885	0.9693901580997438	0	0	1.0967268026091554	0.6436190227263574	TNF;CHERP
regulation of DNA damage response, signal transduction by p53 class mediator (GO:0043516)	2/28	0.5560736849758885	0.9693901580997438	0	0	1.0967268026091554	0.6436190227263574	CD74;EEF1E1
regulation of protein transport (GO:0051223)	2/28	0.5560736849758885	0.9693901580997438	0	0	1.0967268026091554	0.6436190227263574	DNAJA1;TNF
actin crosslink formation (GO:0051764)	1/12	0.5568273660976208	0.9693901580997438	0	0	1.2961832061068703	0.7589152960642203	FLNA
angiotensin maturation (GO:0002003)	1/12	0.5568273660976208	0.9693901580997438	0	0	1.2961832061068703	0.7589152960642203	ATP6AP2
carnitine metabolic process (GO:0009437)	1/12	0.5568273660976208	0.9693901580997438	0	0	1.2961832061068703	0.7589152960642203	SHMT1
cell cycle checkpoint signaling (GO:0000075)	1/12	0.5568273660976208	0.9693901580997438	0	0	1.2961832061068703	0.7589152960642203	NABP1
chromatin assembly or disassembly (GO:0006333)	1/12	0.5568273660976208	0.9693901580997438	0	0	1.2961832061068703	0.7589152960642203	NOC2L
dosage compensation by inactivation of X chromosome (GO:0009048)	1/12	0.5568273660976208	0.9693901580997438	0	0	1.2961832061068703	0.7589152960642203	HNRNPU
endoplasmic reticulum membrane organization (GO:0090158)	1/12	0.5568273660976208	0.9693901580997438	0	0	1.2961832061068703	0.7589152960642203	LPCAT3
glutamine metabolic process (GO:0006541)	1/12	0.5568273660976208	0.9693901580997438	0	0	1.2961832061068703	0.7589152960642203	CAD
inositol phosphate catabolic process (GO:0071545)	1/12	0.5568273660976208	0.9693901580997438	0	0	1.2961832061068703	0.7589152960642203	INPP5B
macrophage chemotaxis (GO:0048246)	1/12	0.5568273660976208	0.9693901580997438	0	0	1.2961832061068703	0.7589152960642203	CCL3
microtubule anchoring (GO:0034453)	1/12	0.5568273660976208	0.9693901580997438	0	0	1.2961832061068703	0.7589152960642203	BCCIP
mitochondrion distribution (GO:0048311)	1/12	0.5568273660976208	0.9693901580997438	0	0	1.2961832061068703	0.7589152960642203	CLUH
mitotic nuclear membrane disassembly (GO:0007077)	1/12	0.5568273660976208	0.9693901580997438	0	0	1.2961832061068703	0.7589152960642203	CTDNEP1
motile cilium assembly (GO:0044458)	1/12	0.5568273660976208	0.9693901580997438	0	0	1.2961832061068703	0.7589152960642203	E2F4
mRNA transcription (GO:0009299)	1/12	0.5568273660976208	0.9693901580997438	0	0	1.2961832061068703	0.7589152960642203	HSF1
negative regulation of complement activation (GO:0045916)	1/12	0.5568273660976208	0.9693901580997438	0	0	1.2961832061068703	0.7589152960642203	CD55
negative regulation of gene silencing by miRNA (GO:0060965)	1/12	0.5568273660976208	0.9693901580997438	0	0	1.2961832061068703	0.7589152960642203	TNF
negative regulation of JUN kinase activity (GO:0043508)	1/12	0.5568273660976208	0.9693901580997438	0	0	1.2961832061068703	0.7589152960642203	DNAJA1
negative regulation of production of miRNAs involved in gene silencing by miRNA (GO:1903799)	1/12	0.5568273660976208	0.9693901580997438	0	0	1.2961832061068703	0.7589152960642203	TNF
negative regulation of release of sequestered calcium ion into cytosol (GO:0051280)	1/12	0.5568273660976208	0.9693901580997438	0	0	1.2961832061068703	0.7589152960642203	CALM1
negative regulation of ryanodine-sensitive calcium-release channel activity (GO:0060315)	1/12	0.5568273660976208	0.9693901580997438	0	0	1.2961832061068703	0.7589152960642203	CALM1
neurotransmitter uptake (GO:0001504)	1/12	0.5568273660976208	0.9693901580997438	0	0	1.2961832061068703	0.7589152960642203	SLC38A1
P-body assembly (GO:0033962)	1/12	0.5568273660976208	0.9693901580997438	0	0	1.2961832061068703	0.7589152960642203	EIF4ENIF1
phosphate ion transmembrane transport (GO:0035435)	1/12	0.5568273660976208	0.9693901580997438	0	0	1.2961832061068703	0.7589152960642203	SLC20A1
positive regulation of cellular senescence (GO:2000774)	1/12	0.5568273660976208	0.9693901580997438	0	0	1.2961832061068703	0.7589152960642203	EEF1E1
positive regulation of fatty acid oxidation (GO:0046321)	1/12	0.5568273660976208	0.9693901580997438	0	0	1.2961832061068703	0.7589152960642203	NR4A3
positive regulation of metaphase/anaphase transition of cell cycle (GO:1902101)	1/12	0.5568273660976208	0.9693901580997438	0	0	1.2961832061068703	0.7589152960642203	ANAPC5
positive regulation of mitotic metaphase/anaphase transition (GO:0045842)	1/12	0.5568273660976208	0.9693901580997438	0	0	1.2961832061068703	0.7589152960642203	ANAPC5
positive regulation of mitotic sister chromatid separation (GO:1901970)	1/12	0.5568273660976208	0.9693901580997438	0	0	1.2961832061068703	0.7589152960642203	ANAPC5
positive regulation of T-helper 1 type immune response (GO:0002827)	1/12	0.5568273660976208	0.9693901580997438	0	0	1.2961832061068703	0.7589152960642203	XCL1
posttranslational protein targeting to endoplasmic reticulum membrane (GO:0006620)	1/12	0.5568273660976208	0.9693901580997438	0	0	1.2961832061068703	0.7589152960642203	HSPA5
pyrimidine nucleobase metabolic process (GO:0006206)	1/12	0.5568273660976208	0.9693901580997438	0	0	1.2961832061068703	0.7589152960642203	UMPS
pyrimidine-containing compound metabolic process (GO:0072527)	1/12	0.5568273660976208	0.9693901580997438	0	0	1.2961832061068703	0.7589152960642203	ERH
regulation of actin nucleation (GO:0051125)	1/12	0.5568273660976208	0.9693901580997438	0	0	1.2961832061068703	0.7589152960642203	SCIN
regulation of angiotensin levels in blood (GO:0002002)	1/12	0.5568273660976208	0.9693901580997438	0	0	1.2961832061068703	0.7589152960642203	ATP6AP2
regulation of CD4-positive, alpha-beta T cell differentiation (GO:0043370)	1/12	0.5568273660976208	0.9693901580997438	0	0	1.2961832061068703	0.7589152960642203	IRF4
regulation of cell communication by electrical coupling involved in cardiac conduction (GO:1901844)	1/12	0.5568273660976208	0.9693901580997438	0	0	1.2961832061068703	0.7589152960642203	CALM1
regulation of chromatin binding (GO:0035561)	1/12	0.5568273660976208	0.9693901580997438	0	0	1.2961832061068703	0.7589152960642203	BTAF1
regulation of feeding behavior (GO:0060259)	1/12	0.5568273660976208	0.9693901580997438	0	0	1.2961832061068703	0.7589152960642203	NR4A3
regulation of sensory perception (GO:0051931)	1/12	0.5568273660976208	0.9693901580997438	0	0	1.2961832061068703	0.7589152960642203	CCL3
replicative senescence (GO:0090399)	1/12	0.5568273660976208	0.9693901580997438	0	0	1.2961832061068703	0.7589152960642203	CHEK1
sensory perception of taste (GO:0050909)	1/12	0.5568273660976208	0.9693901580997438	0	0	1.2961832061068703	0.7589152960642203	CD36
tricarboxylic acid metabolic process (GO:0072350)	1/12	0.5568273660976208	0.9693901580997438	0	0	1.2961832061068703	0.7589152960642203	IDH3A
very-low-density lipoprotein particle assembly (GO:0034379)	1/12	0.5568273660976208	0.9693901580997438	0	0	1.2961832061068703	0.7589152960642203	LPCAT3
cation transmembrane transport (GO:0098655)	3/44	0.5575698989965897	0.9693901580997438	0	0	1.043186395166704	0.6093954884998648	SLC7A5;SFXN1;SLC7A1
mitotic spindle assembly (GO:0090307)	3/44	0.5575698989965897	0.9693901580997438	0	0	1.043186395166704	0.6093954884998648	BCCIP;FLNA;KPNB1
mRNA catabolic process (GO:0006402)	3/44	0.5575698989965897	0.9693901580997438	0	0	1.043186395166704	0.6093954884998648	SUPV3L1;EXOSC10;PNPT1
positive regulation of mRNA catabolic process (GO:0061014)	3/44	0.5575698989965897	0.9693901580997438	0	0	1.043186395166704	0.6093954884998648	EIF4ENIF1;PNPT1;CELF1
protein K63-linked ubiquitination (GO:0070534)	3/44	0.5575698989965897	0.9693901580997438	0	0	1.043186395166704	0.6093954884998648	TRAF6;UBE2N;PRPF19
cellular protein catabolic process (GO:0044257)	4/60	0.5598962617781004	0.9700777627919077	0	0	1.0183080118045689	0.5906224749089002	PSMA6;GZMB;IDE;CTSC
cellular response to chemokine (GO:1990869)	4/60	0.5598962617781004	0.9700777627919077	0	0	1.0183080118045689	0.5906224749089002	SLC12A2;CCL20;CCL3;XCL1
response to organic cyclic compound (GO:0014070)	4/60	0.5598962617781004	0.9700777627919077	0	0	1.0183080118045689	0.5906224749089002	DHFR;CCL3;SPP1;TNF
positive regulation of epithelial cell proliferation (GO:0050679)	8/123	0.5611999311507931	0.9700777627919077	0	0	0.9916380259601588	0.5728475245497432	NOTCH2;NR4A3;MYC;PDGFB;HMGB2;NME2;SRSF6;NME1
cellular response to hormone stimulus (GO:0032870)	5/76	0.5625048889452924	0.9700777627919077	0	0	1.0039255440760952	0.5776140366751041	NR4A3;SERPINB9;ATP1A1;UBE2L3;PELP1
regulation of T cell proliferation (GO:0042129)	5/76	0.5625048889452924	0.9700777627919077	0	0	1.0039255440760952	0.5776140366751041	CD274;PNP;TFRC;TNFSF8;SLC7A1
T cell activation (GO:0042110)	6/92	0.5651941092535946	0.9700777627919077	0	0	0.9945469125902165	0.5674745950276378	ITK;CD74;IRF4;DDOST;IL2;HSPD1
nuclear-transcribed mRNA catabolic process (GO:0000956)	11/171	0.5702292582444777	0.9700777627919077	0	0	0.9798990384615385	0.5504257439479491	RPS25;EXOSC10;RBM8A;NCBP1;EIF4A3;MAGOH;RNPS1;ETF1;GSPT1;SMG5;EIF4G1
positive regulation of I-kappaB kinase/NF-kappaB signaling (GO:0043123)	11/171	0.5702292582444777	0.9700777627919077	0	0	0.9798990384615385	0.5504257439479491	CD74;PPP5C;TFRC;SLC20A1;DDX1;TSPAN6;TRAF6;UBE2N;DDX21;FLNA;TNF
chromosome condensation (GO:0030261)	3/45	0.5730388111611997	0.9700777627919077	0	0	1.018294014853648	0.566987972267832	SET;NCAPG2;SMC2
neural crest cell development (GO:0014032)	3/45	0.5730388111611997	0.9700777627919077	0	0	1.018294014853648	0.566987972267832	SEMA7A;SEMA6D;NOLC1
regulation of pri-miRNA transcription by RNA polymerase II (GO:1902893)	3/45	0.5730388111611997	0.9700777627919077	0	0	1.018294014853648	0.566987972267832	PDGFB;TNF;GNL3
iron ion homeostasis (GO:0055072)	4/61	0.5731680474291191	0.9700777627919077	0	0	1.0003892669700265	0.556792985555022	TFRC;FRRS1;MYC;NEDD8
positive regulation of tumor necrosis factor production (GO:0032760)	5/77	0.5743066700985029	0.9700777627919077	0	0	0.9899289603539221	0.5490064412980475	IL1A;IFNG;DHX9;CCL3;IL17A
establishment of mitotic spindle localization (GO:0040001)	2/29	0.5753775935856755	0.9700777627919077	0	0	1.0560507031095265	0.583709605354008	ITGB1;KPNB1
negative regulation of wound healing (GO:0061045)	2/29	0.5753775935856755	0.9700777627919077	0	0	1.0560507031095265	0.583709605354008	SLC12A2;TNF
positive regulation of dephosphorylation (GO:0035306)	2/29	0.5753775935856755	0.9700777627919077	0	0	1.0560507031095265	0.583709605354008	PIN1;CALM1
positive regulation of extrinsic apoptotic signaling pathway (GO:2001238)	2/29	0.5753775935856755	0.9700777627919077	0	0	1.0560507031095265	0.583709605354008	INHBA;TNF
positive regulation of leukocyte migration (GO:0002687)	2/29	0.5753775935856755	0.9700777627919077	0	0	1.0560507031095265	0.583709605354008	XCL1;TNF
protein K11-linked ubiquitination (GO:0070979)	2/29	0.5753775935856755	0.9700777627919077	0	0	1.0560507031095265	0.583709605354008	ANAPC5;UBE2L3
protein targeting to peroxisome (GO:0006625)	2/29	0.5753775935856755	0.9700777627919077	0	0	1.0560507031095265	0.583709605354008	ATAD1;ABCD3
regulation of double-strand break repair via nonhomologous end joining (GO:2001032)	2/29	0.5753775935856755	0.9700777627919077	0	0	1.0560507031095265	0.583709605354008	RIF1;HSF1
positive regulation of peptidyl-serine phosphorylation (GO:0033138)	6/93	0.5759234199415965	0.9700777627919077	0	0	0.9830624917426344	0.5424347905088108	HSP90AA1;HAX1;TFRC;IFNG;TNF;EIF4G1
cellular response to oxidative stress (GO:0034599)	8/125	0.57976760229779	0.9700777627919077	0	0	0.9745819968383284	0.5312718776922885	PRDX3;PNPT1;GPX1;PRDX1;TXNRD1;GSR;CYCS;EIF2S1
AMP metabolic process (GO:0046033)	1/13	0.5858946948660019	0.9700777627919077	0	0	1.1881043256997454	0.6351786401965059	ADSL
cellular component maintenance (GO:0043954)	1/13	0.5858946948660019	0.9700777627919077	0	0	1.1881043256997454	0.6351786401965059	SUPV3L1
central nervous system neuron axonogenesis (GO:0021955)	1/13	0.5858946948660019	0.9700777627919077	0	0	1.1881043256997454	0.6351786401965059	HSP90AA1
chromatin organization involved in regulation of transcription (GO:0034401)	1/13	0.5858946948660019	0.9700777627919077	0	0	1.1881043256997454	0.6351786401965059	CHEK1
cranial nerve development (GO:0021545)	1/13	0.5858946948660019	0.9700777627919077	0	0	1.1881043256997454	0.6351786401965059	TMEM126A
detection of calcium ion (GO:0005513)	1/13	0.5858946948660019	0.9700777627919077	0	0	1.1881043256997454	0.6351786401965059	CALM1
DNA deamination (GO:0045006)	1/13	0.5858946948660019	0.9700777627919077	0	0	1.1881043256997454	0.6351786401965059	EXOSC3
embryonic hemopoiesis (GO:0035162)	1/13	0.5858946948660019	0.9700777627919077	0	0	1.1881043256997454	0.6351786401965059	IL3
establishment of protein localization to chromosome (GO:0070199)	1/13	0.5858946948660019	0.9700777627919077	0	0	1.1881043256997454	0.6351786401965059	RUVBL2
Golgi ribbon formation (GO:0090161)	1/13	0.5858946948660019	0.9700777627919077	0	0	1.1881043256997454	0.6351786401965059	PRMT5
homeostasis of number of cells (GO:0048872)	1/13	0.5858946948660019	0.9700777627919077	0	0	1.1881043256997454	0.6351786401965059	LPCAT3
lymphocyte mediated immunity (GO:0002449)	1/13	0.5858946948660019	0.9700777627919077	0	0	1.1881043256997454	0.6351786401965059	CD55
macrophage activation involved in immune response (GO:0002281)	1/13	0.5858946948660019	0.9700777627919077	0	0	1.1881043256997454	0.6351786401965059	IFNG
mature B cell differentiation involved in immune response (GO:0002313)	1/13	0.5858946948660019	0.9700777627919077	0	0	1.1881043256997454	0.6351786401965059	NOTCH2
mitochondrion transport along microtubule (GO:0047497)	1/13	0.5858946948660019	0.9700777627919077	0	0	1.1881043256997454	0.6351786401965059	LRPPRC
negative regulation of cellular senescence (GO:2000773)	1/13	0.5858946948660019	0.9700777627919077	0	0	1.1881043256997454	0.6351786401965059	CDK6
negative regulation of DNA-dependent DNA replication (GO:2000104)	1/13	0.5858946948660019	0.9700777627919077	0	0	1.1881043256997454	0.6351786401965059	TIPIN
negative regulation of endoplasmic reticulum unfolded protein response (GO:1900102)	1/13	0.5858946948660019	0.9700777627919077	0	0	1.1881043256997454	0.6351786401965059	HSPA5
negative regulation of hippo signaling (GO:0035331)	1/13	0.5858946948660019	0.9700777627919077	0	0	1.1881043256997454	0.6351786401965059	MAP2K3
negative regulation of histone methylation (GO:0031061)	1/13	0.5858946948660019	0.9700777627919077	0	0	1.1881043256997454	0.6351786401965059	DNMT1
negative regulation of hydrogen peroxide-induced cell death (GO:1903206)	1/13	0.5858946948660019	0.9700777627919077	0	0	1.1881043256997454	0.6351786401965059	NR4A3
negative regulation of locomotion (GO:0040013)	1/13	0.5858946948660019	0.9700777627919077	0	0	1.1881043256997454	0.6351786401965059	PIN1
negative regulation of macromolecule biosynthetic process (GO:0010558)	1/13	0.5858946948660019	0.9700777627919077	0	0	1.1881043256997454	0.6351786401965059	HDAC2
negative regulation of myotube differentiation (GO:0010832)	1/13	0.5858946948660019	0.9700777627919077	0	0	1.1881043256997454	0.6351786401965059	HDAC1
negative regulation of stem cell differentiation (GO:2000737)	1/13	0.5858946948660019	0.9700777627919077	0	0	1.1881043256997454	0.6351786401965059	HNRNPU
pentose-phosphate shunt (GO:0006098)	1/13	0.5858946948660019	0.9700777627919077	0	0	1.1881043256997454	0.6351786401965059	PGD
plasma membrane tubulation (GO:0097320)	1/13	0.5858946948660019	0.9700777627919077	0	0	1.1881043256997454	0.6351786401965059	SNX9
positive regulation of calcium-mediated signaling (GO:0050850)	1/13	0.5858946948660019	0.9700777627919077	0	0	1.1881043256997454	0.6351786401965059	CCL3
positive regulation of cell aging (GO:0090343)	1/13	0.5858946948660019	0.9700777627919077	0	0	1.1881043256997454	0.6351786401965059	EEF1E1
positive regulation of ERAD pathway (GO:1904294)	1/13	0.5858946948660019	0.9700777627919077	0	0	1.1881043256997454	0.6351786401965059	BCAP31
positive regulation of histone deacetylation (GO:0031065)	1/13	0.5858946948660019	0.9700777627919077	0	0	1.1881043256997454	0.6351786401965059	AKAP8
positive regulation of lipid transport (GO:0032370)	1/13	0.5858946948660019	0.9700777627919077	0	0	1.1881043256997454	0.6351786401965059	SPP1
positive regulation of mRNA metabolic process (GO:1903313)	1/13	0.5858946948660019	0.9700777627919077	0	0	1.1881043256997454	0.6351786401965059	PNPT1
positive regulation of nuclear-transcribed mRNA poly(A) tail shortening (GO:0060213)	1/13	0.5858946948660019	0.9700777627919077	0	0	1.1881043256997454	0.6351786401965059	EIF4ENIF1
positive regulation of protein acetylation (GO:1901985)	1/13	0.5858946948660019	0.9700777627919077	0	0	1.1881043256997454	0.6351786401965059	DDX3X
positive regulation of protein localization to cell surface (GO:2000010)	1/13	0.5858946948660019	0.9700777627919077	0	0	1.1881043256997454	0.6351786401965059	TNF
positive regulation of purine nucleotide biosynthetic process (GO:1900373)	1/13	0.5858946948660019	0.9700777627919077	0	0	1.1881043256997454	0.6351786401965059	VCP
positive regulation of reactive oxygen species biosynthetic process (GO:1903428)	1/13	0.5858946948660019	0.9700777627919077	0	0	1.1881043256997454	0.6351786401965059	CD36
positive regulation of ruffle assembly (GO:1900029)	1/13	0.5858946948660019	0.9700777627919077	0	0	1.1881043256997454	0.6351786401965059	FAM98A
positive regulation of sodium ion transport (GO:0010765)	1/13	0.5858946948660019	0.9700777627919077	0	0	1.1881043256997454	0.6351786401965059	CNKSR3
positive regulation of transporter activity (GO:0032411)	1/13	0.5858946948660019	0.9700777627919077	0	0	1.1881043256997454	0.6351786401965059	RXRA
pre-mRNA cleavage required for polyadenylation (GO:0098789)	1/13	0.5858946948660019	0.9700777627919077	0	0	1.1881043256997454	0.6351786401965059	NCBP1
protein heterotetramerization (GO:0051290)	1/13	0.5858946948660019	0.9700777627919077	0	0	1.1881043256997454	0.6351786401965059	FARSB
protein localization to mitochondrion (GO:0070585)	1/13	0.5858946948660019	0.9700777627919077	0	0	1.1881043256997454	0.6351786401965059	DNAJA1
purine ribonucleoside triphosphate metabolic process (GO:0009205)	1/13	0.5858946948660019	0.9700777627919077	0	0	1.1881043256997454	0.6351786401965059	RAN
purine-containing compound salvage (GO:0043101)	1/13	0.5858946948660019	0.9700777627919077	0	0	1.1881043256997454	0.6351786401965059	PNP
pyrimidine deoxyribonucleotide catabolic process (GO:0009223)	1/13	0.5858946948660019	0.9700777627919077	0	0	1.1881043256997454	0.6351786401965059	DCTPP1
regulation of actomyosin structure organization (GO:0110020)	1/13	0.5858946948660019	0.9700777627919077	0	0	1.1881043256997454	0.6351786401965059	PTGER4
regulation of cell communication by electrical coupling (GO:0010649)	1/13	0.5858946948660019	0.9700777627919077	0	0	1.1881043256997454	0.6351786401965059	CALM1
regulation of homotypic cell-cell adhesion (GO:0034110)	1/13	0.5858946948660019	0.9700777627919077	0	0	1.1881043256997454	0.6351786401965059	TNFSF11
regulation of interleukin-5 production (GO:0032674)	1/13	0.5858946948660019	0.9700777627919077	0	0	1.1881043256997454	0.6351786401965059	IL9
regulation of lysosomal lumen pH (GO:0035751)	1/13	0.5858946948660019	0.9700777627919077	0	0	1.1881043256997454	0.6351786401965059	ATP6AP2
regulation of mitotic cell cycle spindle assembly checkpoint (GO:0090266)	1/13	0.5858946948660019	0.9700777627919077	0	0	1.1881043256997454	0.6351786401965059	GEN1
regulation of nucleocytoplasmic transport (GO:0046822)	1/13	0.5858946948660019	0.9700777627919077	0	0	1.1881043256997454	0.6351786401965059	NUP214
regulation of protein acetylation (GO:1901983)	1/13	0.5858946948660019	0.9700777627919077	0	0	1.1881043256997454	0.6351786401965059	DDX3X
regulation of protein exit from endoplasmic reticulum (GO:0070861)	1/13	0.5858946948660019	0.9700777627919077	0	0	1.1881043256997454	0.6351786401965059	SAR1B
regulation of receptor signaling pathway via STAT (GO:1904892)	1/13	0.5858946948660019	0.9700777627919077	0	0	1.1881043256997454	0.6351786401965059	DOT1L
regulation of retrograde protein transport, ER to cytosol (GO:1904152)	1/13	0.5858946948660019	0.9700777627919077	0	0	1.1881043256997454	0.6351786401965059	BCAP31
regulation of T cell differentiation in thymus (GO:0033081)	1/13	0.5858946948660019	0.9700777627919077	0	0	1.1881043256997454	0.6351786401965059	CLPTM1
relaxation of cardiac muscle (GO:0055119)	1/13	0.5858946948660019	0.9700777627919077	0	0	1.1881043256997454	0.6351786401965059	ATP1A1
response to interleukin-6 (GO:0070741)	1/13	0.5858946948660019	0.9700777627919077	0	0	1.1881043256997454	0.6351786401965059	PHB
sodium ion export across plasma membrane (GO:0036376)	1/13	0.5858946948660019	0.9700777627919077	0	0	1.1881043256997454	0.6351786401965059	ATP1A1
sphingoid biosynthetic process (GO:0046520)	1/13	0.5858946948660019	0.9700777627919077	0	0	1.1881043256997454	0.6351786401965059	SPTLC1
sphingosine biosynthetic process (GO:0046512)	1/13	0.5858946948660019	0.9700777627919077	0	0	1.1881043256997454	0.6351786401965059	SPTLC1
toll-like receptor 9 signaling pathway (GO:0034162)	1/13	0.5858946948660019	0.9700777627919077	0	0	1.1881043256997454	0.6351786401965059	TRAF6
UV-damage excision repair (GO:0070914)	1/13	0.5858946948660019	0.9700777627919077	0	0	1.1881043256997454	0.6351786401965059	POLA1
regulation of neurogenesis (GO:0050767)	4/62	0.5862113416347852	0.9700838537910662	0	0	0.9830884098883993	0.5250428473189478	BHLHB9;IFNG;HMGB2;TNF
hemopoiesis (GO:0030097)	6/94	0.5865190286836581	0.9700838537910662	0	0	0.9718390804597701	0.5185249036195861	NOTCH2;PRDX3;IL3;CSF2;PDGFB;INHBA
response to endoplasmic reticulum stress (GO:0034976)	7/110	0.5875749302854618	0.9702412790265174	0	0	0.9686550717731848	0.5150837875772476	BCAP31;VCP;HSPA5;ATP2A2;HYOU1;EIF2S1;PDIA4
erythrocyte differentiation (GO:0030218)	3/46	0.5881660984501761	0.9702412790265174	0	0	0.9945594196714316	0.5278583249641774	HSPA9;INHBA;LYAR
regulation of B cell proliferation (GO:0030888)	3/46	0.5881660984501761	0.9702412790265174	0	0	0.9945594196714316	0.5278583249641774	CD74;TFRC;IL2
regulation of cellular protein localization (GO:1903827)	3/46	0.5881660984501761	0.9702412790265174	0	0	0.9945594196714316	0.5278583249641774	VCP;HSP90AA1;PIN1
regulation of double-strand break repair via homologous recombination (GO:0010569)	3/46	0.5881660984501761	0.9702412790265174	0	0	0.9945594196714316	0.5278583249641774	RIF1;FUS;CHEK1
protein localization to organelle (GO:0033365)	9/142	0.5904236948085774	0.9708286655983285	0	0	0.9644156474134645	0.508164948393282	CTDNEP1;DNAJA1;WDR83OS;DDX3X;SSB;DHX9;DDX1;RPA1;CALR
cell projection organization (GO:0030030)	2/30	0.5940604627800178	0.9708286655983285	0	0	1.0182800392884426	0.5302939479982265	ITGB1;SCIN
extrinsic apoptotic signaling pathway via death domain receptors (GO:0008625)	2/30	0.5940604627800178	0.9708286655983285	0	0	1.0182800392884426	0.5302939479982265	DDX3X;TNF
heterotypic cell-cell adhesion (GO:0034113)	2/30	0.5940604627800178	0.9708286655983285	0	0	1.0182800392884426	0.5302939479982265	ITGB1;CD200
maintenance of blood-brain barrier (GO:0035633)	2/30	0.5940604627800178	0.9708286655983285	0	0	1.0182800392884426	0.5302939479982265	ITGB1;SLC12A2
peptidyl-lysine trimethylation (GO:0018023)	2/30	0.5940604627800178	0.9708286655983285	0	0	1.0182800392884426	0.5302939479982265	SMYD5;BEND3
plasma membrane invagination (GO:0099024)	2/30	0.5940604627800178	0.9708286655983285	0	0	1.0182800392884426	0.5302939479982265	SNX9;CD36
positive regulation of phosphate metabolic process (GO:0045937)	2/30	0.5940604627800178	0.9708286655983285	0	0	1.0182800392884426	0.5302939479982265	IFNG;PTGES3
positive regulation of small GTPase mediated signal transduction (GO:0051057)	2/30	0.5940604627800178	0.9708286655983285	0	0	1.0182800392884426	0.5302939479982265	NOTCH2;LRRC59
regulation of inflammatory response (GO:0050727)	13/206	0.5971968157856589	0.9708286655983285	0	0	0.9598186129318121	0.49479469684430266	PTGER4;SEMA7A;DHX9;CELF1;IL13;TNF;IL2;PSMA6;IFNG;LPCAT3;CCL3;XCL1;CD200
positive regulation of proteasomal ubiquitin-dependent protein catabolic process (GO:0032436)	5/79	0.5973965141120055	0.9708286655983285	0	0	0.9630706510492115	0.49614916020655986	BCAP31;PLK3;VCP;RNF19B;HSPBP1
regulation of DNA binding (GO:0051101)	3/47	0.6029443108962741	0.9708286655983285	0	0	0.9719036697247706	0.4917156511891944	DOT1L;HMGB2;NME1
positive regulation of programmed cell death (GO:0043068)	18/286	0.6059328858006955	0.9708286655983285	0	0	0.9568687883090349	0.4793779132355828	ITGB1;DDX3X;GADD45B;DDX20;TNF;CCAR1;HSPD1;DNAJA1;BCLAF1;SHQ1;SCIN;IFNG;C1QBP;TRAF6;RNPS1;EEF1E1;PHLDA1;PPID
negative regulation of cellular component organization (GO:0051129)	5/80	0.6086737950760287	0.9708286655983285	0	0	0.9501786625829505	0.4717378564075121	DDX3X;HSPA5;XRCC5;HSF1;TNF
response to interferon-gamma (GO:0034341)	5/80	0.6086737950760287	0.9708286655983285	0	0	0.9501786625829505	0.4717378564075121	SYNCRIP;CD74;CCL20;CCL3;XCL1
regulation of innate immune response (GO:0045088)	4/64	0.6115861233306159	0.9708286655983285	0	0	0.9502167814333078	0.4672211109161133	PLSCR1;DHX9;ABCE1;LYAR
cellular nitrogen compound biosynthetic process (GO:0044271)	2/31	0.6121207085773829	0.9708286655983285	0	0	0.98311424883433	0.48253781769938126	CYB5B;SPTLC1
negative regulation of axon extension (GO:0030517)	2/31	0.6121207085773829	0.9708286655983285	0	0	0.98311424883433	0.48253781769938126	SEMA7A;SEMA6D
negative regulation of interleukin-6 production (GO:0032715)	2/31	0.6121207085773829	0.9708286655983285	0	0	0.98311424883433	0.48253781769938126	TNF;CD200
negative regulation of response to biotic stimulus (GO:0002832)	2/31	0.6121207085773829	0.9708286655983285	0	0	0.98311424883433	0.48253781769938126	C1QBP;LYAR
phospholipid translocation (GO:0045332)	2/31	0.6121207085773829	0.9708286655983285	0	0	0.98311424883433	0.48253781769938126	PLSCR1;ATP10A
positive regulation of protein targeting to mitochondrion (GO:1903955)	2/31	0.6121207085773829	0.9708286655983285	0	0	0.98311424883433	0.48253781769938126	USP36;UBE2L3
prostaglandin metabolic process (GO:0006693)	2/31	0.6121207085773829	0.9708286655983285	0	0	0.98311424883433	0.48253781769938126	CD74;PTGES3
regulation of macrophage derived foam cell differentiation (GO:0010743)	2/31	0.6121207085773829	0.9708286655983285	0	0	0.98311424883433	0.48253781769938126	CSF2;CD36
antigen processing and presentation of endogenous peptide antigen (GO:0002483)	1/14	0.6130568732857007	0.9708286655983285	0	0	1.0966529653552555	0.5365896297033813	IDE
atrial septum development (GO:0003283)	1/14	0.6130568732857007	0.9708286655983285	0	0	1.0966529653552555	0.5365896297033813	NOTCH2
cardiolipin metabolic process (GO:0032048)	1/14	0.6130568732857007	0.9708286655983285	0	0	1.0966529653552555	0.5365896297033813	CRLS1
cGMP-mediated signaling (GO:0019934)	1/14	0.6130568732857007	0.9708286655983285	0	0	1.0966529653552555	0.5365896297033813	CD36
COPII-coated vesicle cargo loading (GO:0090110)	1/14	0.6130568732857007	0.9708286655983285	0	0	1.0966529653552555	0.5365896297033813	SEC23B
cytoplasmic sequestering of transcription factor (GO:0042994)	1/14	0.6130568732857007	0.9708286655983285	0	0	1.0966529653552555	0.5365896297033813	G3BP2
defense response to protozoan (GO:0042832)	1/14	0.6130568732857007	0.9708286655983285	0	0	1.0966529653552555	0.5365896297033813	IRF4
heart process (GO:0003015)	1/14	0.6130568732857007	0.9708286655983285	0	0	1.0966529653552555	0.5365896297033813	GPX1
heterochromatin organization (GO:0070828)	1/14	0.6130568732857007	0.9708286655983285	0	0	1.0966529653552555	0.5365896297033813	POLE3
histone H3-K4 trimethylation (GO:0080182)	1/14	0.6130568732857007	0.9708286655983285	0	0	1.0966529653552555	0.5365896297033813	BEND3
immune response-regulating cell surface receptor signaling pathway (GO:0002768)	1/14	0.6130568732857007	0.9708286655983285	0	0	1.0966529653552555	0.5365896297033813	BTLA
intestinal absorption (GO:0050892)	1/14	0.6130568732857007	0.9708286655983285	0	0	1.0966529653552555	0.5365896297033813	CD36
membrane repolarization during action potential (GO:0086011)	1/14	0.6130568732857007	0.9708286655983285	0	0	1.0966529653552555	0.5365896297033813	ATP1A1
microvillus organization (GO:0032528)	1/14	0.6130568732857007	0.9708286655983285	0	0	1.0966529653552555	0.5365896297033813	RAP1B
mRNA cleavage involved in mRNA processing (GO:0098787)	1/14	0.6130568732857007	0.9708286655983285	0	0	1.0966529653552555	0.5365896297033813	NCBP1
myeloid dendritic cell activation (GO:0001773)	1/14	0.6130568732857007	0.9708286655983285	0	0	1.0966529653552555	0.5365896297033813	CSF2
ncRNA transcription (GO:0098781)	1/14	0.6130568732857007	0.9708286655983285	0	0	1.0966529653552555	0.5365896297033813	NIFK
negative regulation of bone mineralization (GO:0030502)	1/14	0.6130568732857007	0.9708286655983285	0	0	1.0966529653552555	0.5365896297033813	CCL3
negative regulation of DNA damage response, signal transduction by p53 class mediator (GO:0043518)	1/14	0.6130568732857007	0.9708286655983285	0	0	1.0966529653552555	0.5365896297033813	CD74
negative regulation of interleukin-12 production (GO:0032695)	1/14	0.6130568732857007	0.9708286655983285	0	0	1.0966529653552555	0.5365896297033813	C1QBP
negative regulation of neuroinflammatory response (GO:0150079)	1/14	0.6130568732857007	0.9708286655983285	0	0	1.0966529653552555	0.5365896297033813	CD200
negative regulation of pri-miRNA transcription by RNA polymerase II (GO:1902894)	1/14	0.6130568732857007	0.9708286655983285	0	0	1.0966529653552555	0.5365896297033813	PDGFB
negative regulation of secretion (GO:0051048)	1/14	0.6130568732857007	0.9708286655983285	0	0	1.0966529653552555	0.5365896297033813	CD74
negative regulation of T cell mediated immunity (GO:0002710)	1/14	0.6130568732857007	0.9708286655983285	0	0	1.0966529653552555	0.5365896297033813	XCL1
negative regulation of translational initiation (GO:0045947)	1/14	0.6130568732857007	0.9708286655983285	0	0	1.0966529653552555	0.5365896297033813	LARP1
negative regulation of viral transcription (GO:0032897)	1/14	0.6130568732857007	0.9708286655983285	0	0	1.0966529653552555	0.5365896297033813	LARP7
nuclear membrane disassembly (GO:0051081)	1/14	0.6130568732857007	0.9708286655983285	0	0	1.0966529653552555	0.5365896297033813	CTDNEP1
nucleoside phosphate catabolic process (GO:1901292)	1/14	0.6130568732857007	0.9708286655983285	0	0	1.0966529653552555	0.5365896297033813	DCTPP1
ovarian follicle development (GO:0001541)	1/14	0.6130568732857007	0.9708286655983285	0	0	1.0966529653552555	0.5365896297033813	INHBA
positive regulation of alpha-beta T cell differentiation (GO:0046638)	1/14	0.6130568732857007	0.9708286655983285	0	0	1.0966529653552555	0.5365896297033813	PNP
positive regulation of brown fat cell differentiation (GO:0090336)	1/14	0.6130568732857007	0.9708286655983285	0	0	1.0966529653552555	0.5365896297033813	HNRNPU
positive regulation of lymphocyte migration (GO:2000403)	1/14	0.6130568732857007	0.9708286655983285	0	0	1.0966529653552555	0.5365896297033813	CCL20
positive regulation of protein-containing complex disassembly (GO:0043243)	1/14	0.6130568732857007	0.9708286655983285	0	0	1.0966529653552555	0.5365896297033813	TNF
positive regulation of SMAD protein signal transduction (GO:0060391)	1/14	0.6130568732857007	0.9708286655983285	0	0	1.0966529653552555	0.5365896297033813	NUP93
positive regulation of T cell chemotaxis (GO:0010820)	1/14	0.6130568732857007	0.9708286655983285	0	0	1.0966529653552555	0.5365896297033813	XCL1
pre-miRNA processing (GO:0031054)	1/14	0.6130568732857007	0.9708286655983285	0	0	1.0966529653552555	0.5365896297033813	DROSHA
protein modification by small protein conjugation or removal (GO:0070647)	1/14	0.6130568732857007	0.9708286655983285	0	0	1.0966529653552555	0.5365896297033813	UBA2
regulation of cAMP-dependent protein kinase activity (GO:2000479)	1/14	0.6130568732857007	0.9708286655983285	0	0	1.0966529653552555	0.5365896297033813	PRKAR2A
regulation of histone deacetylation (GO:0031063)	1/14	0.6130568732857007	0.9708286655983285	0	0	1.0966529653552555	0.5365896297033813	AKAP8
regulation of integrin-mediated signaling pathway (GO:2001044)	1/14	0.6130568732857007	0.9708286655983285	0	0	1.0966529653552555	0.5365896297033813	FLNA
regulation of lipase activity (GO:0060191)	1/14	0.6130568732857007	0.9708286655983285	0	0	1.0966529653552555	0.5365896297033813	FURIN
regulation of nitric-oxide synthase biosynthetic process (GO:0051769)	1/14	0.6130568732857007	0.9708286655983285	0	0	1.0966529653552555	0.5365896297033813	IFNG
regulation of response to endoplasmic reticulum stress (GO:1905897)	1/14	0.6130568732857007	0.9708286655983285	0	0	1.0966529653552555	0.5365896297033813	LPCAT3
regulation of response to interferon-gamma (GO:0060330)	1/14	0.6130568732857007	0.9708286655983285	0	0	1.0966529653552555	0.5365896297033813	IFNG
regulation of retinoic acid receptor signaling pathway (GO:0048385)	1/14	0.6130568732857007	0.9708286655983285	0	0	1.0966529653552555	0.5365896297033813	CALR
regulation of sensory perception of pain (GO:0051930)	1/14	0.6130568732857007	0.9708286655983285	0	0	1.0966529653552555	0.5365896297033813	CCL3
relaxation of muscle (GO:0090075)	1/14	0.6130568732857007	0.9708286655983285	0	0	1.0966529653552555	0.5365896297033813	ATP1A1
response to chemokine (GO:1990868)	1/14	0.6130568732857007	0.9708286655983285	0	0	1.0966529653552555	0.5365896297033813	SLC12A2
response to UV-A (GO:0070141)	1/14	0.6130568732857007	0.9708286655983285	0	0	1.0966529653552555	0.5365896297033813	PPID
sodium-independent organic anion transport (GO:0043252)	1/14	0.6130568732857007	0.9708286655983285	0	0	1.0966529653552555	0.5365896297033813	SLCO3A1
steroid catabolic process (GO:0006706)	1/14	0.6130568732857007	0.9708286655983285	0	0	1.0966529653552555	0.5365896297033813	SPP1
T cell differentiation in thymus (GO:0033077)	1/14	0.6130568732857007	0.9708286655983285	0	0	1.0966529653552555	0.5365896297033813	CCR6
T-helper cell differentiation (GO:0042093)	1/14	0.6130568732857007	0.9708286655983285	0	0	1.0966529653552555	0.5365896297033813	PTGER4
tRNA wobble base modification (GO:0002097)	1/14	0.6130568732857007	0.9708286655983285	0	0	1.0966529653552555	0.5365896297033813	KTI12
tRNA wobble uridine modification (GO:0002098)	1/14	0.6130568732857007	0.9708286655983285	0	0	1.0966529653552555	0.5365896297033813	KTI12
cellular response to alcohol (GO:0097306)	3/48	0.6173675039908271	0.9763153174431213	0	0	0.9502548419979613	0.4582991697936265	PTGER4;GRAMD1B;LARP1
purine ribonucleotide biosynthetic process (GO:0009152)	3/48	0.6173675039908271	0.9763153174431213	0	0	0.9502548419979613	0.4582991697936265	ADSL;IMPDH2;GMPS
protein maturation (GO:0051604)	6/97	0.6174585356957936	0.9763153174431213	0	0	0.9396488568902363	0.4530454584017601	NAA50;PITRM1;DNAJB11;FURIN;NAA15;HSPD1
activation of cysteine-type endopeptidase activity involved in apoptotic process (GO:0006919)	5/81	0.6197663389438469	0.977355199064928	0	0	0.9376259369710647	0.44857219796001174	VCP;CYCS;HSPE1;TNF;HSPD1
tRNA modification (GO:0006400)	4/65	0.6239065429835342	0.977355199064928	0	0	0.9345892859382643	0.44089688137842975	SSB;NSUN2;TRMT6;PUS7
regulation of response to external stimulus (GO:0032101)	8/130	0.6244943507186866	0.977355199064928	0	0	0.9343884855881132	0.43992224190192725	PSMA6;SEMA7A;CELF1;XCL1;CD36;CALM1;CD55;ZMPSTE24
regulation of peptidyl-serine phosphorylation (GO:0033135)	6/98	0.6274760169823322	0.977355199064928	0	0	0.9293853073463268	0.4331398632432984	HSP90AA1;HAX1;TFRC;CNKSR3;TNF;EIF4G1
long-chain fatty acid transport (GO:0015909)	2/32	0.6295596209130734	0.977355199064928	0	0	0.9502928444104914	0.4397334917983444	ABCD3;CD36
negative regulation of chemotaxis (GO:0050922)	2/32	0.6295596209130734	0.977355199064928	0	0	0.9502928444104914	0.4397334917983444	SEMA7A;SEMA6D
regulation of cell morphogenesis (GO:0022604)	2/32	0.6295596209130734	0.977355199064928	0	0	0.9502928444104914	0.4397334917983444	LARP4;PDZD8
regulation of centrosome duplication (GO:0010824)	2/32	0.6295596209130734	0.977355199064928	0	0	0.9502928444104914	0.4397334917983444	GEN1;NAT10
cellular defense response (GO:0006968)	3/49	0.6314311349693666	0.977355199064928	0	0	0.9295472676505784	0.4273745944336527	ITGB1;ITK;CCR6
inner mitochondrial membrane organization (GO:0007007)	3/49	0.6314311349693666	0.977355199064928	0	0	0.9295472676505784	0.4273745944336527	HSPA9;SAMM50;MTX2
negative regulation of cell projection organization (GO:0031345)	3/49	0.6314311349693666	0.977355199064928	0	0	0.9295472676505784	0.4273745944336527	HDAC2;DENND5A;FKBP4
positive regulation of reactive oxygen species metabolic process (GO:2000379)	3/49	0.6314311349693666	0.977355199064928	0	0	0.9295472676505784	0.4273745944336527	PDGFB;CD36;DHRS4
receptor internalization (GO:0031623)	3/49	0.6314311349693666	0.977355199064928	0	0	0.9295472676505784	0.4273745944336527	ITGB1;TFRC;CD36
regulation of interferon-beta production (GO:0032648)	3/49	0.6314311349693666	0.977355199064928	0	0	0.9295472676505784	0.4273745944336527	HSP90AA1;DDX3X;DHX9
regulation of stress-activated MAPK cascade (GO:0032872)	3/49	0.6314311349693666	0.977355199064928	0	0	0.9295472676505784	0.4273745944336527	COPS5;MYC;MID1
response to glucose (GO:0009749)	3/49	0.6314311349693666	0.977355199064928	0	0	0.9295472676505784	0.4273745944336527	EIF2B3;TRA2B;EIF2B1
response to hydrogen peroxide (GO:0042542)	3/49	0.6314311349693666	0.977355199064928	0	0	0.9295472676505784	0.4273745944336527	PRDX3;GPX1;PPIF
cell cycle G2/M phase transition (GO:0044839)	8/131	0.6331255218296189	0.977355199064928	0	0	0.9267419151551454	0.42360129232489463	PLK3;HSP90AA1;AKAP8;HAUS6;TUBB4B;PHLDA1;CDC25A;TUBA4A
cellular amide metabolic process (GO:0043603)	7/115	0.6347538907187055	0.977355199064928	0	0	0.923561406498523	0.41977521768154646	DHFR;MTRR;MTHFD1;MTHFD2;SHMT2;SHMT1;SLC19A1
cellular response to exogenous dsRNA (GO:0071360)	1/15	0.6384386808990988	0.977355199064928	0	0	1.0182660850599783	0.45692617815300784	DHX9
central nervous system neuron development (GO:0021954)	1/15	0.6384386808990988	0.977355199064928	0	0	1.0182660850599783	0.45692617815300784	HSP90AA1
contractile actin filament bundle assembly (GO:0030038)	1/15	0.6384386808990988	0.977355199064928	0	0	1.0182660850599783	0.45692617815300784	ITGB1
[truncated: 1,127 more rows]

## Sheet: UP_Molecular function
Term	Overlap	P-value	Adjusted P-value	Old P-value	Old Adjusted P-value	Odds Ratio	Combined Score	Genes
RNA binding (GO:0003723)	268/1406	1.5621278658865194E-61	8.950992671529756E-59	0	0	3.962872409080876	554.8482720974915	TCERG1;TFRC;POP1;POP4;EIF4A3;HNRNPU;GPATCH4;NOC2L;NUDT5;CCAR1;UBE2L3;PNN;SNRPD1;MAGOH;SNRPD3;DDX18;AQR;DNTTIP2;WDR75;IMP4;GTPBP4;FAM133B;DDX39B;CLNS1A;SARNP;DHX9;RPN1;NOLC1;NMD3;MRPL15;HNRNPLL;GSPT1;LARP1;PDCD11;PRDX1;LYAR;XRCC5;PNO1;RCC2;LARP7;PA2G4;LARP4;PUM3;DHFR;CCT6A;HNRNPM;RPS25;EIF5;FASN;FUBP1;HNRNPD;MPHOSPH10;NOL10;RNPS1;NOL11;CALR;ALDH18A1;GFM1;FASTKD2;NAT10;MRPL37;AATF;WDR46;WDR43;SMG5;…
mRNA binding (GO:0003729)	51/263	2.0748519899497197E-12	5.944450951205947E-10	0	0	3.5277291105121296	94.89990397485005	RBM25;DDX3X;CELF1;EIF4A3;HNRNPU;YBX3;SYNCRIP;EIF4ENIF1;SNRNP70;C1QBP;XPO5;AQR;CLUH;NCBP1;PABPC4;LARP4B;GNL3;NCL;GEMIN5;ETF1;SRSF6;RBM8A;DHX9;SHMT2;SHMT1;SF3B6;SRSF1;HNRNPLL;TYMS;PURB;LARP1;TRA2B;G3BP1;G3BP2;HNRNPA0;SSB;CNBP;LARP4;HNRNPAB;PUM3;DHFR;HNRNPM;RSL1D1;FUBP1;HNRNPA2B1;RNPS1;CALR;TARDBP;RBMX;EIF4G2;EIF4G1
snoRNA binding (GO:0030515)	15/30	9.966508501556541E-11	1.9036031237972992E-8	0	0	14.408950617283951	331.8266876972502	NOP56;NOP14;NOP58;UTP6;XRCC5;WDR3;HEATR1;DDX21;IMP4;NUDT5;BYSL;DKC1;BMS1;NHP2;TSR1
DNA replication origin binding (GO:0003688)	12/23	4.114159634250759E-9	5.893533676064212E-7	0	0	15.685912240184757	302.8766323505069	POLA1;CDC45;MCM7;DHX9;ORC2;MCM3;MCM4;MCM10;MCM5;CDC6;HSPD1;MCM2
nuclear export signal receptor activity (GO:0005049)	7/11	1.3367042398809317E-6	1.5318630589035477E-4	0	0	25.07572852760736	339.1568387210094	NUP214;EIF4ENIF1;XPO1;XPO4;CSE1L;XPO5;RAN
single-stranded DNA binding (GO:0003697)	20/97	3.926145118901975E-6	3.749468588551386E-4	0	0	3.7446055106783223	46.612297064772335	MCM7;DHX9;HMGB2;RPA1;HNRNPU;NUCKS1;MCM10;HSPD1;PURB;FAM111A;POLA1;CDC45;FUBP1;MCM3;NABP1;MCM4;NUP35;MCM5;TOP1;MCM2
translation initiation factor activity (GO:0003743)	12/41	7.958407670894195E-6	6.514525136317677E-4	0	0	5.9440949271322765	69.79129251228663	EIF5B;EIF2B3;COPS5;EIF5;EIF3L;EIF2B1;EIF3C;EIF4E;EIF2S1;EIF4G2;EIF3B;EIF4G1
telomerase RNA binding (GO:0070034)	8/22	4.652478886835306E-5	0.003332338002695788	0	0	8.189891459269816	81.69846940273622	EXOSC10;DKC1;PINX1;NHP2;HNRNPU;NAF1;SNRPD3;SMG5
snRNA binding (GO:0017069)	11/43	7.529477825198815E-5	0.004793767548709912	0	0	4.9333413461538465	46.83763494718215	EFTUD2;SF3B3;DDX39B;SNRNP70;DDX21;HNRNPU;LARP7;GEMIN5;PRPF31;SNRPA1;SNRPD3
mRNA 5'-UTR binding (GO:0048027)	8/25	1.3185250833221696E-4	0.007555148727436032	0	0	6.743533023339804	60.24555484492733	SYNCRIP;RSL1D1;DDX3X;LARP1;SHMT2;SHMT1;NCL;GNL3
sequence-specific mRNA binding (GO:1990825)	5/10	2.290985342703612E-4	0.011933950921537907	0	0	14.306278713629403	119.90604878706323	DHFR;SSB;DHX9;ETF1;TYMS
endoribonuclease activity, producing 5'-phosphomonoesters (GO:0016891)	8/28	3.176269167654873E-4	0.01516668527555202	0	0	5.731082118188795	46.16176362288133	POP1;EXO1;POP4;RPP30;ELAC2;APEX1;DROSHA;RPP14
single-stranded DNA helicase activity (GO:0017116)	6/19	0.0010132417253666298	0.042518114650902085	0	0	6.605128205128205	45.53971995428517	RFC5;RFC4;MCM7;DHX9;MCM5;MCM2
carbon-nitrogen ligase activity, with glutamine as amido-N-donor (GO:0016884)	4/8	0.0010388370071773632	0.042518114650902085	0	0	14.296097934200459	98.20923855068916	CAD;GMPS;ASNS;PFAS
tRNA-specific ribonuclease activity (GO:0004549)	5/14	0.001458620745283086	0.05571931246981389	0	0	7.946231070273949	51.89098657294217	POP1;ELAC2;POP4;RPP30;RPP14
Hsp90 protein binding (GO:0051879)	8/35	0.001596720870077159	0.0569156625500812	0	0	4.243654245189164	27.328298225832352	SLC12A2;STIP1;PPP5C;PTGES3;CHORDC1;HSF1;AHSA1;PPID
purine ribonucleoside triphosphate binding (GO:0035639)	47/460	0.0016948801805513208	0.0569156625500812	0	0	1.6454393600392314	10.498138794298338	PRPS1;ABCD3;DHX9;NVL;EIF4A3;PRKAG1;HNRNPU;NOL9;IDE;ATP1A1;YARS2;RAP1B;PPIP5K2;BMS1;PAPOLA;SEPHS1;ABCF2;ABCF1;HSPA9;HSP90AA1;RRM1;HSPA5;HSPA4;CAD;SMARCA5;TRNT1;GNL2;TUBB4B;GTPBP4;TUBA4A;GNL3;NME1;PSMA6;PPP5C;LSG1;RRAGA;CDK6;NOA1;DRG1;TSR1;DRG2;UBA2;TOP1;TRIP13;ABCE1;RAN;EIF4G1
poly-purine tract binding (GO:0070717)	7/28	0.0017879265722538598	0.0569156625500812	0	0	4.7719836400818	30.190902549187747	DDX3X;PNPT1;DDX1;PABPC4;EIF4A3;HNRNPU;LARP4
DNA-directed 5'-3' RNA polymerase activity (GO:0003899)	7/29	0.0022252060934506834	0.06417443507696155	0	0	4.554831288343558	27.820480177106877	POLR2A;POLR2B;POLR1A;PRIM1;POLR1B;POLR2F;POLR2L
ATP hydrolysis activity (GO:0140603)	9/45	0.0022504832392072167	0.06417443507696155	0	0	3.581605222734255	21.835651337462025	ATAD1;VCP;HSP90AA1;DDX3X;DHX9;RUVBL2;RUVBL1;CHD3;CHD1L
poly(A) binding (GO:0008143)	6/22	0.0023519426467996382	0.06417443507696155	0	0	5.36580459770115	32.47660548554116	DDX3X;DDX1;PABPC4;EIF4A3;HNRNPU;LARP4
hydroxymethyl-, formyl- and related transferase activity (GO:0016742)	3/5	0.0025419426578078825	0.06533778497683772	0	0	21.43004587155963	128.0408094921389	ATIC;SHMT2;SHMT1
ATP binding (GO:0005524)	31/278	0.0026865892053358023	0.06533778497683772	0	0	1.8082679655870446	10.70401119839637	PRPS1;ABCD3;DHX9;NVL;EIF4A3;PRKAG1;HNRNPU;NOL9;IDE;ATP1A1;YARS2;PPIP5K2;PAPOLA;ABCF2;ABCF1;HSPA9;HSP90AA1;RRM1;HSPA5;HSPA4;CAD;SMARCA5;TRNT1;NME1;PPP5C;CDK6;UBA2;TRIP13;TOP1;ABCE1;EIF4G1
ribonuclease P RNA binding (GO:0033204)	4/10	0.002802327617370008	0.06533778497683772	0	0	9.529711808212191	56.00902205098677	POP1;POP4;RPP30;RPP14
3'-5' DNA helicase activity (GO:0043138)	5/16	0.002850688698814909	0.06533778497683772	0	0	6.5007656967840735	38.09575245592428	FANCM;MCM7;DHX9;MCM5;MCM2
mRNA 3'-UTR binding (GO:0003730)	13/85	0.0034667022895429173	0.07577534996964978	0	0	2.5896785653141587	14.669367564703165	CELF1;PABPC4;HNRNPU;LARP4B;LARP4;YBX3;RSL1D1;LARP1;HNRNPA2B1;GEMIN5;RNPS1;TARDBP;HNRNPA0
ribosome binding (GO:0043022)	9/48	0.003570566228936377	0.07577534996964978	0	0	3.305565402339596	18.626963806335457	NCLN;EIF6;C1QBP;GEMIN5;ETF1;NAA15;EIF3C;EIF2S1;NOMO1
ribosomal small subunit binding (GO:0043024)	5/17	0.0038227765844967543	0.07823039224702287	0	0	5.95871618172537	33.17085173258421	PTCD3;DDX3X;LARP1;ABCE1;NME1
ribonuclease P activity (GO:0004526)	4/11	0.004176610924691203	0.08252407102924342	0	0	8.167887200786971	44.74577008046936	POP1;POP4;RPP30;RPP14
poly-pyrimidine tract binding (GO:0008187)	6/25	0.0047156078805169884	0.08672726325253238	0	0	4.5178463399879005	24.201549164931286	PNPT1;SSB;U2AF2;HNRNPH1;PABPC4;HNRNPU
U4 snRNA binding (GO:0030621)	3/6	0.004836204512216225	0.08672726325253238	0	0	14.285932721712538	76.16723687003613	DDX39B;GEMIN5;PRPF31
telomeric DNA binding (GO:0042162)	7/33	0.004843407371869174	0.08672726325253238	0	0	3.853262151958471	20.538414409667304	XRCC5;APEX1;NCL;HNRNPA2B1;RPA1;HNRNPD;SMG5
general transcription initiation factor binding (GO:0140296)	6/26	0.005795946372212705	0.10063870519023878	0	0	4.291724137931035	22.104939354340736	PSMC5;TBP;RUVBL2;PSMC1;RUVBL1;PSMC2
adenyl ribonucleotide binding (GO:0032559)	32/306	0.006131241235596775	0.10332944788226328	0	0	1.6815144130622122	8.566236510110699	PRPS1;ABCD3;DHX9;NVL;EIF4A3;PRKAG1;HNRNPU;NOL9;IDE;ATP1A1;YARS2;PPIP5K2;PAPOLA;ABCF2;SLC19A1;ABCF1;HSPA9;HSP90AA1;RRM1;HSPA5;HSPA4;CAD;SMARCA5;TRNT1;NME1;PPP5C;CDK6;UBA2;TRIP13;TOP1;ABCE1;EIF4G1
double-stranded RNA binding (GO:0003725)	11/73	0.007702420883171384	0.12609963331592008	0	0	2.5421464019851117	12.370645187329124	SUPV3L1;DDX3X;TFRC;DHX9;DHX15;HNRNPU;DGCR8;DROSHA;TUBB4B;ILF2;HSPD1
RNA 7-methylguanosine cap binding (GO:0000340)	4/13	0.008143504421612359	0.12611427117794274	0	0	6.3521210575533456	30.557098594381667	LARP1;NCBP1;GEMIN5;EIF4E
exoribonuclease activity (GO:0004532)	4/13	0.008143504421612359	0.12611427117794274	0	0	6.3521210575533456	30.557098594381667	EXOSC10;EXOSC3;EXOSC2;EXOSC1
ubiquitin protein ligase binding (GO:0031625)	28/265	0.008651974718992475	0.13046267142059706	0	0	1.6991294796281131	8.070810134253238	VCP;NEDD8;HSPBP1;SMG5;UBE2L3;HSPD1;POLR2A;PRKAR2A;BAG1;PSMD1;SNX9;CCDC50;HSPA9;USP7;HSP90AA1;HSPA5;XRCC5;PA2G4;MID1;LRPPRC;DNAJA1;RRAGA;PSMA3;NPLOC4;TRAF6;UBE2N;CALR;OTUB1
5'-3' RNA polymerase activity (GO:0034062)	6/29	0.010111910802318802	0.14485312224321684	0	0	3.7313343328335833	17.141903889555316	POLR2A;POLR2B;POLR1A;POLR1B;POLR2F;POLR2L
pre-mRNA binding (GO:0036002)	6/29	0.010111910802318802	0.14485312224321684	0	0	3.7313343328335833	17.141903889555316	CELF1;U2AF2;TRA2B;HNRNPU;U2AF1;SRSF6
ATPase regulator activity (GO:0060590)	7/38	0.0107622534495965	0.15040905430777549	0	0	3.2309024341975063	14.641513896775276	DNAJA1;HSPH1;BAG1;DNAJA2;AHSA1;DNAJC15;HSPBP1
arginine N-methyltransferase activity (GO:0016273)	3/8	0.012260663018895276	0.16126719558996425	0	0	8.570642201834863	37.72247550568497	PRMT5;PRMT1;PRMT3
L-glutamine transmembrane transporter activity (GO:0015186)	3/8	0.012260663018895276	0.16126719558996425	0	0	8.570642201834863	37.72247550568497	SLC38A1;SLC1A5;SLC38A2
TBP-class protein binding (GO:0017025)	5/22	0.012383519382126399	0.16126719558996425	0	0	4.205026574182506	18.465906485805963	PSMC5;PSMC1;RUVBL2;PSMC2;RUVBL1
exonuclease activity (GO:0004527)	8/49	0.013602891857411252	0.17321015631770326	0	0	2.792505100799281	12.000714916359748	EXOSC10;EXO1;APEX1;ISG20L2;REXO2;EXOSC3;EXOSC2;EXOSC1
U3 snoRNA binding (GO:0034511)	3/9	0.017504492327306803	0.2097237713337843	0	0	7.141819571865444	28.890786477698104	XRCC5;BMS1;TSR1
nuclear import signal receptor activity (GO:0061608)	4/16	0.017713958270977184	0.2097237713337843	0	0	4.763325682223923	19.21240898766568	IPO9;KPNA2;IPO4;KPNB1
methyl-CpG binding (GO:0008327)	5/24	0.01793449353465171	0.2097237713337843	0	0	3.7619891996453614	15.127069201848226	PRMT5;PRMT1;UHRF1;ERH;WDR77
nuclear localization sequence binding (GO:0008139)	5/24	0.01793449353465171	0.2097237713337843	0	0	3.7619891996453614	15.127069201848226	NUP214;POM121;KPNA2;IPO4;KPNB1
ubiquitin-like protein ligase binding (GO:0044389)	28/282	0.018758178260072776	0.2120824688248298	0	0	1.583947563842127	6.29797421655978	VCP;NEDD8;HSPBP1;SMG5;UBE2L3;HSPD1;POLR2A;PRKAR2A;BAG1;PSMD1;SNX9;CCDC50;HSPA9;USP7;HSP90AA1;HSPA5;XRCC5;PA2G4;MID1;LRPPRC;DNAJA1;RRAGA;PSMA3;NPLOC4;TRAF6;UBE2N;CALR;OTUB1
exoribonuclease activity, producing 5'-phosphomonoesters (GO:0016896)	6/33	0.018876450104827785	0.2120824688248298	0	0	3.177862920391656	12.615607844511654	EXOSC10;PNPT1;DIS3;EXOSC3;REXO2;EXOSC2
thiol-dependent deubiquitinase (GO:0004843)	13/106	0.021177717103334052	0.2333189836921965	0	0	2.0026508938482697	7.71983014101136	OTUD4;USP36;USP7;PSMD14;USP10;BRCC3;USP39;UCHL3;UCHL5;COPS5;OTUD6B;USP1;OTUB1
3'-5'-exoribonuclease activity (GO:0000175)	6/34	0.021686999461894233	0.2333189836921965	0	0	3.0642036124794747	11.739093658617527	EXOSC10;PNPT1;DIS3;EXOSC3;REXO2;EXOSC2
nucleobase-containing compound kinase activity (GO:0019205)	4/17	0.021988176473610142	0.2333189836921965	0	0	4.39668059560944	16.78323077593794	DTYMK;NME2;NOL9;NME1
eukaryotic initiation factor 4E binding (GO:0008190)	3/10	0.02380543459372265	0.24358060753934072	0	0	6.121231979030144	22.88019418839335	DDX3X;LARP1;EIF4G1
peptide N-acetyltransferase activity (GO:0034212)	3/10	0.02380543459372265	0.24358060753934072	0	0	6.121231979030144	22.88019418839335	NAA50;NAA25;NAA15
single-stranded RNA binding (GO:0003727)	7/45	0.026058632818717887	0.2619578351776377	0	0	2.6347473361317406	9.609993694121279	AQR;DDX3X;EXOSC10;DHX9;U2AF2;CNBP;HNRNPU
DNA polymerase binding (GO:0070182)	4/18	0.026838838234946046	0.2651492122176566	0	0	4.082413378511313	14.769784805619192	HSP90AA1;PCNA;PTGES3;NAT10
adenyl nucleotide binding (GO:0030554)	3/11	0.031166257922100964	0.2844395153984412	0	0	5.3557912844036695	18.57612956967284	HSPH1;BAG1;HSPBP1
adenyl-nucleotide exchange factor activity (GO:0000774)	3/11	0.031166257922100964	0.2844395153984412	0	0	5.3557912844036695	18.57612956967284	HSPH1;BAG1;HSPBP1
peptide alpha-N-acetyltransferase activity (GO:0004596)	3/11	0.031166257922100964	0.2844395153984412	0	0	5.3557912844036695	18.57612956967284	NAA50;NAA25;NAA15
protein-arginine N-methyltransferase activity (GO:0016274)	3/11	0.031166257922100964	0.2844395153984412	0	0	5.3557912844036695	18.57612956967284	PRMT5;PRMT1;PRMT3
deubiquitinase activity (GO:0101005)	13/112	0.03164626840031899	0.2844395153984412	0	0	1.8806711179592535	6.494211334987426	OTUD4;USP36;USP7;PSMD14;USP10;BRCC3;USP39;UCHL3;UCHL5;COPS5;OTUD6B;USP1;OTUB1
core promoter sequence-specific DNA binding (GO:0001046)	6/37	0.03176985861343846	0.2844395153984412	0	0	2.7672228401928067	9.544808185303319	RRN3;TBP;HDAC1;MYC;RUVBL2;UBTF
RNA cap binding (GO:0000339)	4/19	0.03227890340050484	0.28455094843829654	0	0	3.810048457026269	13.081197132627652	LARP1;NCBP1;GEMIN5;EIF4E
omega peptidase activity (GO:0008242)	13/113	0.03370065338138266	0.2925829452656403	0	0	1.8617642526964562	6.311824016398492	OTUD4;USP36;USP7;PSMD14;USP10;BRCC3;USP39;UCHL3;UCHL5;COPS5;OTUD6B;USP1;OTUB1
3'-5' exonuclease activity (GO:0008408)	7/48	0.035732642030119596	0.30234631971596626	0	0	2.4415681580128683	8.134549840922716	EXOSC10;PNPT1;DIS3;APEX1;EXOSC3;REXO2;EXOSC2
RNA-DNA hybrid ribonuclease activity (GO:0004523)	2/5	0.03758704414679652	0.30234631971596626	0	0	9.51667939903234	31.225137363106484	EXO1;APEX1
sequence-specific single stranded DNA binding (GO:0098847)	2/5	0.03758704414679652	0.30234631971596626	0	0	9.51667939903234	31.225137363106484	HNRNPA2B1;RPA1
U2 snRNA binding (GO:0030620)	2/5	0.03758704414679652	0.30234631971596626	0	0	9.51667939903234	31.225137363106484	SF3B3;SNRPA1
phosphatidylcholine transfer activity (GO:0120019)	2/5	0.03758704414679652	0.30234631971596626	0	0	9.51667939903234	31.225137363106484	PITPNB;PITPNA
ATPase activator activity (GO:0001671)	4/20	0.038316415805534056	0.30234631971596626	0	0	3.5717291507268554	11.65054067948905	DNAJA1;DNAJA2;AHSA1;DNAJC15
tRNA binding (GO:0000049)	7/49	0.039420937526436745	0.30234631971596626	0	0	2.383307770961145	7.706326042091199	YRDC;SSB;XPOT;NSUN2;NAT10;TRNT1;YARS2
ribosomal large subunit binding (GO:0043023)	3/12	0.039574125617273075	0.30234631971596626	0	0	4.760448521916412	15.37424823193693	EIF6;LTN1;NMD3
tumor necrosis factor receptor binding (GO:0005164)	3/12	0.039574125617273075	0.30234631971596626	0	0	4.760448521916412	15.37424823193693	TRAF6;TNFSF11;TNF
histone deacetylase binding (GO:0042826)	11/93	0.04062997427485672	0.3063286218354329	0	0	1.920046904315197	6.150388714317248	HSP90AA1;KAT2A;SFPQ;HDAC2;YWHAB;HDAC1;TRAF6;AKAP8;PHB;KPNA2;SMG5
DNA-directed DNA polymerase activity (GO:0003887)	4/21	0.04495473120897085	0.33024437157359354	0	0	3.361447409874432	10.427543551865552	POLA1;POLE2;POLE3;POLE
pyridoxal phosphate binding (GO:0030170)	4/21	0.04495473120897085	0.33024437157359354	0	0	3.361447409874432	10.427543551865552	SHMT2;PSAT1;SHMT1;CTH
pseudouridine synthase activity (GO:0009982)	3/13	0.04900332560787961	0.3435612112396613	0	0	4.284174311926606	12.920500416380664	DKC1;RPUSD2;PUS7
DNA polymerase activity (GO:0034061)	4/22	0.05219278662221722	0.3435612112396613	0	0	3.1745303068945	9.373787949576133	POLA1;POLE2;POLE3;POLE
poly(U) RNA binding (GO:0008266)	4/22	0.05219278662221722	0.3435612112396613	0	0	3.1745303068945	9.373787949576133	PNPT1;SSB;HNRNPH1;PABPC4
RNA-directed DNA polymerase activity (GO:0003964)	2/6	0.05396249391198869	0.3435612112396613	0	0	7.137127578304049	20.83660152319988	DKC1;PTGES3
supercoiled DNA binding (GO:0097100)	2/6	0.05396249391198869	0.3435612112396613	0	0	7.137127578304049	20.83660152319988	HMGB2;TOP1
telomerase activity (GO:0003720)	2/6	0.05396249391198869	0.3435612112396613	0	0	7.137127578304049	20.83660152319988	DKC1;PTGES3
thyroid hormone transmembrane transporter activity (GO:0015349)	2/6	0.05396249391198869	0.3435612112396613	0	0	7.137127578304049	20.83660152319988	SLC7A5;SLC16A10
L-serine transmembrane transporter activity (GO:0015194)	2/6	0.05396249391198869	0.3435612112396613	0	0	7.137127578304049	20.83660152319988	SFXN1;SLC38A2
oligosaccharyl transferase activity (GO:0004576)	2/6	0.05396249391198869	0.3435612112396613	0	0	7.137127578304049	20.83660152319988	ALG5;RPN1
pre-miRNA binding (GO:0070883)	2/6	0.05396249391198869	0.3435612112396613	0	0	7.137127578304049	20.83660152319988	XPO5;RAN
pre-mRNA 3'-splice site binding (GO:0030628)	2/6	0.05396249391198869	0.3435612112396613	0	0	7.137127578304049	20.83660152319988	U2AF2;U2AF1
primary miRNA binding (GO:0070878)	2/6	0.05396249391198869	0.3435612112396613	0	0	7.137127578304049	20.83660152319988	DGCR8;DROSHA
neutral amino acid transmembrane transporter activity (GO:0015175)	5/32	0.05533554020530188	0.3484314784355822	0	0	2.646191367477738	7.658977249619114	SLC7A5;SLC38A1;SFXN1;SLC1A5;SLC38A2
RNA polymerase II core promoter sequence-specific DNA binding (GO:0000979)	3/14	0.05941766409950011	0.3660894788065975	0	0	3.8944954128440368	10.994798162732645	TBP;HDAC1;RUVBL2
nucleoside diphosphate kinase activity (GO:0004550)	3/14	0.05941766409950011	0.3660894788065975	0	0	3.8944954128440368	10.994798162732645	DTYMK;NME2;NME1
phosphotransferase activity, phosphate group as acceptor (GO:0016776)	4/24	0.0684435888079809	0.41721464241460704	0	0	2.856771231828615	7.661133092796861	DTYMK;PPIP5K2;NME2;NME1
rRNA methyltransferase activity (GO:0008649)	2/7	0.07232652948384725	0.4316989728567133	0	0	5.7093964858670745	14.996096875669684	FBL;FTSJ3
histone-arginine N-methyltransferase activity (GO:0008469)	2/7	0.07232652948384725	0.4316989728567133	0	0	5.7093964858670745	14.996096875669684	PRMT5;PRMT1
ubiquitin-like protein conjugating enzyme binding (GO:0044390)	5/35	0.07610397996025803	0.44048061128512983	0	0	2.3811893823379275	6.133121663256709	TCERG1;DCUN1D5;TRAF6;RNF19B;UBA2
NADH dehydrogenase (quinone) activity (GO:0050136)	5/35	0.07610397996025803	0.44048061128512983	0	0	2.3811893823379275	6.133121663256709	NDUFS8;NDUFB6;NDUFA4;NDUFS6;NDUFC2
NADH dehydrogenase (ubiquinone) activity (GO:0008137)	5/35	0.07610397996025803	0.44048061128512983	0	0	2.3811893823379275	6.133121663256709	NDUFS8;NDUFB6;NDUFA4;NDUFS6;NDUFC2
NF-kappaB binding (GO:0051059)	4/25	0.07743490444428255	0.44370200246573904	0	0	2.720588771086093	6.960130239431156	PSMA6;HDAC2;HDAC1;TAF4B
cation transmembrane transporter activity (GO:0008324)	6/48	0.09212266947472994	0.4854650870576123	0	0	2.041269841269841	4.867681928437697	SLC7A5;SLC38A1;SFXN1;SLC1A5;SLC7A1;SLC38A2
RNA polymerase I core promoter sequence-specific DNA binding (GO:0001164)	2/8	0.09234850696209379	0.4854650870576123	0	0	4.757575757575758	11.333429124929884	RRN3;UBTF
RNA polymerase I transcription regulatory region sequence-specific DNA binding (GO:0001163)	2/8	0.09234850696209379	0.4854650870576123	0	0	4.757575757575758	11.333429124929884	RRN3;UBTF
5'-flap endonuclease activity (GO:0017108)	2/8	0.09234850696209379	0.4854650870576123	0	0	4.757575757575758	11.333429124929884	GEN1;EXO1
7SK snRNA binding (GO:0097322)	2/8	0.09234850696209379	0.4854650870576123	0	0	4.757575757575758	11.333429124929884	DDX21;LARP7
serine transmembrane transporter activity (GO:0022889)	2/8	0.09234850696209379	0.4854650870576123	0	0	4.757575757575758	11.333429124929884	SFXN1;SLC38A2
U1 snRNA binding (GO:0030619)	2/8	0.09234850696209379	0.4854650870576123	0	0	4.757575757575758	11.333429124929884	SNRNP70;GEMIN5
CD4 receptor binding (GO:0042609)	2/8	0.09234850696209379	0.4854650870576123	0	0	4.757575757575758	11.333429124929884	CD74;PLSCR1
poly(G) binding (GO:0034046)	2/8	0.09234850696209379	0.4854650870576123	0	0	4.757575757575758	11.333429124929884	PNPT1;HNRNPU
four-way junction DNA binding (GO:0000400)	3/17	0.09609444817643573	0.49750307111864417	0	0	3.0594692005242465	7.166573274843615	GEN1;FANCM;HMGB2
nuclease activity (GO:0004518)	7/60	0.0963749404784808	0.49750307111864417	0	0	1.8875448547285565	4.415928297669354	PLSCR1;EXO1;DIS3;DDX1;APEX1;ISG20L2;NME1
nucleoside-triphosphatase activity (GO:0017111)	24/278	0.10210011013007156	0.5223514562904554	0	0	1.3534496999063927	3.0883035218053454	ATAD1;GFM1;VCP;HSP90AA1;DDX3X;DHX9;SAR1B;CHD1L;CHD3;GNL2;GTPBP4;GSPT1;EFTUD2;RAP1B;RRAGA;LSG1;RUVBL2;BMS1;RUVBL1;DRG1;TSR1;PIN1;DRG2;RAN
methyltransferase activity (GO:0008168)	6/50	0.10713011975376571	0.5385846230864787	0	0	1.9482758620689655	4.3518854401478375	PRMT5;DNMT1;PRMT1;NSUN2;PRMT3;FTSJ3
phosphatidylcholine transporter activity (GO:0008525)	3/18	0.10994557950530248	0.5385846230864787	0	0	2.8553516819571865	6.303959118662249	PITPNB;PITPNA;ATP10A
single-stranded DNA exodeoxyribonuclease activity (GO:0008297)	2/9	0.11373252948248502	0.5385846230864787	0	0	4.077703808796246	8.86454404182735	EXO1;POLE
aromatic amino acid transmembrane transporter activity (GO:0015173)	2/9	0.11373252948248502	0.5385846230864787	0	0	4.077703808796246	8.86454404182735	SLC7A5;SLC7A1
double-stranded telomeric DNA binding (GO:0003691)	2/9	0.11373252948248502	0.5385846230864787	0	0	4.077703808796246	8.86454404182735	XRCC5;APEX1
flap endonuclease activity (GO:0048256)	2/9	0.11373252948248502	0.5385846230864787	0	0	4.077703808796246	8.86454404182735	GEN1;EXO1
phosphatidylinositol transfer activity (GO:0008526)	2/9	0.11373252948248502	0.5385846230864787	0	0	4.077703808796246	8.86454404182735	PITPNB;PITPNA
phosphoserine residue binding (GO:0050815)	2/9	0.11373252948248502	0.5385846230864787	0	0	4.077703808796246	8.86454404182735	YWHAB;PIN1
potassium ion binding (GO:0030955)	2/9	0.11373252948248502	0.5385846230864787	0	0	4.077703808796246	8.86454404182735	DRG1;ATP1A1
nucleotidyltransferase activity (GO:0016779)	3/19	0.12450808959571157	0.5847797978552682	0	0	2.6767488532110093	5.576697308107386	YRDC;PNPT1;NUDT5
L-amino acid transmembrane transporter activity (GO:0015179)	6/53	0.1318286058456251	0.600390802386488	0	0	1.823624358033749	3.6951236710442976	SLC7A5;SLC38A1;SFXN1;SLC1A5;SLC7A1;SLC38A2
cAMP-dependent protein kinase regulator activity (GO:0008603)	2/10	0.13621431816796412	0.600390802386488	0	0	3.567799847211612	7.11250091886041	PRKAR2A;PRKAG1
endopeptidase activator activity (GO:0061133)	2/10	0.13621431816796412	0.600390802386488	0	0	3.567799847211612	7.11250091886041	PSMD14;PSME3
G-quadruplex DNA binding (GO:0051880)	2/10	0.13621431816796412	0.600390802386488	0	0	3.567799847211612	7.11250091886041	CNBP;NME2
G-rich strand telomeric DNA binding (GO:0098505)	2/10	0.13621431816796412	0.600390802386488	0	0	3.567799847211612	7.11250091886041	HNRNPA2B1;RPA1
leucine zipper domain binding (GO:0043522)	2/10	0.13621431816796412	0.600390802386488	0	0	3.567799847211612	7.11250091886041	AATF;PMF1
nucleoside-triphosphate diphosphatase activity (GO:0047429)	2/10	0.13621431816796412	0.600390802386488	0	0	3.567799847211612	7.11250091886041	DHX9;DCTPP1
phosphate ion binding (GO:0042301)	2/10	0.13621431816796412	0.600390802386488	0	0	3.567799847211612	7.11250091886041	PNP;MTHFD2
signal sequence binding (GO:0005048)	5/42	0.1382870668133093	0.6048739640002002	0	0	1.9299697860187905	3.8182976950062466	NUP214;POM121;KPNA2;IPO4;KPNB1
ubiquitin-like protein-specific protease activity (GO:0019783)	3/20	0.13971839224605082	0.6065048390680842	0	0	2.519158121964382	4.958021520163768	USP7;COPS5;OTUB1
histone acetyltransferase activity (GO:0004402)	4/31	0.14236891445284228	0.6133638194096137	0	0	2.115333390008218	4.123490454917864	NAA50;KAT2A;TAF9;BAZ1A
histone methyltransferase activity (GO:0042054)	4/32	0.15480225771194378	0.657747703399887	0	0	2.0396764673734835	3.8052341511435404	FBL;PRMT5;PRMT1;DOT1L
cadherin binding (GO:0045296)	26/322	0.15893409475283485	0.657747703399887	0	0	1.2572773162267326	2.3124669942157454	ITGB1;LAD1;LRRC59;DDX3X;YWHAB;BZW2;BZW1;PSMB6;LARP1;ATIC;PRDX1;RUVBL1;FLNA;SNX9;CCT8;NOP56;RANBP1;HSPA5;AHSA1;HCFC1;RSL1D1;EIF5;FASN;UBAP2;EIF4G2;RAN
3'-5'-exodeoxyribonuclease activity (GO:0008296)	2/11	0.15955834340765146	0.657747703399887	0	0	3.17120787709023	5.820262532523748	APEX1;POLE
amino acid:sodium symporter activity (GO:0005283)	2/11	0.15955834340765146	0.657747703399887	0	0	3.17120787709023	5.820262532523748	SLC38A1;SLC38A2
transaminase activity (GO:0008483)	2/11	0.15955834340765146	0.657747703399887	0	0	3.17120787709023	5.820262532523748	PSAT1;BCAT1
ubiquitin-dependent protein binding (GO:0140036)	2/11	0.15955834340765146	0.657747703399887	0	0	3.17120787709023	5.820262532523748	DNAJC2;IDE
guanyl ribonucleotide binding (GO:0032561)	18/214	0.16629009071919118	0.6659353634035796	0	0	1.3134854870022254	2.3564211791029384	NME2;GNL2;TUBB4B;GTPBP4;TUBA4A;GNL3;NME1;RAP1B;RRAGA;LSG1;NOA1;BMS1;DRG1;TSR1;DRG2;SEPHS1;SLC19A1;RAN
RNA polymerase core enzyme binding (GO:0043175)	4/33	0.16762380057212856	0.6659353634035796	0	0	1.9692372635411446	3.5171229203173695	RRN3;DHX9;HNRNPU;WDR43
basal RNA polymerase II transcription machinery binding (GO:0001099)	4/33	0.16762380057212856	0.6659353634035796	0	0	1.9692372635411446	3.5171229203173695	TBP;DHX9;HNRNPU;WDR43
DNA secondary structure binding (GO:0000217)	4/33	0.16762380057212856	0.6659353634035796	0	0	1.9692372635411446	3.5171229203173695	GEN1;FANCM;HMGB2;CLSPN
nucleosomal DNA binding (GO:0031492)	4/33	0.16762380057212856	0.6659353634035796	0	0	1.9692372635411446	3.5171229203173695	HDAC2;SMARCC1;HDAC1;ACTL6A
carboxylic acid transmembrane transporter activity (GO:0046943)	6/57	0.16851767485779937	0.6659353634035796	0	0	1.6802343926076178	2.9920179805268736	SLC7A5;SLC38A1;SLC16A1;SLC7A1;SLC38A2;SLC19A1
peptidase activator activity (GO:0016504)	3/22	0.1718259612408838	0.6743580533631947	0	0	2.2537421535490103	3.969455581934254	VCP;PSMD14;PSME3
GTP binding (GO:0005525)	16/189	0.17695673603172038	0.6897701343277264	0	0	1.3223648090700113	2.290137501841484	GNL2;TUBB4B;GTPBP4;TUBA4A;GNL3;NME1;RAP1B;RRAGA;LSG1;NOA1;BMS1;DRG1;DRG2;TSR1;SEPHS1;RAN
oxidoreduction-driven active transmembrane transporter activity (GO:0015453)	6/58	0.17829850210831213	0.6903043358652895	0	0	1.6478337754199823	2.8413534432191243	NDUFS8;NDUFB6;NDUFS6;NDUFA4;NDUFC2;UQCR10
RNA polymerase II CTD heptapeptide repeat kinase activity (GO:0008353)	2/12	0.18355519601437417	0.6919547849752395	0	0	2.8539343009931244	4.838103187715332	CDK6;CDK4
RNA stem-loop binding (GO:0035613)	2/12	0.18355519601437417	0.6919547849752395	0	0	2.8539343009931244	4.838103187715332	DDX3X;DHX9
single-stranded telomeric DNA binding (GO:0043047)	2/12	0.18355519601437417	0.6919547849752395	0	0	2.8539343009931244	4.838103187715332	HNRNPA2B1;RPA1
exodeoxyribonuclease activity, producing 5'-phosphomonoesters (GO:0016895)	2/12	0.18355519601437417	0.6919547849752395	0	0	2.8539343009931244	4.838103187715332	EXO1;APEX1
carboxy-lyase activity (GO:0016831)	3/23	0.18859604967936713	0.706310695858022	0	0	2.140940366972477	3.571405079774588	ODC1;UMPS;AZIN1
ubiquitin conjugating enzyme activity (GO:0061631)	4/35	0.19431401989829744	0.7229995675436652	0	0	1.8419922501665968	3.0176986385930675	CDC34;UBE2Q2;UBE2N;UBE2L3
alkali metal ion binding (GO:0031420)	2/13	0.2080191789114099	0.755760603677762	0	0	2.5943468296409473	4.0734488086951	DRG1;ATP1A1
GDP-dissociation inhibitor activity (GO:0005092)	2/13	0.2080191789114099	0.755760603677762	0	0	2.5943468296409473	4.0734488086951	RANBP1;EIF5
intramolecular oxidoreductase activity, transposing C=C bonds (GO:0016863)	2/13	0.2080191789114099	0.755760603677762	0	0	2.5943468296409473	4.0734488086951	IDI1;IDI2
amino acid transmembrane transporter activity (GO:0015171)	5/49	0.21639788222620435	0.755760603677762	0	0	1.6223200612557427	2.483182330360846	SLC7A5;SLC38A1;SLC1A5;SLC7A1;SLC38A2
DNA binding (GO:0003677)	59/811	0.21733646128309803	0.755760603677762	0	0	1.1240345234858269	1.7156235749781672	DDX3X;MCM7;HMGB2;HNRNPU;MCM10;NUCKS1;CHD3;EXO1;MYC;SMARCAD1;POLE;TIPIN;NME2;ILF2;TSN;SUPV3L1;SFPQ;SLTM;IRF4;MCM3;MCM4;MCM5;TOP1;MCM2;DNMT1;HDAC2;PCNA;GTF3C6;DHX9;SRRT;TAF9;HSPD1;PURB;BCLAF1;CDC45;RXRA;POLR2A;HSF1;E2F3;E2F4;CLSPN;LYAR;XRCC5;CNBP;NFYC;SMARCA5;RPA1;FAM111A;POLA1;NR4A3;MYBBP1A;APEX1;FUBP1;NABP1;TAF4B;NUP35;CEBPZ;CALR;TARDBP
U6 snRNA binding (GO:0017070)	2/14	0.232786102186173	0.755760603677762	0	0	2.378023936847466	3.466291547605446	DDX39B;LARP7
deoxyribonuclease activity (GO:0004536)	2/14	0.232786102186173	0.755760603677762	0	0	2.378023936847466	3.466291547605446	APEX1;NME1
endodeoxyribonuclease activity, producing 5'-phosphomonoesters (GO:0016888)	2/14	0.232786102186173	0.755760603677762	0	0	2.378023936847466	3.466291547605446	GEN1;EXO1
LRR domain binding (GO:0030275)	2/14	0.232786102186173	0.755760603677762	0	0	2.378023936847466	3.466291547605446	AATF;PMF1
NADPH binding (GO:0070402)	2/14	0.232786102186173	0.755760603677762	0	0	2.378023936847466	3.466291547605446	DHFR;MTRR
ubiquitin-like protein conjugating enzyme activity (GO:0061650)	4/38	0.23651824371766036	0.755760603677762	0	0	1.679193483055043	2.420943508776288	CDC34;UBE2Q2;UBE2N;UBE2L3
1-phosphatidylinositol binding (GO:0005545)	2/15	0.25771126478662265	0.755760603677762	0	0	2.194981489099136	2.9762093124068674	SCIN;SNX9
oxidoreductase activity, acting on the CH-NH group of donors, NAD or NADP as acceptor (GO:0016646)	2/15	0.25771126478662265	0.755760603677762	0	0	2.194981489099136	2.9762093124068674	DHFR;MTHFD1
ribonuclease activity (GO:0004540)	6/66	0.26356016655351894	0.755760603677762	0	0	1.4275095785440612	1.9035463381616378	RCL1;EXOSC10;ELAC2;EXOSC3;EXOSC2;EXOSC1
tau protein binding (GO:0048156)	4/40	0.2657516586667121	0.755760603677762	0	0	1.5857349315650768	2.1014048633946065	PPP2CB;HSP90AA1;PPP5C;PIN1
regulatory RNA binding (GO:0061980)	4/40	0.2657516586667121	0.755760603677762	0	0	1.5857349315650768	2.1014048633946065	PNPT1;DHX9;HNRNPA2B1;DDX21
tumor necrosis factor receptor superfamily binding (GO:0032813)	3/28	0.2771923893389328	0.755760603677762	0	0	1.7122935779816513	2.196947089723875	TRAF6;TNFSF11;TNF
pyrophosphatase activity (GO:0016462)	5/54	0.27883726460256153	0.755760603677762	0	0	1.4563865362377724	1.8599904926138229	DDX3X;PPA1;DHX9;NUDT5;DCTPP1
voltage-gated ion channel activity (GO:0005244)	2/16	0.2826676081797578	0.755760603677762	0	0	2.0380879624577104	2.575090718040869	KCNA3;VDAC3
1,4-alpha-oligoglucan phosphorylase activity (GO:0004645)	1/5	0.28753195742016074	0.755760603677762	0	0	3.5658396946564888	4.444538436116441	MTAP
ribose phosphate diphosphokinase activity (GO:0004749)	1/5	0.28753195742016074	0.755760603677762	0	0	3.5658396946564888	4.444538436116441	PRPS1
RNA 2'-O-methyltransferase activity (GO:0062105)	1/5	0.28753195742016074	0.755760603677762	0	0	3.5658396946564888	4.444538436116441	FTSJ3
RNA polymerase II general transcription initiation factor binding (GO:0001091)	1/5	0.28753195742016074	0.755760603677762	0	0	3.5658396946564888	4.444538436116441	TBP
5'-deoxyribose-5-phosphate lyase activity (GO:0051575)	1/5	0.28753195742016074	0.755760603677762	0	0	3.5658396946564888	4.444538436116441	XRCC5
RNA strand annealing activity (GO:0033592)	1/5	0.28753195742016074	0.755760603677762	0	0	3.5658396946564888	4.444538436116441	DDX3X
7S RNA binding (GO:0008312)	1/5	0.28753195742016074	0.755760603677762	0	0	3.5658396946564888	4.444538436116441	EXOSC2
serine C-palmitoyltransferase activity (GO:0004758)	1/5	0.28753195742016074	0.755760603677762	0	0	3.5658396946564888	4.444538436116441	SPTLC1
single-stranded DNA 3'-5' exodeoxyribonuclease activity (GO:0008310)	1/5	0.28753195742016074	0.755760603677762	0	0	3.5658396946564888	4.444538436116441	POLE
small protein activating enzyme binding (GO:0044388)	1/5	0.28753195742016074	0.755760603677762	0	0	3.5658396946564888	4.444538436116441	UBA2
ADP-ribose diphosphatase activity (GO:0047631)	1/5	0.28753195742016074	0.755760603677762	0	0	3.5658396946564888	4.444538436116441	NUDT5
annealing activity (GO:0097617)	1/5	0.28753195742016074	0.755760603677762	0	0	3.5658396946564888	4.444538436116441	DDX3X
apolipoprotein A-I binding (GO:0034186)	1/5	0.28753195742016074	0.755760603677762	0	0	3.5658396946564888	4.444538436116441	HSPD1
TPR domain binding (GO:0030911)	1/5	0.28753195742016074	0.755760603677762	0	0	3.5658396946564888	4.444538436116441	HSP90AA1
C-palmitoyltransferase activity (GO:0016454)	1/5	0.28753195742016074	0.755760603677762	0	0	3.5658396946564888	4.444538436116441	SPTLC1
C-X3-C chemokine binding (GO:0019960)	1/5	0.28753195742016074	0.755760603677762	0	0	3.5658396946564888	4.444538436116441	ITGB1
cAMP-dependent protein kinase activity (GO:0004691)	1/5	0.28753195742016074	0.755760603677762	0	0	3.5658396946564888	4.444538436116441	PRKAG1
carbonyl reductase (NADPH) activity (GO:0004090)	1/5	0.28753195742016074	0.755760603677762	0	0	3.5658396946564888	4.444538436116441	DHRS4
CCR1 chemokine receptor binding (GO:0031726)	1/5	0.28753195742016074	0.755760603677762	0	0	3.5658396946564888	4.444538436116441	CCL3
CCR5 chemokine receptor binding (GO:0031730)	1/5	0.28753195742016074	0.755760603677762	0	0	3.5658396946564888	4.444538436116441	CCL3
collagen binding involved in cell-matrix adhesion (GO:0098639)	1/5	0.28753195742016074	0.755760603677762	0	0	3.5658396946564888	4.444538436116441	ITGB1
complement component C3b binding (GO:0001851)	1/5	0.28753195742016074	0.755760603677762	0	0	3.5658396946564888	4.444538436116441	PHB
DNA insertion or deletion binding (GO:0032135)	1/5	0.28753195742016074	0.755760603677762	0	0	3.5658396946564888	4.444538436116441	PCNA
dolichyl-diphosphooligosaccharide-protein glycotransferase activity (GO:0004579)	1/5	0.28753195742016074	0.755760603677762	0	0	3.5658396946564888	4.444538436116441	RPN1
folic acid transmembrane transporter activity (GO:0008517)	1/5	0.28753195742016074	0.755760603677762	0	0	3.5658396946564888	4.444538436116441	SLC19A1
histone methyltransferase activity (H4-K20 specific) (GO:0042799)	1/5	0.28753195742016074	0.755760603677762	0	0	3.5658396946564888	4.444538436116441	SMYD5
inorganic phosphate transmembrane transporter activity (GO:0005315)	1/5	0.28753195742016074	0.755760603677762	0	0	3.5658396946564888	4.444538436116441	SLC20A1
intronic transcription regulatory region sequence-specific DNA binding (GO:0001161)	1/5	0.28753195742016074	0.755760603677762	0	0	3.5658396946564888	4.444538436116441	HSF1
isocitrate dehydrogenase activity (GO:0004448)	1/5	0.28753195742016074	0.755760603677762	0	0	3.5658396946564888	4.444538436116441	IDH3A
L-arginine transmembrane transporter activity (GO:0061459)	1/5	0.28753195742016074	0.755760603677762	0	0	3.5658396946564888	4.444538436116441	SLC7A1
L-histidine transmembrane transporter activity (GO:0005290)	1/5	0.28753195742016074	0.755760603677762	0	0	3.5658396946564888	4.444538436116441	SLC7A1
L-leucine transmembrane transporter activity (GO:0015190)	1/5	0.28753195742016074	0.755760603677762	0	0	3.5658396946564888	4.444538436116441	SLC7A5
L-lysine transmembrane transporter activity (GO:0015189)	1/5	0.28753195742016074	0.755760603677762	0	0	3.5658396946564888	4.444538436116441	SLC7A1
L-ornithine transmembrane transporter activity (GO:0000064)	1/5	0.28753195742016074	0.755760603677762	0	0	3.5658396946564888	4.444538436116441	SLC7A1
nerve growth factor binding (GO:0048406)	1/5	0.28753195742016074	0.755760603677762	0	0	3.5658396946564888	4.444538436116441	FURIN
nitrite reductase activity (GO:0098809)	1/5	0.28753195742016074	0.755760603677762	0	0	3.5658396946564888	4.444538436116441	CYB5B
opioid receptor binding (GO:0031628)	1/5	0.28753195742016074	0.755760603677762	0	0	3.5658396946564888	4.444538436116441	PENK
oxidoreductase activity, acting on a sulfur group of donors, NAD(P) as acceptor (GO:0016668)	1/5	0.28753195742016074	0.755760603677762	0	0	3.5658396946564888	4.444538436116441	PRDX3
oxidoreductase activity, acting on metal ions, NAD or NADP as acceptor (GO:0016723)	1/5	0.28753195742016074	0.755760603677762	0	0	3.5658396946564888	4.444538436116441	MTRR
phosphatidylcholine flippase activity (GO:0140345)	1/5	0.28753195742016074	0.755760603677762	0	0	3.5658396946564888	4.444538436116441	ATP10A
phosphodiesterase I activity (GO:0004528)	1/5	0.28753195742016074	0.755760603677762	0	0	3.5658396946564888	4.444538436116441	APEX1
prostaglandin E receptor activity (GO:0004957)	1/5	0.28753195742016074	0.755760603677762	0	0	3.5658396946564888	4.444538436116441	PTGER4
protein geranylgeranyltransferase activity (GO:0004661)	1/5	0.28753195742016074	0.755760603677762	0	0	3.5658396946564888	4.444538436116441	RABGGTB
protein-arginine omega-N monomethyltransferase activity (GO:0035241)	1/5	0.28753195742016074	0.755760603677762	0	0	3.5658396946564888	4.444538436116441	PRMT1
rDNA binding (GO:0000182)	1/5	0.28753195742016074	0.755760603677762	0	0	3.5658396946564888	4.444538436116441	BEND3
ubiquitin conjugating enzyme binding (GO:0031624)	3/29	0.29547074680827423	0.7663968531867124	0	0	1.646347918136909	2.007203415262228	DCUN1D5;TRAF6;RNF19B
rRNA binding (GO:0019843)	4/42	0.2955911074245435	0.7663968531867124	0	0	1.5021141223372125	1.8307439064079034	PTCD3;FASTKD2;DDX21;RPF2
active ion transmembrane transporter activity (GO:0022853)	4/42	0.2955911074245435	0.7663968531867124	0	0	1.5021141223372125	1.8307439064079034	SLCO3A1;NDUFA4;UQCR10;ATP13A3
G protein-coupled chemoattractant receptor activity (GO:0001637)	2/17	0.30754402795772806	0.7817260030443864	0	0	1.902113572701808	2.242852532926277	CCR8;CCR6
MHC class II protein complex binding (GO:0023026)	2/17	0.30754402795772806	0.7817260030443864	0	0	1.902113572701808	2.242852532926277	CD74;HSP90AA1
miRNA binding (GO:0035198)	3/30	0.3138172396302841	0.7817260030443864	0	0	1.5852871219843696	1.8372597939860922	PNPT1;HNRNPA2B1;DDX21
damaged DNA binding (GO:0003684)	4/44	0.32581479900232463	0.7817260030443864	0	0	1.4268553940321347	1.6001129657841913	PCNA;APEX1;HMGB2;RPA1
Hsp70 protein binding (GO:0030544)	3/31	0.33218670035174086	0.7817260030443864	0	0	1.5285878112712976	1.684592605980448	DNAJA1;DNAJC2;PPID
RNA polymerase binding (GO:0070063)	2/18	0.33224383092505383	0.7817260030443864	0	0	1.7831359816653933	1.9648128402134941	TCERG1;DHX9
1-acylglycerophosphocholine O-acyltransferase activity (GO:0047184)	1/6	0.3342458477240396	0.7817260030443864	0	0	2.8525190839694656	3.1260142942928897	LPCAT3
sodium ion binding (GO:0031402)	1/6	0.3342458477240396	0.7817260030443864	0	0	2.8525190839694656	3.1260142942928897	ATP1A1
amidine-lyase activity (GO:0016842)	1/6	0.3342458477240396	0.7817260030443864	0	0	2.8525190839694656	3.1260142942928897	ADSL
arachidonate-CoA ligase activity (GO:0047676)	1/6	0.3342458477240396	0.7817260030443864	0	0	2.8525190839694656	3.1260142942928897	ACSL5
C3HC4-type RING finger domain binding (GO:0055131)	1/6	0.3342458477240396	0.7817260030443864	0	0	2.8525190839694656	3.1260142942928897	DNAJA1
ubiquinol-cytochrome-c reductase activity (GO:0008121)	1/6	0.3342458477240396	0.7817260030443864	0	0	2.8525190839694656	3.1260142942928897	UQCR10
crossover junction endodeoxyribonuclease activity (GO:0008821)	1/6	0.3342458477240396	0.7817260030443864	0	0	2.8525190839694656	3.1260142942928897	GEN1
cyclic nucleotide-dependent protein kinase activity (GO:0004690)	1/6	0.3342458477240396	0.7817260030443864	0	0	2.8525190839694656	3.1260142942928897	PRKAG1
diphosphotransferase activity (GO:0016778)	1/6	0.3342458477240396	0.7817260030443864	0	0	2.8525190839694656	3.1260142942928897	PRPS1
DNA-methyltransferase activity (GO:0009008)	1/6	0.3342458477240396	0.7817260030443864	0	0	2.8525190839694656	3.1260142942928897	DNMT1
four-way junction helicase activity (GO:0009378)	1/6	0.3342458477240396	0.7817260030443864	0	0	2.8525190839694656	3.1260142942928897	FANCM
high-density lipoprotein particle binding (GO:0008035)	1/6	0.3342458477240396	0.7817260030443864	0	0	2.8525190839694656	3.1260142942928897	HSPD1
LBD domain binding (GO:0050693)	1/6	0.3342458477240396	0.7817260030443864	0	0	2.8525190839694656	3.1260142942928897	RXRA
malate dehydrogenase activity (GO:0016615)	1/6	0.3342458477240396	0.7817260030443864	0	0	2.8525190839694656	3.1260142942928897	MDH2
MHC class II protein binding (GO:0042289)	1/6	0.3342458477240396	0.7817260030443864	0	0	2.8525190839694656	3.1260142942928897	CD74
nucleosomal histone binding (GO:0031493)	1/6	0.3342458477240396	0.7817260030443864	0	0	2.8525190839694656	3.1260142942928897	UHRF1
P-type sodium transporter activity (GO:0008554)	1/6	0.3342458477240396	0.7817260030443864	0	0	2.8525190839694656	3.1260142942928897	ATP1A1
P-type sodium:potassium-exchanging transporter activity (GO:0005391)	1/6	0.3342458477240396	0.7817260030443864	0	0	2.8525190839694656	3.1260142942928897	ATP1A1
organic anion transmembrane transporter activity (GO:0008514)	11/144	0.34445612346049886	0.7960888275387559	0	0	1.1805436668594564	1.2582099342460258	SLC7A5;SLC38A1;SLC16A1;SLCO3A1;SLC35B1;SFXN1;SLC1A5;CD36;SLC38A2;SLC7A1;SLC19A1
RNA polymerase II complex binding (GO:0000993)	3/32	0.3505368117041532	0.7960888275387559	0	0	1.475798797848782	1.5470644602882375	DHX9;HNRNPU;WDR43
acetyltransferase activity (GO:0016407)	3/32	0.3505368117041532	0.7960888275387559	0	0	1.475798797848782	1.5470644602882375	NAA50;NAT10;NAA15
amino acid binding (GO:0016597)	3/32	0.3505368117041532	0.7960888275387559	0	0	1.475798797848782	1.5470644602882375	SHMT2;SHMT1;CAD
chemoattractant activity (GO:0042056)	3/32	0.3505368117041532	0.7960888275387559	0	0	1.475798797848782	1.5470644602882375	HMGB2;PDGFB;CCL3
chemokine binding (GO:0019956)	3/32	0.3505368117041532	0.7960888275387559	0	0	1.475798797848782	1.5470644602882375	ITGB1;CCR8;CCR6
RNA methyltransferase activity (GO:0008173)	2/19	0.35668332547965026	0.7960888275387559	0	0	1.6781557542803218	1.7300224039779737	FBL;FTSJ3
histone deacetylase activity (GO:0004407)	2/19	0.35668332547965026	0.7960888275387559	0	0	1.6781557542803218	1.7300224039779737	HDAC2;HDAC1
ubiquitin binding (GO:0043130)	6/74	0.3568178679395454	0.7960888275387559	0	0	1.259026369168357	1.2974641939551668	NPLOC4;UBE2N;RNF19B;BUB3;UCHL3;OTUB1
magnesium ion binding (GO:0000287)	11/146	0.361249029939478	0.7960888275387559	0	0	1.1629287749287749	1.184079803504702	GEN1;PLSCR1;MTHFD2;PPA1;PAPOLA;UBA2;NUDT5;DCTPP1;RAN;IDH3A;NME1
rRNA (adenine) methyltransferase activity (GO:0016433)	1/7	0.37789905949483704	0.7960888275387559	0	0	2.376972010178117	2.3130983924490915	DIMT1
alcohol dehydrogenase [NAD(P)+] activity (GO:0018455)	1/7	0.37789905949483704	0.7960888275387559	0	0	2.376972010178117	2.3130983924490915	DHRS4
branched-chain amino acid transmembrane transporter activity (GO:0015658)	1/7	0.37789905949483704	0.7960888275387559	0	0	2.376972010178117	2.3130983924490915	SLC7A5
ubiquitin-protein transferase activator activity (GO:0097027)	1/7	0.37789905949483704	0.7960888275387559	0	0	2.376972010178117	2.3130983924490915	UBE2L3
voltage-gated channel activity (GO:0022832)	1/7	0.37789905949483704	0.7960888275387559	0	0	2.376972010178117	2.3130983924490915	KCNA3
CCR6 chemokine receptor binding (GO:0031731)	1/7	0.37789905949483704	0.7960888275387559	0	0	2.376972010178117	2.3130983924490915	CCL20
cell-matrix adhesion mediator activity (GO:0098634)	1/7	0.37789905949483704	0.7960888275387559	0	0	2.376972010178117	2.3130983924490915	ITGB1
DEAD/H-box RNA helicase binding (GO:0017151)	1/7	0.37789905949483704	0.7960888275387559	0	0	2.376972010178117	2.3130983924490915	DROSHA
histone threonine kinase activity (GO:0035184)	1/7	0.37789905949483704	0.7960888275387559	0	0	2.376972010178117	2.3130983924490915	CHEK1
MutLalpha complex binding (GO:0032405)	1/7	0.37789905949483704	0.7960888275387559	0	0	2.376972010178117	2.3130983924490915	PCNA
N6-methyladenosine-containing RNA binding (GO:1990247)	1/7	0.37789905949483704	0.7960888275387559	0	0	2.376972010178117	2.3130983924490915	HNRNPA2B1
NADH dehydrogenase activity (GO:0003954)	1/7	0.37789905949483704	0.7960888275387559	0	0	2.376972010178117	2.3130983924490915	NDUFS8
organic acid:sodium symporter activity (GO:0005343)	1/7	0.37789905949483704	0.7960888275387559	0	0	2.376972010178117	2.3130983924490915	SLC38A1
oxidoreductase activity, acting on the CH-CH group of donors, oxygen as acceptor (GO:0016634)	1/7	0.37789905949483704	0.7960888275387559	0	0	2.376972010178117	2.3130983924490915	CPOX
P-type potassium transmembrane transporter activity (GO:0008556)	1/7	0.37789905949483704	0.7960888275387559	0	0	2.376972010178117	2.3130983924490915	ATP1A1
phosphatidylinositol-4,5-bisphosphate 5-phosphatase activity (GO:0004439)	1/7	0.37789905949483704	0.7960888275387559	0	0	2.376972010178117	2.3130983924490915	INPP5B
phospholipid scramblase activity (GO:0017128)	1/7	0.37789905949483704	0.7960888275387559	0	0	2.376972010178117	2.3130983924490915	PLSCR1
endodeoxyribonuclease activity (GO:0004520)	2/20	0.3807905345744765	0.7963247310626825	0	0	1.5848399966047024	1.530172261186305	EXO1;APEX1
oxidoreductase activity, acting on the aldehyde or oxo group of donors, NAD or NADP as acceptor (GO:0016620)	2/20	0.3807905345744765	0.7963247310626825	0	0	1.5848399966047024	1.530172261186305	HSD17B12;ALDH18A1
cysteine-type endopeptidase inhibitor activity involved in apoptotic process (GO:0043027)	2/21	0.40450402174362377	0.8132559549856434	0	0	1.501346950263359	1.358859516103644	PRDX3;SERPINB9
histone acetyltransferase binding (GO:0035035)	2/21	0.40450402174362377	0.8132559549856434	0	0	1.501346950263359	1.358859516103644	PCNA;ECD
N-acetyltransferase activity (GO:0008080)	2/21	0.40450402174362377	0.8132559549856434	0	0	1.501346950263359	1.358859516103644	NAA50;NAT10
estrogen receptor binding (GO:0030331)	3/35	0.4050905079168759	0.8132559549856434	0	0	1.337227637614679	1.2083787483326491	PHB2;DCAF13;PPID
RNA polymerase II C-terminal domain binding (GO:0099122)	1/8	0.41869198380587225	0.8132559549856434	0	0	2.037295528898582	1.7737097272575848	HNRNPU
5'-3' exodeoxyribonuclease activity (GO:0035312)	1/8	0.41869198380587225	0.8132559549856434	0	0	2.037295528898582	1.7737097272575848	EXO1
siRNA binding (GO:0035197)	1/8	0.41869198380587225	0.8132559549856434	0	0	2.037295528898582	1.7737097272575848	DHX9
superoxide-generating NADPH oxidase activator activity (GO:0016176)	1/8	0.41869198380587225	0.8132559549856434	0	0	2.037295528898582	1.7737097272575848	PDGFB
arginine transmembrane transporter activity (GO:0015181)	1/8	0.41869198380587225	0.8132559549856434	0	0	2.037295528898582	1.7737097272575848	SLC7A1
aryl hydrocarbon receptor binding (GO:0017162)	1/8	0.41869198380587225	0.8132559549856434	0	0	2.037295528898582	1.7737097272575848	TBP
calcium-dependent protein serine/threonine kinase activity (GO:0009931)	1/8	0.41869198380587225	0.8132559549856434	0	0	2.037295528898582	1.7737097272575848	CCL3
cAMP-dependent protein kinase inhibitor activity (GO:0004862)	1/8	0.41869198380587225	0.8132559549856434	0	0	2.037295528898582	1.7737097272575848	PRKAR2A
glucosidase activity (GO:0015926)	1/8	0.41869198380587225	0.8132559549856434	0	0	2.037295528898582	1.7737097272575848	MOGS
inositol hexakisphosphate kinase activity (GO:0000828)	1/8	0.41869198380587225	0.8132559549856434	0	0	2.037295528898582	1.7737097272575848	PPIP5K2
lysophospholipid acyltransferase activity (GO:0071617)	1/8	0.41869198380587225	0.8132559549856434	0	0	2.037295528898582	1.7737097272575848	LPCAT3
mitogen-activated protein kinase kinase binding (GO:0031434)	1/8	0.41869198380587225	0.8132559549856434	0	0	2.037295528898582	1.7737097272575848	PIN1
neurotrophin binding (GO:0043121)	1/8	0.41869198380587225	0.8132559549856434	0	0	2.037295528898582	1.7737097272575848	FURIN
oxidoreductase activity, acting on NAD(P)H, heme protein as acceptor (GO:0016653)	1/8	0.41869198380587225	0.8132559549856434	0	0	2.037295528898582	1.7737097272575848	MTRR
phosphatidylinositol phosphate 5-phosphatase activity (GO:0034595)	1/8	0.41869198380587225	0.8132559549856434	0	0	2.037295528898582	1.7737097272575848	INPP5B
protein kinase B binding (GO:0043422)	1/8	0.41869198380587225	0.8132559549856434	0	0	2.037295528898582	1.7737097272575848	TRAF6
pyrimidine nucleotide-sugar transmembrane transporter activity (GO:0015165)	1/8	0.41869198380587225	0.8132559549856434	0	0	2.037295528898582	1.7737097272575848	SLC35B1
NADP binding (GO:0050661)	3/36	0.42299664305014933	0.8188414745531607	0	0	1.2966360856269112	1.1156140650521669	DHFR;MTRR;PGD
mannosyltransferase activity (GO:0000030)	2/22	0.4277718199522794	0.8204936958438406	0	0	1.4262032085561498	1.2110823560604065	ALG8;ALG3
phospholipid transfer activity (GO:0120014)	2/22	0.4277718199522794	0.8204936958438406	0	0	1.4262032085561498	1.2110823560604065	PITPNB;PITPNA
GTPase activity (GO:0003924)	15/216	0.44698187734924033	0.8204936958438406	0	0	1.064584484982495	0.8572430596945778	GFM1;DDX3X;SAR1B;GNL2;GTPBP4;GSPT1;EFTUD2;RAP1B;RRAGA;LSG1;BMS1;DRG1;TSR1;DRG2;RAN
semaphorin receptor binding (GO:0030215)	2/23	0.4505504560179417	0.8204936958438406	0	0	1.3582160136781984	1.0828855371990762	SEMA7A;SEMA6D
C-C chemokine receptor activity (GO:0016493)	2/23	0.4505504560179417	0.8204936958438406	0	0	1.3582160136781984	1.0828855371990762	CCR8;CCR6
cyclin-dependent protein kinase activity (GO:0097472)	2/23	0.4505504560179417	0.8204936958438406	0	0	1.3582160136781984	1.0828855371990762	CDK6;CDK4
cyclin-dependent protein serine/threonine kinase activity (GO:0004693)	2/23	0.4505504560179417	0.8204936958438406	0	0	1.3582160136781984	1.0828855371990762	CDK6;CDK4
disordered domain specific binding (GO:0097718)	2/23	0.4505504560179417	0.8204936958438406	0	0	1.3582160136781984	1.0828855371990762	HSP90AA1;CALM1
N-methyltransferase activity (GO:0008170)	2/23	0.4505504560179417	0.8204936958438406	0	0	1.3582160136781984	1.0828855371990762	DIMT1;PRMT1
pyrophosphate hydrolysis-driven proton transmembrane transporter activity (GO:0009678)	2/23	0.4505504560179417	0.8204936958438406	0	0	1.3582160136781984	1.0828855371990762	ATP2A2;ATP6V1C1
5S rRNA binding (GO:0008097)	1/9	0.4568119010583041	0.8204936958438406	0	0	1.7825381679389314	1.3965893636898818	RPF2
sodium:chloride symporter activity (GO:0015378)	1/9	0.4568119010583041	0.8204936958438406	0	0	1.7825381679389314	1.3965893636898818	SLC12A2
tRNA (cytosine) methyltransferase activity (GO:0016427)	1/9	0.4568119010583041	0.8204936958438406	0	0	1.7825381679389314	1.3965893636898818	NSUN2
endodeoxyribonuclease activity, producing 3'-phosphomonoesters (GO:0016889)	1/9	0.4568119010583041	0.8204936958438406	0	0	1.7825381679389314	1.3965893636898818	GEN1
glucocorticoid receptor binding (GO:0035259)	1/9	0.4568119010583041	0.8204936958438406	0	0	1.7825381679389314	1.3965893636898818	NR4A3
glucosyltransferase activity (GO:0046527)	1/9	0.4568119010583041	0.8204936958438406	0	0	1.7825381679389314	1.3965893636898818	ALG8
H3 histone acetyltransferase activity (GO:0010484)	1/9	0.4568119010583041	0.8204936958438406	0	0	1.7825381679389314	1.3965893636898818	KAT2A
interleukin-1 binding (GO:0019966)	1/9	0.4568119010583041	0.8204936958438406	0	0	1.7825381679389314	1.3965893636898818	HAX1
L-aspartate transmembrane transporter activity (GO:0015183)	1/9	0.4568119010583041	0.8204936958438406	0	0	1.7825381679389314	1.3965893636898818	SLC1A5
P-type calcium transporter activity (GO:0005388)	1/9	0.4568119010583041	0.8204936958438406	0	0	1.7825381679389314	1.3965893636898818	ATP2A2
phosphatidylinositol-4,5-bisphosphate phosphatase activity (GO:0106019)	1/9	0.4568119010583041	0.8204936958438406	0	0	1.7825381679389314	1.3965893636898818	INPP5B
potassium:chloride symporter activity (GO:0015379)	1/9	0.4568119010583041	0.8204936958438406	0	0	1.7825381679389314	1.3965893636898818	SLC12A2
RAGE receptor binding (GO:0050786)	1/9	0.4568119010583041	0.8204936958438406	0	0	1.7825381679389314	1.3965893636898818	HMGB2
pentosyltransferase activity (GO:0016763)	3/38	0.4582163746422845	0.8204936958438406	0	0	1.2224115334207077	0.9539867966045504	PNP;PPAT;UMPS
nuclear receptor coactivator activity (GO:0030374)	4/53	0.4613622256931548	0.8234874589180274	0	0	1.1642177911715565	0.9006060586956086	BUD31;PPRC1;CCAR1;WDR77
cytokine activity (GO:0005125)	12/173	0.4627625859888392	0.8234874589180274	0	0	1.063101573594595	0.819163487451664	IL1A;CSF2;IFNG;CCL20;IL9;CCL3;TNFSF11;XCL1;IL17F;INHBA;TNF;IL2
C-C chemokine binding (GO:0019957)	2/24	0.47280406153040805	0.834806477143377	0	0	1.296409472880061	0.9711069180038304	CCR8;CCR6
lipoprotein particle binding (GO:0071813)	2/24	0.47280406153040805	0.834806477143377	0	0	1.296409472880061	0.9711069180038304	CD36;HSPD1
activin receptor binding (GO:0070697)	1/10	0.4924338381753253	0.834806477143377	0	0	1.5843935538592027	1.1223767347927607	INHBA
adenylate cyclase binding (GO:0008179)	1/10	0.4924338381753253	0.834806477143377	0	0	1.5843935538592027	1.1223767347927607	CALM1
ammonium transmembrane transporter activity (GO:0008519)	1/10	0.4924338381753253	0.834806477143377	0	0	1.5843935538592027	1.1223767347927607	SLC12A2
Tat protein binding (GO:0030957)	1/10	0.4924338381753253	0.834806477143377	0	0	1.5843935538592027	1.1223767347927607	DNAJA1
ubiquitination-like modification-dependent protein binding (GO:0140035)	1/10	0.4924338381753253	0.834806477143377	0	0	1.5843935538592027	1.1223767347927607	IDE
cAMP response element binding (GO:0035497)	1/10	0.4924338381753253	0.834806477143377	0	0	1.5843935538592027	1.1223767347927607	NR4A3
cation:chloride symporter activity (GO:0015377)	1/10	0.4924338381753253	0.834806477143377	0	0	1.5843935538592027	1.1223767347927607	SLC12A2
H4 histone acetyltransferase activity (GO:0010485)	1/10	0.4924338381753253	0.834806477143377	0	0	1.5843935538592027	1.1223767347927607	NAA50
hydrolase activity, acting on carbon-nitrogen (but not peptide) bonds, in cyclic amides (GO:0016812)	1/10	0.4924338381753253	0.834806477143377	0	0	1.5843935538592027	1.1223767347927607	CAD
Lys63-specific deubiquitinase activity (GO:0061578)	1/10	0.4924338381753253	0.834806477143377	0	0	1.5843935538592027	1.1223767347927607	OTUD4
O-methyltransferase activity (GO:0008171)	1/10	0.4924338381753253	0.834806477143377	0	0	1.5843935538592027	1.1223767347927607	FTSJ3
P-type proton-exporting transporter activity (GO:0008553)	1/10	0.4924338381753253	0.834806477143377	0	0	1.5843935538592027	1.1223767347927607	ATP2A2
prostaglandin receptor activity (GO:0004955)	1/10	0.4924338381753253	0.834806477143377	0	0	1.5843935538592027	1.1223767347927607	PTGER4
protein binding involved in heterotypic cell-cell adhesion (GO:0086080)	1/10	0.4924338381753253	0.834806477143377	0	0	1.5843935538592027	1.1223767347927607	CD200
chemorepellent activity (GO:0045499)	2/25	0.49450356407984514	0.8358423074269948	0	0	1.2399774138904573	0.8731932362655771	SEMA7A;SEMA6D
DNA-binding transcription factor binding (GO:0140297)	14/208	0.49901058945156795	0.8367731799025845	0	0	1.0290599241707667	0.7153283279778555	TCERG1;HDAC2;TBP;DHX9;HDAC1;TAF9;DDX20;NOC2L;HCFC1;PURB;PSMC5;MYC;LYAR;EIF4E
secondary active transmembrane transporter activity (GO:0015291)	4/56	0.504692002308168	0.8367731799025845	0	0	1.0968748160791006	0.7500506029781209	SLC7A5;SLCO3A1;SLC20A1;SLC16A10
carboxylic acid binding (GO:0031406)	3/41	0.509212742586039	0.8367731799025845	0	0	1.1257242877836793	0.7597393755205453	SHMT2;SHMT1;CAD
chemokine receptor activity (GO:0004950)	2/26	0.5156259516154712	0.8367731799025845	0	0	1.1882480264833206	0.7870642137026754	CCR8;CCR6
CCR chemokine receptor binding (GO:0048020)	3/42	0.5256451673780137	0.8367731799025845	0	0	1.0968007527640555	0.7053842403820154	CCL20;CCL3;XCL1
sodium:phosphate symporter activity (GO:0005436)	1/11	0.5257213695723044	0.8367731799025845	0	0	1.4258778625954198	0.9168165407201322	SLC20A1
AMP binding (GO:0016208)	1/11	0.5257213695723044	0.8367731799025845	0	0	1.4258778625954198	0.9168165407201322	PRKAG1
thioesterase binding (GO:0031996)	1/11	0.5257213695723044	0.8367731799025845	0	0	1.4258778625954198	0.9168165407201322	TRAF6
Toll-like receptor binding (GO:0035325)	1/11	0.5257213695723044	0.8367731799025845	0	0	1.4258778625954198	0.9168165407201322	CD36
calcium channel inhibitor activity (GO:0019855)	1/11	0.5257213695723044	0.8367731799025845	0	0	1.4258778625954198	0.9168165407201322	CALM1
ubiquitin-ubiquitin ligase activity (GO:0034450)	1/11	0.5257213695723044	0.8367731799025845	0	0	1.4258778625954198	0.9168165407201322	PRPF19
diacylglycerol kinase activity (GO:0004143)	1/11	0.5257213695723044	0.8367731799025845	0	0	1.4258778625954198	0.9168165407201322	DGKK
DNA-(apurinic or apyrimidinic site) endonuclease activity (GO:0003906)	1/11	0.5257213695723044	0.8367731799025845	0	0	1.4258778625954198	0.9168165407201322	APEX1
FMN binding (GO:0010181)	1/11	0.5257213695723044	0.8367731799025845	0	0	1.4258778625954198	0.9168165407201322	MTRR
histone methyltransferase binding (GO:1990226)	1/11	0.5257213695723044	0.8367731799025845	0	0	1.4258778625954198	0.9168165407201322	NOP56
hyaluronic acid binding (GO:0005540)	1/11	0.5257213695723044	0.8367731799025845	0	0	1.4258778625954198	0.9168165407201322	C1QBP
mitogen-activated protein kinase kinase kinase binding (GO:0031435)	1/11	0.5257213695723044	0.8367731799025845	0	0	1.4258778625954198	0.9168165407201322	TRAF6
[truncated: 217 more rows]

## Sheet: UP_KEGG Pathway
Term	Overlap	P-value	Adjusted P-value	Old P-value	Old Adjusted P-value	Odds Ratio	Combined Score	Genes
[truncated: 264 more rows]

## Sheet: UP_Bioplanet Pathway
Term	Overlap	P-value	Adjusted P-value	Old P-value	Old Adjusted P-value	Odds Ratio	Combined Score	Genes
[truncated: 1,010 more rows]

[truncated: 2 more sheets: UP_WikiPathway, UP_GSEA]
