# Supplementary material for: Deciphering the mechanism of Tinospora cordifolia extract on Th17 cells through in-depth transcriptomic profiling and in silico analysis
Source: Front Pharmacol. 2023 Jan 9;13:1056677. doi: 10.3389/fphar.2022.1056677 (PMC9868420; doi:10.3389/fphar.2022.1056677)
Supplement: Supplementary file 5 [file Table1.xlsx]

## Sheet: 1500 ug
1500 ug/ml
Downregulated	Upregulated
Txnip	Il9
Slc2a3	Il13
Cxcr4	Gm27219
Cyp2s1	Akr1c18
Rras	Mir6974
Aldoc	Il17a
Mt2	Mat2a
Ndrg1	Rn4.5s
Impa2	mt-Tk
Pold4	mt-Tr
Gm22109; Rn5s23	Il22
Gm22291; Rn5s30	Gm9432
Gm23284; Rn5s31	Gm24357
Gm25018; Rn5s10	Ccl20
Gm25212; Rn5s28	Nop58
Gm26391; Rn5s17	Nutf2-ps2; Nutf2-ps1
n-R5s100	mt-Te
n-R5s103	Ccl3
n-R5s104	Tfrc
n-R5s105	mt-Tt
n-R5s107	Il1a
n-R5s108	Nop56; Snord57
n-R5s110	mt-Th
n-R5s111	Hnrnpab
n-R5s113	LOC100862001
n-R5s117	Lta
n-R5s121	Srm
n-R5s122	Nolc1
n-R5s123	Wdr74
n-R5s124	Slc7a5
n-R5s128	mt-Tq
n-R5s133	Gzmb
n-R5s134	Dkc1
n-R5s138	Gm10108
n-R5s139	Gm10182
n-R5s141	Cirh1a
n-R5s142	Gm10171
n-R5s143	Tuba4a
n-R5s144	Gm9386
n-R5s146	Ddx21
n-R5s149	Nop2
Rn5s	Gm10254
Ddit4	mt-Ts2; mt-Tl2
Tgfb3	Gm9531
Il7r	Abcf2
Gm22109	Magoh
Gm22291	Rrm2
Gm23284	Gm11625
Gm25018	Gm13502
Gm25212	Gm7931
Gm26391	Gm10357
n-R5s100	Gm6361
n-R5s103	Gm13772
n-R5s104	Il17f
n-R5s105	mt-Ty
n-R5s108	Gm6750
n-R5s110	Bzw1
n-R5s111	Gm10131
n-R5s113	Gm13835
n-R5s117	mt-Tf
n-R5s121	Hist1h2bg
n-R5s122	Gm16209
n-R5s123	Dhx9
n-R5s124	Gm10053
n-R5s128	Gm10282
n-R5s133	Cct6a; Snora15
n-R5s134	Gm10039
n-R5s138	Eif3b
n-R5s139	2700038G22Rik
n-R5s141	Gm12141; Hspd1-ps3
n-R5s142	Dis3
n-R5s143	Cacybp
n-R5s144	Pitrm1
n-R5s146	Ftsj3
n-R5s149	Gm20195
Rn5s	Mybbp1a
Pglyrp1	Eef1e1
Grina	Hspd1
Selenbp1	Lad1
BC021614	Shmt2
n-R5s136	Cct3
Stom	Srsf6
Ifngr1	Abce1
Ero1l	Mthfd1
Gm17035; RP23-19C9.2	Iltifb
Gm19941	Gm10233
Gm26381	Gm13461
Lag3	Gm13015
Atp2b4; Mir6903	Gm1947
Dap	Gm6788
n-R5s136	Gm16494
Ezh1	Trp53-ps
Samhd1	Gm8203
Sesn3	Gm8741
Cblb	Tfdp1
Gm2058	Ndufa4
Slc25a23	Gnl3; Snord19
Klhl24	Heatr1
Gm19615	Tipin
Selenbp2	Gm7125
Fam117b	Gm15428
2610528A11Rik	Amd2; Amd1
Gbe1	Slc43a3
I730030J21Rik	Gm16265
Mir5125	Hnrnpm
Gm23647	Alg3
Gm24089	Pcna-ps2
H2-Ab1	Gm5844
Arrb1	Gm8186
Ecm1; Mir7014	Gm22303
n-R5s115	Hmgn2-ps1
Gatm	Slfn2
Ube2h	Gm5616
LOC100861921	Gm12346
Emb	Slc1a5
Jak3; Insl3	Gm7935
Ifi27l2a	Gm10349
Kif21b	Gart
Aplp1	Sf3a2
Cd38	LOC100861949
Ppp3cc	Ddx3x
Trp53inp1	Sf3b3
Cd68	Idi2
Gm10480	Nol10
Tspan13	Gm22358
Itga7	Mrto4-ps2; Gm5633
Gm13803	Rrm1
n-R5s112	Trip13
n-R5s120	Tomm40
n-R5s125	Gm6542
Gm24830	Mcm5
Gm26232	Rpl7l1
Rnu1b6	LOC100861856
Rnu1b6	Gzmc
Itgb7	Gm9745
Gm2a	Gm9761
n-R5s2	Imp4
Clybl	Pno1
Cd27; Mir8113	Eif2s1
Gm24312	Wdr43
n-R5s106	Snrpd3
n-R5s118	mt-Tc
n-R5s130	Gm9797
LOC100862086	Brix1
Trp53i11	Gm19693
Map3k1	U2af2
Dctn4	Psme3
Pacs1	Hist2h2bb
Gm22614	Rars
Gm25890	Gm5446
Lrrc32	Gm10110
Sft2d2	Gm22455
Dgat1	Hist2h2ac
n-R5s193	Gm7204
Haao	Tnfsf8
R3hdm1	Ptcd3
Rnu1b1	Prpf31
Rnu1b2	Gm16433
Gm2389	Exosc1
Il12rb2	Cd36
H2-Q8; H2-Q6	Tars
Tnfaip3	Alg8
Gatsl3	Gm6565
Abhd4	Mcm3
C920025E04Rik; H2-T9	Ccr8
Slamf7	Nsun2
Nt5dc2	Gm5913
Plekhb2	Ndc1
n-R5s71	Cse1l
Fosl2	Ppp1r14b
Muc13	Gm15920
Mxd1	Naf1
Pxmp4	Psmd7
Phf11b	Usmg5
Ifitm2	Pinx1
Acap1	Gm14277
Gm2427	Gm13577
Arel1	Il3
Gm22866	Ddx18
Serpinb1a	Trp53
Padi2	Tyms
Fam132a	Ppid
Nrn1	Ppa1
Rnu1b1	Fkbp3
Ypel3	Srsf2
Fchsd2	Gm9525
Mir5125	Gm22571
Gm23511	Nifk
Ccr7	Gm11893
Psap	LOC100862191
Ndrg2	Rsl1d1
Ctsw	Hmgb1-ps2
Gprc5a	Myc
Lbh	Ctps
Prr11	Gm13642
Calcoco1	Gm15387
Gm14719	Wdr75
Gpr132	Hmgb1-ps7
Gm7281	Srsf1
LOC100861682	Gm15542
Sp140	Tardbp
Cyp11a1	Ppm1g
Pitpnc1	H2afz
Spred2	Mir155
Fam102a	Idi1
Arhgap15	Utp20
Ceacam1	Gm5620
Itgb2	Hmgb1-rs15
Khnyn	Mir1983
Snord72	Bop1
Zfp36	Gm3851
Gm26110	Pcna
n-R5s56	Nars
Lpin1	Nutf2; Nutf2-ps1
Atf7ip	Hmgb1-ps5
Selplg	Cycs
Klhl6	Gm6382
Pgm2	Gm13252
H2-Q7; H2-Q9	Ifrd2
Itpkb	Srsf7
LOC100861680	Gm14539
Mr1	Gm5391
Pygl
Arhgap18	Gm7332
Gm5815	Gspt1
Gm9770	Gm24095
Cst7	Hist1h2bj
Gm6969	Noc2l
Cpm	Gm5518
Ets1	Gm10087
Ifnar2	Stip1
Card11	Gm5812
Tmem123	Psma3
Tmem71	Hspa9
Ephx1	Hsph1
n-R5s33	Gm11843
Exoc6	Gm12957
Mta3	Btla
Per1	Gm11966
Gimap3	Gm6457
Pik3ap1	Dimt1
Cln6	Gm14270
Gimap6	Gm15151
Cdkn1b	Gm23406
n-R5s156	Gm15453
Psme2b	Gm11246
Cmip	Psmc4
Elf4	ND3
Kdm5b	Etf1
Bcl3	Gm21742
Sash3	Gm8696
Arfgap3	Slc39a6
Ctdsp2; Mir26a-2; Mir546	Mcm2
Ncf1	LOC100861787
Sepw1	Rsl24d1
Gm24136	Gm19539
Gm23245	G6pdx
Stat2	Eif4g1
Zfp395	Hmgb1-ps4
Ctla2a	Rpn1
Kmt2e	Gm17052
Pkp2	Gm7180
Rb1	Gm6485
9930111J21Rik1; 9930111J21Rik2	Phgdh
Fndc3a	Apoo-ps
Nicn1	Gm17728
Fam160b1	Hmgb1-ps9; Gm6115
Rnf19a; Mir8097	Hspbp1
9930111J21Rik2	Gm21857; LOC100861837; Mid1
Rabac1	Prmt5
Gm5762	Fasn
Gm25134	Pum3
Acvrl1	Rpf2
Lnpep	Tyms-ps
Adgre5; Mir1668	2310036O22Rik
Gm25128	Gm22077
n-R5s109	Gm5566
Tcf7	Larp4
Vsir	Rbbp7
Cdc25b	Gm10273
H2-Q5; H2-Q8	Gm7879; Gm17748
Plcg1	Wdhd1
Gm20412; RP23-396G1.3	Ltv1
Gem	LOC100862011
Acadl	Mcm4
Cd3g	Dgkk
Gm18588	Psma6
Setx	Adpgk
Pygb	Gm21596
Stat5b	Psmd6
Irf2	Nme1
Mir5104	Tomm5
Rhoc	Hspa5
Rnh1	Ptpn7
Rnf125	Gm19658
Gm6451	Ppih
Nfatc3	Hmgb1-ps1
Vwa5a	Orc2
Adssl1	Psmd1
Chp1	Amd-ps4
Cdk19	Gm7964
Fyb	Nup155
Glud1; Gm3219	Tspan6
Mapk3	Lilrb4a
Trav9-4	Gm4479
Ctsb	Cct8
Gm11951	Hmgb1-ps8
Hmha1	Hars
Gm25189	Adsl
Cysltr2	Ncbp1
Trav6n-6	Nol9
Gm24405	Gm12372
Naga	Gm4540
n-R5s151	mt-Tn
Rbl2	Tceb1
Fbxo32	Hist1h1b
Gramd1a	Ifng
Gyg	Gm7984
Prelid2	Gm9115
Map2k6	Hist1h1a
Creb3l2	Nol11
Pfkm	Nup160
Cir1	Uchl5
H2-Oa	Idh3a
n-R5s101	Gm23455; Gm22579
n-R5s114	Gm7816
n-R5s119	Supt16
n-R5s129	Ranbp1
n-R5s131	Exosc2
n-R5s102	Rcc2
Siah3	Gm12331
Gm25818	Srrt
Gm4883	Gm27254
Npc1	Atp2a2
P4ha1	Wdr36
Arhgef9	Wdr46
Gm22456	Hprt
Gm20014	Lyar
Pdcd4	Ppif
Wbp2	Tra2b
Gm14278	Amd-ps3
Ifngr2	Gm5648
Vdr	Gm5943
n-R5s211	Bysl
Tnfrsf26	Rgs1
Bnip3l	Atic
Chit1	Gm13160
Gm6781	Polr1a
Vps28	Eftud2
Stk17b	Ywhab
Supt3	Gm14284
Atp6v0d2	Gm3873
Gm17651	Isg20l2
Gm23764	Nop14
Ppm1j	Gm5866
Tgm2	Rgs16
Gm8865	Gm10184
Gng2	2810417H13Rik
Rac2	Hmgn2l6
Helb	Noc3l
Tubb4a	Nucks1
Gm20056	Pitpnb
Prrc1	Polr1b
Tpcn1	Strap
Apoa1bp	Notch2
Slc50a1	Tnfsf11
Ndrg3	Cyb5b
Parp16	Larp1
Ago2	Srsf3
Gm25514	Gm12571
Il24	Hmgb1-ps6
Sfxn3	Gm24539
Hmgcs1	Gpatch4
Saraf	Nxf1; Tmem223
Gltscr2	Rraga
St6gal1	Fbl
Enpp2	Gm10705
Ppme1	Psmd12
Parp6	Rnf19b
Smpdl3a	Gm13237
St3gal1	Gm5937
Nckap1l	Pabpc4
Pdk2	Gm13311
Slc48a1	E2f8
Stk38l	Lars
Anxa6	Clptm1l
Tcf25	Mrpl42
Pstpip1	Nabp1
Gm16754	Noc4l
Lgals9	Rrn3
Plekha2	Timm17a
Nxpe3	Prmt1
St8sia4	Gm9103
Zc3h12d	Hmgb2
Med13l	Prpf19
Gm25835	Hist1h2bm
Itpr3; Mir7677	Isyna1
Sema4d	Mdn1
Utrn	Pomp
Zc3hav1	Naa15
Btbd2	Fus
Ppp1r16b	Hist2h4
Trav9n-4	Erh
Pcmtd2	Gars
S1pr1	Cd5
Anxa2	Eif6
Crip1	Gm9847
Gm11110	Bcl2a1a
Gm22155	Eif4g2
Itm2b	Hist1h2bk
Vegfa	Gm11585
Adgrg1	Naa50
Usp11	Ncl
Fam234a	Ccar1
Snx14	Gm25188
Hpse	Gm9769
Afg3l2	Lrrc59
Dpysl2	Actl6a
Gm2840	Serpinb9
Nsa2	Slco3a1
Sik1	Exo1
F730043M19Rik	Ddx39b; Mir8094
Trav6-5	Gm11222
Cdkn2d	Gm2710; Gm10075
Igbp1	Vac14
Glipr2	Atp5l-ps1
Gltscr1	Vcp-rs
LOC100862061	Wdr77
Sord	Gm24989
Gm13217	Gm5560
Snord16a	Heatr3
Mocs1	Timm23
Nlgn2	Dek
Fcho1	Gm13552
Mtmr6	Gm8503
Sec23a	Bcap29
Gdi1	Cluh
Hdac7	Rexo2
Slc44a2	Gm2862
Gm22042	Pa2g4
Stk10	Paxip1
Akna	Set
Dgka	Utp6
Aldh2	Gm10221
Gm12918	Gm13624
Entpd4; Gm21685	Gm9178
Slc25a12	Psmc5
Snord58b	Ppat
Fbxl20	Gm20077
Ifi27	Pes1
n-R5s194	Wdr55
Gpld1	Gm15195
Gpr18	Mogs
Hdac4	Gm12418
Laptm4a	Atp5g3
Ly6g	Bms1
Neat1	Uchl3
Ptpn22	Scin
Scyl2	Tnf
Tap1	Abcd3
Lrig1	Prim1
Mxd4	Plekhj1
Npepps	Slc35b1
Snord58b	Asna1
Spint2	Gm6612
Ssh1	Wdr83os
Lamc1	Gm2199
Dym	Gm2573
Lrp10	Gm5858
Trbv20	Hist1h1c
Gm23510	Ccne2
Golga2	Ptges3
Pqlc3	Gm10156
Rab6b	Gm9078
Amz2	Gm10167
Cast	Tra2a
Entpd4	Cherp
Runx3	Ap1ar
Cat	E2f4
Ccng2	Syncrip
Fas	Cdc25a
Gm11295	Sfpq
Hipk2	Top1
Tpd52-ps	Mybl2
Tpp1	Psmc2
Gas2l3	Ptger4
Hsd17b7	Gm13829
Il1r2	Nol6
Slc37a4	Tma7-ps
Ulk1	U2af1
Arhgap25	N6amt2
Kdelr1	Atp5l2-ps
Pld3	Chordc1
Sidt2	Flna
Bcl6	Phb
Npc2	Bzw2
Unc119b	Gm7083
Ap3s1-ps2	Gpx1
Dkkl1	Ide
Itm2c	Polr2l
LOC100862184	Shcbp1
Phf11a	Gm10088
Hip1r	Gm22620
Stac2	Nfkb2
Asxl1	Ell2
Gm24253	Gm17709
Klrc1	LOC100861729
Smap2	Skiv2l2
Tmem63a	Crabp2
Dhdh	Fkbp4
Dhrs1	LOC100861832
Gm10197	Hax1
n-R5s162	Snora75
Ptch1	Uba2
Yif1b	Gm12568
Bin2	Gm14328
Nedd4	Gm14970
Rara	Ivns1abp
Ebf1	Ahsa1
Pbxip1	Atp5g1
Ttc38	Gm11793
Adamts6	Gm26880
Atxn7l1	Gm5426
Hbp1	Gm5778
Ifnar1	Otud6b
LOC100862154	Tubb4b
Gm5578	Uhrf1
LOC100861897	Gm13121
Rab9b-ps1	Gm6594
Sqstm1	Gm13379
Tgoln1; Tgoln2	LOC100862107
n-R5s28	Phf5a
Pik3cg	Gm13602
Nos2	Ppip5k2
Ctsa	Tsr1
Cyth3	Wdr3
Parp4	Emc4
Cep170	Gen1
Ctss	Gm12587
Nipal3	Gm5473
Zcchc6	Gm6091
Camk4	Shmt1
Glg1	Snora68
Gm25581	F2rl2
LOC100861862	Gm10145
Tnfrsf18	Gm10232
Ap3s1	Gm13232
Gm19400	Gm15487; Atp6v0c
Plpp2	Gtpbp4
LOC100861984	Cad; Mir6369
Siae	Gm6166
Ust	Nup93
Elf1	Polr2f
Gm15710	Psmg2
Gm3555	Tubb4b-ps1
Crebrf	Gm14008
Foxj1; Rnf157	Gm7803
Frmd8	Gm8069
Gm13991	Hist1h4c
Gm16077	Itk
Tgfbr2	mt-Ta
Ahr	Prmt3
Dlg4	Xpo5
Fam134a	AI506816
Gm9843	C1qbp
Gmppa	Sms
Pdk1	Calr
Plxdc2	Gm19820
Sat1	Rif1
Ssr3	Ddx27
Timp1	Gm13167
Dapp1	Gm8807
Emp1	Eif4a3
Il6st	Eif5; Snora28
Ptprs	Gtf2h1
Tigit	Hcfc1
Tnrc6b; Mir5113	mt-Tp
Ubac2	Gm11645
Cops2	Gusb
Coro1b	Hnrnpu
F2rl1	Nasp
Gm23686	Twistnb
Grn	Vcp
LOC100862264	Gm10462
Slc25a24	Gm12231
Dpp4	Gm12435
Gm12396	Gtf3c6
Gm27959	Cd48
Mtss1	Dcaf13
Ppdpf	Gm6505
Primpol	Pop4
Stat3	Aatf
Sytl1	Gm21399
Tbl1xr1	Gm4853
Acp5	Hist1h3e
Appl2	Hnrnpa2b1
Gm23330	Utp15
Neb	Dhcr24
Rab5b	Gm10259
Rnf167	Gm19579
Sema4f	Psma4
Vps37b	Gm5406
Gzf1	Gm6563
Pias1	Tbrg4; Snora5c
Sipa1	Cops5
Trav9d-4	Gm17572
Ttc39c	Gps1
Usp3	Rps25-ps1
Zcchc11	Sar1b
Gpr108	Sfxn1
Igf1r	Ccne1
Mknk2	Gm10093
Ttc3	Gm4879
AB124611	Hmgn2
Arid5b	Il2
Cd101	Ube2n
Cox7a2l	Umps
Gna13	Wdr18
Mapk8ip3	Baz1a
Os9	Cdc6
Psenen	Gm10146
Runx2	Gm3160
Snora16a	Gm8332
Tspan14	Pola2
Dtx3	Srsf10
Gdi2	Thoc1
Gm22126	Dtymk
Gm27031; RP23-159J2.2	Fubp1
Gm8659	Gm14373
Sdcbp2	Gm24945
Cnn2	Iars
Crtc3	2010107E04Rik
Dpy19l3	Frrs1
Eci2	Usp36
Plcd1	Atad2
Tiparp	Gm6579
Whsc1l1	Pelp1
Capn1	Hsf1
Gm12599	Nip7
Gm19886	Tsn
Gm22243	Acsl5
Itgb3	Drosha
Klf10	Nop16
n-R5s1	Asns
Parp8	Cdc45
Scaper	Gm19852
Wbp1	Gm25966
Zfpm1	Nup107
Aaed1	Rfc4
Atp2a3	Creld2
Cacnb3	Gm14238
Hivep1	Gm9774
Maml2	Hspa4
Kdm7a	Lrpprc
Gm13797	Xpot
Gm19316	Gm6467
H2-T23	Gm8394
Inpp5k	Nhp2
Sntb1	Odc1
Ctla4	Prdx1
Eif2ak3	Rrp12
Gab2	SEPT7
Gm7589	Gm14450
Slain1	Hells
Slc25a1	Bcl2a1c
Stra6	Ccdc50
Trav7-3	Gramd1b
Cic	Nubp2
Dntt	Xrcc5
Gm13597	Rpf1
Irf2bp2	Serpina3g
Pbx2	Gm10264
Stat4	Gm7278
Tbc1d22a	Hsp90aa1
Bmpr2	Pdcd11
Edem3	Plk3
Gm13050	Ikbkap
Gm19595	Prdx3
Pck2	Sf3b4
Tmem131	Gm19774
Zc3h6	Slmo2
Chm	Vdac3-ps1
Crbn	Gm13831
Dhx58	Gm14017
Eif2a	Nol8
Gm27616	Rap1b
Gphn	Sdad1
Hp1bp3	Smarcc1
Hspa4l	Calr-ps
Myadm	Dhx15
Narf	D430020J02Rik
Slc25a36	G3bp2
Sts	Hnrnpa0
Fam114a1	Polr2a
Kdm3a	Slc7a1
Ptms	Xlr4d-ps
Sh3glb1	Gm12118
Tgm1	Mfsd7b
Clk1	Nedd8
Elovl5	Noa1
Fam169b	Cdk4
Papss1	Gm12115
Peli1	Nkrf
Tmem43	Nudt5
Twsg1	Pnpt1
Usp8	Dnlz
Wbp5	Penk
Cpt1a	Psma2
Cyfip2	Snrpd1
Fah	Ssr2
Galnt6	Xpo1
Phyhd1	Cdk6
S1pr4	Psmb5; Mir686
Serpinf1	Usp1
Gm15975	Ahctf1
Izumo4	Gm13798
Kif2a	Lap3
Ndufv3	Nhp2l1
Qser1	Snora41
Snx18	Tomm70a
Soat1	Gm10495
Trav7d-2	Gm22743
Ttyh3	Gm3307
Ctc1	LOC100862078
Esyt2	Mrps18b
Rbm33	Pdgfb
Tapbp	Gnl2
Wrn	Papola
Clk3	Pwp1
Copb1	Gm11223
Mnt	Gm20379
Tmem50b	Gm6430
Wdr26	Hist1h2ak
Zmym3	Pom121
Cdc14b	Psat1
Cdh17	Snx9
Fdft1	U2surp
Irf6	Hnrnph1
Kat6b	Irf4
Trav9-1	Nfyc
Treml2	Purb
Ttc9c	Sf3a3
Wdtc1	Slc35a4
Zfyve1	Cops7a
Ccnk	Csf2
Trav7-6	Gm16368
Mt1	Lcp2
Trav6d-6; Trav6-6	Mir7067
Dusp16	Pgrmc1
Gm24046	Psmc1
Lrrc61	Usp39
Pde3b	G3bp1
Rassf1	Gfm1
Rictor	Mphosph10
Tnfrsf14	Rbm8a
Tpd52	Smpd4
Fam129a	Txnrd1
Gatsl2	Akap8
Golph3l	Drg1
LOC100862060	Eif2b3
Ncor1	Gm17201; CT7-BM104O10.3
Nr1d1	Hspe1
Acbd3	LOC101055953
Cab39l	Ncapg2
n-R5s210	SEPT11
Rps6ka1	Chchd4
Cog6	Gm19329
Fam114a2	Gm26440
Gm2810	Man1a
Gm6085	Morc2a
Klf2	Trbv13-2
Ppp1r13l	Abcb1b
Rundc3b	Dgcr8; Mir1306
Ahnak; Mir6367	Pole
Galc	Pprc1
H2-K1	Ruvbl1
LOC100862335	Snord4a
Rnf166	Gm12989
Hadh	Gm24950
Klf7	Gm4353
Pfkfb3	LOC100861958
Qars	Nme2
Tecpr1	Rny3
Trmt2b	Rny3
Usp30	Gm15719
Abtb1	Gm19505
Ccrl2	Nup214; Mir7674
Ctse	Pdia6
Fam168a	Sdf2l1
Gm7123	Slc19a1
Gmfg	Zfp933
Il21r	Ddx46
Rasa3	Dnph1
Trav7d-3; C920008G01Rik	Gm21887
Trpc4ap	Gm26387
A730008H23Rik; Hjurp; 6430706D22Rik	Hist1h3h
Cyp4f13	Pnn
Dbp	Cdkn2aipnl
Flot1	Dnajc2
Gm6776	Gm19848
Il17ra	Mak16
Mef2d	Nup35
Plin2	Ttc27
Fbxo38	Bag1
Gm6264	Ccnd2
H2-L; H2-D1	Eprs
Mapk1ip1	Hist1h3f
Pcgf5	Nploc4
Ppp1r3b; Gm20359	Dnmt1
Stag2	Elac2
Atmin	Ssb
Gltscr1l	Gm21748
Kif18b	Gm21860
Rpl13-ps3	Gm6265
Rps6ka5	Lsg1
Sdf4	Ccr6
Ascc1	Cebpz
Atf7ip	Ecd
Dnaaf5	Gm14048
Gm24573	Gm7324
Gm7290	Crls1
n-R5s127	Dcun1d5
Pxk	Gm12337
Stard10	Gm2056
Ube2b	Gm5576
Uevld	Psmd14
Gm14699	Rcl1
	Dnttip2
	Gm5931
	Ipo11
	Pin1
	Slc16a10
	Usp10
	Yars2
	Dhfr
	Gm5776
	Gm9234
	Mtap
	Rpp14
	Taf1d; Gm25500
	Bcap31
	Gm5809
	H2afj
	Med29
	Snhg5
	Utp18
	C530030P08Rik
	Gm5513
	Otub1
	Rnps1
	Cnbp
	Cwf19l1
	Gm14639
	Gm9790
	Pus7
	Smn1
	Asf1b
	Btaf1
	Gm14630
	Gm5593
	Mrpl50
	Nup37
	Taf4b
	Ddx41
	Dnajb11
	Dnajc15
	Gm15267
	Gm22765
	Pole2
	Slc20a1
	Tagap
	Vdac3
	Yrdc
	Dctpp1
	Dnaja1; Mir207
	Gm11652
	Gm12734
	Gm24412
	Slc38a1
	Thoc3
	Ctsc
	Gm13932
	Gm3601
	Gm7327
	Slc12a2
	Snora74a; Mir1949; Snhg4
	Sptlc1
	Ubtf
	Ybx3
	Bclaf1
	Gm10105
	Gm20253
	Gm6988
	Haus6
	LOC100861762
	Sec11c
	Angptl2
	Ddx1
	Gm12755
	Gm13771
	Gm14680
	Gm14928
	Ifi30
	Itpa-ps1
	Kcna3
	LOC100861786
	Naa25
	Rfc5
	Tpm3-rs7
	Bcl2a1d
	Gm15599
	Gm6223
	Nup85
	Rbmx
	Sf3b6
	Eif4enif1
	Gm24044
	Gm6093
	Pdia4; Mir704
	Ran
	Snhg1; Snord22
	Eif5b
	Gm5555
	Hist1h2ab
	Rabggtb; Snord45c
	Wdr12
	Gm14253
	Gm14718
	Gm22519
	Gm25544
	Gm7870
	Sec23b
	Smyd5
	Tk1
	Clspn
	Gm12444
	Gm15659
	Impdh2
	Kti12
	Mars
	Mtrr
	Nmd3
	Abcf1
	Apex1
	Atp10a
	Cd200
	Dhrs4
	Gm13902
	Gm14200
	Inhba
	Kpnb1
	Prps1
	Gm11974
	Gm15247; WI1-2389C6.2
	Gm15778
	Hist1h2bn
	Sarnp
	Xlr4e-ps
	Amd2
	Bcat1
	Ddost
	Gm23939
	Gm4130
	Gm6580
	Gm7901; Gm5847
	Hnrnpd
	Itgb1
	Mcm10
	Slfn10-ps
	Smg5
	Aldh18a1
	Ncln
	Xpo4
	AI504432
	Atp1a1
	Bcl2a1b; Bcl2a1a
	Cpox
	Erdr1
	Fam71b
	Hist1h4n; Hist1h4m
	Pmpca
	Reep3
	Topbp1
	Ankrd13c
	D8Ertd738e
	E2f3
	Eif3j2; Eif3j1
	Exosc10
	Fam206a
	Gm12355
	Gm14448
	Mcm7; Mir93; Mir25
	Samm50
	Sephs1
	Ubap2
	Ccdc50-ps
	Clptm1
	Rpp30
	Snord53
	Alg5
	Asf1a
	Bub3
	Calm1
	Cinp
	Esf1
	Gm10015
	Gm11367
	Gm12138
	Gm20305
	Gm6098
	Larp7
	Psmd2
	Spp1
	Bend3
	Gm13182
	Gm4459
	Nomo1
	Pop1
	Psma5
	Cdc34
	Chek1
	Dennd5a
	Fam208b
	Hist1h3c
	Hyou1
	Mtbp
	Psmb2
	Eif3l
	Eif4a-ps4
	Gm13504
	Gm14769
	Gm5940
	Gm9430
	Kpna2
	Mrpl37
	D17H6S56E-5
	Eif1ax
	Gemin5
	Gm10193
	Gm13998
	Gm14567
	Gm5641
	Hist1h3g
	Mir17hg; Mir18; Mir20a; Mir17; Mir19a; Mir19b-1; Mir92-1
	Otud4
	Polr2b
	Slc16a1
	Snrnp70
	Surf2
	2210016F16Rik
	2610318N02Rik
	Atad3a
	Bdp1
	Gadd45b
	Gm12222
	Gm12623
	Gm12666
	Gm13202
	Gm9144
	Psmb6
	Taf9; Ak6
	Tmem97
	Anapc5
	Cdca7
	Ddx20
	Dot1l
	Gm11008; RP23-83O23.1
	Gm1866
	Gm5597
	H2afx
	Mrpl15
	Pgd
	Ruvbl2
	Tcerg1
	Clns1a
	Ddx56
	Gm19826
	Nom1
	1110004F10Rik
	Cenpn
	Ebna1bp2; D4Ertd617e
	Gm12693
	Gm2962
	Pnp2
	Riok2
	Uck2
	Zfp944
	Api5
	Cyr61
	Farsb
	Gm3076
	Hsd17b12
	Nadk
	Prkar2a
	Psmd11
	Ssrp1
	Urb1
	Xcl1
	1110032F04Rik
	Ankrd52; Mir6914
	Ctdnep1
	Gm6644
	Gm9825
	Mdh2
	Nvl
	Orc6
	Ammecr1
	Ankrd49
	Gm5832
	Gm6822
	Hist1h2ai
	Pitpna
	Uck2
	Azin1
	Cd274
	Ddx39
	Fam98a
	Gm20269
	Gm8177
	Hdac2
	Ipcef1
	Lipo1
	Mid1
	Nup43
	Pmf1
	Smt3h2-ps
	Supv3l1
	Wars
	Fastkd2
	Gm11583
	Gm2223
	Gm6245
	Gm9816
	Gsr
	Map2k3
	Mboat1
	Mrps17
	Mtx2
	Pola1
	Chd3
	Drg2
	Eif3c
	Eif4e
	Gm11912
	Gm5529
	Ndufs6
	Psma1
	Psmb7
	Rfwd3
	Trnt1
	Zmpste24
	Rps25
	Tmem209
	Bhlhb9
	Gm20426
	Gm23456
	Gm24148
	Gm6293
	Inpp5b; Mir698
	Sema7a
	Bccip
	Celf1
	Gm12620
	Gm5899
	Gm6421
	Hist1h4h
	Pphln1
	Prkag1
	Snora7a
	Tma7
	Trmt6
	Usp7
	Brcc3
	Cd74; Mir5107
	Gm14746
	Gm17748
	Gm19807
	Jade2
	Ndufc2
	Ppp5c
	Rbm25
	Rpusd2
	Selt
	Sltm
	Stra13
	Zfp932
	Alyref
	Eif1ad
	Gm17383
	Gm5900
	Ipo7; Snora23
	Kat2a
	Rabl2
	Cct3-ps1
	Gm15786
	Gm3837
	Gmps
	Hist1h4i
	Ints7
	Pds5a
	Pdzd8
	Slc35g1
	Smc2
	Abi3bp
	Bud31
	Dnaja2
	Gm10123
	Gm14131
	Gm8396
	Snrnp40
	Tbp
	Timm21
	E2f3
	Furin
	Gm12350
	Gm17257
	Gm7493
	Hist1h2bl
	Hist2h2aa1; Hist2h2aa2
	Lpcat3
	Ndufaf4
	Sema6d
	Smarca5
	Exosc3
	Fancm
	Gm14431; Gm8898
	Gm14431; Gm8898; Gm4245
	Gm14473
	Gm17377
	Gm20545
	Gm22103
	Gm22992
	Gm23620
	Gm24092
	Gm25123
	Gm25353
	Gm25892
	Gm6736
	Ilf2
	Ltn1
	Nat10
	Rxra
	Eif2b1
	Fam111a
	Gm14431; Gm8898; Gm4723
	Gm2075
	Gm23722
	Gm6964
	Ipo4
	Ipo9
	Larp4b
	Slc38a2
	Zdhhc5
	Atad1
	Chd1l
	Ndufs8
	Smarcad1
	Snord93
	5430403G16Rik
	Atp13a3
	Cd96
	Cth
	Dpy30
	Fam133b
	Gm14788
	Gm17300; RP23-63D8.8; LOC100862259
	Gm5121
	Mthfd2
	Nudcd2
	Phlda1
	Rpa1
	Shq1
	Snrpa1
	Aqr
	Atp6ap2
	Atp6v1c1
	Cd55
	Cnksr3
	Gm10094
	Gm23550
	Hdac1
	Hist1h3a
	Lipo2
	Ndufb6
	Phb2
	Pnp
	Pole3
	Ppp2cb
	Snhg3; Snora73a
	Uqcr10
	Aimp2
	Eif1a
	Gap43
	Gm12929
	Gm12966
	Gm13007
	Gm13509
	Gm13675
	Gm14037
	Gm15452
	Gm17173; RP23-13H15.3
	Gm26457
	Lilr4b
	LOC100861671
	Nudcd1
	Pfas; Mir3062
	Psmd3
	Sephs2
	Tmem126a
	Traf6
	Ube2q2
	Gm3835
	Got2-ps1
	Hnrnpll
	Nr4a3
	Plscr1
	Ube2l3

## Sheet: 1000 ug
1000 ug/ml
Downregulated	Upregulated
Txnip	Il9
Il7r	Il13
Tgfb3	Gm27219
Cxcr4	Il17a
Cyp2s1	Mir6974
Aldoc	mt-Tk
Rras	Akr1c18
Impa2	Il22
Ndrg1	Gzmb
Ddit4	Gm9432
Pold4	mt-Te
Ezh1	Mat2a
Klhl24	Ccl3
Trp53inp1	Slc7a5
Selenbp1	Lta
Pglyrp1	Nop56; Snord57
Sesn3	Gm24357
Slc2a3	Rn4.5s
Ifngr1	mt-Tr
Gm2058	Nutf2-ps2; Nutf2-ps1
Slc25a23	Tfrc
Lag3	Srm
Mir5125	Hnrnpab
Cd27; Mir8113	Il17f
Samhd1	mt-Th
Gm17035; RP23-19C9.2	mt-Tq
Ube2h	mt-Tt
Cd68	Nop58
Cblb	Cirh1a
Selenbp2	Abcf2
Gm13803	Tuba4a
Fam117b	LOC100862001
Itgb7	Dkc1
Grina	Nolc1
I730030J21Rik	mt-Ty
Ecm1; Mir7014	Ddx21
Dap	Mybbp1a
Emb	Nop2
Kif21b	Wdr74
Sft2d2	Gm10131
Prr11	Ccl20
Gbe1	Gzmc
Atf7ip	Gm10171
Abhd4	Lilrb4a
Gm22109; Rn5s23	Iltifb
Gm22291; Rn5s30	Gm22358
Gm23284; Rn5s31	LOC100861856
Gm25018; Rn5s10	Gm22303
Gm25212; Rn5s28	Cct6a; Snora15
Gm26391; Rn5s17	Gm9386
n-R5s100	Gm10039
n-R5s103	Eif3b
n-R5s104	Gm13502
n-R5s105	Cct3
n-R5s107	Abce1
n-R5s108	Gm13461
n-R5s110	Gm13835
n-R5s111	Gm7935
n-R5s113	Gm9531
n-R5s117	Gm10233
n-R5s121	Gm10254
n-R5s122	Shmt2
n-R5s123	Gm10108
n-R5s124	Ftsj3
n-R5s128	Gm14539
n-R5s133	Srsf6
n-R5s134	Gm5844
n-R5s138	Myc
n-R5s139	Gm12346
n-R5s141	Pcna-ps2
n-R5s142	Gm11625
n-R5s143	Gm13772
n-R5s144	Usmg5
n-R5s146	Trp53-ps
n-R5s149	Gm10053
Rn5s	Snora75
Gm22109	Gm6788
Gm22291	Rrm2
Gm23284	Bzw1
Gm25018	Gm10182
Gm25212	Alg3
Gm26391	Eef1e1
n-R5s100	Sf3b3
n-R5s103	Pitrm1
n-R5s104	Dis3
n-R5s105	Gm10349
n-R5s108	Gm20195
n-R5s110	Gm16209
n-R5s111	Rpl7l1
n-R5s113	Slc43a3
n-R5s117	Mcm5
n-R5s121	Gm13577
n-R5s122	Psme3
n-R5s123	Gm6750
n-R5s124	Ifng
n-R5s128	mt-Tf
n-R5s133	Rnf19b
n-R5s134	Gm10357
n-R5s138	Tspan6
n-R5s139	Gm22455
n-R5s141	Dhx9
n-R5s142	Hist1h2bg
n-R5s143	LOC100861949
n-R5s144	Il1a
n-R5s146	Mcm3
n-R5s149	ND3
Rn5s	Gm8741
n-R5s136	Hspd1
Phf11b	Magoh
Ctsw	Gm20412; RP23-396G1.3
Cd38	Psmd7
Tcf7	Ccr8
Plekhb2	Amd2; Amd1
n-R5s136	Gm23406
Ypel3	Gart
Dctn4	Tfdp1
Zfp36	Gm13015
LOC100861921	Tomm40
Pxmp4	Ndufa4
Gm5815	Gm5620
Gm19941	Gm8203
Tnfaip3	Gm19693
Calcoco1	Gm7931
Jak3; Insl3	LOC100862191
2610528A11Rik	Slc39a6
LOC100861680	Hmgb1-ps2
Aplp1	U2af2
Trav9-4	Gm19658
Lnpep	Gm6361
Gm2389	Gm15151
Rb1	Gm10282
Gm2427	Gm5616
Pitpnc1	Ppm1g
Atp2b4; Mir6903	Trp53
Cpm	Wdr43
Gm2a	Gm9745
Gm26381	Gm9761
Ephx1	Gm9115
Irf2	Noc2l
Nt5dc2	Sf3a2
Mxd1	Gm1947
Tspan13	Mthfd1
Muc13	Hist1h1b
Arhgap15	2700038G22Rik
Padi2	Gm14270
Mir5125	mt-Ts2; mt-Tl2
Arrb1	Gm17709
Ppp3cc	Gm15920
Psap	Imp4
Haao	Gm12141; Hspd1-ps3
Arel1	Psmd1
Sp140	LOC100861787
Ceacam1	Mcm2
Klhl6	Slc1a5
Card11	Hmgb1-rs15
Tmem123	Gm15428
Cst7	Hist1h1a
Fchsd2	Hnrnpm
Lbh	Hspbp1
Map3k1	Rrm1
Gm23647	Eftud2
Gm24089	Gm25188
Kdm5b	Alg8
Itga7	Ddx3x
Adgre5; Mir1668	Gm5518
Gm14719	Nsun2
Pacs1	Tipin
9930111J21Rik1; 9930111J21Rik2	Fasn
Trav9n-4	Ptcd3
Serpinb1a	Srsf2
Mta3	Gm11966
Nicn1	Gm6565
9930111J21Rik2	Gm7180
Gimap3	Gm2199
C920025E04Rik; H2-T9	Rars
Khnyn	G6pdx
Ifnar2	Naf1
Gm9770	Idi2
Zfp395	Pno1
Gm6451	Gm3851
Fbxo32	Slfn2
Lpin1	Eif2s1
Tmem71	Nutf2; Nutf2-ps1
Mir5104	Gm17728
Elf4	Tomm5
Gm6969	mt-Tc
Cyp11a1	Mir155
Cln6	Psma3
Vwa5a	Brix1
Per1	Phgdh
Nfatc3	Gm19820
Gm5762	Hmgb1-ps7
Fam132a	Gm21742
R3hdm1	Ppa1
Cdk19	Gm6542
Ago2	Hist2h2ac
Ncf1	Gm5913
Cdc25b	Il3
Gm7281	Ppp1r14b
Ctdsp2; Mir26a-2; Mir546	Hspa5
Fam160b1	Rgs1
Setx	Apoo-ps
Psme2b	Pcna
Fyb	Nars
Pygb	Bop1
Chit1	Heatr1
Cdkn1b	Gnl3; Snord19
Arhgef9	Gm12957
Cd3g	Il24
Pdcd4	Hspa9
Spred2	Hmgb1-ps5
Fas	Gm10110
Gprc5a	Gm10167
Itgb2	Psma6
Ctsb	Eif4g1
Ndrg3	Rpn1
Vsir	Btla
Mr1	Gm14284
Gimap6	Stip1
Trav6n-6	Gm11246
H2-Q8; H2-Q6	Nabp1
Snord70	Adpgk
Acap1	Gm7125
Gas2l3	Prpf31
Selplg	Irf4
Sntb1	Cycs
n-R5s56	Gm15542
Arfgap3	H2afz
Adssl1	Hmgb1-ps4
Ero1l	Cacybp
Pygl	Gm10093
Adamts6	Gm7204
n-R5s71	Rraga
Cmip	Ctps
Sfxn3	Rny3
Rnf19a; Mir8097	Rny3
Gm9864	Gars
Hmgcs1	Psmd12
Kmt2e	Prmt5
Bcl3	Gm5943
Gatsl3	Idh3a
Tpp1	Asns
Gyg	Calr
Map2k6	Gm16265
Cir1	Pa2g4
Naga	Ifrd2
Lrig1	Gm22571
Saraf	Gm2573
Zc3hav1	Cct8
Smpdl3a	Hist2h2bb
Sord	Mrpl42
Pdk2	Gm16494
Pik3ap1	Gm13642
Tubb4a	Gm10221
Trav9d-4	Gm11893
Trav6n-5	Tars
P4ha1	Pelp1
Gltscr1	Cse1l
Hmha1	Nup160
Exoc6	Tnfsf8
n-R5s115	Larp1
Plcg1	Gm7083
Stk17b	Gm15453
Supt3	Nol10
Tbl1xr1	Gm20077
Arhgap18	Iars
Gm15975	Gm8186
Traj47	Cdk6
Itpkb	Gm14277
Gm14278	Gm10087
Ets1	Notch2
Sash3	Fbl
Gm16077	Psmb5; Mir686
Npc1	Gm21857; LOC100861837; Mid1
Utrn	Gm4853
Gm4883	Atp2a2
H2-Q7; H2-Q9	Gm5560
Qser1	Crabp2
Chp1	Snrpd3
Siae	Gm23455; Gm22579
Parp6	Ddx39b; Mir8094
Mocs1	Hprt
Ctss	Gm13252
Neat1	Gm7964
Ncor1	Hsp90aa1
Bin2	Gm7332
Gm10480	Gm4479
Itm2b	Gm5812
Stk10	Gm10273
Phf11a	Gm5648
Zc3h12d	Gm5566
Il6st	Gm16368
Stat5b	Hmgn2-ps1
Tpcn1	2310036O22Rik
Ptch1	Hmgb1-ps9; Gm6115
Clk1	Gm14328
Rbl2	Exosc1
n-R5s2	Trip13
Hdac7	Gm15599
Tnfrsf26	Gap43
Pgm2	Psmd6
Cast	Idi1
Mtmr6	Clptm1l
Parp8	Exosc2
Dgat1	Ifitm3
Mapk3	Tgm2
Trav6d-6; Trav6-6	Gm3873
Fam234a	Amd-ps4
Sik1	Hmgb1-ps6
H2-Oa	LOC100861706
Tnrc6b; Mir5113	Fus
Bcl6	Cysltr1
Hdac4	Gm7879; Gm17748
Plxdc2	Ywhab
Dym	Ddx18
Arhgap25	Cd48
Fcho1	LOC100505062
Pcmtd2	Gm5446
Mir682	Gm8069
Kdelr1	Gm5858
Prrc1	Odc1
Lef1	Man1a
Gng2	Srsf3
Ppp1r16b	Gm9797
Nsa2	Hist1h4c
Gramd1a	Pinx1
Rnf125	Nxf1; Tmem223
Laptm4a	Rexo2
Pkp2	Ppid
St3gal1	Ddost
Spint2	Srsf7
Mxd4	Tardbp
Itpr3; Mir7677	Gm12331
Rac2	Gm12115
Zfpm1	Gm19774
Asxl1	Hars
Snord72	Bcap29
Trp53i11	Gm16433
Atp6v0d2	Vac14
Adgrg1	Hist1h2bm
Sidt2	Amd-ps3
Parp16	Nop14
Trav6d-7	mt-Ta
Traj35	Wdr75
Afg3l2	Gm6382
Esyt2	Gm17052
Wbp2	Eif6
Dkkl1	Isyna1
LOC100861815	Gm10156
Nt5e	Ahsa1
Gm24312	Pitpnb
n-R5s106	Uchl5
n-R5s118	Hist1h2bj
n-R5s130	Ppih
Trav9-1	Atic
Slain1	Hsph1
Usp11	Itk
Fndc3a	Adsl
Akna	Tyms
Nxpe3	Wdr36
Ifngr2	Nol9
Atxn7l1	Gpx1
Klf2	C1qbp
Slc48a1	Set
Gm18588	Nifk
Tmem131	Wdhd1
Bmpr2	Gm21596
Ttyh3	Cd5
Fbxl20	Noc4l
Gltscr2	Mrto4-ps2; Gm5633
Rabac1	Gm4540
Tgoln1; Tgoln2	Gm5937
Atf7ip	Asna1
Creb3l2	Slc35b1
Ifnar1	Gm2710; Gm10075
Rab6b	Tnf
Twsg1	Mcm4
Pfkm	Gm7278
Ulk1	Ube2n
Itm2c	Rsl1d1
Btbd2	2810417H13Rik
Prkd2	Hax1
Gm13797	Ndc1
Cyth3	Nup155
Gm24253	Gm8807
Gm13991	Gm14928
Npepps	Pdia6
Hip1r	Bcap31
n-R5s193	Rbbp7
Zcchc6	Srrt
Acadl	LOC100862011
Copb1	Dimt1
Trav7-3	Gm14788
Rbm33	Gspt1
Snx14	Lars
Gm25128	Prmt1
Ssh1	Gm13121
Gm20056	Mogs
Rnf167	Gm6612
Stat2	Snora68
Smap2	Lyar
Edem3	Phb
Ccng2	Srsf1
Klf10	Gm9847
Golga2	Gm24989
Tmem63a	Lilr4b
Scyl2	Pdia4; Mir704
Ttc9c	Timm23
Mtss1	Gm19539
Eif2a	Psmc4
Usp3	Dgkk
Scaper	Eif4g2
H2afv	Nol6
Trav6-5	Sema7a
Slc25a24	Cd74; Mir5107
Trav5-4	Gm5426
Cnot6l	Mfsd2a
Il18r1	Fkbp4
Eif2ak3	Polr1b
Zcchc11	Erh
Cyp1a1	Pomp
Pld3	Gm6166
Irf2bp2	Nme1
Elovl5	Gm15387
Trav5n-4	Psma4
Hspa4l	Fkbp3
Crtc3	Gm10145
Pias1	Ubl7
Npc2	Hmgb1-ps1
Trav9n-2	Gm8696
Trav9d-2	Gm12571
Gm12918	Rgs16
Slc25a36	Hmgb2
n-R5s156	Gm11645
Ighm	Tra2b
Aldh2	Gm6505
Med13l	Hmgb1-ps8
Trav7d-2	Strap
Gm13217	F2rl2
Dapp1	Gm9234
n-R5s112	Slco3a1
n-R5s120	Spp1
n-R5s125	Gm9525
Tbc1d15	Uhrf1
Ttc3	Eif4a3
Nipal3	Uba2
Crip1	E2f4
Stk38l	Inhba
Cysltr2	LOC100862078
A730008H23Rik; Hjurp; 6430706D22Rik	Gm13237
Igbp1	Gm13624
Narf	Atp5g1
Parp4	Ncbp1
Inpp5k	Bysl
Kdm7a	Psma2
n-R5s101	Gm9078
n-R5s114	Xpo5
n-R5s119	Tceb1
n-R5s129	Gm6594
n-R5s131	Twistnb
H2-Q5; H2-Q8	Gm13771
Pstpip1	Tubb4b-ps1
Dlg4	Ltv1
Pde3b	Nol11
Nr1d1	Gm6467
Sema4d	Gps1
Sec23a	Atp5l-ps1
Hbp1	Gm12989
Wbp1	Tpm3-rs7
Gm12599	Gm14970
Rhoc	Gm3601
Rictor	Sf3b4
Tmem43	Gm12534; RP23-243E17.8
n-R5s102	Hist1h2bk
Snx18	Gm12929
Nckap1l	Nubp2
Sytl1	Rfc4
Pqlc3	Nup93
F2rl1	Vcp
Ccnk	Fam71b
Fam134a	Calr-ps
Gm22243	Gm10705
Tgfbr2	Gm24044
Foxk1	Psat1
Rasa3	Rcc2
Nos2	Gm13902
Pten	Hnrnpa2b1
Tpd52-ps	Dcun1d5
Dhdh	Lrrc59
Rab9b-ps1	Gm6485
Ptms	Wdr46
Hp1bp3	Flna
Igf1r	Cdc6
Ppdpf	Gm8394
Gm13012	Gm13160
Ttc38	Supt16
Glcci1	Hist1h2ak
Runx2	Gm5391
Cnn2	Atp5g3
Gm14699	U2af1
n-R5s33	Nedd8
Clk3	Gm11222
Crebrf	Mars
Hpse	Wdr83os
Prc1	Gpatch4
Gpld1	Cluh
Acbd3	LOC100861729
Stac2	Gm26809
Trav12d-2	Polr2f
Gm25835	Rpf2
Gpr108	Tomm70a
Pbxip1	Ranbp1
Frmd8	Gm9178
Sptbn1	Lgals3bp
Gm6781	Serpinb9
Mef2d	Vcp-rs
Cpt1a	N6amt2
Tbc1d22a	Tma7
Gm27616	Pabpc4
Dcaf6	Ccne2
Ap3s1	Utp15
Snord89	Rps25-ps1
Golph3l	Ccnd2
Snord55	Gm12842
Plin2	Eif4a-ps4
Gphn	Prpf19
S1pr1	Bms1
Gm23245	Gm8332
Tap1	Gm7324
Gm20645; RP23-164N15.3	Nasp
Cdkn2d	Gm11786
Ubac2	Inpp5b; Mir698
Ldlrad4	Gm14473
Sts	Sfxn1
Flnb	Gm2056
Smad4	Gm4895
Cic	Cdk4
Gm13623	Psmc2
Gm22617	Gm9774
Gm22745	Kti12
Gm23075	Polr1a
Ahr	Psmc5
Plekha2	Actl6a
Srp72	Cyb5b
Cmah	Mybl2
Arhgef6	Dtymk
St6gal1	Slamf1
Eci2	Gm9103
Cdc14b	Cad; Mir6369
Ccrl2	Paxip1
Tcf25	Gphb5
Kdm3a	Gm6563
Tmed4	Sept11
Pfkfb3	Gm5940
Slc44a2	Gm12372
Sestd1	Tcrg-C3
Itgb3	Hspa9-ps1
Trav7n-4	Gm5473
Malat1; MALAT1	Gm2862
Nipbl	Furin
n-R5s211	Prdx3
Papss1	Pnpt1
Zfyve1	Penk
Rab5b	Ptges3
Smap1	Gtpbp4
Ptprs	Hyou1
Ahnak; Mir6367	Shcbp1
Vdr	Gm12418
Glrx	LOC100861832
Wrn	Timp1
St8sia1	Plekhj1
Rnf166	Rrn3
Cops2	Isg20l2
Pcmtd1	Prim1
Trav6d-5	Gm27254
Gm26287	Ptpn7
Sqstm1	Gm10264
Papd4	Pop4
Atmin	Hist1h2bn
Grn	Gm22077
Sh3glb1	Tra2a
Yif1b	Gm12231
Ctse	Slc35a4
Cd52	Rap1b
Ptpn22	Gm9790
Pbx2	Gm13552
Cog6	Slc15a3
Trav7-2	Rrp12
Rnf169	Hist1h3e
Stag2	Dusp5
Sipa1	Serpina3g
Dbp	Gm10232
Gm16754	Phf5a
Gltscr1l	Gm13509
Cyp4f13	Gm15487; Atp6v0c
Dgka	Gm6091
Cbl	Eif5; Snora28
Ctc1	Cops7a
Cacnb3	Mrps18b
Kif18b	Gm11843
Hdac4	Papola
Galnt6	Emc4
Gm5578	Eif3l
Gm15596	Elp2
Pck2	Gm9769
Gm27959	Gm20094
Usp8	Rsl24d1
Apoa1bp	Gm5776
Lrrc61	Gm26387
Gab2	Eif5al3-ps
Mtmr3	Gm26880
Itga6	Gm14016
Dopey2	Tma7-ps
Ppp1r13l	Slc7a1
Dcaf4	Gm4130
Fam114a1	Gm7984
Klf13	Gm12222
Elf1	Shmt1
Lamc1	Psmd2
LOC100861682	Ankrd49
Hivep1	Gm12435
Glp1r	Pola2
1110007C09Rik	Gm6098
Rel	Mcm7; Mir93; Mir25
Phyhd1	Tbrg4; Snora5c
Ccr7	Calm1
Mnt	Prdx1
Pxk	LOC100861985
Dnajc1	Cdc45
	Pole2
	D630036G22Rik
	Cd36
	Nfkb2
	Elac2
	Gm13829
	Gm4184
	Nt5c
	Etf1
	Xpot
	Dcaf13
	Timm17a
	Gm26440
	Acsl4
	Gm19807
	Larp4
	Ndufs8
	Hist1h2bl
	Rnps1
	Ccr4
	Pdcd11
	Dek
	Gm10184
	Nomo1
	Sec23b
	Hnrnpu
	Ide
	Gm5778
	Gm7816
	Gm15267
	Tubb4b
	Utp6
	Gm10123
	Mir7067
	Psmb6
	Utp20
	Carm1
	Pes1
	Gm13232
	Gm3160
	Thoc1
	Nip7
	Psmd14
	Hsp90b1
	Gm3076
	Nop16
	Psmg2
	Gm17383
	Gm5866
	Kat2a
	Dennd5a
	Gm12734
	Gm5848
	Uchl3
	Gm21399
	Sar1b
	Sarnp
	Ddx27
	Dhcr24
	Traf6
	Psmc1
	Naa15
	Pgd
	Gm13379
	Mir29a
	Ddx46
	Apex1
	Gm14008
	Ptger4
	LOC100861958
	Sfpq
	Creld2
	Gm5513
	Gm15247; WI1-2389C6.2
	Yrdc
	Dnlz
	Otub1
	Hcfc1
	Gusb
	Ppat
	Ostc
	Smim3
	Anapc15-ps
	Lpcat3
	Atp5l2-ps
	Wdr77
	Chordc1
	Pprc1

## Sheet: 500 ug
500 ug/ml
Downregulated	Upregulated
Txnip	Gzmb
Slc25a23	mt-Tk
Sesn3	Il17a
Tcf7	Mir6974
LOC100861680	Gm24357
Gm5815	Lta
Gm13803	mt-Te
Gm25732	Gm27219
Ube2h	Akr1c18
Sntb1	Gzmc
Klhl24	mt-Tt
Gm19941	Snora75
Gm4883	Gm10801
Impa2	Gm22303
Atf7ip	Rn4.5s
Muc13	mt-Tr
Gm2058	Gm22358
Card11	Il17f
Emb	Usmg5
LOC100861921	Tuba4a
Slain1	Tgm2
Il6st	ND3
LOC100861862	Slc7a5
Nfatc3	Tfrc
Qser1	Nop56; Snord57
Dap	Il9
Trp53inp1	Gm13835
Gm2427	Il24
Gm23136	Gm6788
Itgb7	mt-Tq
Rel	Snora62
Gm9770	Mat2a
Dctn4	Gm14539
LOC100861897	Gm13461
Chit1	Myc
Lrig1	Hnrnpab
Kif21b	Lgals3bp
Prr11	Tnfrsf8
Cir1	Lilrb4a
Smap2	mt-Th
Ncf1	Pcna-ps2
Sp140	Gm2199
Bcl6	Cct6a; Snora15
Pdk2	Nutf2-ps2; Nutf2-ps1
Pold4	Ccl3
Lnpep	Gm10221
Gm5762	Magoh
Irf2	Ndufa4
Gm20645; RP23-164N15.3	Gm9432
LOC100861682	Tspan6
Tbl1xr1	Gm25443
Cdk19	Nabp1
Ago2	Mir155
Ighm	Gm15453
Asxl1	Hprt
Ifnar2	Hist1h2bg
Smpdl3a	Eef1e1
Plxdc2	Gm10131
Ulk1	Gm12957
Gm20721	Ifitm1
Gm20056	Cd48
Ndrg3	Gm10282
Elf4	Wdr74
Ifngr1	Pomp
Gm2389	Mir669h
Rab6b	mt-Tf
Psap	Hist2h2ac
LOC100861815	Gm6750
Chp1	Gm12346
Parp8	Mcm3
Gm12599	Cct3
LOC100861791	Srsf6
	Gm4853
	Gm9386
	Gm7931
	Gm20412; RP23-396G1.3
	Gm10182
	Gm10039
	Gm8186
	Psma6
	Pcna
	Srsf2
	Abce1
	Adpgk
	Nop58
	Psma3
	Btla
	Mcm5
	Rgs1
	Gm13624
	Lif
	Spp1
	U2af2
	Gm10357
	Gm11008; RP23-83O23.1
	Rrm2
	Atp5l2-ps
	Gm10156
	Gm6542
	Hmgb1-ps2
	Gm12534; RP23-243E17.8
	Gm10349
	Gm10171
	Cdk6
	Srm
	Gm15432
	Gm17535
	Gm16265
	Gm15151
	Mir142
	Gm16494
	Gm14328
	Tcrg-C3
	Gm3873
	Gm22571
	Gm5620
	Rnf19b
	Gm10254
	Trgj1; Tcrg-C1
	Tomm5
	Rraga
	Rexo2
	Il22
	Gm12571
	Rrm1
	Gm13502
	Gm15920
	Pitrm1
	Gm15428
	Gm23992
	Gm9790
	Odc1
	Gm10719
	Eif3b
	Gm21857; LOC100861837; Mid1
	Gm7964
	Scarna17
	2010107E04Rik
	Gm6166
	Ccr4
	Hist1h2bj
	Shmt2
	LOC100862001
	Gm10462
	Gm10053
	Prf1
	Slc1a5
	Gm24339
	Dhx9
	Id2
	Rps25-ps1
	Fkbp3
	Gap43
	Gm11893
	Gm6265
	C530030P08Rik
	2700038G22Rik
	Snora34; Mir1291
	Srsf1
	Gm9115
	Mybbp1a
	Gm14284
	Ddx39b; Mir8094
	Gpr65
	Gm8203
	Cdh17
	Mir7651
	Mir7651
	Gm25297
	LOC100861706
	Gm5844
	Gm5616
	Hist2h2bb
	Gm14308; Gm14430; Gm14432; Gm14434; 0610010B08Rik; Gm4724; Gm4631
	Gm10720
	Hist1h2bn
	Gm10123
	Rgcc
	Timp1
	Gm22455
	Lilr4b
	Cysltr1
	Hmgb1-rs15
	Gm7125
	Dusp5
	Gm8741
	Pdia6
	Atp5l-ps1
	Gm10167
	Gm22992
	Gm24092
	Gm25123
	Gm22103
	Gm25892
	Gm23620
	Gm25353
	Tardbp
	Rps25
	Sf3b3
	Hsp90aa1
	Il12rb2
	Bcl2
	Gm9234
	Gm23550
	Gm2026
	Gm10233
	Gm14270
	Hmgb1-ps5
	Il10
	Pop4
