# Supplementary material for: Deciphering the mechanism of Tinospora cordifolia extract on Th17 cells through in-depth transcriptomic profiling and in silico analysis
Source: Front Pharmacol. 2023 Jan 9;13:1056677. doi: 10.3389/fphar.2022.1056677 (PMC9868420; doi:10.3389/fphar.2022.1056677)
Supplement: Supplementary file 6 [file Table5.xlsx]

## Sheet: Binding Affinity
TinosporaCordifolia Compounds	TGF-bR_Binding affitiy in kcal/mol	IL-17R_Binding affitiy in kcal/mol	TNFa_Binding affitiy in kcal/mol	TGFb_Binding affitiy in kcal/mol	IL-17_Binding affitiy in kcal/mol	IL-23R_Binding affitiy in kcal/mol	IL-23_Binding affitiy in kcal/mol	IFNg_Binding affitiy in kcal/mol	IL-6_Binding affitiy in kcal/mol	IL-21_Binding affitiy in kcal/mol	IL-6R_Binding affitiy in kcal/mol	IL-7R_Binding affitiy in kcal/mol	IL-1b_Binding affitiy in kcal/mol	IL-2_Binding affitiy in kcal/mol	IL-12_Binding affitiy in kcal/mol
56_Apigenin6Cglucosyl	-12.5386	-6.72497	-7.06	-6.757	-5.737	-5.72198	-5.674	-4.274	-4.853	-4.333	-5.75988	-5.30331	-5.43629	-4.72533	-4.91998
62_Secoisolariciresinol_9	-11.7177	-6.52024	-6.44	-5.25	-5.269	-7.57558	-7.095	-7.883	-5.569	-4.564	-5.82806	-5.31746	-3.70892	-7.00505	-3.76871
8_Formylasimilobine	-10.7386	-5.94171	-5.357	-3.106	-4.846	-6.14682	-7.077	-6.839	-4.973	-5.06	-3.30704	-5.33771	-4.5026	-4.2995	-3.74814
57_Syringin	-9.55089	-4.39525	-5.97	-3.918	-4.734	-3.19516	-5.283	-3.838	-6.573	-2.865	-3.11667	-5.73574	-4.60004	-4.52278	-4.69354
59_CordifoliosideB	-9.30902	-6.73641	-6.93	-5.883	-6.659	-4.93343	-5.171	-4.704	-3.958	-4.8	-4.34041	-6.28289	-5.98368	-5.39865	-6.2016
58_CordifoliosideA	-9.19347	-5.87401	-6.01	-5.396	-5.054	-5.23024	-5.322	-7.4	-6.239	-3.939	-4.16428	-5.2519	-4.80877	-5.96651	-4.40724
61_3alphaDihydroxy_3	-9.03005	-3.44227	-3.135	-3.768	-3.872	-3.18335	-4.641	-5.999	-3.633	-3.205	-3.22156	-3.1644	-3.29981	-3.90892	-4.06991
55_Epicatechin	-8.91106	-3.74834	-4.251	-5.911	-4.284	-4.85919	-5.009	-2.942	-3.609	-2.556	-4.52512	-4.87137	-4.98575	-4.42537	-4.47033
5_Magnoflorine	-7.79616	-2.03984	-3.487	-3.26	-2.773	-4.5352	-3.71	-4.934	-3.291	-1.157	-3.04126	-3.17198	-1.24112	NA	-1.79712
16_Tinocordifolioside	-7.75661	-4.04774	-3.95	-3.51	-5.27	-4.35067	-4.665	-5.714	-3.09	-3.301	-3.45844	-5.86027	-4.26464	-4.28644	-4.22692
60_Pinoresinol	-7.717	-6.08372	-5.219	-6.73	-4.945	-8.49539	-5.971	-6.569	-7.691	-6.592	-5.73812	-6.86178	-6.95749	-6.47197	-6.56021
22_AmritosideA	-7.70268	-6.53923	-7.92	-4.906	-4.216	-8.91529	-5.51	-6.016	-6.6	-3.377	-4.57178	-6.15212	-4.04485	-6.27327	-4.74799
13_N-trans-Feruloyltyramine	-7.60853	-1.39421	-4.123	-5.803	-3.442	-4.32731	-4.04	-5.055	-3.575	-1.868	-2.81076	-4.64787	-2.92417	-0.633492	-1.55428
38_CordifolideC	-7.4813	-6.28107	-5.007	-4.999	-4.135	-5.2705	-4.861	-5.651	-4.238	-3.802	-4.9363	-3.97696	-5.57124	NA	-4.40666
68_Tinosporinone	-7.42421	-2.41275	-1.74	-2.8	-1.65	-4.03207	-2.01	-2.56	-1.37	-0.87	-3.4658	-3.96616	-3.17934	-3.56859	-2.44093
14_Angelicoidenol	-7.31127	-4.92749	-5.425	-4.787	-6.955	-4.38368	-5.722	-7.653	-4.819	-4.686	-7.06224	-6.12343	-3.55033	-7.0157	-4.18661
37_CordifolideB	-7.21683	-5.5784	-5.394	-4.74	-5.17	-4.71108	-5.277	-4.799	-3.709	-4.714	-3.61613	-4.4432	-5.81368	NA	-4.95224
64_MakisteroneA	-7.17009	-5.49824	-5.79	-5.904	-5.071	-5.49202	-4.306	-7.983	-5.972	-2.706	-4.30108	-4.35365	-5.44168	-3.43337	-4.66309
46_CordifolisideE	-7.02661	-3.13828	-4.916	-4.042	-4.902	-4.64168	-6.657	-7.187	-4.118	-2.892	-3.50848	-4.30563	-3.38465	-4.06739	-3.40144
36_CordifolideA	-7.0126	-5.62711	-5.71	-3.947	-5.762	-6.05477	-5.71	-6.958	-4.656	-3.769	-6.08077	-4.88082	-5.25239	-6.03328	-3.95508
18_Tinocordiside	-6.98101	-2.73352	-5.229	-3.491	-4.747	-4.08236	-5.471	-5.187	-4.429	-1.678	-4.14191	-5.16732	-4.22708	-4.19315	-3.21868
30_Tinosporafuranol	-6.94954	-1.99865	-3.584	-2.025	-1.904	-1.64998	-2.197	-4.865	-2.748	-0.961	-1.5589	-1.47931	-2.11187	-1.64091	-1.61579
26_PalmatosideC	-6.7677	-5.12507	-3.772	-2.878	-4.533	-4.45142	-3.605	-7.148	-4.934	-2.189	-4.22768	-4.13663	-2.30149	-4.64455	-3.91608
50_Tinosporaside	-6.71655	-3.17136	-4.072	-3.113	-3.2	-4.91548	-5.877	-5.917	-3.163	-1.144	-2.93253	-5.34175	-5.29974	-2.78951	-4.24431
69_Dihydroxyaporphine	-6.62596	NA	-2.49	-3.06	-2.75	-4.11131	-4.12	-5.61	-3.47	-2.15	-4.153	-3.61839	-2.44242	-2.23464	-3.0338
53_2Hydroxy4Methoxy	-6.49797	-2.27472	-3.647	-4.334	-3.931	-2.88496	-2.78	-3.751	-3.88	-2.264	-2.88699	-2.63775	-2.66556	-4.21217	-3.39917
6_Corydine	-6.49604	-1.29803	-1.421	-0.513	-0.029	-2.7083	-3.099	-2.77	-2.844	-2.089	-2.36062	-3.02427	-0.292879	NA	-1.95552
2_Jatrorrhizine	-6.37203	-1.21638	-3.44	NA	-1.851	-2.97226	-3.502	-4.849	-1.362	0.092	-2.62796	-3.4481	-0.88144	NA	-3.16658
63_20betaHydroxyecdysone	-6.1793	-4.88513	-5.603	-5.793	-5.256	-5.27398	-5.648	-7.457	-4.913	-3.449	-4.55019	-4.28177	-5.54224	-5.69074	-3.14853
48_10Hydroxycolumbin	-6.11223	-0.710387	-1.044	-2.481	NA	-1.87579	-2.385	-5.804	-3.006	-2.037	NA	NA	-1.9087	-3.71504	-0.196024
49_PalmatosideD	-5.80391	-5.17448	-2.374	-3.13	-2.771	-2.98913	-4.694	-5.548	-3.325	-3.136	-1.89748	-3.6989	-3.56456	NA	-3.34393
25_AmritosideD	-5.78397	-0.599121	-2.503	-2.462	NA	-3.00006	-4.565	-5.363	-2.42	-2.623	-2.73975	-1.96682	-2.05278	-3.27985	-2.60803
54_4Hydroxy3MethoxyBenz	-5.67739	-2.25161	-3.939	-3.808	-4.4	-4.61723	-3.811	-4.546	-4.482	-3.265	-3.01759	-3.62971	-3.7983	-4.24802	-4.25969
41_Isocolumbin	-5.67397	-0.314486	-0.638	-1.925	-3.39	-2.75647	-2.909	-2.367	-2.071	-1.364	-1.95608	-1.75653	-0.858345	-1.08838	-2.35619
10_Nformylannonain	-5.58175	-0.970661	-1.094	-2.812	-2.464	-2.76826	-3.246	-5.212	-2.566	-1.914	-2.20288	-0.682322	-1.81629	-2.60368	-2.03626
27_PalmatosideF	-5.57548	-5.21378	-4.094	-1.37	-3.057	-3.73198	-4.977	-5.86	-3.98	-3.801	-2.02438	-2.38827	-2.8998	NA	-3.98326
32_Tinosporafurandiol	-5.50061	-0.949274	-2.412	-2.636	-2.774	-2.90141	-2.115	-4.308	-1.073	-1.087	-1.96998	-2.70986	-2.2025	-2.67274	-2.29792
1_Berberine	-5.47344	-0.812287	-2.582	0.126	-2.123	-2.8038	-1.159	-4.475	-1.83	2.088	-2.82472	-0.323628	-2.20254	-0.494793	-2.0029
45_CordifolisideD	-5.37237	-4.34952	-2.748	-4.028	-3.659	-5.3755	-4.455	-4.973	-3.887	-3.916	-4.95676	-4.09201	-5.32062	-4.6739	-3.077
9_Acetylasimilobine	-5.36134	-6.60377	-5.456	-3.597	-6.004	-6.4978	-6.913	-7.753	-4.623	-4.697	-7.57311	-5.0481	-3.8535	-5.37762	-4.73813
67_Reticuline	-5.35519	0.202012	-4.23	-2.79	-4.16	-2.08635	-1.86	-5.62	-4.28	-2.35	-0.0236836	-2.32585	-2.29346	-2.29282	-1.09152
31_Tinosporaclerodanol	-5.13002	-1.88111	-3.651	-1.924	-2.853	-4.11663	-2.525	-5.398	-3.488	-1.696	-2.03519	-2.4593	-2.36113	-3.5153	-2.42389
7_Tembetarine	-5.12939	-3.40467	-5.208	-3.665	-4.126	-3.67706	-3.56	-4.542	-4.858	-2.901	-3.99726	-4.51684	-2.26178	-4.00163	-2.95009
42_CordifolisideA	-4.98894	-4.38875	-1.631	-4.153	NA	-5.30716	-4.604	-3.523	-3.618	-2.653	-3.99988	-4.41931	-3.07234	-5.0365	-2.70998
33_Tinosporaclerodanoid	-4.84973	-4.22135	-2.682	-3.266	-4.878	-4.39117	-4.677	-5.414	-2.566	-3.655	-3.76192	-3.43355	-4.13356	-4.11795	-4.331
20_8Hydroxytinosporide	-4.78583	0.371189	-3.218	NA	NA	-3.29132	-2.869	NA	-2.381	-3.381	-0.956924	-1.85123	-1.9763	-1.70819	-0.164554
34_TinocorsideC	-4.70612	-6.12137	-5.55	-2.94	-3.837	-6.08077	-3.342	-3.813	-3.592	-3.218	-4.767	-4.69961	-4.18679	-4.32648	-3.36866
11_N-Methyl-2-pyrrolidinone	-4.65445	-0.534237	-1.932	-3.037	-1.637	-1.86842	-3.355	-2.125	-1.373	-0.895	-1.24328	-1.35778	-2.23646	-2.07839	-1.9089
4_Tetrahydropalmatine	-4.62062	NA	-1.852	-2.258	-2.479	-3.30527	-2.801	-5.203	-1.898	-1.625	-2.04779	0.761817	-0.464011	NA	-3.08055
47_8Hydroxycolumbin	-4.52172	-1.35306	-3.146	NA	0.05	-2.74684	-3.115	-4.861	-3.139	-2.707	-1.21007	NA	-1.09284	NA	0.127567
40_Columbin	-4.41198	-1.35306	-3.146	NA	0.05	-2.74684	-3.112	-4.851	-3.03	-2.707	-1.21007	NA	-1.09284	NA	0.127567
15_Tinocordifolin	-4.40809	-1.35402	-1.62	-2.05	-2.602	-2.79589	-2.208	-3.869	-2.549	-1.92	-2.05241	-2.98185	-2.34416	-3.70877	-2.22086
17_11Hydroxymustakone	-4.26141	-1.62346	-1.712	-1.808	-2.024	-2.27215	-2.519	-3.463	-2.611	-1.762	-2.00583	-3.47725	-1.96763	NA	-1.97964
39_5R10RdiHydroxy	-3.45369	-1.13585	-2.2	-2.396	-2.599	-2.4919	-3.287	-3.647	-1.548	-1.247	-1.21158	-2.26359	-3.40586	NA	-2.26683
19_45Epoxy7Hydroxy	-3.05777	NA	NA	-1.05	NA	NA	-3.123	-0.76	-2.456	-1.57	NA	NA	3.04365	-4.20191	1.27324
12_Choline	-3.03548	-1.50826	-1.87	-3.302	-2.067	-1.63894	-1.712	-2.359	-1.939	-1.48	-1.9411	-2.28227	-2.37453	-1.6907	-2.53572
3_Palmatine	-2.84691	-0.720793	-2.859	-0.201	-1.523	-2.50639	-1.426	-3.564	-0.215	-0.485	-2.61547	-0.320382	-0.943494	NA	-3.02852
35_Tinocordin	-2.83326	-0.658003	-2.473	-2.75	-0.814	-2.80375	-2.746	-5.919	-3.252	-2.713	-1.67718	-1.51887	-2.83406	NA	-0.392422
65_betaSitosterol	-1.89344	-1.59556	-0.859	-2.525	-2.621	-3.00813	-4.477	-6.22	-1.53	-2.065	-0.939619	-2.07183	-1.05317	NA	-0.705462
43_CordifolisideB	-1.77996	-2.96031	-3.724	-3.761	-3.908	-4.67668	-6.46	-6.695	1.036	-2.119	-4.3304	-4.5587	-5.5306	-5.23667	-3.17937
51_Tinosporide	-1.6806	-2.10432	-2.349	-0.917	NA	-2.87426	-3.133	-2.547	-2.903	-1.53	NA	-1.94937	-0.645837	-3.14716	-1.57312
52_Cycloeuphordenol	-0.962334	-2.08037	-0.151	-1.264	-1.013	-2.59066	-2.445	-6.706	-2.126	-1.519	-0.592458	-0.516726	-0.158298	-1.58065	-2.81938
21_Cordioside	NA	-5.32028	-2.559	-5.12	-5.396	-5.32827	-5.142	-5.082	-4.306	-4.245	-3.54241	-4.56103	-3.00413	-5.04427	-2.37014
23_AmritosideB	NA	-6.79715	-5.191	-5.129	-4.527	-5.11388	-6.066	-5.177	-2.056	-4.751	-3.88037	-5.77568	-5.92013	-6.16633	-5.42608
24_AmritosideC	NA	-3.15829	-5.384	-1.86	-1.145	-5.24205	-5.758	-4.107	-4.021	-3.762	-3.05676	-5.06507	-4.69448	-5.68263	-3.72423
28_BorapetosideB	NA	-4.58518	-4.72	-5.755	-3.876	-5.2643	-5.51	-5.414	-4.533	-1.727	-5.09342	-1.29484	-4.9487	NA	-4.24923
29_BorapetosideF	NA	-5.11309	-4.197	-3.581	-4.146	-4.69236	-3.942	-4.171	0.292	-2.9	-4.45412	-5.57775	-4.80477	-5.62208	-4.28228
44_CordifolisideC	NA	-4.21938	-5.449	-3.173	-4.542	-4.57835	-4.366	-6.906	-3.466	-3.129	-4.31259	-5.70579	-4.53149	-4.38293	-4.81184
66_PolypodineB	NA	-4.42141	-4.967	-4.341	-4.609	-5.75441	-4.333	-4.67	-2.974	-2.344	-3.52683	-3.90523	-2.00169	-4.2567	-4.09056
